# Supplementary material for: Modulation of the transcription regulatory program in yeast cells committed to sporulation
Source: Genome Biol. 2006 Mar 8;7(3):R20. doi: 10.1186/gb-2006-7-3-r20 (PMC1557749; doi:10.1186/gb-2006-7-3-r20)
Supplement: Additional File 4 — Normalized data of the present study (in log2 ratios) [file gb-2006-7-3-r20-S4.zip]

Archive with 7 entries (7 files):
- transfer of w.t. to YPA.xls
- transfer of w.t. to YPD.xls
- NormalizedData.doc
- transfer of pSPS4-NDT80 to YPD.xls
- transfer of spores to YPD.xls
- transfer of sum1 deletion to YPD.xls
- transfer of w.t. to glucose.xls
