# Supplementary material for: Modulation of the transcription regulatory program in yeast cells committed to sporulation
Source: Genome Biol. 2006 Mar 8;7(3):R20. doi: 10.1186/gb-2006-7-3-r20 (PMC1557749; doi:10.1186/gb-2006-7-3-r20)
Supplement: Additional File 4 — Normalized data of the present study (in log2 ratios) [file gb-2006-7-3-r20-S4.zip › transfer of w.t. to YPA.xls]

## Sheet: transfer of w.t. to YPA
ORF	Sporulation 2h	Sporulation 3h	Sporulation 4h	Sporulation 5h	Sporulation 6h	Sporulation 7h	Sporulation 8h	Sporulation 9h	2R0	2R20	2R40	3R0	3R20	3R40	4R0	4R20	4R40	5R0	5R20	5R40	6R0	6R20	6R40	7R0	7R20	7R40	8R0	8R20	8R40	9R0	9R40	10R0	10R20	10R40
YAL001C	0.82035	-0.22467	-0.036878	1.1128	0.54838	1.7165	0.95462	1.0851	0	-0.49656	-0.70029	0.49405	-0.95619	-0.23125	-0.07818	-0.53642	-0.27633	-0.0094908	0.12339	1.2093	1.0895	0.80777	1.3788	1.3262	0.074692	0.42686	1.6073	0.59024	0.735	1.1344	0.30748	1.2962	0.57429	1.0177
YAL002W	-0.40404	-0.73195	-0.8595	-0.94807	-1.3666	-0.95182	0.89085	0.23185	-0.60855	0.14844	-0.34713	-1.0589	1.0673	-0.41418	-0.13034	-0.48483	-1.1243	-0.7094	-0.5573	-0.22388	-1.0607	-0.37594	-0.35002	-0.11627	-0.1403	-0.024593	-0.30096	0.68955	0.12631	0.27768	0.79591	0.55012	0.91689	0.8197
YAL003W	-0.94207	-2.8316	-1.1485	-1.1602	-1.5328	-0.070779	-0.0030313	1.1579	-0.49755	1.2319	1.2959	-0.5412	0.35502	0.65801	-0.72665	0.80237	0.62053	-1.037	-0.31572	NaN	-0.25387	1.0195	1.4246	0.45041	1.2415	0.87112	0.53372	1.3465	1.0537	0.95116	1.1743	0.74858	1.4483	1.3688
YAL004W	-0.24795	-0.62143	-0.67225	-0.63779	-0.0082164	0.13879	-0.44631	-0.75009	-0.15645	-0.23111	-0.27632	0.22593	-1.5623	-0.80829	-0.77872	-0.61632	-0.6752	-0.8998	-0.80803	-0.085175	0.073569	-0.87903	-0.3388	-0.152	-0.2729	-0.16459	-0.062051	-0.63503	-0.055046	-0.37062	-0.33268	-0.51488	-0.38993	-0.24757
YAL005C	-0.28592	0.03301	-0.37591	-0.20711	-0.24242	-2.1061	-1.3988	-2.2288	-0.21803	-0.7626	-1.7605	0.088961	-0.20668	0.026055	-0.30273	-0.8684	-0.60659	-0.062625	-0.52231	-0.41718	-1.7264	-1.0551	-1.5087	-1.8005	-2.4498	-1.422	-2.0069	-1.773	-1.6016	-2.4012	-1.3849	-1.8554	-2.8677	-1.1189
YAL007C	0.7687	0.49142	0.29997	-0.45101	-0.25133	-0.26613	-0.60438	-0.62915	0.2212	0.68778	0.066467	0.021408	0.41939	0.45106	-0.13374	0.097223	0.39233	-0.93015	-0.045021	-0.59378	-0.60048	-0.31841	0.052591	-0.85021	-0.74298	-0.053211	-0.88652	-0.049894	-0.35201	-0.56216	0.21814	-0.71135	0.3618	0.62206
YAL008W	-0.28116	0.33719	-0.53185	-1.1832	-1.0486	-0.20435	-0.34278	-0.2446	0.28815	-0.12324	-1.1443	0.4543	-0.64321	-0.033534	-0.011644	-0.78878	-0.15785	-0.26972	-0.52976	-0.67822	-0.91191	-1.0042	-0.12639	-0.91468	-1.5644	-0.95429	-0.27002	-1.2343	-0.31955	-0.25661	-1.2657	0.18019	-1.5596	-0.12587
YAL009W	0.62205	0.46116	0.40597	0.42341	0.62996	-0.021611	0.50383	-0.11499	0.66691	0.31733	-0.11055	0.12646	0.52991	0.17308	0.10117	0.182	0.23289	0.44125	0.79966	0.085028	-0.25336	-0.45245	-0.055152	-0.18236	-0.48937	0.1134	-0.27889	0.11979	0.070941	0.23284	0.09831	0.1969	0.37275	0.84426
YAL010C	0.36825	0.38214	-0.38981	-0.31818	-0.36201	NaN	1.5744	-0.23563	-0.68118	-0.76602	-0.29291	-0.67876	-0.32672	-0.13161	0.54918	-0.43913	-1.0858	0.61233	0.090228	-0.22096	-0.42158	-0.67952	-0.11648	-0.22514	-0.70539	-0.07971	-0.86034	-0.53326	-0.61516	-0.23184	-0.43436	-0.45978	-0.29657	-0.36345
YAL011W	0.18717	NaN	-0.020637	-0.13948	-0.27815	0.18804	1.5853	0.48234	-0.63703	0.075938	-0.12872	0.046755	0.37266	0.088208	0.16731	-0.30192	-0.011994	0.31179	0.31207	-0.25992	-0.45573	-0.31127	0.26741	-0.067159	0.25544	0.10541	0.13122	0.32338	0.4049	0.51784	0.26394	0.55747	0.49958	0.55597
YAL012W	-0.5114	-1.4052	-0.98772	-0.27526	-1.3628	-0.2374	-0.10489	-0.062718	-0.87068	0.90468	1.2657	-0.90524	0.59296	0.67739	-1.2785	-0.077017	-0.52862	-0.8204	1.1118	-0.036134	-0.2727	0.86301	-0.19657	-0.48651	0.52976	-0.051177	-0.44287	0.88674	0.2966	-0.30948	0.432	0.063988	1.2724	0.11624
YAL013W	0.011126	0.50788	0.032777	0.57515	0.30826	0.058258	0.059799	0.17797	-0.046143	-0.52432	-0.63767	-0.057472	-0.26804	-0.86294	-0.38007	-0.34797	-0.52019	-0.11805	-0.24406	-0.17787	-0.14632	0.21237	-0.098167	-0.5829	0.019517	-0.12084	-0.14868	0.36903	0.25957	0.78794	-0.054559	-0.051935	0.25105	0.20454
YAL014C	0.62834	0.79529	0.39914	0.83196	0.99239	0.89727	0.76733	0.30355	0.59801	-0.15492	-0.15673	0.14061	0.11924	-0.47038	0.5555	0.12524	0.18996	0.44827	0.19061	1.0578	0.44054	0.47188	0.77941	1.0327	0.83971	0.42429	0.70378	0.89834	0.44468	0.61428	0.53163	0.65975	0.51153	0.12154
YAL015C	-0.39507	-0.21331	-0.66403	-1.6027	-1.5617	-1.493	-0.5945	-0.66639	-0.69176	-0.68571	-0.62382	-0.46923	-1.0025	0.045637	-0.9363	-1.3932	-0.76605	-1.0603	NaN	-1.5213	-2.1631	-1.4515	-1.6418	-1.4351	-2.1435	-1.2308	-1.3113	-1.7211	-1.8221	-0.64027	-1.5746	-0.96543	-2.0676	-1.9684
YAL016W	0.012307	-0.20409	-0.51711	-1.7397	-1.7351	-1.5411	-1.5377	-0.48895	-0.11454	-0.80183	-0.97084	-0.47061	-0.0043192	-1.0305	-0.9122	-1.0078	-1.0322	-1.4049	-1.9269	-0.83478	-1.9822	-1.5103	-1.002	-0.97817	-1.5997	-1.5188	-1.0384	-1.4115	-1.3723	-0.54595	-1.1231	-0.56755	-1.2614	-1.0387
YAL017W	0.16368	-0.6184	0.2073	-0.0069464	-0.17687	-0.058144	-0.73238	0.49598	-0.38477	-0.5347	-0.77983	-0.2374	-0.23959	-0.66942	-0.37094	0.037098	-0.16629	-0.36959	-0.44592	0.037601	-0.55025	-0.39729	-0.17315	0.42474	-0.50675	-0.56109	-0.078799	-0.54817	-0.52387	-0.040254	-0.75735	0.019058	-0.72949	-0.49431
YAL018C	-0.72564	1.8408	6.0443	6.4301	6.6855	6.2282	6.2245	5.0724	-0.59386	-0.84838	-0.5983	1.87	0.38693	3.4399	5.921	5.9434	6.3825	6.4684	6.2187	6.248	6.0847	5.2049	5.9148	5.3566	5.4323	4.9586	5.6398	5.8033	4.474	4.0173	3.3036	5.2604	3.937	1.0987
YAL019W	-0.61174	-0.66837	-0.20332	0.068101	0.35483	0.18753	0.76719	0.30011	-0.012359	1.8178	1.3433	-0.42809	0.30205	0.32537	0.41395	1.1857	0.81902	0.26543	-0.0067161	0.99504	0.24049	0.42478	0.47785	-0.023448	1.3259	-0.11521	-0.37413	1.3598	1.0377	-0.161	0.61662	-0.39826	1.5215	0.47766
YAL020C	-0.32168	-0.099676	-0.49045	-0.34911	-0.02087	-0.2698	0.625	-0.010446	0.028268	0.1666	0.07713	-0.65081	0.4462	0.74388	0.6626	-0.20464	0.040628	0.75227	0.38194	-0.094497	-0.2506	-0.71161	-0.79531	-0.24592	-0.43809	-0.14162	-0.36811	-0.15935	0.002056	-0.68944	0.46931	-0.23792	0.29197	-0.14111
YAL021C	0.37325	-0.14384	0.057641	-0.35186	-0.46862	-0.65572	-0.61579	0.066938	-0.13898	0.19851	-0.18126	-0.16734	1.4948	-0.19887	-0.48955	0.19464	-0.082116	-0.85498	-0.6612	0.068058	-1.2506	-0.31282	-0.44462	-0.41817	-0.20968	-0.38476	-0.58419	0.12129	-0.10007	-0.20539	-0.086824	-0.1135	0.28852	-0.11733
YAL022C	-0.34124	-0.1441	-0.69465	-0.094735	-0.67764	-0.17941	0.58328	0.20698	NaN	-0.34728	0.22855	-0.78029	-0.1166	0.48448	0.19635	-0.48241	-0.0692	0.77646	1.0397	-0.80784	-0.48828	0.20104	0.35465	-0.45118	0.33828	0.21847	0.12172	0.21577	0.3035	-0.17765	0.39035	0.089664	0.14685	0.53256
YAL023C	0.41045	0.088796	0.35822	-0.67341	-0.40496	-1.4469	-0.5941	-0.96651	-0.12933	0.11063	0.41247	-0.40801	0.68019	-0.36166	-0.42003	0.22798	0.080941	-0.64363	-0.80469	0.46503	-1.4877	-0.2824	-0.25922	-1.0279	-0.58638	-0.7503	-1.6438	-0.64428	-0.85255	-2.2903	-0.42176	-1.7761	-0.35104	-0.43139
YAL024C	0.51816	-0.38209	1.0287	0.20713	0.62551	-0.047168	0.0049159	-0.39652	0.17132	0.99788	0.29915	0.28344	0.69662	-0.011525	-0.0075336	0.3821	0.78125	-0.37568	NaN	1.0697	0.038523	0.11681	-0.10645	-0.33003	0.24779	0.059673	-0.38237	0.29484	0.14002	-0.24352	0.3214	-0.22005	0.23457	0.049082
YAL025C	-1.245	-0.99146	-0.8978	-0.3226	-0.75286	0.52053	0.85246	0.73835	-0.44172	2.2157	0.54103	-0.018282	1.2396	0.752	-0.096907	0.92303	0.6962	0.13385	0.53584	0.019519	0.33052	1.6257	0.86031	0.45315	2.093	1.0307	1.0902	2.3901	1.5489	1.7584	1.6949	1.2796	1.8482	1.9667
YAL026C	-0.57211	-0.22067	0.47536	2.0274	1.7071	2.5107	-0.024278	1.237	0.039879	-0.64369	-0.85184	-0.1356	-1.5374	-0.41429	-0.10794	0.48893	1.6919	-0.15382	-0.083982	0.98697	1.5035	1.0877	1.8429	1.4063	0.30823	0.6988	1.348	0.31453	0.62425	1.1094	-0.41141	0.86095	-0.33915	0.48152
YAL027W	-0.22535	-0.014034	-0.098332	0.79967	0.57433	0.38453	0.21315	0.2186	-0.2274	-0.4396	-0.51763	-0.39482	-0.18799	-0.50665	-0.10929	-0.06075	-0.063512	0.39727	0.56391	0.641	-0.0092036	0.215	-0.16208	0.52681	-0.39825	-0.20909	-0.053247	-0.53583	-0.34907	-0.061515	-0.36848	0.025376	-0.54378	-0.24543
YAL028W	0.56297	-0.31009	0.64676	0.45038	-0.086563	-0.096514	0.10645	-0.08842	0.98157	-0.60974	-0.8143	0.55769	0.73267	-1.127	0.61349	-0.60986	-0.78731	0.32506	-0.56344	NaN	-0.33396	-0.039616	0.082591	0.15097	0.25453	-0.027118	-0.097438	0.25173	0.093897	0.3952	0.33473	0.3711	0.20415	0.3305
YAL029C	-0.69482	-1.1141	0.24739	-0.044045	0.039412	-0.33957	0.78923	-0.48358	-0.45048	0.55995	0.1336	0.10391	-0.29799	-0.55312	0.014284	0.025098	0.41489	0.80458	1.0612	0.5846	-0.48462	-0.10507	-0.13984	-0.086181	-0.062623	-0.52452	-0.7472	-0.34644	-0.43029	-0.73414	-0.53078	-0.78153	-0.25294	-0.15711
YAL030W	1.531	0.59718	1.9195	1.028	1.6478	0.98463	0.12294	0.66878	0.60385	0.32953	-0.43167	1.4054	0.78238	-0.41489	1.7191	0.98166	1.0342	1.2868	0.8184	1.2567	0.90191	0.61248	0.38841	0.61895	-0.46517	-0.089661	0.37728	-0.39268	-0.4839	0.33318	0.16964	0.58223	-0.28891	0.31768
YAL031C	1.0051	0.96974	1.2448	0.54172	0.99955	0.42809	0.13384	0.40544	0.66358	0.38022	0.14335	0.95649	0.30439	0.1837	0.76817	0.10067	0.067041	0.48625	1.4353	0.89516	0.24939	0.29936	-0.056509	0.38785	-0.10179	-0.19044	0.23093	0.58258	0.16571	0.66799	0.24604	0.26217	-0.038759	0.67474
YAL032C	0.73273	0.24606	0.39599	0.036556	-0.0085811	-0.23173	-0.13234	-0.24423	0.57208	-0.070246	0.10156	0.5878	-0.039945	-0.15827	0.20609	-0.067754	-0.13382	0.251	-0.34161	0.21683	-0.10019	0.054248	0.050734	0.32112	-0.18415	-0.3449	0.033462	-0.0042119	-0.15573	0.31758	-0.15133	-0.045347	0.29789	0.47712
YAL033W	0.28413	-0.32219	0.35359	0.61091	0.30348	0.35707	0.32345	-0.63205	0.29849	0.30297	0.64365	0.18701	0.10052	0.076581	-0.54604	0.085967	-0.50427	-0.01134	0.20851	0.095225	0.19681	0.79446	0.014808	0.54826	0.71787	0.47463	0.16333	0.93774	0.46178	0.43538	1.094	-0.046709	1.0568	1.1374
YAL034C	0.53568	-0.097222	-0.13908	-1.3886	-1.2463	-1.5546	-2.2908	-1.1256	0.7323	-1.3882	-1.3372	0.26712	0.087673	-1.3623	-0.1504	-1.181	-1.6119	-1.3134	-1.8295	-0.85957	-1.9721	-1.7512	-1.3594	-1.4543	-2.1287	-1.8776	-1.7445	-1.9689	-1.7961	-1.2848	-1.9057	-1.1411	-1.8249	-1.5415
YAL035W	-0.81135	-0.89701	-0.63412	-1.1738	-1.4523	-0.73215	-1.3756	0.05574	-0.72358	0.92941	1.0003	-0.34616	1.3582	0.34374	-1.0557	0.64704	0.25113	-0.69543	-0.12282	0.42641	-0.75862	0.33056	-0.49503	-0.62688	-0.031278	0.11418	-0.79515	0.31379	-0.13248	-0.54552	0.24862	-0.59294	0.69145	0.15677
YAL036C	-0.64569	-0.44402	-0.77555	-0.50139	-0.44613	-0.23117	0.92557	0.49992	-0.78134	1.627	0.8449	-0.5383	2.0288	1.4643	-0.32018	1.0461	0.77295	-0.5655	0.79113	1.0109	-0.15685	0.90344	1.1072	-0.049708	1.4322	0.96211	0.35527	1.9912	1.648	0.83106	1.8738	0.92913	2.5453	1.1676
YAL037W	-0.10404	0.65209	-0.67287	-0.4578	NaN	-0.98935	0.19954	-0.61459	-0.21185	-0.5284	-0.10425	-0.40073	-1.03	-0.17092	0.44918	-0.62332	-0.81899	0.43884	-0.14443	-0.9142	-0.70379	-0.70814	-0.87325	-0.75592	-0.74755	-0.74395	-0.1996	-1.0904	-0.86492	-0.32862	-1.5202	-0.85604	-1.4974	-2.1195
YAL038W	-0.28489	-0.83266	-0.84557	-1.4697	-1.5328	-1.9582	-1.1845	-0.97889	-0.73009	-0.66848	-0.48621	-1.0453	-0.1891	-0.38493	-0.71628	-0.4979	-1.1563	-0.57754	-0.85742	-1.9056	-1.6869	-2.6257	-2.6093	-1.2439	-2.4542	-2.8576	-0.83632	-2.1673	-2.6037	-0.98874	-1.5866	-0.82562	-2.2396	-1.7609
YAL039C	-1.1244	-0.89525	-1.3863	-0.85764	-1.7101	-0.90868	-0.72249	-0.097861	-0.014859	-0.28597	0.53944	-1.2767	0.86087	0.71582	-0.84147	-0.19753	0.24184	-0.49364	0.080684	0.34825	-1.0151	0.027018	0.27894	-0.71629	0.27652	-0.011901	-0.9802	0.064891	-0.06392	-0.79108	0.037587	-0.58608	0.031843	0.071174
YAL040C	-1.1877	-1.4599	-1.5644	NaN	-1.9684	-1.2535	0.65629	-0.74532	-0.76272	0.13517	-0.69866	-1.4323	-0.016121	-0.79569	-0.57138	-1.2598	-1.2428	-1.4864	-1.198	-0.82177	-0.77344	-0.86178	-0.92558	-0.79312	-1.2554	-0.65161	-1.1807	-1.0596	-0.8988	-1.0855	-0.50565	-1.0469	-0.88209	-0.88711
YAL041W	-0.38601	0.22216	0.41612	0.20319	0.099624	0.59553	-0.3022	-0.17945	0.08368	0.27208	0.10582	0.16062	-0.34431	0.30412	-0.41937	-0.27145	0.56975	-0.75168	-0.090009	-0.26736	0.27428	-0.73768	-0.23646	-0.25746	-0.041338	0.46066	0.11058	-0.053645	0.043078	-0.008942	0.20194	-0.27336	-0.10263	0.29334
YAL042W	0.016563	-0.0054978	-0.48812	-1.1645	-0.87882	-0.96796	-0.50875	-0.47003	-0.1448	-0.043008	-0.11752	-0.72771	0.7563	0.1591	0.055857	-0.40698	-0.47827	-0.054674	-0.11119	0.05629	-1.2233	-0.72686	-0.73054	-0.84899	-0.83606	-0.47295	-0.71185	-0.21146	-0.40805	-0.27001	-0.1642	-0.27586	-0.47523	-0.17942
YAL043C	0.55182	0.0065934	0.23893	1.875	1.5281	1.1824	0.088502	0.84556	-0.16933	0.24905	0.12734	0.11019	0.81471	-0.41057	-0.23856	0.40528	0.58055	0.52236	-0.14379	1.7734	1.2801	0.62273	0.052296	0.63356	0.34701	0.33383	1.0589	0.33843	0.61659	0.22744	0.33643	0.62085	0.36382	0.17735
YAL044C	-0.10121	0.43144	0.84223	0.91971	0.14456	0.71619	0.26966	1.4054	0.38371	0.13332	0.30898	0.18791	-0.00049269	-0.32174	0.24087	-0.17915	-0.20193	0.43543	0.11598	0.6494	0.60563	0.067084	-0.21174	0.93161	-0.21787	-0.7609	0.63977	0.058867	-0.72691	0.73214	0.021242	0.91654	0.41417	0.60873
YAL045C	-0.47923	-2.0809	-0.47794	-0.035823	-0.074117	-0.20399	-2.7957	-0.92763	-1.2467	-0.5449	0.084434	-0.35932	-1.7726	-1.492	-2.4509	-0.33406	-0.56831	-2.3621	-2.88	-0.80655	0.11417	-0.31545	-0.19144	-0.56925	-0.35773	0.088173	0.47719	-0.32221	0.39626	-0.73101	-0.034854	-0.89158	-0.33582	-0.4204
YAL046C	-0.84748	-0.7108	-0.38604	-0.080311	-0.050688	-0.079583	-0.37985	0.12238	-0.75092	0.66168	0.8916	-1.1469	0.67532	0.13629	-1.0382	0.37107	0.69815	-0.42194	-0.012502	0.92478	-0.31159	0.41841	0.50711	-0.17624	0.17117	0.26939	-0.21926	-0.1111	-0.14582	-0.48963	0.078749	-0.078609	0.19062	0.60002
YAL047C	0.80242	0.10768	0.42363	0.76306	0.42568	0.18302	-0.071344	-0.76054	0.094184	0.072171	NaN	0.27354	-0.27043	-0.24285	0.17	-0.26201	-0.24844	0.052879	-0.46842	-0.32199	-0.035124	-0.15369	0.024718	0.49281	-0.25767	-0.0011259	-0.079593	-0.11713	-0.073489	0.093041	-0.087881	-0.30148	0.053211	0.12274
YAL048C	0.40206	-1.8593	0.22721	0.14094	0.11101	-0.44663	0.089786	0.43406	-1.0835	-0.1069	0.087769	0.14132	0.41342	-1.5513	0.47024	-0.31712	-0.51427	-0.088591	-0.34596	0.32891	-0.63578	-0.65779	-0.4874	-0.31452	-0.84574	-0.63969	-0.44769	-0.84081	-0.27799	-0.13812	-0.31394	-0.12169	-0.28864	-0.30277
YAL049C	0.38916	0.67871	0.36133	-0.69147	-0.60988	-0.81898	-0.46262	0.17302	0.37196	-0.26792	-0.21074	0.061262	0.54722	0.19415	0.026986	-0.60996	-0.61265	-0.68471	-1.1275	-0.33108	-1.2547	-0.94379	-0.57402	-0.26869	-0.45352	-0.87786	-0.055308	-0.10326	-0.40014	0.018147	-0.05481	0.18501	-0.17651	0.3936
YAL051W	1.0328	-0.39495	1.4914	0.59718	0.91053	0.37244	-0.50676	0.98498	-0.78047	0.77754	0.099916	1.132	1.5839	-0.22183	-0.050742	0.85374	0.70059	-0.35019	-0.61935	0.99949	0.43378	0.4937	0.36576	0.83033	0.095316	0.16152	0.28852	0.6127	0.21073	0.37318	0.35207	0.78131	0.47663	0.59751
YAL053W	1.0371	-0.25065	0.54802	-0.42474	-0.64345	-0.14061	0.033253	1.1762	-0.13663	-0.073226	-0.061778	0.45742	0.27896	-0.37749	-0.43824	-0.14228	-1.0115	0.024837	-0.49091	-0.78313	-0.67319	-0.59078	-0.33395	0.17551	-0.21243	-0.50529	0.34024	0.269	-0.48438	0.49106	-0.15291	0.64294	-0.16584	-0.026034
YAL054C	-0.38228	-0.025033	-0.39384	0.011971	-0.040863	-0.15233	-1.1631	-0.30136	-0.072805	-0.6122	-1.4216	0.080741	-0.12533	-0.30874	-0.1694	-0.12195	-0.32867	-0.095618	-0.70583	-0.16216	-0.12292	-1.1828	-2.2188	0.096679	-1.0511	-2.066	-0.65786	-1.1003	-1.5468	-0.034174	-0.4774	-0.12454	-1.3747	-0.53981
YAL055W	0.59089	0.35528	0.94054	2.2454	1.8963	1.62	1.484	1.1294	0.09804	-0.36026	-0.57742	-0.019683	-0.2918	-0.50727	0.073375	-0.1823	-0.035827	1.2215	0.93471	0.6415	1.0967	0.82974	1.4655	1.6055	0.82757	1.2136	1.4201	0.58999	1.5421	1.6302	0.5955	1.403	0.66885	1.7714
YAL056W	0.60179	-0.8246	-0.44819	-0.85582	-0.99982	-0.59294	-1.0568	0.32571	-0.50778	-0.29079	-1.1022	0.21727	0.52747	-1.5572	-1.01	-0.71175	-1.2003	-0.95557	-1.4886	-0.89663	-1.4863	-1.1497	-0.32577	-0.23688	-0.69578	-0.49906	-0.071888	-0.0078658	-0.1451	0.46986	0.10481	0.65048	0.54604	0.69797
YAL058W	1.0285	0.4462	1.0201	-0.018802	-0.01351	-0.26233	1.7218	0.5177	-0.34325	0.9232	NaN	0.23501	0.84086	0.46866	1.0374	0.079623	0.13737	1.1014	0.23768	-0.86584	-0.69818	-0.60695	-0.13963	-0.51332	-0.42264	-0.12671	-0.46263	0.053161	-0.12247	-0.28212	0.28366	0.24648	0.35932	0.28056
YAL059W	-0.52054	0.17382	0.036788	0.015555	0.82499	0.23504	1.3616	0.80363	-0.4944	2.3138	0.91551	-0.0066859	1.088	1.1086	-0.40704	0.41176	0.021844	0.24427	1.1797	-0.33111	NaN	0.62376	0.55301	0.2829	0.98229	0.61492	1.3642	2.4649	1.3658	0.2243	0.74503	1.8804	2.4005	0.67088
YAL060W	-0.84093	0	-1.9081	-1.8156	-2.4344	-1.6969	-1.9985	-0.21657	-0.33666	-1.2103	-1.1497	-1.324	-1.0671	-1.2013	-1.5249	-2.3962	-2.173	-2.3325	-2.3177	-1.5129	-1.8507	-2.33	-2.3068	-1.6861	-2.0718	-1.4745	-1.0194	-0.90772	-1.2579	-0.29257	-0.96704	-0.35273	-1.1302	-0.96278
YAL061W	-0.17146	-1.0221	-1.151	-0.26262	-0.29672	-0.87282	-1.9162	-1.0214	0.05971	-1.4677	-2.4795	-0.68992	0.21948	-2.6823	-1.3634	-1.3229	-1.7549	-0.87272	-1.0753	-0.47233	-0.68824	-1.231	-1.3046	-1.0944	-2.0593	-1.9651	-1.4087	-2.1677	-2.2786	-1.6511	-2.5436	-1.2961	-2.7367	-1.7641
YAL062W	1.8106	1.0449	0.74633	-0.37566	-0.44335	-0.78566	-0.27144	1.253	1.3138	-1.0627	-1.9291	0.7288	0.12043	-1.5767	-0.3827	-1.4807	-2.4474	-1.159	-2.1968	-2.6375	-1.2432	-2.5771	-2.677	-0.71276	-1.4447	-1.465	0.40529	0.044431	-0.51075	1.3886	-0.22458	1.616	0.78052	0.19651
YAL063C	0.14643	-0.75028	0.76938	1.0071	0.89662	0.78584	-0.76732	1.8121	-0.68803	-0.34359	0.41219	-0.23956	1.3697	-1.0835	-0.95619	0.27934	0.20127	-0.42303	-0.59551	0.94928	0.80131	0.34505	1.0008	1.1329	0.17905	0.88046	0.69668	0.25	1.1924	1.0617	1.0191	0.68376	0.20266	0.95453
YAL064W	-0.70374	-1.2638	-0.29184	-0.088014	-0.4047	-0.29449	-1.8697	-0.37646	-0.74537	-1.1236	-0.49574	-0.42987	-1.4828	-0.95289	-1.75	-0.89395	-0.66726	-1.6794	-1.544	-0.52312	0.44665	-0.53078	-0.46131	-0.21963	-0.67634	-0.075172	-0.5456	NaN	-0.35233	-0.14683	-0.30543	-0.70068	-0.50296	-0.63484
YAL065C	-0.20547	0.40083	0.26572	1.2539	0.76637	1.4149	1.738	1.6731	0.029548	0.14895	1.0009	-0.2176	1.1221	0.6441	0.78299	0.51469	0.82019	1.2692	0.82685	1.6877	0.99931	0.28061	1.6317	1.2687	0.83453	1.8145	1.5568	0.88757	1.7691	0.85397	1.8526	1.3082	1.0803	1.5918
YAL066W	-0.57237	-1.2011	-0.40484	-0.34636	-0.30873	-0.63061	-0.36697	-0.67535	NaN	-0.6761	-0.22239	-0.29788	-1.5008	0.80602	-1.0399	-0.65249	-0.57648	-0.74397	0.10937	-0.13439	0.35227	-0.37784	-0.99255	-0.038116	-0.25396	-0.03364	-0.13092	-0.25982	-0.026271	-0.34193	NaN	-0.86525	-0.43176	-0.74715
YAL067C	-0.25941	0.18989	1.2235	3.2493	3.1794	1.9675	0.47698	1.0564	-0.28185	-0.35194	0.21063	-0.3045	-0.16177	-0.7905	0.11691	0.56728	1.1652	0.60245	0.53263	1.7826	2.3061	1.9271	1.2996	1.9466	1.345	0.81312	1.28	1.0268	0.42717	1.2707	0.2685	0.7182	0.071631	0.18269
YAL068C	0.6716	0.18835	0.99457	1.9111	2.2397	1.4388	1.2326	1.5709	0.327	-1.01	-0.63384	0.5222	-0.53042	-0.64708	0.78379	-0.27708	0.1395	1.3325	1.3733	1.4989	1.4681	1.3539	0.71385	0.95805	0.67557	0.55087	1.2482	1.2183	0.41513	1.0684	0.60763	1.77	0.49271	0.95201
YAL069W	0.69141	0.85437	0.59602	1.1546	0.4923	1.1543	1.2555	0.92169	1.0471	0.1228	0.46565	1.471	-0.55875	0.81376	1.4912	-0.35481	1.1677	1.0428	0.93262	0.47214	1.055	0.71492	0.55306	-0.32619	0.7212	0.25402	-0.14713	1.5363	0.42042	0.6499	0.69321	1.4796	0.046376	0.75019
YAR002W	0.82469	0.61204	0.53312	0.33878	0.29591	0.54965	0.30778	-0.051755	0.24356	0.15373	0.1405	0.61134	0.04203	0.13369	0.26377	-0.25874	-0.34299	0.093065	0.23415	0.023905	0.10992	-0.29913	0.067706	0.10238	-0.23533	-0.27864	-0.15525	-0.069464	-0.036918	0.13629	-0.095125	-0.034376	0.48519	0.3564
YAR003W	0.48147	0.39449	1.0486	2.8607	2.7312	2.3442	1.8907	0.17159	0.26548	0.058297	0.14115	0.55736	-0.22562	0.16298	0.97064	0.92067	1.7607	1.6762	1.8649	2.0627	2.262	2.4109	0.97329	1.9706	1.6406	1.717	1.0452	1.4401	0.44448	0.63928	1.0454	0.46681	1.0954	0.67806
YAR007C	2.2674	NaN	2.2758	0.62269	0.94559	0.23959	0.62834	0.052225	1.449	0.23806	-0.60566	1.2018	0.95926	-0.37936	1.4857	0.70965	-0.17376	0.6609	-0.076208	-0.20732	-0.10031	-0.37852	-0.061106	0.03241	NaN	NaN	NaN	0.72913	NaN	NaN	NaN	-0.053408	NaN	NaN
YAR008W	1.5196	1.4957	0.59985	-0.033551	-0.12898	-0.15891	1.1152	-0.37933	1.5221	-0.50332	-0.49759	0.82873	-0.36833	0.60168	1.0861	-0.23668	-0.12617	0.80025	0.73752	-0.57877	-0.44926	-1.02	-0.55789	-0.8201	-0.56126	-0.32641	-0.36265	-0.73014	-0.52619	-0.41464	-0.57713	-0.54602	-0.43546	-0.17773
YAR009C	-0.84549	-0.22012	-0.74957	-0.91234	-1.0062	-1.1522	-1.301	-1.0003	-0.23148	-0.77512	-1.241	-0.87372	-1.4393	-0.51784	-0.40936	-1.0722	-1.4245	-0.26103	-0.54389	-0.8509	-0.89668	-1.3403	-1.2051	-0.84505	-1.439	-1.6315	-1.7163	-1.7865	-1.9173	-1.3516	-1.3016	-1.1292	-1.4913	-1.7198
YAR010C	-1.3049	-0.81483	-0.96404	-0.5718	-1.0978	-1.3827	-0.46687	-0.43446	-0.60906	-0.27885	-1.6582	-1.3137	-0.78034	-1.0566	-0.21868	-1.6046	-1.7869	-0.059308	-0.26837	-0.48924	-0.46422	-1.1563	-1.3864	-0.7802	-1.2355	-1.7118	-1.6116	-1.4155	-1.7853	-1.0659	-1.2395	-1.3516	-1.0533	-1.6054
YAR014C	0.17198	0.20319	0.18556	-0.49316	-0.31446	-0.16487	1.1218	-0.35286	-0.22838	0.37445	0.15013	-0.30865	NaN	0.58614	0.22056	-0.17842	0.02726	0.060564	0.15075	-0.098572	-0.21463	-0.38859	0.15141	0.40979	0.34308	0.036912	-0.11198	0.47737	0.34186	0.26693	0.56152	0.37598	0.88206	0.41192
YAR015W	-0.44119	-0.37946	-0.90928	-1.3721	-1.3472	-1.428	-1.0715	-0.38113	-0.12722	-0.44641	-0.49153	-0.5116	-0.55156	-0.74209	-1.0624	-1.4377	-1.5036	-1.2942	-2.2535	-1.5471	-1.6185	-2.2315	-1.8833	-0.70582	-2.5222	-2.2116	NaN	-1.7646	-1.9339	-0.41863	-1.683	-0.48393	-1.1716	-0.87483
YAR018C	0.19296	-1.1505	0.20589	-0.056493	0.23625	0.045498	-1.8555	-0.47679	-0.80105	-0.44907	-0.55917	-0.25068	-0.8078	-1.4813	-1.8247	-0.021591	0.1068	-2.0778	-1.6868	-0.17244	-0.37312	-0.23009	-0.7757	-0.095266	-0.35085	-0.54631	NaN	-0.55588	-0.47226	-0.6272	-0.73007	-1.0546	-0.14617	-0.11836
YAR019C	1.092	0.68093	2.0817	1.5508	2.0312	0.58575	2.0514	0.58588	0.24258	0.11153	-0.17746	0.6497	1.151	0.10792	1.5254	1.2218	0.99294	1.7393	1.2358	0.55562	0.20977	0.0081108	-0.63524	0.3308	-0.50902	-0.50122	-0.21969	-0.53191	-0.61344	-0.46768	-0.75199	-0.50234	-0.70146	-1.2001
YAR020C	0.54411	0.30552	0.84309	0.35923	0.10475	0.65986	3.2853	0.6551	0.14132	-0.16303	-0.52289	0.56544	0.10229	0.20068	1.2502	-0.20593	-0.089856	2.3175	1.9454	0.043605	0.1259	-0.38232	-0.22765	0.040249	-0.32394	-0.04317	0.29426	-0.28186	-0.038253	0.26986	-0.2858	0.31608	-0.43051	0.076236
YAR023C	-0.19505	0.37301	0.032007	-0.15832	-0.73375	-0.33219	0.40488	-0.57669	0.095968	-1.4779	-0.56863	-0.18682	-1.4193	-0.6531	0.95073	-0.90823	-0.80235	0.46778	-0.55673	-1.0192	-0.24311	-0.86583	-0.91488	-0.45125	-1.6524	-0.21433	-0.35115	-1.5132	-0.8678	0.15658	-0.67277	-0.6188	-1.6586	0.057699
YAR027W	-1.2684	-1.1633	-1.6583	-2.4606	-2.3018	-2.0722	-1.0991	-1.2237	-0.98975	-1.4243	-1.9729	-1.479	-1.2433	-1.5191	-1.7188	-2.2406	-1.883	-0.87335	-1.8323	-2.1971	-2.3884	-2.2281	-2.025	-1.546	-2.543	-1.9643	-1.9643	-2.1477	-1.8263	-1.3177	-2.3516	-1.8126	-2.3433	-1.782
YAR028W	-0.45258	-0.93701	0.61183	3.1618	2.9551	2.5404	0.50425	1.1051	-0.77126	-0.97977	-0.495	-0.76996	-1.6302	-1.6176	-0.61575	0.052741	1.441	1.2492	-0.057998	1.9515	3.0226	1.2668	1.5079	2.2264	1.5208	0.97071	2.3828	1.2256	0.90189	1.3095	0.61041	1.1813	0.76994	0.076262
YAR029W	-0.18962	-0.10887	0.37346	2.1291	2.5701	1.6415	1.8417	0.89169	-0.25173	-0.62318	-0.017241	-0.45348	-0.76395	-0.44572	0.62087	0.5186	1.921	2.0199	0.82123	0.81891	NaN	1.0335	0.99897	1.7844	1.6284	0.85442	0.63084	0.76808	0.3791	0.7003	0.29569	1.5144	NaN	0.19859
YAR030C	-0.468	0	-0.23639	0.28611	0.22862	-0.13151	-0.084621	-0.47903	0.034598	-0.4491	-0.26129	-0.45987	-0.60288	-0.60314	-0.15361	-0.64585	-0.17428	-0.21483	-0.12796	-0.61548	-0.19565	-0.42489	-0.10218	-0.50685	-0.24507	-0.1562	-0.52294	-0.43586	-0.60826	-0.4818	-0.045041	-0.082223	-0.67283	-0.54399
YAR031W	-0.5588	-0.82869	-0.44388	-0.36308	0.1458	-0.11856	0.023311	-0.51661	-0.67331	-0.61734	-0.24782	-0.42151	-1.4506	-0.36817	-0.69813	-0.38582	0.065603	-0.23406	-0.67179	-1.0955	-0.090654	-0.44131	-0.35203	-0.1521	-0.0068033	0.13604	0.0090263	-0.59045	-0.028773	-0.14184	-0.224	-0.64473	0.20472	-0.48159
YAR033W	-0.67593	-0.63592	-0.56116	-0.089212	-0.12578	0.14548	0.48839	0.0097704	-0.73371	-0.17422	0.077333	-0.42535	-0.47821	-1.0638	-0.098799	-0.21492	-0.23479	-0.56773	-1.2562	0.067634	0.17556	0.22337	-0.1921	0.019919	0.60436	0.025842	0.086059	0.75062	0.3473	-0.35456	0.20225	0.056501	0.77336	-0.24462
YAR035W	0.31034	-0.18539	-0.45624	-1.5382	-1.1201	-2.3947	-1.5294	-1.4513	-0.18383	-0.84386	-0.64247	-1.2096	-0.23283	0.056506	-0.34061	-0.14497	-0.3737	-0.24483	-0.54318	-0.19009	-2.186	-1.6717	-0.43644	-2.693	-0.7775	-1.4283	-2.1428	-1.263	-0.9686	-2.0607	-0.4547	-1.2317	-0.49568	-1.073
YAR042W	-0.12317	-1.1314	-0.69031	0.2592	0.21469	-0.78914	0.28755	-0.12879	-1.0926	-0.56691	-0.45144	-0.70755	-0.66707	-1.248	0.79074	-0.16281	-0.80672	0.75488	0.38976	0.82668	-0.013003	-0.15522	-1.3317	0.37677	-0.018525	-0.60936	-1.4346	-0.40905	-1.2972	-0.27767	-0.41337	-0.90982	-0.26496	-0.63522
YAR044W	0.57308	0.17472	0.6807	1.2422	1.0873	0.55856	-0.17595	0.37426	0.34308	-0.40372	-0.51777	0.36152	1.0968	-0.66183	0.025912	0.46523	0.11886	0.97287	0.49964	0.90364	0.21397	0.72555	0.13675	0.54825	0.053387	-0.12816	0.16511	-0.18499	-0.34573	0.1293	-0.25338	0.11477	-0.088878	-0.40985
YAR047C	-0.38852	-0.17741	-0.7585	0	-0.14917	-0.39101	0	-0.33571	0.076951	-0.69531	-0.12404	-0.088487	-1.6717	0	-0.20044	-0.26867	-0.83053	0	0	-0.28303	0.34498	-0.057695	-0.12611	-0.50114	0.092929	-0.016038	-0.12341	0.06805	-0.28132	-0.31883	-0.013301	-0.35636	-0.45283	-0.28774
YAR050W	0.069654	-1.1599	1.1796	1.4728	1.2273	0.99403	-0.30697	1.1047	-0.89968	-0.10783	-0.43636	0.37002	0.32516	-1.1432	-0.60421	0.23154	-0.11675	-0.38462	-0.64872	0.79138	1.0575	0.75474	-0.024813	0.46232	0.053988	-0.15306	1.0016	-0.034796	-0.63616	0.58415	-0.44346	0.75562	-0.49446	-0.61068
YAR053W	-0.58257	-0.17831	-0.16629	-0.37536	-0.17163	-0.32416	0	-0.8093	-0.062963	-0.52383	-0.13342	-0.38565	-1.324	0	-0.28015	-0.33867	-0.83547	0	0	-0.51785	0.076183	-0.61361	-0.37275	-0.22232	-0.42127	-0.19321	0.22848	-0.39302	-0.21052	-0.72537	-0.30565	-0.68247	-0.24934	-0.51815
YAR060C	-0.26043	-0.17703	-0.67499	-0.33501	-0.64091	-0.37395	-0.11406	-0.91872	-0.28002	-0.44485	-0.10523	-0.070692	-1.7787	-0.55214	-0.38425	-0.4925	-0.70457	-0.20166	-0.11686	-0.61523	-0.21839	-0.17923	-0.67299	-0.6939	-1.0072	-0.30205	-0.25963	-0.54665	-0.62577	NaN	-0.1677	-0.42272	-0.38021	-0.37676
YAR061W	-0.57548	-0.51674	-0.45552	-0.26595	-0.30108	-0.15512	0.081671	-0.91045	-0.16271	-0.63074	0.019821	-0.15829	-1.0128	-0.56473	-0.52532	0	-1.0748	0.10325	-0.18432	-0.49817	0.011631	-0.39145	-0.54933	-0.040292	0.014374	0.16241	0.065253	-0.53678	0.22328	-0.28524	-0.28272	-0.75575	-0.33772	-0.21283
YAR062W	-0.49072	-1.2487	-0.32464	-0.024324	-0.070307	-0.41769	-0.71213	-0.46882	-1.0569	-0.16635	NaN	-0.35783	-1.6336	-1.741	-0.78442	-0.054207	-0.53085	-0.91215	-0.75924	-0.49754	-0.39942	-0.36094	NaN	-0.4241	NaN	-1.1826	0.10868	-0.8668	-1.0501	-1.0406	NaN	-0.54356	NaN	-1.1665
YAR064W	-0.67769	-1.4276	-0.51883	-0.05666	-0.60718	-0.3292	-2.1794	-0.53988	-0.77305	0.13495	0.17711	-0.1088	-1.6568	-1.0868	-2.063	-0.10754	-0.16539	-1.8005	-2.5437	-0.43253	0.17031	-0.21803	-0.060544	-0.23765	-0.066672	-0.067444	-0.013281	-0.44715	0.56728	0	0.016433	0.19943	0.077751	-0.398
YAR066W	-0.37165	-0.56008	-0.41151	-0.52336	-0.9586	-1.7093	-0.82812	-0.7541	-0.22553	-1.5898	-1.1371	-0.69871	-0.65535	-1.4092	-0.065711	-1.0777	-1.3848	0.1886	0.025272	-0.22233	-1.0339	-0.85992	-1.6789	-0.87403	-1.6165	-1.4311	-2.3365	-1.5162	-2.0409	-1.8538	-0.94354	-2.0961	-1.0102	-2.274
YAR068W	-0.41975	-0.06018	-0.33608	0.019757	-0.15029	-0.10069	-1.2621	0.023877	-0.021492	-0.61173	-1.3734	0.02471	-0.4405	-0.31752	-0.40908	-0.35005	-0.66606	-0.28684	-0.7221	-0.20144	-0.14406	-0.45968	-1.3407	0.031855	-0.55675	-0.91557	-0.90123	-0.45304	-0.86307	-0.14717	-0.47293	-0.3572	-0.54045	-0.76325
YAR069C	-0.80648	0.04453	-0.55198	-0.27293	-0.27783	-0.52981	-0.28773	-0.94443	0.031877	-0.63657	-0.47155	-0.19455	-1.0294	-0.28068	-0.29285	-0.29101	-0.76424	0	-0.52942	-0.53257	0.11286	-0.3663	-0.50901	-0.38737	-0.31704	-0.24833	-0.55496	-0.50507	-0.32368	-0.29863	-0.38975	-0.65309	-0.17879	-0.14221
YAR070C	-0.81812	-0.32924	-0.37942	0.23385	-0.2451	-0.56401	-0.22239	-0.63131	0.31695	-0.99972	0.049728	-0.46699	-1.393	-0.58656	-0.64524	-0.23086	-1.0056	0.015136	-0.062797	-0.62943	-0.30641	-0.26414	-0.58164	-0.57197	-0.44148	0.11999	-0.48342	-0.61394	-0.17451	-0.25387	0.0038682	-0.40579	-0.36396	-0.16751
YAR071W	1.7396	-0.12531	-0.39387	0.030594	-0.59321	0.71325	1.004	2.3165	0.14964	-1.6562	-0.97454	-1.1226	-0.72225	-1.2469	-0.77668	-0.49599	-2.3374	-0.69161	-0.6485	-1.4895	-0.83882	-0.5787	-0.86992	0.13947	-0.51089	-1.0297	0.3648	-0.61784	-0.8816	0.63348	-0.98933	0.65242	-0.44034	-0.53087
YAR073W	0.17123	-0.27042	0.080994	-0.53494	-0.63593	-0.50941	0.073693	-0.083642	-0.30615	0.35811	0.35762	-0.29562	-0.048767	0.94846	-0.58219	-0.27214	-0.34402	-0.68892	0.33122	-0.74228	-0.28246	-0.17582	-0.45481	-0.51355	-0.58208	-0.42985	-0.43385	-0.76308	-0.67859	-0.42214	NaN	-0.72005	-0.68211	-0.29212
YAR075W	-0.15486	-0.18883	-0.41927	-0.68607	-1.117	0.28916	0.50294	1.1568	-0.54841	1.762	1.8557	0.12643	2.0717	1.7702	-0.0049338	1.49	1.5698	-0.35065	1.3297	1.4899	0.018082	1.5102	0.84788	0.73678	1.1841	0.97046	0.932	1.2734	1.1891	1.2151	1.2641	1.2936	1.8196	2.2419
YBL001C	0.38618	-0.19381	-0.29152	-1.5388	-1.1736	-0.93329	-0.61953	1.0198	0.36229	0.10706	-0.085978	-0.29454	-0.35902	-0.47723	-0.94625	-0.92502	-0.52708	-1.3121	-1.4062	-1.1106	-1.6574	-1.457	-1.0068	-1.0054	-1.3649	-0.52327	0.2027	-0.40081	-0.057758	0.76806	0.038666	1.2682	-0.27872	0.4073
YBL002W	1.6306	0.83856	0.86042	-0.038448	0.25419	0.47434	-0.45202	0.61755	0.52417	0.7774	0.24053	1.5965	0.01451	-0.072514	-0.013789	0.34644	-0.20488	0.13285	-0.3456	-0.51477	0.21049	-0.1977	-0.45166	0.38114	-0.44986	-0.28081	0.11941	-0.25669	-0.58445	0.36765	-0.56335	0.32661	-0.43225	-0.25424
YBL003C	0.78339	1.1257	0.90782	-0.37636	-0.07421	0.52491	-0.39515	0.010293	1.9403	1.1358	0.042013	1.1546	0.76901	0.011519	0.29184	0.36152	0.040354	0.040355	0.2176	-0.49381	-0.18965	-0.24186	-0.35597	-0.18024	-0.57083	-0.30316	0.19078	-0.66635	-0.63137	0.13066	-1.3561	0.33545	-1.1691	-0.5999
YBL004W	-0.55047	-0.5059	-0.019269	0.041262	-0.62156	0.55054	0.68353	1.6573	-0.37935	1.2957	1.7389	-0.13437	2.2619	-0.84705	0.26217	1.6491	0.99863	0.444	-0.12589	1.2092	0.067248	1.6603	0.81475	1.7952	1.9284	1.4686	0.53206	2.223	1.0843	1.661	1.709	1.4163	2.0749	1.3073
YBL005W	0.74574	-0.038736	0.74816	-0.0070508	-0.18731	-0.50323	-0.32288	0.12791	0.3085	0.66789	0.6566	0.67741	1.336	0.10899	-0.30026	0.69837	0.35094	-0.26466	-0.41959	-1.2043	-0.59534	0.15753	-0.60254	-0.27881	-0.45227	0.25978	-0.69864	0.0031153	-0.099863	-0.35145	0.068235	-0.063123	0.43237	0.064984
YBL006C	0.42478	0.65733	0.2249	0.020875	0.095686	-0.025584	0.096299	0.0797	0.69096	0.41042	-0.29465	0.096019	0.84853	-0.069501	0.51698	0.66161	0.34896	0.23126	0.42947	0.40777	-0.33153	0.4796	0.63439	0.31433	0.58707	-0.011517	0.25762	0.15959	-0.13897	-0.14747	0.16582	0.24905	0.30639	-0.03636
YBL007C	0.28946	-0.73183	-0.43019	-0.91317	-0.86008	-0.835	-1.8865	0.036311	-0.12472	-0.43635	-0.8729	-0.29423	-0.089115	-1.2784	-1.1857	-0.25173	-0.64573	-1.1508	-1.9202	-0.72401	-1.0007	-0.97412	-0.84709	-0.26164	-0.95706	-0.76448	-0.82791	-0.69845	-0.7246	-0.47337	-0.59106	-0.31775	-0.8988	-0.69914
YBL008W	1.2571	0.98376	NaN	1.2301	1.465	0.21972	0.83636	0.26716	-0.27961	0.076483	-0.030403	0.0003381	1.192	0.4328	0.61328	-0.20067	0.29482	0.90865	0.68411	-0.18298	0.34877	0.16956	0.85715	0.32049	0.36132	0.70454	1.1371	0.46921	0.48428	0.94007	0.63983	0.51822	0.42906	0.35226
YBL009W	0.95299	0.57198	1.2895	2.3976	2.3478	2.2731	2.0489	1.037	-0.40276	-0.47441	-0.51715	0.34926	-0.36953	-0.47966	1.4593	0.44601	1.7857	2.4628	2.4029	1.5119	1.8771	1.5679	0.90743	0.73	-0.051459	0.9819	1.3582	0.73356	0.584	0.57807	0.12439	0.87101	0.030305	-0.43948
YBL010C	0.8232	0.53385	1.5705	2.1053	3.0713	1.5114	1.9123	0.36583	0.33491	0.4979	-0.2164	0.24092	-0.30426	0.28895	1.8719	0.18965	1.223	3.1746	2.715	1.6612	1.0328	1.0388	0.56595	0.072461	0.32425	0.51685	0.73818	0.65205	0.33486	0.57198	0.047167	0.49811	-0.096476	0.1513
YBL011W	0.77507	-1.3576	0.76949	-0.18962	-0.05829	-0.41711	-1.5072	-0.64719	-0.65533	0.17485	-0.34925	0.25188	-0.76498	-1.1257	-1.6169	-0.077557	-0.44534	-1.9648	-1.7142	0.16503	0.011319	-0.27056	-0.44976	-0.27745	-0.4754	-0.59528	-0.63766	-0.36593	-0.7542	-0.44937	-0.41872	-0.64964	-0.40771	-0.60832
YBL012C	-0.57329	-0.38371	0	-0.14404	-0.22465	-0.18676	-0.69904	-0.6961	-0.82703	-0.30675	0.022227	-0.26042	-0.21177	-0.85783	-0.098648	-0.29178	-0.73662	0.13952	0.19348	-0.39787	-0.29937	-0.4246	-0.63615	-0.43729	0.018774	-0.090017	-0.22787	0.05527	-0.13221	0.0015116	0.26176	-0.27803	-0.19496	NaN
YBL013W	0.36347	-0.44963	0.51206	0.083273	-0.14909	-0.23601	-2.1416	-0.37204	-0.94964	0.0006897	-0.14243	0.79748	-0.75188	-0.93869	-1.137	-0.24882	-0.39326	-1.8488	-1.7571	-0.45972	-0.14014	-0.48531	0.57086	-0.099941	-0.13261	-0.057747	0.036501	-0.24645	-0.61125	-0.2603	-0.40441	-0.11665	-0.0028582	-0.14227
YBL014C	1.5479	0.83548	1.8264	0.11349	0.40167	-0.0074738	-0.56059	-0.15682	0.67177	0.51676	NaN	0.41399	1.2155	0.1158	0.024915	0.51534	0.80506	-0.15538	0.0094961	0.20557	NaN	0.4592	0.9238	0.054159	0.51388	0.13416	-0.1633	0.047731	NaN	-0.067393	NaN	0.009443	1.1499	NaN
YBL015W	-0.35984	-0.0051701	-0.34815	-0.027829	-0.21625	-0.73433	-0.89537	-1.822	0.0025979	-0.58778	-1.0348	0.065816	-0.19549	-0.078412	-0.49345	0.035839	-0.41434	-0.10794	-0.33201	-0.34761	-0.54369	-0.39839	-1.2172	-1.9066	-1.8646	-0.068187	-0.78637	-0.40968	-0.52428	-1.8213	-0.3649	-0.31561	-0.96246	-1.8523
YBL016W	0.099423	0.87105	-0.3374	-0.32616	0.095418	-0.33772	1.9332	-0.023213	0.98066	0.40286	-0.68068	-0.84642	NaN	1.4322	1.5689	-0.57294	-0.63017	1.4806	1.2579	-0.65341	0.17102	-0.29405	-0.42655	-0.72204	-0.17933	0.25792	0.084732	1.6265	1.1333	-0.22096	0.97658	0.75692	0.61104	0.20996
YBL017C	-0.24909	-0.66211	-0.59129	-0.82852	-0.78638	-0.85808	-0.023656	-0.32279	-0.75315	-0.68628	-1.0179	-0.40023	-1.0203	-1.1214	-0.49846	-1.0229	-1.1925	-0.50496	-0.53145	-0.57962	-0.81056	-1.1826	-1.0537	-0.77228	-1.1148	-1.2468	-0.87531	-0.82269	-1.0744	-0.41203	-1.212	-0.52422	-0.81012	-0.44256
YBL018C	0.12366	0.74249	0.18241	0.15086	0.10512	0.23479	0.97884	-0.36746	0.54064	-0.19651	0.11454	-0.028345	-0.80293	1.0277	0.5427	-0.30681	-0.13197	0.0013214	0.48435	-0.24879	0.234	-0.0031291	0.46939	0.18346	0.48767	0.22941	-0.041518	0.24227	0.18138	0.10431	0.76215	-0.018679	0.16322	0.28203
YBL019W	-0.34629	-0.014733	-0.56355	-1.1383	-0.6959	-0.71887	-0.22574	-0.47616	-0.51763	0.13997	-0.065066	-0.28999	-0.54459	-0.45372	-0.66868	-0.53183	-0.47456	-0.68315	-1.0396	-0.80598	-1.2672	-1.0807	-0.68635	-0.3922	-1.7977	-1.0467	-0.97884	-1.1122	-0.75799	-0.66828	-1.3811	-0.86727	-1.1039	-0.36223
YBL020W	0.28031	-0.24441	0.13134	0.49662	0.40022	-0.028458	-0.19305	0.40491	-0.28305	0.1182	0.77641	-0.41488	1.3694	0.45889	0.030152	0.5794	0.40334	0.092466	0.075909	0.080659	-0.22654	0.032748	-0.035163	0.30117	-0.03612	-0.11869	-0.53995	-0.21445	-0.4223	-0.3401	-0.1488	-0.088549	-0.1285	-0.083709
YBL021C	0.44567	0.58685	0.8114	1.757	1.4772	1.6233	1.4826	0.73087	0.18714	1.4146	0.81695	-0.00038101	1.0501	0.92709	0.55989	1.5782	1.3417	1.374	1.6824	0.61378	0.89783	1.0397	0.92111	1.1591	1.1925	1.0923	1.1534	1.1367	1.0153	0.38883	0.39064	1.1599	1.0998	1.1499
YBL022C	-0.026045	-0.11299	1.2989	1.0393	1.095	0.54222	-0.43921	0.63214	-0.27443	-0.14565	-0.49295	0.4935	0.26962	-0.71305	0.074585	0.71262	0.77839	0.5604	0.162	1.375	0.48514	0.79446	0.121	1.0674	0.48923	0.046708	-0.11726	0.13604	-0.22992	-0.21275	-0.36402	-0.083283	-0.10519	-0.25202
YBL023C	0.24195	0.70586	1.0504	0.25525	0.24657	-0.18672	-0.42613	-0.20255	0.024543	0.81576	0.94384	0.43397	0.91797	0.53606	-0.48436	0.80569	0.64458	-0.32392	0.039931	0.057149	-0.4281	0.10198	-0.182	0.056309	0.25571	-0.057084	-0.22757	0.17042	-0.14794	-0.50196	0.22112	-0.56412	0.18539	-0.28298
YBL024W	-0.049908	-0.16563	-0.36287	-0.69138	-0.28644	-0.19291	1.8646	0.089845	-1.0095	1.2389	1.2077	-0.19063	1.2118	0.85685	0.52345	0.78509	1.07	0.47486	0.44748	0.15882	-0.11788	0.39253	0.3448	-0.0020156	1.072	0.56636	-0.25327	1.5231	0.67871	-0.034745	0.97555	0.1026	1.6577	0.44639
YBL025W	-0.089692	NaN	-0.21606	0.31022	-0.039123	1.0563	0.95182	-0.18175	0.71583	0.10293	0.44129	0.36628	-1.4078	0.30539	0.47312	-0.26978	0.16152	0.96112	0.75184	-0.8636	0.38234	0.28328	0.37446	0.16385	0.12388	0.096476	-0.02911	-0.025599	-0.011319	0.065369	0.037142	-0.11478	-0.028309	0.62156
YBL026W	0.50654	0.41579	0.38164	1.1328	0.95853	1.4311	0.94525	1.5019	0.15903	0.27687	0.12132	0.27767	-0.87826	0.11412	-0.26356	0.20594	0.40117	0.58297	0.35389	1.3416	0.84501	0.96633	0.43532	1.4429	0.83446	0.50247	0.3337	0.62694	-0.18721	0.96442	0.32674	1.0772	0.012139	0.4333
YBL027W	-1.0539	-1.0065	-1.2595	-1.864	-1.6718	-1.4053	-1.4283	0.64104	-1.3764	0.45443	0.81095	-0.68534	-0.094718	1.1463	-1.8556	0.98474	-0.27204	-1.9175	0.20728	1.6684	-1.2823	1.2669	0.66775	-0.57364	0.90771	0.97555	-0.4876	0.38884	0.52372	0.34191	0.52178	0.0058341	0.35382	1.4137
YBL028C	-0.10131	-0.59702	-0.039879	0.18258	0.53687	0.77712	1.2421	1.0391	0.35135	2.497	1.3209	0.6022	1.6777	1.1515	0.35998	0.98486	0.64759	0.2784	0.4679	0.085325	0.47656	1.0992	1.605	0.29865	2.074	0.65229	1.6819	2.1809	1.6522	0.84215	0.98993	2.5707	2.5154	0.97133
YBL029W	0.54228	1.7199	1.402	1.2445	1.1842	0.87694	1.4063	1.3518	2.3437	2.8207	1.9374	2.6119	2.5625	1.7398	2.3619	2.3359	1.434	2.0922	1.8393	1.1947	2.495	2.3555	1.1917	2.1658	2.0055	0.11151	1.9662	1.4258	-0.13443	0.85635	0.052209	1.5257	0.68166	-0.437
YBL030C	-0.10466	-0.22061	-0.35412	-0.6747	-0.49416	-1.0196	-1.628	-1.101	-0.13912	-0.6204	0.15232	-0.45897	-0.18144	0.053657	-0.34735	-0.016713	-0.3825	-0.72002	-0.2634	0.013588	-0.69265	0.1876	-0.020638	-0.87465	-0.47248	0.21869	-0.92651	-0.38961	0.05104	-1.4124	-0.21708	-0.7759	-0.4533	0.28935
YBL031W	0.49515	0.0037833	-0.32254	-0.075895	0.047167	0.07284	0.49902	-0.65833	1.0277	0.064493	0.25111	-0.19979	0.23436	0.53853	0.43367	0.25849	0.030837	0.37853	-0.045216	-0.063417	0.44663	-0.23467	0.28097	0.032219	0.77207	0.19106	-0.26818	0.31032	0.017679	NaN	0.16932	-0.51659	0.12444	0.33906
YBL032W	1.8915	1.4099	1.7831	1.7406	2.2223	0.63606	1.9388	0.15661	0.8829	-0.50692	-0.28427	0.93391	0.53875	-0.20992	1.2444	0.19372	0.86735	2.1128	1.7858	0.97245	0.95055	0.39854	0.70104	0.64166	0.17909	0.2198	0.61004	0.041195	-0.13646	0.30399	-0.0056943	0.3531	-0.24029	0.13607
YBL033C	0.60704	0.44097	0.39099	0.57482	0.22512	0.6732	0.34293	1.0147	0.22256	0.022519	0.34912	0.54691	-0.034887	-0.094335	0.23273	0.36049	-0.054996	0.15091	0.69879	0.40022	0.67287	0.90808	0.22092	0.68524	0.3953	-0.22069	0.33678	0.35106	-0.58166	0.64778	-0.39612	0.64153	0.10015	-0.059123
YBL034C	1.6371	1.7022	1.8921	0.43453	1.3576	-0.13457	0.45351	0.30723	0.774	0.7094	-0.20152	1.379	0.053588	-0.060456	0.48253	-0.75117	-0.53758	0.3658	0.0043062	0.17682	-0.46764	0.080687	-0.91379	-1.0119	-1.2455	-0.55669	0.28458	-0.14277	-0.30093	-0.42718	-0.51843	0.19653	-0.98149	-0.86317
YBL035C	1.7008	-0.57121	0.92239	1.0573	1.6085	0.27984	-1.2286	-0.30911	-0.59754	-0.26662	-0.4248	-0.18205	-1.1791	1.5667	-0.82622	-0.14248	0.22001	-0.86371	0.54279	0.24916	0.68759	0.34538	-0.14271	0.68446	-0.66967	-0.24402	0.029629	-0.95797	-0.32681	-0.20103	-0.43934	-0.37174	-0.6288	-0.12824
YBL036C	0.89132	0.6832	0.61539	0.16648	0.50441	0.054068	-0.37306	-0.58986	0.6396	0.3017	0.38116	0.29653	0.016548	0.3064	0.47776	0.071105	0.056445	0.070784	0.40586	0.49666	0.059593	-0.06374	0.51509	0.076532	0.18234	0.050841	0.57546	0.33531	0.082268	0.086631	0.02657	-0.15396	0.23833	0.26588
YBL037W	0.052931	0.81644	-0.53793	-0.68668	-0.75658	-0.73632	0.38383	0.082381	1.3392	0.47263	-0.36244	-0.075	0.60857	0.29602	0.69465	-0.40209	-0.082798	0.50976	0.55438	-0.070153	-1.2369	-0.67607	-1.0746	-0.50932	-0.86285	-0.62314	-0.56074	-0.70396	-0.25862	-0.24727	-0.65522	-0.28249	-0.26959	-0.18082
YBL038W	-0.90501	-0.90218	-0.79279	-0.30747	-0.15327	-0.53481	-0.45703	-0.33866	-0.53662	-1.0912	0.48832	-0.52765	0.28894	0.65021	-0.36747	-0.68169	NaN	-0.47907	0.4519	-0.60958	NaN	-0.48547	0.58803	-0.070634	-0.43476	NaN	NaN	-0.21766	-0.41278	-0.57002	NaN	-0.38788	-0.36128	-0.040712
YBL039C	-1.8267	-0.58896	-1.2792	-1.6373	-1.5122	-1.0075	0.53412	0.49049	-0.47404	1.2419	0.94233	-0.5199	1.5638	1.1224	-0.25127	1.0021	0.33346	0.18183	0.76276	0.18867	-0.82209	0.92575	-0.011708	-0.27472	-0.12946	1.0952	-0.040837	1.3224	0.24947	-0.089202	0.84487	0.9221	1.4039	0.17222
YBL040C	0.28732	0.74035	0.49157	-0.52139	-0.49882	-0.55814	0.59533	-0.45023	0.16881	0.15126	-0.14804	0.44985	-0.1744	0.074906	0.28585	-0.37992	0.25421	-0.71361	0.0072901	-0.2762	-0.67086	-0.7538	0.05819	-0.52893	-0.69084	-0.31027	NaN	-0.63938	-0.5839	-0.37598	-0.41411	-0.35552	-0.68415	-0.077646
YBL041W	0.75528	1.0127	1.3021	0.078439	0.31683	-0.69229	-0.96907	-0.33292	0.98244	0.047817	-1.1652	0.97029	0.28804	-0.89175	1.1825	0.36068	-0.23812	0.51815	0.22868	-0.053845	-0.10764	-0.52599	-1.0734	-0.39131	-1.0277	-0.83256	-0.87141	-0.89747	-1.0759	-0.6823	-0.96361	-0.73009	-0.7432	-0.73032
YBL042C	-0.39655	-0.70662	-0.21948	0.13105	-0.40708	0.27999	1.7563	-0.2	-1.3558	-0.32558	0.12448	0.10354	-1.1843	0.67584	-0.97249	-0.65618	-0.11794	0.71577	1.6146	-0.30502	0.33002	-0.32514	0	0.037964	-0.092614	0.21423	-0.33118	0.14063	0	0.40594	0.069879	0.06568	-0.032618	0.19992
YBL043W	0.85098	0.6149	0.27126	-0.14519	-0.60297	-0.66004	-0.96469	-0.19981	NaN	1.7513	1.1769	0.18359	1.3366	2.0867	0.24372	1.508	3.0112	-0.21719	0.32797	1.2255	-0.19017	-0.20573	0.47388	0.074853	-0.17652	0.56682	0.25561	0.15601	0.90851	-0.12665	0.59611	0.40146	0.39291	2.4233
YBL044W	-0.03932	-0.17039	-0.43229	-0.3345	-0.013117	-0.015203	-0.13562	-0.12688	0	-0.63998	0.17021	-0.24838	-1.3589	0	-0.24274	-0.47111	-0.50286	-0.059782	0	-0.22138	0.006663	-0.08679	0.071123	-0.40442	-0.16349	-0.03961	-0.031629	NaN	-0.1537	-0.31945	-0.085745	-0.46748	0.11605	NaN
YBL045C	-0.38888	-0.694	-0.29979	-0.71592	-0.29391	-1.0978	-2.4347	-0.94473	-0.95772	-0.64958	-0.071007	-0.62921	-0.18487	-0.013434	-0.61115	-0.25063	-0.35558	-0.85243	-0.55675	0.076604	-1.2498	-0.60635	-1.1466	-0.71847	-0.90111	-0.90725	-1.3761	-1.0275	-1.1311	-1.7261	-1.2905	-1.5262	-1.1955	-1.1709
YBL046W	-0.046381	-0.024002	0.54826	0.40657	0.38436	0.38724	0.23416	0.77237	-0.034118	0.062409	0.36074	0.55551	0.40297	-0.01897	0.43658	0.35271	0.72204	0.13204	0.37577	0.054019	0.079028	0.15466	0.13761	0.41192	0.2168	0.24334	0.56093	0.25316	0.12745	0.4065	0.31507	0.58382	0.18555	0.13826
YBL047C	-0.014052	-0.35577	-0.65775	-1.5137	-1.6814	-1.8314	-1.6147	-1.1678	-0.1965	-1.0988	-1.8041	-0.27459	-2.0969	-1.0791	-0.91007	-1.542	-0.85228	-0.87957	-0.85737	-1.5158	-1.8221	-2.1669	-1.8133	-1.7403	-2.8964	-1.3996	-0.93245	-1.9396	-1.1722	-0.8536	-1.5032	-0.74296	-1.8729	-0.41556
YBL048W	0.5086	1.2718	0.3174	-0.31192	-0.12867	-0.24106	1.2882	0.087262	1.3743	-0.088389	-0.80088	0.26562	-0.17787	-0.32943	1.6805	-0.57465	-0.45792	1.235	0.039076	-0.76158	-0.036954	-0.29678	-0.46084	0.098025	-0.68361	-0.60682	-0.15059	-0.19129	-0.47693	0.021908	-0.50196	0.55344	-0.027821	0.16366
YBL049W	1.3879	1.2486	1.0502	0.77236	0.88201	1.1895	0.17541	1.5895	0.98448	0.33273	-0.84476	1.1442	0.46945	-0.54175	1.0039	0.076129	0.060514	-0.058287	0.011771	0.12554	0.59744	0.049638	-0.28299	1.2057	-0.091781	-0.15268	1.3049	-0.053673	-0.047942	1.1593	-0.22371	1.7409	0.084236	0.28621
YBL050W	0.38801	0.37249	0.50922	1.0884	0.95908	0.94714	0.51719	1.1328	-0.31257	-0.64025	-0.92492	0.18462	-1.3462	-0.53456	0.33582	0.16467	0.4198	1.1138	1.0183	1.2882	0.60596	1.1061	0.15419	1.2621	0.51287	0.18063	0.015325	0.095483	-0.22446	0.45384	-0.31322	0.39935	-0.48475	-0.25144
YBL051C	0.023111	-0.17015	0.17972	1.9399	1.0441	1.6652	0.93538	2.0597	-0.29417	-0.054096	-0.61798	-0.36378	-0.09244	-0.47111	-0.41697	0.034638	0.21264	0.87828	0.55372	1.6651	1.3567	1.0434	1.3327	2.1486	1.0073	1.042	0.89937	0.77129	0.54119	0.99327	0.42916	1.2851	0.69893	0.64505
YBL052C	0.11512	0.30176	0.31245	0.84742	0.86347	0.93995	0.4983	1.4234	0.36958	0.58521	-0.22024	0.39657	-1.1275	-0.041911	0.69245	0.053109	0.54425	0.91774	0.071226	0.54046	0.69797	0.95322	0.98584	0.71168	1.3177	0.77323	0.66106	1.1911	0.67671	0.99335	0.63181	1.2819	0.92116	0.33663
YBL053W	-0.65033	0.01732	-0.29949	-0.43213	-0.38102	-0.57374	0	-0.25588	-0.44756	-0.33022	0.21632	-0.18387	-1.8312	0.11576	-0.33776	-0.3165	-0.62923	0	NaN	-0.90668	0.41404	-0.2305	0.08572	-0.53658	0.057464	-0.081956	-0.33292	0.12101	0.80861	0.18614	-0.14654	-0.21731	-0.25099	-0.21685
YBL054W	-0.4427	0.3833	-0.020612	-0.24578	-0.16237	0.059105	1.1957	0.81274	-0.55386	1.6161	1.5491	-0.061562	2.0769	1.1545	0.61129	1.4903	1.1093	0.42281	1.0128	0.90881	0.26787	0.95034	0.80498	0.25908	1.6897	0.26648	0.2594	1.4345	0.59002	0.64509	0.92062	0.76322	1.6769	0.37981
YBL055C	-0.18073	0.17841	-0.057153	-0.85813	-0.64233	-0.67686	-0.70987	-0.27157	-0.17027	0.53723	0.34983	-0.14065	-0.19763	0.20997	-0.60889	0.18509	0.32197	-0.41157	-0.091456	0.16324	-1.3997	-0.60801	-0.28996	-0.44262	-0.41179	-0.58151	-1.2044	-0.57036	-0.7842	-1.0315	-0.86329	-0.86756	-0.63865	-0.32437
YBL056W	0.22642	0.90723	1.3416	1.057	0.032143	0.55547	-0.77552	0.70961	0.64194	0.28345	-0.2198	1.0622	0.99125	0.056138	0.72554	0.4687	0.39071	-0.096604	0.2955	-1.1221	0.17451	0.34	0.67951	0.78929	-0.0962	0.0050474	-0.014019	0.0079347	-0.20256	-0.35121	-0.59538	-0.22952	-0.3114	-0.23237
YBL057C	0.14661	0.42627	0.96958	1.3033	1.5992	0.98152	0.30092	0.36545	-0.010695	0.5618	NaN	0.087818	0.77022	0.48535	1.2726	0.72782	0.80002	1.3633	1.0272	1.4545	1.3064	1.224	0.95316	0.96222	0.69037	0.20034	NaN	0.31548	0.19404	-0.10588	0.13651	0.23409	-0.060406	0.24812
YBL058W	0.29848	0.63424	0.32724	-1.2589	-0.97547	-1.299	-1.1409	-0.67319	0.65548	-0.35142	-1.215	0.40925	-0.082813	-0.69142	0.36186	-0.64496	-0.98632	-0.17791	-0.98091	-1.2433	-1.4642	-1.7733	-1.1095	-1.1856	-1.6601	-1.6889	-1.2156	-1.1742	-1.1758	-1.0666	-1.1635	-0.5093	-1.0441	-0.81903
YBL059W	-0.70187	-0.51112	-0.39732	0.15353	-0.13534	-0.30898	-0.23417	-0.23717	-0.612	-0.014661	-0.53442	-1.0395	0.2728	0.53235	-0.49506	-0.16169	0.077852	0.37201	0.036996	-0.79204	-0.93481	-0.70528	-0.41594	-0.65558	-1.0273	-0.91526	-1.0386	-1.0224	-0.87692	-0.89945	-1.3482	-0.71854	-0.6754	-0.62814
YBL060W	0.26941	0.14447	0.49575	0.95244	0.82701	1.4906	-0.49016	0.83156	-0.045871	-0.079011	-0.12469	0.2607	0.099588	0.18345	0.05575	0.12202	-0.71223	-0.14769	-0.064457	0.049687	0.67098	0.34425	0.053714	0.5686	0.42496	-0.26074	0.96895	0.51311	0.33414	0.92715	0.21132	0.59903	0.20739	0.65605
YBL061C	1.0687	0.63151	0.77486	0.38011	-0.013288	0.4471	0.4983	-0.19612	0.0023703	0.6796	0.63983	0.39295	0.82092	0.58273	-0.30036	-0.082081	-0.25299	-1.0447	-0.25338	-0.1943	-0.91858	0.27117	0.16417	0.33447	0.082085	-0.48918	-0.20914	-0.028238	-0.97366	-0.08234	-0.59046	NaN	0.1775	0.039857
YBL062W	-0.75083	-0.16986	-0.51899	-0.48735	-0.20567	-0.23982	-0.15401	-0.43492	0.22623	-0.58193	0.12767	-0.085971	-1.7576	0.18993	-0.6048	-0.59406	-0.68813	0.11083	-0.18215	-1.1949	0.072262	-0.4467	-0.40315	-0.75628	-0.34326	-0.21414	-0.057565	-0.53522	-0.030732	0.39505	-0.51532	-0.51689	-0.51575	-0.63005
YBL063W	2.7615	0.61484	2.9458	2.5901	3.1703	1.8195	0.26099	1.188	0.79414	0.48586	-0.33748	2.2518	0.36325	-0.52785	0.090376	0.21378	0.81587	0.50792	-0.010141	1.3153	1.9685	1.1676	0.38678	1.3648	1.0213	0.072462	1.4837	0.56582	0.086199	NaN	0.15206	0.13241	-0.49842	-0.38553
YBL064C	0.88652	0.55947	0.24605	-0.94493	-0.44959	-1.0564	-0.93775	-0.57683	0.30546	0.27127	-1.2797	0.59808	1.1245	-0.18334	-0.19516	-0.091815	-0.94288	-0.18252	-0.81403	-1.1216	-1.2811	-1.1082	-0.87586	-0.39167	-1.6301	-1.5145	-0.91813	-1.0877	-1.354	-0.58257	-1.1893	-0.50194	-1.0695	-0.63936
YBL065W	-0.010458	0.04386	-0.75535	-0.15833	-0.20007	-0.27088	0.32822	-0.3885	0.27229	-0.44805	0.20833	-0.32773	-1.6298	-0.13854	0.44071	-0.24331	-0.79284	0.90432	0.57849	-0.34217	0.10067	-0.18358	-0.37201	0.32744	0.13347	0.098256	0.095939	-0.17267	-0.14471	-0.30542	-0.19934	-0.27742	0.025264	-0.24397
YBL066C	-0.92082	-2.1518	-0.47933	-0.97369	-1.2255	-0.92118	-1.6548	-0.20614	-1.3094	0.11577	0.034827	-0.85605	1.6314	-1.5896	-1.6199	-0.10092	-0.27817	-1.4213	-1.6117	-0.19242	-1.7968	-0.075759	-0.79506	-1.0302	-0.44311	-0.70363	-1.519	-0.58751	-0.8603	-0.58185	-0.82025	-0.68692	-0.365	-0.36649
YBL067C	-0.72892	-0.99218	-0.86462	-1.7718	-1.9228	-0.96437	-0.80295	0.78281	-1.0795	-0.77108	-0.67061	-0.85452	-1.006	-1.0338	-1.5551	-1.2399	-1.1816	-1.6043	-1.1446	-0.74727	-1.7348	-0.9727	-0.55514	-0.0214	-1.1255	-0.8263	0.11935	-0.73147	-0.82973	0.44831	-1.0104	0.58981	-0.59839	-0.23797
YBL068W	-1.0999	-0.41731	-0.46605	-0.57771	-1.3525	-0.36599	-0.52633	0.45551	-0.96315	0.94429	0.8564	-0.15756	1.5718	0.89935	-0.83865	0.50112	0.75768	-1.1784	-0.026585	0.31766	-0.63754	0.27995	0.33164	-0.034511	-0.073842	0.14696	-0.5215	0.16511	0.35284	-0.13261	-0.0031038	-0.19535	0.18496	0.14224
YBL069W	-0.34304	1.5337	-0.4482	-0.078228	0.35038	0.061861	2.1344	0.52856	1.2154	1.1256	0.11127	0.28747	-0.85591	0.1709	1.3606	-0.15308	-0.65081	1.3284	1.3142	-0.098781	0.19753	-0.3702	-0.22901	0.13146	0.46536	-0.41728	0.6139	1.2983	0.4641	0.031271	-0.079015	0.44693	0.95885	0.08249
YBL070C	-0.63855	-0.39652	-0.53379	-0.41964	-0.47148	-0.48142	0.26321	-0.79487	-0.73993	-0.66273	-0.091272	-0.44284	-1.6639	-1.1178	-0.39778	-0.076331	-0.45232	0.15344	-0.37686	-0.88845	0.33037	-0.84192	-0.23277	-0.67424	0.068415	0.066306	-0.17833	NaN	0.073819	-0.46004	0.11291	-0.92119	NaN	-0.44791
YBL071C	-0.57023	-0.28946	-0.46345	-0.28285	-0.054177	-0.28843	-0.023424	-0.88594	0	-0.64154	0.029672	-0.3444	-1.4202	0.089503	-0.44615	-0.16347	-0.81428	0	-0.066524	-0.49046	-0.39484	-0.75561	-0.24757	-0.0029503	0.38223	-0.14272	-0.10635	-0.20611	0.38118	-0.28329	0.47044	-0.16939	-0.30273	0.04232
YBL072C	-2.2963	-2.0292	-2.1095	-2.0349	-2.6138	-1.4833	-0.74849	0.45324	-1.9908	1.7232	1.8363	-1.2962	1.5087	0.40006	-0.84645	1.3631	1.2226	-0.93308	-0.137	1.312	-1.3477	1.1488	1.3064	-0.97716	0.51398	1.15	-0.48853	0.69697	1.2637	0.3038	0.31218	0.90294	0.91693	2.1196
YBL073W	-0.59411	-0.37743	-0.50724	-0.10105	-0.44914	0.019342	-0.11822	NaN	-0.36007	-0.49801	-0.38343	-0.34585	-1.7389	NaN	-0.51617	-0.66714	-0.80865	0.29539	0.82655	-1.0754	0.45956	-0.2703	-0.092162	-0.25264	-0.012504	0.17866	0.075984	-0.74922	0.022204	-0.34391	-0.242	-0.6761	0.50194	NaN
YBL074C	-1.0375	-0.45363	-0.84468	-0.64429	-0.85591	-0.5214	-0.051199	-1.0188	NaN	0.025309	-0.2001	-0.75752	-1.3188	-0.22126	-0.49964	-0.46288	-0.86283	-0.099418	-0.0096033	-1.1561	-0.52843	-0.46434	-0.42202	-0.35417	NaN	-0.20143	-0.69407	-0.12524	-0.54553	-0.26359	0.045464	-0.35573	-0.29631	-0.40147
YBL075C	0.2754	0.34834	2.9271	2.7951	2.9072	3.006	1.0392	3.5513	0.41677	0.44444	-2.2813	2.9721	2.078	-1.2037	1.2742	1.708	1.4868	1.6265	0.26526	1.6956	2.5863	1.7014	1.674	3.4843	2.4265	1.6971	2.8454	1.8888	1.9462	3.105	2.101	3.3221	2.034	2.4183
YBL076C	-0.64844	-1.1696	NaN	0.015285	-0.17685	-0.067661	-0.69581	0.46827	-0.92488	1.3218	1.5758	-0.84087	1.35	0.96584	-1.7977	1.0439	0.98318	-1.0915	-0.13208	1.6756	-0.16483	0.86151	1.2647	0.4072	1.3227	0.81769	0.30565	1.2959	1.0027	0.027612	1.1383	0.43695	1.4967	0.85921
YBL077W	-0.15244	-1.2593	-0.25267	0.21507	-0.11842	-0.51144	-0.10591	-0.15228	-0.75916	-0.26728	-0.093231	-0.20888	-1.324	0.83791	-0.56508	0	-0.91866	-0.47313	0.00055525	NaN	0.034439	-0.11309	-0.24633	-0.3707	0.33806	0.44827	-0.21032	0.095907	0.13277	-0.21088	-0.074916	-0.56031	0.14796	-0.20854
YBL078C	2.0707	2.3616	2.906	3.28	3.1197	4.1021	3.0586	5.1008	2.4876	-0.090746	-1.927	3.1237	1.5474	-0.60013	1.4156	1.6947	2.0651	1.9731	1.6905	3.6542	3.2648	3.678	3.9891	4.5074	2.6646	3.411	3.4313	3.4814	3.3529	4.3389	2.333	4.1371	2.2964	2.7876
YBL079W	-0.53486	-1.1584	-0.33331	0.83062	0.033339	0.49137	-3.5147	0.99595	-1.4263	-0.12277	0.26509	-0.77642	-0.32116	-1.1204	-1.6909	0.13531	0.29065	-1.8863	-1.3254	1.0341	-0.16975	0.92154	0.6405	0.47711	0.5596	0.11154	0.43871	0.56094	-0.12249	0.22824	-0.078084	0.26034	0.3261	0.55189
YBL080C	-0.18652	0.0068719	-0.11443	-0.39427	-0.40611	-0.60231	1.0363	-0.22183	-0.28752	-0.31359	-0.33389	-0.54564	-0.58252	0.29606	-0.0070989	-0.24396	0.11585	-0.15974	-0.076607	0.12667	-0.13498	-0.25602	-0.10787	-0.13695	-0.21426	-0.2324	-0.313	-0.24642	-0.52324	-0.56853	-0.11185	-0.49943	-0.87479	-0.32133
YBL081W	0.15409	0.14593	0.5451	0.022867	-0.30232	0.05087	0.58439	-0.073431	-0.0055824	2.6542	1.4244	0.51094	1.7388	0.2779	0.86359	0.87865	1.2507	0.65169	0.70784	0.88849	0.65309	1.3724	0.30673	0.2351	1.7971	0.55849	-0.058175	1.5956	1.443	-0.14426	1.1328	-0.066223	0.97608	1.121
YBL082C	1.2637	1.29	0.89953	0.21908	0.22557	-0.57393	0.025851	-0.55181	0.68044	0.6991	0.48442	0.38472	0.88414	1.1799	0.91588	0.36485	0.44836	0.42797	0.49165	0.156	-0.52012	-0.38536	-0.43533	-0.38158	0.075618	-0.50088	-0.41015	-0.098239	-0.088642	-0.61411	0.58203	-0.57956	0.13855	0.33358
YBL083C	1.225	1.3113	1.1167	0.35651	0.18975	-0.42126	0.39173	-0.26487	0.95278	0.70845	0.22681	0.38165	0.5239	1.1516	1.1327	0.4605	0.52173	0.91898	0.7621	0.093537	-0.79407	-0.24328	0.18726	-0.39599	-0.48415	-0.40979	-0.79707	-0.21729	0.093182	-0.80667	0.14073	-0.44621	0.43156	0.96291
YBL084C	0.60948	0.84926	2.0057	4.9349	4.2597	5.2714	3.6763	4.8758	0.37152	-0.16459	-0.4759	0.65761	0.958	-0.086295	1.4021	1.8237	2.2163	3.218	3.3408	4.3923	5.0224	4.4422	3.6961	4.2239	3.8565	3.1193	4.4165	3.2602	3.0378	4.3302	2.8824	3.9811	2.7778	2.5444
YBL085W	1.8396	0.32824	2.456	1.232	1.3735	0.78069	-0.42546	0.18747	0.69069	0.53173	0.021148	2.2611	2.0345	0.28382	-0.043402	0.67869	NaN	-0.50977	-0.22354	0.93287	NaN	0.79407	0.42821	0.76806	0.38617	-0.0047786	0.061665	0.62073	0.53153	0.95163	0.24774	0.96899	0.23266	NaN
YBL086C	0.55579	-0.21059	0.41951	-0.83955	-0.18665	-0.89109	-0.77473	-0.52069	0.46922	-0.58475	-0.51443	0.72815	-0.16377	1.414	-0.80902	-0.057686	-0.56142	-1.0019	0.68393	-0.53471	-0.47921	-0.53319	-0.27426	-0.58668	-0.65124	-0.87608	-0.97384	-0.75372	-0.58754	-0.98079	-0.26	-0.72909	-0.36138	-0.63932
YBL087C	-1.615	-1.0934	-1.4721	-1.8122	-1.7713	-0.82128	-0.39095	0.89464	-1.0325	1.4758	2.7526	-0.69848	2.7053	2.0132	-1.1132	2.0567	2.1897	-1.0373	1.1665	2.2321	-0.55072	2.1471	2.138	-0.19462	1.9329	1.8625	0.086768	1.9275	1.5651	0.58388	1.9537	1.3015	2.2112	2.5582
YBL088C	0.38122	0.17887	0.42054	1.4835	1.824	0.93243	0.55966	0.035819	0.64573	0.2367	-0.15369	-0.1201	0.22947	-0.12238	0.94969	0.028672	0.78116	1.3378	1.3142	1.264	1.4388	0.8347	0.56779	1.348	0.70998	0.061626	0.88574	0.78167	0.46117	0.49788	NaN	0.18799	0.50654	NaN
YBL089W	0.57295	NaN	0.32597	0.23268	0.56709	-0.23637	-0.2861	-0.91313	0.24594	0.169	NaN	-0.09683	0.25705	0.24615	-0.24862	0.018582	-0.011382	0.29761	0.2719	0.17025	-0.067984	-0.20671	0.15338	-0.12126	-0.7999	-0.38802	-0.2376	-0.84537	0.017937	-0.34152	-0.34224	-0.28251	-0.27287	0.025999
YBL090W	-1.1012	-0.65032	-1.1806	-1.4536	-1.4677	-1.1934	-1.6153	-0.57556	-1.4665	-0.67995	0.23218	-1.1604	0.1459	0.57186	-1.7678	-0.55656	0.30938	-1.0057	-0.65414	-0.24782	-2.0451	-0.82621	-0.458	-1.4112	-0.99384	-0.27125	-1.5993	-1.1036	-0.31307	-1.183	-0.3326	-0.95356	-0.49018	0.25005
YBL091C	0.77629	0.16266	0.31228	-1.2572	-0.79401	-1.2756	-1.6728	-0.26441	0.097341	0.099349	-0.149	0.075552	1.1404	-0.34127	-0.81245	-0.16356	-0.27484	-1.0676	-1.1077	-0.096918	-1.791	-0.78702	-0.36326	-0.60639	-1.029	-0.62765	-1.199	-0.62267	-0.52609	-0.37543	-0.46969	-0.024537	-0.57258	-0.017625
YBL092W	-2.0841	-2.1581	-1.7998	-1.4434	-1.9952	-1.2828	-1.6704	1.0314	-1.7077	1.4786	2.5422	-1.1044	2.4354	1.4797	-1.8328	1.8064	1.8609	-2.1756	0.86684	2.0322	-0.59299	1.5659	1.9627	-0.63807	1.6456	1.7529	-0.13433	1.463	1.7794	0.57204	1.8422	1.2829	2.0227	2.3558
YBL093C	0.71116	1.245	0.23419	0.1704	1.1071	0.41522	0.44981	0.070693	1.3494	1.0085	0.38841	0.8656	0.61071	0.88317	1.2712	0.92236	0.34367	0.43588	1.1106	0.58868	0.74162	0.49943	0.12109	0.66614	1.0182	0.11439	1.0204	0.65033	0.45605	0.4134	0.37093	0.10925	1.0989	0.24363
YBL094C	-0.29529	-0.18935	0	0.2887	-0.091458	-0.1341	-0.15538	-0.24846	-0.36805	-0.089248	-0.098961	0.32585	-0.75683	0.57295	-0.23334	-0.10864	-0.57548	0.2639	0.64909	-0.19638	0.28963	-0.13512	-0.42645	-0.40709	0.41557	-0.07338	-0.052081	-0.23715	0.15875	0.38595	0.43374	-0.28517	-0.056266	0.015222
YBL095W	0.77388	0.34756	0.96185	2.3818	1.8431	1.9439	1.8367	0.69058	0.54683	0.64275	-0.3879	0.43455	1.3515	-0.0019519	0.59479	1.203	1.2613	1.7651	2.1641	2.1413	1.6168	2.201	1.3691	2.0938	1.4377	1.4456	1.2505	1.108	0.97606	0.7374	0.54413	0.6331	0.70428	0.63456
YBL096C	-0.031878	-0.40752	-0.3117	NaN	-0.30793	-0.27106	1.5764	0.19521	0.089462	0.061405	-0.041986	0.40127	-1.3379	-0.53928	1.6114	-0.065848	-0.47937	2.4831	1.2901	-0.73058	0.70188	0.093056	-0.42592	0.086724	0.031584	0.37294	0.41964	-0.02569	0.20347	0.30044	0.11452	0.89404	-0.046789	-0.43469
YBL097W	-0.64087	-0.20327	-0.13181	-0.23757	0.065209	-0.12808	0.77122	-0.58792	-0.083676	-0.39567	0.0024353	-0.37786	-0.35298	-0.40508	0.53616	-0.33663	-0.90939	0.70638	0.71722	-0.39272	-0.11572	-0.24188	-0.63678	-0.26478	0.0063913	-0.24679	-0.016812	-0.44003	0.17729	-0.44738	-0.1171	-0.24028	-0.17294	-0.46577
YBL098W	-0.56267	-1.1804	-0.32193	-0.83493	-1.033	-1.4305	-2.6771	-1.1947	-1.2777	-0.80889	-0.53102	-0.43518	-0.33474	-0.31916	-1.1339	-0.53675	-0.71704	-1.9372	-0.95939	-1.0297	-0.99746	-1.3898	-1.7293	-1.7056	-1.6781	-1.3379	-1.4201	-1.8491	-1.6702	-0.79077	-1.6053	-1.7398	-2.4473	-1.2501
YBL099W	-1.3634	-0.35211	-1.9541	-2.4888	-2.0927	-3.0595	-2.9832	-2.2945	-0.18886	-0.65058	-0.4899	-1.442	-0.11269	-0.02861	-0.46181	-0.51133	-0.53923	-1.8897	-0.37447	-0.31196	-3.1524	-1.2479	-0.74217	-2.606	-0.45951	-1.3011	-3.0988	-0.60907	-0.74154	-2.7885	-0.84795	-2.7071	-0.62687	-1.366
YBL100C	-0.38416	-2.1689	-0.39699	-0.1591	-0.014636	-0.25797	-3.8829	-0.79	-2.0296	-0.2938	NaN	-0.40047	-1.3794	-0.36251	-1.9905	-0.11527	-0.75662	-3.0598	-1.5049	NaN	0.19661	-0.2204	-0.41839	0.072127	-0.27031	0.2677	-0.12204	-0.21892	-0.12194	-0.25409	-0.24908	-0.58347	-0.41012	0.052933
YBL101C	1.1355	-0.48176	1.4036	2.2097	1.9261	1.6477	-1.007	1.2671	-0.92084	-0.30387	-0.72118	0.67424	1.171	-0.65314	-0.77416	1.0134	1.0181	-0.26845	-0.12038	2.0751	1.3533	1.5526	0.6883	1.7714	0.86107	0.59863	0.95689	0.66625	0.83967	0.76541	0.27463	0.96502	0.58127	0.27453
YBL102W	0.8208	1.2074	1.1415	0.64853	0.64963	0.14674	0.2426	0.49677	0.95843	0.31913	0.55606	0.84253	1.0443	0.62373	1.3219	0.44293	0.69307	0.48648	0.6054	1.3307	0.38321	0.46447	0.4191	0.55045	0.20725	0.09198	-0.15631	0.043329	-0.27028	-0.057633	0.041519	0.021993	-0.11033	-0.35499
YBL103C	0.32561	-0.05253	0.14955	0.90965	0.93785	0.76597	0.14401	0.26822	-0.70671	-0.53051	0.069293	-0.17918	-0.011846	-0.72915	0.073668	-0.033113	0.44342	0.21857	0.29086	0.73924	0.67865	0.86595	0.97941	1.0659	0.2093	0.41322	0.81421	0.34943	0.042016	0.46484	0.054806	0.4791	0.075842	0.081171
YBL104C	0.4346	-0.3812	0.42396	-0.28346	-0.57526	0.14874	-1.4524	-0.33292	-0.44793	0.33545	0.20525	0.17101	0.48059	-0.26992	-0.87907	0.037795	-0.27299	-0.67689	-1.2919	-0.58965	-0.54918	0.072919	-0.15707	-0.21943	-0.25469	-0.40834	-0.38329	0.027922	-0.53996	0.38016	0.030815	-0.018612	0.0029207	0.46654
YBL105C	0.15099	0.057926	0.087902	0.039893	-0.2944	-0.37472	-0.3833	0.21642	-0.27112	-0.72794	-0.61884	0.19652	0.67104	-0.59937	-0.37435	-0.31661	-0.73421	0.138	-0.53466	-0.36687	-0.67704	-0.89611	-1.0153	-0.32789	-1.3592	-1.3831	-1.077	-1.1517	-1.1741	-0.30733	-0.70231	-0.2564	-0.61284	-0.18956
YBL106C	0.85521	-0.050584	1.5529	1.9715	1.7959	1.0691	0.074263	0.6162	-0.13835	-0.05179	0.04835	0.52403	1.5108	-0.36521	0.48086	0.95805	0.69217	0.68553	0.65405	0.98871	1.1324	1.366	NaN	1.1856	0.62901	0.25782	0.4756	0.51253	0.47373	1.0599	0.077596	1.1366	0.6062	0.72881
YBL107C	0.64469	-0.43104	1.5303	1.4477	1.9728	0.95077	-1.007	0.16902	-0.27018	0.94841	0.53759	0.79954	-0.29299	-0.30487	-0.64674	0.76684	1.4042	-0.63468	-0.67504	0.90231	0.63582	1.0726	1.0353	0.1195	0.41313	0.24097	-0.12019	-0.027431	0.1118	0.022051	-0.024401	-0.00059711	-0.16403	0.040338
YBL108W	-0.5433	0.91123	-0.64978	0.078255	-0.044889	-0.48506	-0.1743	-0.87203	1.1518	NaN	-0.0033005	-0.40926	-1.523	-0.47495	0.49583	-0.14758	-0.73526	-0.11016	-0.21405	-0.60921	0.21552	-0.47595	-0.3534	-0.14302	-0.44723	3.64e-05	0.10566	-0.065987	-0.059269	-0.26269	-0.050583	-0.61407	-0.030334	NaN
YBL109W	-0.13656	-0.52893	-0.23764	1.2398	0.47643	1.6976	2.1003	0.49672	0.38474	-0.6173	-0.056069	-0.34188	-1.1717	-0.03013	0.24298	-0.25593	-0.056429	0.7537	0.95051	0.082976	0.69518	0.61173	1.0034	0.53242	0.64903	0.55394	0.010835	0.67845	0.11229	1.1283	NaN	0.7243	0.10778	0.50521
YBL111C	0.085285	-0.076067	-0.066386	0.10719	-0.56613	-0.73483	0.61464	-0.12935	-0.013996	-0.69371	-1.1983	-0.569	0.60478	-0.689	0.077568	-1.0546	-1.0468	-0.031127	-0.033182	-0.55376	-0.6109	-0.59067	-1.3983	-0.41577	-1.1097	-0.82799	-1.2978	-1.2824	-0.85903	-1.0232	-1.0287	-0.78696	-1.0813	-1.0555
YBL112C	0.28105	0.21917	0.17167	0.35686	-0.46332	-0.44994	-0.12868	0.62897	0.4046	-0.41389	-1.0354	-0.12008	0.80935	-0.35424	0.28863	-0.49232	-0.47566	-0.086584	-0.0227	0.48607	-0.20191	0.14215	-0.47992	0.69473	-0.4666	-0.76735	-1.2462	-0.56023	-0.8844	-0.5647	-0.6593	-0.52178	-0.54879	-0.67785
YBL113C	0.19934	1.155	0.80042	0.60556	0.18084	0.3601	-0.048327	0.67055	2.2114	-0.2433	0.16236	0.34415	0.47289	0.23245	0.19248	0.32871	0.22777	0.18811	-0.21142	0.76846	0.16781	0.33103	0.20145	0.57468	-0.13462	-0.33483	-0.29015	-0.55579	-0.49999	-0.28074	-0.53137	-0.23578	-0.72626	-0.51025
YBR001C	0.78216	1.0075	1.5914	0.6212	1.4957	0.37568	0.23364	0.81966	0.45974	0.92074	0.088807	1.361	0.62026	-0.31112	1.0563	0.55557	0.51993	0.95225	0.55099	1.2138	0.35629	0.28159	0.43024	-0.22393	-0.0054267	0.035072	0.37673	-0.1585	-0.10817	-0.048936	-0.35813	0.20585	-0.021024	0.32959
YBR002C	-0.51498	-0.03503	-0.25129	-0.003065	-0.19161	-0.10961	0.051451	0.15351	0.49705	0.58661	0.233	0.1202	-0.37564	0.52295	0.24054	-0.078639	-0.17071	-0.051081	0.044289	-0.044403	0.34026	0.1256	-0.23728	-0.57782	0.82296	0.0099551	0.29631	0.77089	0.28458	-0.29717	0.67601	-0.5666	1.1971	0.33076
YBR003W	-0.74811	-0.59531	-1.1762	-1.4727	-0.9366	-1.2577	-2.1744	-1.0136	-0.49264	-0.32105	-0.29884	-0.85087	-0.080907	0.052354	-1.3012	-0.76916	-0.25733	-2.1402	NaN	-0.31594	-2.0639	-0.98743	-0.36538	-0.96951	-2.1813	-0.89569	-1.1055	-1.8649	-0.45173	-0.92873	-0.80027	-1.5206	-1.3681	-0.50916
YBR004C	-0.50297	-0.8237	-0.90295	-1.0462	-1.6963	-0.59123	-1.1288	-0.56935	-0.78373	-0.092443	-0.84709	-0.88055	0.31498	-1.0081	-1.4873	-0.98387	-1.2318	-1.9964	-2.0427	-0.75248	-0.76713	-0.71142	-0.84292	0.075369	-0.66746	-1.0303	-0.51418	-0.76145	-0.95901	-0.38337	-1.1656	-0.41719	-0.96581	-0.63787
YBR005W	-0.57881	-0.80285	-0.89466	-1.4633	-1.6074	-0.56108	-0.66275	-0.045803	-0.70439	-1.1475	-1.2906	-1.0542	-0.47956	-1.4534	-0.97414	-1.6029	-1.8929	-1.2513	-2.0885	-1.3103	-1.1007	-0.91473	-0.23416	0.54771	-0.58408	-0.77262	0.12177	-0.48429	-0.69749	0.27973	-0.85127	0.297	-0.87369	-1.7564
YBR006W	-0.19798	-0.070609	-0.47626	0.038644	-0.36662	0.42122	0.16421	1.3228	-0.18565	-0.65221	-0.66404	-0.4523	-0.23287	0.25176	-0.6302	-0.97442	-0.984	-1.0558	0.14384	0.024856	-0.13952	0.55336	0.62128	0.5704	1.1897	0.92442	0.78907	1.5701	0.71259	1.0826	0.99323	1.6333	1.2257	0.95236
YBR007C	-0.2506	0.62437	-0.14407	0.14824	0.51005	-0.035807	0.40561	-0.17847	0.38761	0.91574	-0.097919	0.18941	-0.80145	0.46029	0.81988	0.21681	-0.22746	0.39558	0.64406	-0.88815	0.19069	-0.20422	-0.23046	-0.20881	0.21429	0.045566	-0.24497	-0.027889	0.073457	-0.25965	0.33671	-0.31127	-0.2357	-0.098787
YBR008C	-0.67731	2.0133	-0.037157	0.50127	0.45093	-0.069809	0.36172	0.083192	3.1072	-0.16336	-0.028615	-0.0245	-0.39322	0.20882	1.542	-0.44133	-0.31101	1.1763	0.50544	0.086023	-0.47456	-0.42504	-0.033429	0.3336	0.33647	-0.32067	-0.49018	-0.63799	-0.55251	-0.26962	-0.079567	-0.31981	0.15904	-0.45667
YBR009C	1.6467	2.1779	1.8402	1.1226	1.2337	1.4294	0.23768	0.82285	1.8821	2.0224	0.71697	2.1725	1.1198	0.37641	0.96439	1.2352	0.68496	1.1099	0.57985	0.42539	0.74563	0.74551	0.23203	0.71468	0.23948	0.21479	1.0309	0.051566	-0.19838	0.27131	-0.8339	0.56956	-0.53651	-0.53437
YBR010W	0.92699	1.7156	1.2176	0.72365	0.96294	0.93593	-0.48071	0.46532	1.1635	1.119	-0.24703	1.498	1.2037	0.097705	0.35031	0.68711	0.6689	0.20093	-0.16712	0.26776	0.34912	0.18154	-0.046729	0.48457	-0.016331	0.016108	1.1466	-0.13073	0.28888	0.54143	-0.49759	0.98722	0.044744	-0.41101
YBR011C	-0.38422	-0.078865	-0.24225	-0.59405	-0.18325	-0.97219	-1.195	0.023476	0.56395	-0.32561	-0.22489	-0.45978	-0.12653	0.22644	-0.53042	-0.23361	-0.47434	-0.6806	-1.0078	-0.10972	-1.439	-0.42468	-0.034389	-0.34066	-0.55536	-0.84458	-0.7473	-0.52511	-0.50728	-0.53142	-0.34651	-0.29768	-0.67386	0.31648
YBR012C	0.08311	-0.091094	0.35273	0.63619	0.53665	0.025343	0.13445	-0.47171	0.23557	-0.058553	-0.21752	0.45433	-0.8761	-0.54102	-0.028829	-0.39749	0.35913	0.29484	-0.055063	-0.43262	0.15928	-0.30106	-0.080831	-0.54874	-0.41653	-0.81107	NaN	-0.2462	-0.24835	-0.60537	-0.62735	-0.33223	-0.799	-0.69655
YBR013C	-0.31948	-0.31469	-0.35889	-0.023065	0.27721	-0.04302	-0.56257	-0.61063	0.19992	-0.12595	-0.40936	-0.48769	-0.91726	0.14258	-0.52362	-0.58806	-0.34545	-0.11666	0.015256	-0.21414	-0.24178	-0.22172	-0.57672	0.17617	-0.81502	-0.47832	-0.44455	-1.0563	-0.42772	-0.61592	-0.62973	-0.50231	-0.68863	-0.56775
YBR014C	-0.86068	-0.47384	-0.7381	0.15725	-0.17721	0.082181	-0.80338	-0.11368	-0.25486	0.8243	-0.39143	-0.61524	1.8321	0.36368	-1.0694	0.59089	0.36175	-0.56812	0.39491	1.4787	-0.27361	0.59466	0.72953	-0.51818	0.047509	0.45275	-0.34917	-0.17606	0.040072	-0.68816	-0.12921	-0.57639	-0.42662	0.45511
YBR015C	-0.29113	1.4523	-0.64316	-0.25466	-0.59062	0.52723	-0.23675	0.97577	2.1369	-0.20543	0.094363	-0.7243	-0.23941	0.2295	0.52003	-0.31755	-0.39379	-0.116	0.17993	0.648	-0.62303	0.69708	0.76032	0.60329	0.66137	0.010428	0.39379	0.9334	0.44966	0.81632	0.4441	0.71531	0.53043	0.86251
YBR016W	0.055921	-0.12564	0.19451	-0.72917	-0.6538	0.38159	-0.80295	1.1509	0.26449	-0.8243	-1.1577	0.28478	-0.78105	-1.32	-1.2406	-1.2475	-1.6502	-2.2344	-2.1342	-0.36858	-0.034682	-0.4854	0.29997	0.67885	0.088164	-0.25213	0.42566	0.32186	-0.13151	0.55761	0.03529	0.55452	-0.31475	-0.13756
YBR017C	-0.33057	-0.37825	-0.5564	-0.4299	-0.3024	-0.39799	0.087479	-0.58319	-0.71745	0.32634	0.35845	-0.43016	-0.86137	0.52925	-0.71969	-0.15728	0.24426	0.20645	0.64094	-0.075933	0.37922	-0.18512	0.39169	0.17357	-0.12906	0.40493	-0.058296	0.15491	0.2113	-0.1332	0.043406	-0.085122	0.08518	0.39811
YBR018C	-0.94286	0.27375	1.9955	4.7792	5.6785	2.5196	5.354	0.95883	0.51976	-0.46413	0.15874	-0.48049	-1.0733	0.042888	3.4811	1.2318	1.6307	5.6063	5.3213	4.4606	3.3677	3.4733	2.6745	3.9486	3.9137	1.9894	3.2421	3.2977	2.0586	2.4348	2.795	1.6084	2.1901	-2.3335
YBR019C	0.19926	1.3741	0.7944	2.602	3.0213	1.3487	0.6484	-0.24628	0.69816	-0.46055	0.30863	-0.267	-0.82954	0.1333	0.93204	-0.092416	0.91735	0.98536	0.39882	1.5982	1.9761	0.9972	1.375	1.0903	1.334	0.8712	0.93116	0.5227	0.53261	0.5971	1.0588	-0.098563	0.1109	0.16566
YBR020W	1.6768	1.0018	1.8026	NaN	1.7664	1.2843	0.64115	0.080544	0.29924	NaN	-0.070701	1.6138	1.1243	0.14568	1.101	-0.023284	-0.075778	0.78082	0.27181	0.62364	0.86077	0.80665	NaN	0.67715	0.052112	0.15174	1.0058	0.43376	0.43138	0.81076	0.28586	0.15237	0.28769	0.74695
YBR021W	-0.11228	0.17709	0.37908	-0.33123	0.22819	0.40107	0.97444	1.1821	-0.10565	2.5268	2.1747	0.38295	3.4687	2.4527	0.34638	1.7228	2.3897	0.1335	1.6717	0.39999	0.31501	1.3433	1.6613	-0.06052	2.0269	1.8496	0.33932	2.4268	1.0434	0.97692	2.167	1.6474	2.3544	2.3633
YBR022W	0.19349	-0.12464	0.48789	-0.031565	0.047764	0.16242	-1.0244	-0.039685	-0.66623	0.28506	0.51854	-0.14152	-0.68486	-0.050581	-0.43345	-0.47979	0.16858	-0.58965	-0.42382	-0.46452	-0.047254	-0.25491	0.082353	-0.77717	-0.012384	-0.00062397	-0.23498	-0.48558	-0.11605	-0.28406	0.26316	-0.1754	-0.21623	-0.28903
YBR023C	0.56141	-0.034117	0.61193	1.8522	1.7067	2.0965	-0.84824	1.8163	0.23801	0.68101	0.70391	0.4205	0.54323	-0.19226	NaN	0.96321	1.089	-0.10145	0.0050439	2.4799	1.4563	1.4923	1.6113	1.7133	1.3568	0.971	1.2298	1.1078	0.82055	0.18877	0.084031	0.53127	0.35254	0.14335
YBR024W	-0.61086	-0.2846	-0.691	-0.28999	-0.36571	-0.51564	-1.5895	-0.21069	-0.23459	0.028637	-0.13563	-0.27707	-0.01056	-0.23829	-1.4253	-0.16843	0.13992	-2.0524	-1.6988	0.38232	-0.54294	-0.40018	-0.17193	-0.10901	-0.63893	-0.60738	-0.40189	-0.60547	-0.27807	-0.32885	-0.63822	-0.78687	-0.74835	-0.39134
YBR025C	-2.0308	-1.6892	-1.5198	0.48461	0.15836	0.96357	-0.14007	1.1589	-1.0161	0.91516	0.35115	-0.7787	2.0167	0.34887	-1.3677	0.71224	0.4865	-0.55796	0.26257	1.5929	0.4983	1.5709	1.3512	1.0538	1.2263	1.1074	1.0379	1.315	0.86001	1.1684	0.67206	1.271	1.0201	0.87442
YBR026C	-0.41015	-0.85791	-0.85247	-2.152	-2.2629	-2.0746	-2.5959	-0.70793	-0.36867	-1.2503	-2.5333	-0.21943	-1.9573	-1.8881	-1.3771	-2.756	-2.3152	-2.1673	-3.4384	-3.9044	-3.1444	-4.2308	-3.3768	-2.62	-3.9716	-3.2666	-1.7589	-2.9024	-3.0253	-0.94483	-3.3826	-0.73628	-2.8225	-1.9705
YBR027C	0.10684	-0.99705	-0.21976	-0.33761	-0.76525	0.17274	-2.8878	0.18217	-0.82644	0.81782	0.74105	0.12036	-0.068761	-1.7043	-2.1029	-0.17398	0.65614	-1.8852	-2.6278	-0.13506	-0.68711	0.12978	0.3982	-0.21081	0.63161	0.42773	-0.10003	0.53101	-0.05657	0.20886	-0.27205	0.077968	0.34651	0.78705
YBR028C	0.17091	-0.20164	-0.43881	-0.033344	NaN	0.20791	1.6944	0.093637	-0.23637	1.2595	1.1158	0.32976	0.29848	0.6114	0.41014	0.38883	0.50805	0.26128	0.098399	0.064248	-0.38202	0.6403	0.017972	-0.13774	0.91173	0.22659	0.17149	0.62567	0.15131	-0.17981	0.059523	0.030029	0.2171	0.66951
YBR029C	-0.13044	0.48615	-0.037954	-0.34188	-0.77196	-0.080591	-0.37562	1.4733	0.11396	0.44971	0.31118	0.14676	0.3172	0.4488	-0.30194	-0.057802	-0.32405	-1.0249	-0.61787	-0.0079162	0.053092	-0.16241	-0.56485	-0.21526	0.19789	-0.26738	-0.044261	0.3389	-0.12373	0.051634	-0.044732	0.33068	0.38477	0.040461
YBR030W	-0.55786	0.24206	-0.023021	-0.43288	-0.39657	-0.084719	0.074135	0.22625	-0.31802	0.14936	0.60631	-0.47381	-0.1591	0.54846	-0.63785	-0.40378	-0.38355	-0.33139	-0.25269	-0.51242	-0.19415	-0.24345	-0.10655	-0.33036	0.097175	0.18067	0.13521	0.23862	-0.14401	-0.0080887	0.65626	0.031898	0.58182	0.20908
YBR031W	-0.89499	-1.2729	-1.4763	-1.6179	-1.9103	-1.3335	-1.0153	0.40585	-0.56291	0.93506	1.6365	-0.87018	0.15233	0.39543	-0.85759	0.53215	0.52955	-0.81811	-0.22176	0.46194	-1.3112	0.55818	0.25044	-0.9275	-0.36355	0.50099	-0.45513	-0.10483	0.32688	-0.021798	-0.10254	0.43849	-0.37851	1.1753
YBR032W	0.3492	-0.50572	-0.57917	0.22876	-0.13691	0.013641	0.32749	-0.36418	-0.37077	-0.23657	-0.13451	0.34933	-0.92022	0.40649	-0.4723	0	-0.69021	0.10559	0.40491	-0.58829	0.2324	-0.15399	-0.12832	-7.74e-05	0.273	-0.069268	-0.11343	-0.038702	-0.45061	-0.41017	0.16336	-0.29677	-0.23498	0.29519
YBR033W	-0.83477	-0.73488	-0.90349	-1.8204	-2.0083	-1.9748	-0.32898	-0.83317	-0.79009	-0.55071	-0.5574	-0.7576	0.2136	0.31411	-0.60118	0.0067155	-0.74641	-0.85007	0.19199	-0.42428	-1.1146	-0.27866	-1.2032	-0.62703	-0.89354	-1.6932	-0.40146	-1.1497	-0.09877	-1.7981	NaN	-1.4058	-1.5694	-1.884
YBR034C	-0.31833	-2.3749	-0.10155	0.029118	NaN	0.77168	-0.022405	0.91855	0.59659	1.9978	1.4077	1.2418	0.99123	0.89373	0.20639	0.80918	1.0072	-0.54648	0.22034	0.40467	1.1853	1.6167	0.53146	-0.46169	0.6931	1.4486	0.96838	2.0924	0.75934	0.85887	1.4588	1.5218	1.3303	1.0002
YBR035C	0.5274	0.39116	0.13301	-1.1216	-1.0263	-1.2896	-1.1554	-0.3046	0.26437	0.29842	0.46645	0.12326	0.61048	0.063291	-0.6522	-0.3969	-0.099313	-1.1413	-1.273	-0.24747	-1.3918	-1.1906	-0.55588	-1.14	-1.1402	-0.90122	-1.1593	-0.78185	-0.52809	-0.62224	-0.49852	-0.48664	-0.71996	NaN
YBR036C	-0.07936	0.078942	-0.97458	-0.518	-0.68349	-1.0392	-0.46446	-0.14309	-0.017685	-0.7374	-0.68299	-0.84412	-0.17884	-0.6659	-0.16912	-0.81808	-1.0467	-0.36643	-0.60161	-0.47504	-1.1212	-0.94891	-1.0034	-0.6803	-1.3224	-1.1254	0.041063	-0.86767	-0.55747	-0.45168	-0.8365	-0.12337	-0.83738	-0.63015
YBR037C	-0.77776	NaN	-0.57027	1.2563	1.0327	0.86209	0.69259	-0.28556	-0.2994	-1.0011	-0.51033	-0.54344	-1.4479	0.39036	-0.51903	-0.58015	0.59649	1.7504	1.5348	0.77658	0.38415	0.17016	1.104	-0.090734	-0.4991	-0.12417	0.16904	-0.71396	NaN	-0.5744	-0.77235	-0.63932	-1.1933	-0.30707
YBR038W	-0.80416	-1.1639	-1.7548	-1.646	-1.8805	-1.874	-0.91274	-0.48172	-0.8152	-1.8686	-0.91577	-2.1007	-1.2896	-0.83379	-1.3045	-0.66003	-1.2168	-0.7045	-0.47701	-1.1424	-1.8118	-1.2113	-1.719	-0.92709	-1.4648	-1.1273	-0.964	-1.896	-0.73081	-1.2495	-2.1367	-0.76091	-1.8897	-1.5504
YBR039W	-0.84161	-1.0906	-1.4207	-2.5711	-2.3263	-2.8442	-2.9867	-1.896	-0.72302	-0.56555	-0.3379	-1.5239	-0.19678	-0.067116	-1.8646	-0.70136	-0.69058	-2.2089	-0.96686	-0.80275	-3.2136	-0.84892	-1.086	-1.9161	-1.334	-1.4532	-2.3023	-1.6751	-1.8537	-2.0792	-1.5572	-1.6794	-1.5339	-1.4622
YBR040W	-0.17934	0.20392	-0.10165	0.46922	0.72002	1.1723	0.76488	-0.08754	0.0483	-0.48596	-0.2226	0.59624	NaN	1.0601	2.041	-0.12982	0.6987	2.2857	1.7705	-0.38996	0.9071	-0.046291	-0.044439	-0.55731	0.22472	0.15971	0.12361	-0.19291	0.21372	0.12458	0.11464	-0.27585	-0.00086274	-0.03026
YBR041W	1.5698	NaN	0.58152	0.48289	1.042	0.35409	1.7626	-0.33093	0.91992	1.7723	-0.29071	1.0255	-0.060622	1.0021	1.5258	0.25816	-0.080009	1.7457	1.7229	1.4996	-0.01548	0.64257	-0.040535	-0.27474	0.56828	0.34448	0.006918	0.43958	-0.21976	-0.18205	0.34143	-0.4631	-0.0027909	-0.26291
YBR042C	0.64685	-0.25976	-0.17433	0.28543	0.15478	0.37407	-0.13882	-0.11458	0.086319	0.14573	0.14462	0.25192	-0.9093	0.57046	-0.28627	0.0069893	-0.20989	-0.67578	0.25035	-0.12927	0.28064	0.25223	0.1435	-0.33486	0.46073	0.49549	-0.023327	-0.051903	0.26022	0.29376	0.65081	0.12499	0.08723	0.48577
YBR043C	-0.60167	-0.075536	-1.0248	-0.67651	-1.0185	-1.2288	-0.12842	-0.87008	-0.052691	-1.6526	-0.92678	-1.0918	-1.7998	-0.88025	-1.2075	-1.3003	-1.1844	-0.78519	-1.2114	-0.63302	-1.5247	-1.569	-1.5493	-1.2423	-1.8317	-1.255	-0.13942	-1.6939	-0.81155	-0.4185	-1.1947	-0.015883	-1.0897	-1.4506
YBR044C	-0.65563	-0.62878	-0.69871	-0.88036	-1.1478	-0.45006	1.5163	-0.19412	-1.053	-0.2807	0.25818	-1.2031	-0.27486	0.1045	0.64671	-0.72635	-0.34801	1.8777	1.6588	-0.14754	-1.3188	-0.50285	-0.335	-0.61887	-1.0636	-0.8064	-0.99951	-0.8686	-0.075787	-0.67753	-0.51863	-0.73149	-0.19936	0.25066
YBR045C	0.1762	0.44949	3.6279	5.7763	5.5621	6.2912	5.288	4.8178	0.33675	-0.58811	-0.0049657	0.48368	-0.80369	0.92624	4.1892	3.5342	5.2199	4.8815	4.9795	4.4674	5.5713	4.5086	4.6898	5.0318	4.7166	4.1437	3.1963	3.7565	2.1947	4.269	3.0941	4.0723	2.3812	2.713
YBR046C	-0.12499	-0.22385	-0.97187	-2.1733	-2.2404	-2.3002	-1.4733	-1.1165	-0.075446	-1.608	-1.5978	-1.0463	-1.0052	-0.964	-1.0057	-2.0571	-2.0622	-0.79957	-1.6888	-1.9237	-2.2435	-2.8198	-2.9592	-1.9578	-3.5049	-2.604	-1.7496	-2.8946	-2.1993	-1.8036	-2.0314	-1.628	-2.2351	-1.6341
YBR047W	-0.0023444	-0.89088	-0.84645	-0.50878	-0.99777	-0.50435	-1.694	-0.035301	-0.6864	-1.011	0.80185	-0.59711	-1.2234	-0.16487	-1.3606	-0.96902	-0.49145	-1.3206	-0.70588	-0.34112	-0.32493	-0.52333	-0.55933	-0.3472	-0.98647	-0.014669	-0.33327	-0.35919	0.001428	-0.063471	0.19366	0.15063	0.23192	-0.042708
YBR048W	-1.8928	-2.1315	-2.5221	-2.1611	-2.2308	-1.8631	-1.9711	0.36732	-1.8806	1.5441	2.2487	-1.8879	1.052	1.4859	-1.8685	1.6732	1.5614	-1.9215	0.77171	2.1087	-1.3647	1.5505	1.0554	-0.62187	0.1686	1.4255	-1.1088	0.71999	1.1433	0.030081	1.4964	0.45012	0.2694	1.6463
YBR049C	0.65986	-0.32984	0.083422	0.89995	0.71045	1.2012	0.051126	0.34035	-0.030563	0.040114	-0.64344	-0.16641	0.077427	-0.49799	-0.4289	0.18216	0.55987	-0.24288	0.11295	1.0871	0.65448	0.68615	1.0152	1.2342	0.041178	0.54318	0.69364	-0.075479	0.42532	0.19466	-0.24649	0.23174	-0.12896	-0.13298
YBR050C	0.18837	-0.81305	-0.48931	0.3893	0.4799	0.30706	-0.54948	0.23103	-0.59159	-2.2689	0.5225	-1.4366	-0.96778	-0.5662	-0.76208	-0.2156	-0.16812	0.033192	-0.36896	-0.23898	-0.065888	0.15886	-0.84393	0.561	-0.25029	-0.47685	0.41879	-0.22637	-0.1529	0.19865	-0.079504	0.48	0.3749	0.30232
YBR051W	-0.55247	-0.66025	-0.61573	-0.17341	-0.18608	0.013181	0.30165	-0.12609	NaN	-1.0438	-0.082443	-0.00033772	-1.9142	-0.96341	-0.37048	-0.079628	-0.073094	0.075524	0.26982	-0.41014	0.3414	-0.45078	0.4367	-0.10101	-0.69988	-0.1819	0.063371	0.074897	0.091474	0.15405	0.12311	-0.4662	-0.018614	-0.44229
YBR052C	0.47075	-0.24576	-0.39858	-0.35942	-0.70578	-0.1028	-1.0805	-0.13636	-0.091312	-0.34496	-0.076529	-0.67745	0.35652	-0.36543	-1.1482	-0.25061	-0.47253	-1.086	-0.34038	0.50671	-0.2772	0.23478	-0.0062437	0.481	-0.047938	-0.16648	-0.24904	-0.39063	-0.034307	-0.53351	-0.56312	-0.61447	-0.93062	-0.77585
YBR053C	0.048837	-1.2563	-0.17946	-1.2711	-0.96749	-1.243	-1.4145	0.14369	-1.2542	0.24006	-1.3511	0.2321	0.38043	-0.92656	-1.1303	-0.65181	-0.54712	-2.0222	-1.5313	-0.95336	-1.6164	-1.8321	-1.3385	-0.72331	-1.4021	-0.66233	-0.44772	-0.47339	-0.36156	-0.1597	-0.49495	0.35585	-0.093229	0.10982
YBR054W	-3.6138	-2.1218	-3.7793	-3.1818	-3.4739	-3.3974	-3.5349	-2.633	-1.5205	-0.47898	-0.87166	-2.6667	-1.2357	-0.83936	-2.0062	-1.1821	-1.0321	-1.8582	-1.5864	-1.1266	-2.9632	-1.6744	-1.1889	-2.6334	-2.0604	-1.6995	-1.9731	-2.234	-1.8273	-2.257	-2.107	-1.7912	-1.7924	-1.8103
YBR055C	0.037938	0.11931	0.34955	0.19377	0.1628	0.17648	-0.23352	0.27562	-0.16327	1.0304	1.1108	0.083006	1.0845	0.3412	-0.25338	1.0602	1.022	-0.15418	-0.12632	0.46706	0.12222	0.55486	0.73795	0.8882	0.88947	0.62493	0.43006	0.89595	0.52155	0.3522	0.56321	0.44811	0.7884	0.61808
YBR056W	0.12767	0.016861	-0.43775	-1.7558	-1.573	-1.822	-1.9948	-0.7144	0.25153	-0.3287	-1.8449	0.018264	-0.07443	-1.5713	-0.58677	-1.0083	-1.4056	-1.7782	-2.0228	-2.168	-2.3933	-2.4528	-1.691	-1.3132	-1.7776	-1.2695	-1.354	-0.88552	-0.97214	-1.0551	-0.96874	-0.70318	-0.66043	-0.51478
YBR057C	1.6766	1.6482	2.2589	1.3728	1.7093	1.1142	0.041311	0.050125	1.4191	0.47702	-0.27713	1.8604	1.6375	0.22256	1.2419	1.1955	1.0014	0.71743	0.12934	0.95421	0.81791	0.95085	0.58607	0.98666	0.31437	-0.25428	0.58274	-0.2637	-0.61479	0.062623	-0.50412	0.37386	-0.36492	-0.84539
YBR058C	-0.60981	-0.32261	-0.62128	-1.2664	-1.3839	-0.83343	-0.4834	0.28769	-0.88078	0.084064	-0.0077488	-0.70628	0.23844	-0.39344	-1.3849	-0.34062	-0.4067	-1.1417	-1.1868	0.20512	-0.76917	-0.35057	-0.42693	-0.076165	NaN	-0.59783	-0.51849	-0.21202	-0.71064	0.064484	-0.50541	0.27526	-0.36136	-0.31204
YBR059C	-0.14137	-0.79542	-0.2353	-0.88764	-1.2061	0.39757	-1.1291	-0.11672	-0.30145	-0.28248	0.18856	0.30551	-0.1647	-1.0695	-1.0142	-0.09869	0	-1.3755	-1.4937	-0.30348	NaN	0.07553	-0.018943	-0.25818	0	0.15227	0.13537	0.15698	0.064679	0.013289	0.41467	0.30921	0.027919	0
YBR060C	-0.026869	0.040071	-0.41282	-0.28656	-0.48808	0.35837	0.31306	-0.33654	-0.13664	-0.20185	0.034188	0.52851	-0.26797	-0.26652	0.17468	-0.11431	-0.13336	0.099531	-0.051916	-0.74336	0.34194	-0.056249	-0.13185	0.015822	0.0034818	0.16442	0.11955	0.26931	0.19498	0.1722	0.26264	0	0	0.020967
YBR061C	-0.30347	0.086209	-0.0052491	0.045082	0.24528	0.14385	0.21737	-0.29221	-0.2045	-0.27702	0	0.2697	0.41968	1.4455	0.46311	0	-0.001651	0.25072	0.78255	-0.20761	0.32404	-0.33321	-0.14993	0.31213	0.085341	0	0.16577	0.20669	0.36441	-0.0076987	0.01532	0	0	0.29829
YBR062C	1.9921	1.6115	2.1805	1.5182	1.507	0.46988	-0.18789	0.055106	1.3185	0.12825	0	0.17411	1.5705	-0.47327	1.4027	-0.00062286	0.026809	0.7031	0.95699	-0.065009	0.67605	-0.10514	0.28218	-0.27402	0	0.1927	0.14431	0.12967	0.21935	0.21254	0.38093	0.12266	0	0.13292
YBR063C	0.45996	1.0461	3.1542	5.0767	4.7615	0.23168	4.6417	-0.30249	0.72624	-0.026993	-0.037289	0	1.4855	1.3102	3.1373	-0.08283	0.08947	5.3658	4.2579	-0.15827	0.08116	0.42252	0.55149	0.30159	0	0.22762	0	0	0	NaN	0	-0.15445	0.030702	0
YBR064W	0.0069723	-0.076394	-0.37345	NaN	-0.054111	0.37002	0.50973	0.078421	-0.045921	-0.28279	0.021616	-0.057776	-2.1828	-0.33582	0.46977	-0.14279	0.035332	1.2825	0.48581	-0.15919	0.22196	-0.04112	0.070896	-0.33519	0.13056	0.18864	0.2331	0.021396	0.54555	0.58012	-0.004895	-0.29289	0	-0.085977
YBR065C	-0.28194	0.40273	-0.34273	-0.40051	0.054294	0.20694	0.67936	-0.17053	0.35986	-0.15376	-0.088786	0.043524	-0.82334	0.84735	0.71159	0	-0.021266	0.10959	0.083125	-0.15901	0.46549	0.38117	0.42206	-0.13565	-0.13132	0	0.075573	NaN	0.095562	-0.078751	0.13178	-0.2771	0	0
YBR066C	-0.9711	-0.93032	-1.0987	-0.7442	-1.4285	-0.99327	-0.99997	-0.90726	-0.49037	-0.78556	-0.28869	-0.7969	-0.73727	-0.25175	-0.60281	-0.66782	-0.57471	-0.93326	-1.0687	-0.77282	-0.4056	-0.69633	-0.17298	-0.92332	-0.011254	-0.41361	-0.23202	0.54783	-0.277	-0.42913	-0.31008	-0.74001	0.090923	-0.16066
YBR067C	-1.0341	-2.2278	-1.6358	-1.5945	-2.0394	-0.12731	0.42984	1.7078	-1.8275	-3.566	-3.0081	-1.8727	-2.3202	-2.792	-0.94835	-3.4798	-3.4158	-1.6137	-2.7748	-3.2106	-1.7317	-2.7546	-1.892	0.177	-0.76384	-1.3434	0.1557	-0.34765	-1.547	0.3493	-0.60952	0.26705	-0.4712	-1.1623
YBR068C	-3.1892	-2.442	-2.527	-1.076	-1.9075	0.48492	0.32875	1.4813	-2.002	1.1092	1.7629	-2.6712	2.7248	1.7395	-1.8101	1.6077	1.3112	-1.6543	1.5028	1.686	-1.1486	1.7552	1.7986	0.70344	1.8993	1.9845	1.2799	1.9753	1.7209	1.9076	1.8158	1.9193	1.8982	1.8616
YBR069C	-3.6074	-1.8052	-1.6158	0.4035	-0.021364	0.80576	0.55287	0.70681	-0.20356	0.2437	0.51619	-3.5763	-0.12336	0.98673	-0.70874	0.20856	0.6368	0.82062	1.3352	0.82106	0.2522	0.81628	0.5845	0.73963	0.55472	0.54955	0.85526	0.74857	0.013271	0.20382	-0.0792	0.59685	-0.11505	-0.0073837
YBR070C	2.589	0.47041	2.19	3.0588	2.985	2.6397	1.755	2.565	0.1743	-0.24059	-0.024248	1.3031	0.9446	-0.35777	0.9564	0.59112	1.6232	1.8706	1.4658	1.883	2.1854	2.164	1.9696	2.4142	1.8761	1.7131	2.6168	1.8507	1.7953	1.7597	0.84329	2.2427	1.1586	0.48982
YBR071W	0.14129	-0.56882	0.72562	3.0078	2.6172	3.5814	2.8118	2.8936	0.08406	-1.8804	-1.3352	-1.0381	-1.9194	-1.7668	0.44802	0.22724	1.2006	2.7029	1.6701	3.2981	2.2958	2.5486	2.8585	3.6342	2.6045	2.4327	2.7838	1.2724	1.5063	2.6194	0.70372	2.6246	0.93335	1.0267
YBR072W	-2.4909	-2.3063	-1.9373	-0.96867	-1.0313	-1.33	-2.1147	-1.0126	-1.2923	-3.3806	-4.042	-1.8311	-2.6509	-4.19	-1.3951	-2.5563	-2.8305	-0.89535	-2.244	-2.0613	-1.4892	-2.298	-3.0094	-1.2631	-2.8362	-3.1486	-1.4327	-3.1039	-3.4443	-1.8588	-3.4321	-1.8492	-3.3116	-2.6964
YBR073W	1.7645	1.1192	2.1795	1.924	1.4568	1.3244	0.26278	0.25916	0.29553	0.89969	0.40282	0.35476	1.8562	0.24958	0.90037	1.2467	0.85799	0.23339	0.12792	0.58816	2.0581	0.65365	1.8792	1.0792	2.4438	1.3348	1.1142	2.3294	1.4633	0.3693	1.9013	0.40633	2.2839	0.57582
YBR074W	-0.38176	-0.23704	-0.64553	-0.58951	-0.65135	0.24152	-0.33754	0	-0.26467	0.25142	0.18231	0	0.79388	0.42222	-0.0052324	0	-0.076423	0.17764	0.25212	-0.26044	0.39603	-0.18633	0.5377	0.010941	0	0	0.091348	0	-0.0017363	-0.21636	0.24523	-0.457	-0.031264	0.43001
YBR075W	-0.32328	-0.55236	-0.9901	-0.38147	-1.8972	-0.6961	0.066254	-1.4177	-0.45316	-1.0039	-1.8779	0.091814	-1.1589	-0.29049	0.018066	-1.4907	-0.70867	0.15819	0.0035225	-2.0707	-1.5346	-1.27	-2.6081	-1.4518	-1.7585	-1.8669	-2.2785	-1.8306	-2.4992	-0.89432	-1.7962	-1.213	-1.8062	-0.41167
YBR076W	-0.29603	1.4796	3.5247	6.0537	5.2774	6.146	6.4257	6.5185	1.075	-0.1049	-0.17421	1.0743	1.3323	1.9414	4.0749	3.7702	5.1658	5.3505	5.5447	5.8867	6.085	5.8487	5.5679	6.066	6.0045	5.4005	5.6068	5.2517	5.2789	5.4591	4.5941	5.8743	4.7758	2.9808
YBR077C	0.67697	0.63042	1.0984	1.9901	1.6313	1.7665	1.6319	1.983	0.98593	0.20256	0.054937	1.298	0.2811	-0.21333	0.80033	0.58782	1.0252	1.358	1.6057	1.5606	1.6422	1.2157	1.3514	2.0083	1.3483	1.1374	1.7756	1.1262	0.87104	1.3503	0.39112	1.4002	0.62206	-0.097057
YBR078W	0.50004	-0.43998	-0.5622	-0.80347	-0.77817	-1.2206	-1.129	-0.19559	0.59316	-0.086097	0.72068	0.0063941	0.33974	0.17921	-0.37993	0.25682	-0.24985	-0.24984	-0.32985	0.22285	-0.77078	-0.24196	-0.75181	-0.4352	-0.54093	-0.83572	-1.0097	-0.78815	-1.2479	-1.346	-1.0504	-1.2732	-1.0029	-2.5272
YBR079C	-1.0362	-1.3799	-1.4042	-1.8736	-1.5843	-0.98495	-0.60881	0.35737	-0.97302	1.4831	1.5316	-0.81075	1.3247	-0.127	-0.81042	1.1896	1.0275	-0.47861	-0.35035	1.0024	-0.74141	0.86999	0.59278	-0.042342	0.98629	0.54331	-0.61501	1.0809	0.52245	-0.17978	0.71254	0.072354	1.0347	0.90433
YBR080C	0.58183	-0.60199	0.82925	0.72918	0.95083	0.65805	-1.5982	0.28927	-0.65183	0.71861	-0.016125	0.031062	0.94735	-0.48089	-0.64572	1.3483	0.97431	-0.45376	-0.50642	0.1903	-0.014871	0.63321	0.28854	0.22051	0.1318	0.152	-0.40336	0.00027762	-0.17563	-0.4782	-0.26182	-0.66096	-0.23544	-0.13993
YBR081C	0.28871	-0.045767	0.56632	0.0055643	-0.036742	-0.56205	-0.0816	-1.008	-0.011393	-0.21429	-0.18885	0.12914	0.32342	0.16928	0.036032	-0.042421	0.27178	0.03394	0.22359	0.21509	-0.73105	-0.43381	-0.4102	-0.34874	-0.68871	-0.37909	-0.2691	-0.84679	-0.23402	-0.25945	-0.44134	0.010703	-0.5078	-0.077711
YBR082C	-0.69809	-0.27389	-0.77591	-2.1871	-1.7703	-2.2646	-2.3455	-0.6824	0.77185	0.18061	-0.45556	-0.39889	-0.12512	-0.33028	-0.57654	-0.29181	-0.37412	-1.9341	-0.9503	-0.70696	-1.7465	-0.63469	-0.97975	-1.1344	-1.1318	-1.2877	-1.5351	-1.1755	-1.5938	-1.5191	-1.1949	-1.3024	-1.0529	-1.0263
YBR083W	-0.85778	-0.84336	-0.64129	-0.36236	-0.34323	-0.54179	-0.98569	-1.1545	-0.42192	-1.0738	-0.37836	-0.7975	-1.0564	-0.61322	-0.84867	-0.77217	-0.64206	-0.42491	-0.25625	-0.38168	-0.060626	-0.80511	-0.48601	-0.53025	-0.66427	-0.73056	-0.69402	-0.90309	-0.39959	-1.3605	-0.5968	-0.54066	-0.64612	-0.45895
YBR084W	-0.18102	-1.0506	-0.075962	-0.32403	-0.43328	-0.38355	-0.10669	-0.3434	-0.75199	1.0279	1.5565	-0.19382	1.7285	-0.37841	-0.20117	0.77402	0.76367	-0.37759	-0.44685	0.59654	-0.69239	0.74028	0.68679	-0.057614	0.55526	0.53646	0.14058	0.77951	-0.0072973	-0.21396	0.14514	-0.069312	1.0432	0.74492
YBR085W	0.31286	-0.81971	0.12267	0.19674	0.3343	0.1508	-2.3966	0.32491	-1.0714	0.27789	0.02736	0.16776	-0.85559	0.67691	-0.83508	0	-0.39869	-1.5219	-0.3346	-0.30539	0.49182	-0.11672	0.16902	0.36249	0.11542	0.11901	0.12571	0.033197	0.014355	0.15578	0.42767	0.12466	-0.017452	-0.1106
YBR086C	-0.60224	-1.5089	-1.2642	-1.8247	-2.032	-1.3077	-1.0682	-0.2559	-0.65641	-0.44336	-0.38985	-1.1099	0.51929	-0.82639	-0.86801	-0.99403	-0.44092	-0.90056	-0.70815	-0.74976	NaN	-1.1225	0.12782	-0.9663	-0.51685	-0.28244	-1.2788	-0.19661	-0.38645	-0.29377	0.19892	0.1352	0.30485	-0.72646
YBR087W	0.75152	0.58801	0.20455	-1.1039	-0.29295	-0.92479	-0.87929	-0.1675	0.23252	0.64935	-0.19743	0.1607	-0.093857	0.3636	0.033611	-0.34678	-0.11906	-0.45104	0.076197	-0.52458	-0.24613	-0.54439	-0.58974	-0.37797	-0.79737	-0.4077	-0.96454	-0.1957	-0.28809	-0.56971	0.41794	-0.18153	0.0059637	-0.13374
YBR088C	2.1293	1.5364	1.2667	0.35042	0.82211	0.01511	0.17743	-0.89166	0.2045	-0.11668	0.024426	0.084895	-0.85751	0.098631	0.23129	-0.069313	-0.45165	-0.028827	-0.31842	-0.12882	-0.43693	-0.37219	-0.21563	-0.51449	-0.58373	-0.38038	-0.38538	NaN	0.12009	-0.90099	0.29625	-0.78624	-0.35698	-0.28937
YBR089W	-0.91098	0.32163	-0.47953	-0.059184	-0.12492	-0.011037	-0.51572	-0.2834	-0.55168	-0.1637	-0.1127	0.093086	-1.5252	0.28984	-1.0094	-0.35192	-0.54913	-0.77809	-0.4258	-0.41286	0.077148	-0.35847	-0.7007	-0.055652	-0.089121	0.1627	0.38958	-0.577	-0.17679	-0.22039	NaN	-0.075417	-0.25746	-0.19346
YBR090C	1.4912	0.73195	1.0974	0.70627	0.49599	0.58985	-0.11997	-0.047009	1.0888	-0.30347	-1.6119	1.5317	0.12712	-1.1594	0.75744	-0.64624	-0.82792	0.5606	-0.38111	-1.6044	-0.17264	-1.4734	-1.6223	0.34543	-2.2293	-2.2994	-0.7351	-2.4999	-2.5455	-0.64171	-2.8839	-0.62401	-2.7846	-2.1798
YBR091C	0.16951	0.59612	0.59057	1.6026	1.8832	1.9214	1.0199	1.0455	0.69292	0.4915	0.92084	0.74994	1.1326	1.3561	0.76762	0.67056	1.4721	1.6679	1.3302	1.2891	1.185	1.3543	1.2581	0.91693	0.5872	0.94212	0.89517	0.46475	0.46508	0.066062	1.2536	0.33674	0.66272	0.74149
YBR092C	-1.6593	-0.33727	-1.5974	-1.43	-1.4392	-0.41375	1.2051	0.28692	0.22699	0.33434	0.50547	-1.5432	-0.54609	-0.69017	-1.4519	-0.44375	-0.73978	-0.92819	-0.94695	-0.62434	-1.2478	-0.86924	-0.83692	-0.55378	-0.94107	-0.97233	-0.65951	-0.61391	-0.46999	-0.58486	-0.85348	-0.69133	-0.90626	-0.55784
YBR093C	1.0684	-0.22976	-0.033755	0.55597	0.10259	1.4719	1.7783	2.7917	0.54305	0.01548	-0.015614	-0.50737	0.1965	-1.1998	-1.1647	-0.42908	-0.79562	-0.54802	-1.4926	-1.0508	0.19576	-1.2694	-1.177	1.3852	-0.88563	-0.83644	1.5969	-0.80939	-1.0444	1.2123	-1.1063	1.2367	-0.93629	-0.21572
YBR094W	-0.36304	-0.57288	0.91717	1.3527	1.3128	1.1632	-0.22324	1.1795	-0.92775	0.86587	0.19618	-0.15518	0.87287	-0.6362	-0.54746	1.0609	0.73806	-0.29735	-0.42992	0.98044	0.82312	1.0082	1.1818	1.5934	1.0025	0.45089	0.79995	1.1176	0.51327	0.7755	0.85603	0.53093	0.63791	0.30521
YBR095C	0.39988	0.063119	0.22685	-0.46783	0.1501	-0.1143	-0.36612	-0.34467	-0.21989	0.41948	-0.046974	-0.11456	0.37899	-0.49972	-0.41773	-0.020669	0.027596	-0.85357	-0.45725	-0.35143	-0.69858	-0.41213	-0.090145	0.17485	-0.24613	-0.30283	0.052557	0.0070141	-0.10661	0.018612	-0.25412	0.21833	0.05798	-0.1606
YBR096W	1.4437	NaN	0.93085	-0.4556	-0.093813	-0.80619	-1.0474	-0.32682	0.65722	0.61647	0.27977	-0.15102	0.60379	0.0099381	-0.33704	0.54496	0.13225	-0.52137	-0.60453	-0.35193	-1.4823	-0.34158	-0.40947	-0.63794	-0.82604	-0.5483	-1.4131	-1.1355	-0.57997	-0.69448	-0.98618	-1.0113	-0.77808	-0.029957
YBR097W	-0.071234	0.29893	-0.36599	-1.5397	-1.5318	-0.94224	0.82184	0.65524	0.45577	-0.32268	-0.55337	-0.25669	-0.43651	0.4298	-0.026544	-0.78419	-0.30889	0.32701	0.4134	-0.7378	-1.6347	-0.97622	-0.45214	-0.21959	-0.59366	-0.29954	-0.46956	-0.11587	-0.40113	0.0016343	0.089445	0.44126	0.48776	0.64405
YBR098W	-0.20064	0.94317	-0.22292	-0.25419	-0.25133	0.32837	0.098028	-0.38028	0.7655	-0.41281	-0.52082	-0.11758	-1.9045	-0.67761	0.35027	-0.63554	-0.044315	0.059279	-0.57266	-0.44613	-0.068259	-0.62259	-0.14639	-0.19268	-0.55692	-0.10507	0.17877	-0.23749	-0.065851	-0.23291	-0.16982	-0.25649	-0.53958	-0.031369
YBR099C	-0.77492	NaN	-0.33845	-1.0275	-1.4088	-1.4675	-0.66177	-1.0456	0.14824	-0.34231	-1.17	1.0079	0.14534	-0.50129	0.41632	-0.030419	-0.64403	-0.19408	-0.16635	-0.62499	-0.21522	-0.46372	-0.94695	0.035123	-0.63478	-0.92958	-0.49014	-0.73659	-1.0774	-0.58523	-1.3293	-0.54827	-1.0313	-0.66801
YBR100W	-0.26789	-0.414	-0.095976	-0.19326	-0.25173	-0.55315	-0.048059	-0.027438	0.040929	0.24202	0.24624	-0.18381	0.025136	-0.49299	0.10949	0.64036	0.16683	-0.23331	0.040106	-0.071121	-0.093219	0.27617	0.27171	0.062419	0.31351	0.15653	0.10143	0.76558	0.13596	-0.060021	-0.077583	-0.17973	0.37494	0.16402
YBR101C	-1.7865	-1.5308	-1.9701	-2.9281	-2.5784	-2.4304	-2.8159	-1.5823	-0.95546	-1.6758	-2.1238	-0.6582	-1.8957	-1.9623	-1.5141	-1.7495	-1.7442	-2.2471	-2.5821	-2.1218	-2.481	-2.2119	-1.9625	-1.9306	-2.5512	-2.3005	-1.6788	-2.4706	-2.3264	-1.7396	-2.6961	-1.4963	-2.7162	-2.1356
YBR102C	-0.087671	-0.056564	-0.16059	-0.63942	-0.61458	-0.40926	-0.46883	-0.46792	-0.24139	-0.062735	-0.43349	-0.38474	-1.3846	-0.14446	-0.34216	-0.66685	-0.0091706	-0.47803	-0.16389	-0.91181	-1.0156	-0.5646	-0.66053	-0.91011	-1.209	-0.55742	-0.80815	-0.91844	-0.30248	-0.58715	-0.88008	-0.69373	-0.91431	0.028921
YBR103W	1.0244	NaN	0.666	-0.1342	-0.18496	-0.80674	0.8448	-0.45799	0.60903	-0.10378	-0.28746	0.23436	0.79243	-0.040849	0.49742	-0.28616	-0.3246	-0.077982	-0.31845	-0.69355	-0.75058	-0.62494	-0.19776	-0.4196	-0.65141	-0.82779	-0.39244	-0.60391	-0.49582	-0.042076	-0.39327	0.3262	-0.38896	-0.17586
YBR104W	0.9168	1.1453	0.73424	0.42946	0.83887	0.36835	2.1137	0.4322	0.58644	2.4407	1.2127	0.86402	1.4268	1.985	1.3867	0.71863	1.0275	0.67916	1.8593	0.47597	0.31694	1.191	0.11957	-0.34744	0.20761	1.1766	0.82399	1.4366	0.66718	1.0527	0.86463	1.8282	NaN	0.59889
YBR105C	1.2386	0.57764	0.76536	1.0305	1.1261	1.2595	2.0986	1.0725	3.5645	3.3574	1.8815	3.799	1.6	1.4354	3.1816	1.4057	1.0756	2.9963	2.7742	2.2917	1.9195	2.6619	0.95369	1.9519	2.7537	1.4625	3.0159	2.6967	1.4566	2.5826	1.5203	3.1064	2.2999	NaN
YBR106W	1.6305	1.3656	1.1542	0.54275	1.0159	0.77098	0.17484	0.37996	1.3079	1.4877	1.0026	1.529	0.78019	0.81106	1.6579	1.2981	0.87731	0.71353	0.70809	1.1031	0.41082	1.3294	1.0596	0.74346	1.0854	0.69463	0.7455	0.93689	0.53274	0.8156	0.486	0.68006	1.1087	0.93895
YBR107C	0.50931	0.19374	0.017706	0.10361	0.67967	-0.094472	1.5595	-0.1381	-0.034071	NaN	0.23688	0.0072114	-0.47393	0.2893	0.85746	-0.30321	-0.43059	1.8993	1.9436	0.021305	0.24005	-0.26104	-0.45257	-0.16878	-0.080332	-0.12992	-0.14434	-0.31647	-0.16559	NaN	0.23439	-0.33516	0.05144	0.4447
YBR108W	1.0755	-0.14809	0.41181	0.35533	0.26309	-0.029345	-0.17842	-0.43334	-0.0056251	-0.0056239	-0.38458	0.21883	0.22001	-0.83958	-0.0096938	-0.068565	-0.099426	-0.055662	NaN	-0.049121	-0.17521	0.023808	0.15625	0.24375	-0.54701	-0.56066	-0.45118	-0.62189	-0.44466	-0.17929	-0.51248	-0.27055	-0.48112	-0.11892
YBR109C	0.44288	0.33809	0.12538	-0.60456	-0.6945	-0.70876	-0.96333	0.28689	0.36001	-0.40021	-0.28112	0.29463	-0.33856	-0.25137	-0.13297	-0.4927	-0.26289	-0.35352	-0.7208	-0.14589	-1.2385	-1.1236	-0.24409	-0.44124	-1.3985	-1.2902	-0.86746	-1.2261	-0.97033	-0.40628	-1.0474	-0.1983	-0.83103	-0.34512
YBR110W	0.73478	-0.39705	0.3594	-0.68412	-0.2866	-0.74688	-0.31828	-0.43118	-0.19826	0.13356	0.036797	0.33751	-0.010517	-0.54567	-0.090646	-0.3253	-0.28841	-0.37259	-0.67284	-0.45676	-0.34623	-0.73295	-0.60287	-0.27418	-0.51124	-0.82049	-0.73775	-0.54185	-0.6541	-0.31427	-0.27584	-0.49159	-0.59812	-0.37344
YBR111C	0.62153	0.5109	0.29763	-0.91888	-0.72926	-1.0202	-1.6606	-1.0616	0.54108	0.22706	-0.41066	0.44823	0.039146	0.027763	-0.19253	-0.15405	-0.085847	-1.0859	-1.1363	-0.36297	-0.37149	-1.1118	-0.77674	-0.3285	-1.3227	-0.65659	-0.91505	-1.0803	-0.84666	-0.71427	-0.57723	-0.42588	-1.0793	-0.8771
YBR112C	0.68195	0.49528	NaN	1.8797	2.602	1.557	0.3673	0.3546	0.47285	-0.017796	-0.12671	0.40561	-0.24163	-0.64085	0.44344	0.91989	1.0733	1.0448	0.66679	1.9775	1.2831	1.5535	1.4503	1.6144	1.6357	0.93458	0.8643	1.5196	0.77477	0.94569	0.75497	0.011719	0.86689	0.63302
YBR113W	-0.62461	-0.26533	-0.69448	-0.088624	-0.065426	-0.45665	1.4678	-0.83092	0.11245	-0.31961	0.14615	-0.11882	-1.47	-0.52516	1.029	-0.22383	-0.87284	1.8459	1.7864	-0.44298	0.35485	-0.39469	-0.50942	-0.098255	-0.38083	-0.22052	-0.12896	-0.10556	-0.15412	-0.15221	-0.32386	-0.50722	NaN	-0.87579
YBR114W	1.4737	0.78413	1.6431	2.8198	2.2036	2.3913	-0.027463	1.0613	0.56725	0.78115	0.22892	1.1187	1.3793	0.32216	0.78627	1.6099	1.7886	-0.022493	0.23116	1.4431	1.8982	1.9052	1.2671	2.0185	2.0913	1.3261	1.3288	1.4613	0.59733	1.53	0.82198	1.5633	1.4614	0.87258
YBR115C	1.0314	-1.4797	0.75559	2.0405	1.3613	2.0901	0.43123	2.3053	-1.1061	0.12441	2.1439	0.24371	0.69408	-1.1647	0.053237	0.70617	1.2658	0.17642	NaN	2.4806	1.7059	2.1229	1.3975	2.4273	1.5834	1.2933	1.7548	1.3096	1.1861	1.6053	1.1089	1.686	1.265	1.2576
YBR116C	-0.56328	0.11088	-0.24766	-0.27649	-0.22772	0.45776	2.5676	-0.4076	1.3502	1.1105	-0.21038	-0.10211	-0.67269	1.3736	0.46377	-0.40361	-0.62129	-0.41672	-0.07372	-0.93623	-0.15058	-0.13292	0.13568	-0.29804	0.31834	0.37921	-0.14354	0.43563	0.81855	0.31082	0.71124	0.020561	0.32159	2.6571
YBR117C	0.52842	-0.40605	0.036586	-0.31558	-1.2312	1.9169	1.3386	3.3573	1.0736	2.4606	0.43404	1.2452	2.9784	0.85993	-0.50477	1.6426	1.0429	-1.2571	-0.56013	0.39636	0.24266	0.9559	2.1552	2.8501	2.7386	3.0424	2.8615	2.8556	3.048	3.0808	3.1854	3.3745	2.3968	3.0859
YBR118W	-0.41647	-0.015236	-0.43132	-0.093831	-0.18112	-0.13064	-0.16574	0.33332	-0.19927	-0.64823	0.0086943	-0.14045	-0.18774	-0.041309	-0.3853	-0.037638	-0.43037	0.099065	-0.25897	-0.11037	-0.092428	-0.11461	-0.16801	0.072897	-0.43925	0.16335	0.016792	-0.42567	0.043958	-0.12122	-0.25835	-0.057284	-0.53924	0.43141
YBR119W	0.50678	0.55428	0.71192	-0.087979	0.38305	-0.31653	-0.58221	-0.46666	0.22153	1.0451	0.34894	0.45175	0.82413	0.1464	0.63134	1.4874	1.1551	0.14718	0.17157	0.16002	-0.19992	0.2928	0.47199	-0.15558	0.022925	0.33714	-0.56552	-0.14352	0.28798	-0.42723	-0.17719	-0.68283	-0.2295	0.082348
YBR120C	-0.75027	-1.6145	-0.94559	-1.1948	-0.85085	-0.53755	-0.19603	-0.43214	-0.86746	-0.4775	0.67407	-0.90333	-0.77078	-0.67761	-0.79066	-0.47625	0.50544	-0.22216	-0.68047	-0.002624	-1.6446	-0.20362	0.8546	-0.47338	-0.41947	0.11678	-0.9637	-0.53752	0.34147	-0.0694	0.1652	-0.394	0.033222	-0.11878
YBR121C	-2.0115	-1.2562	-1.8876	-2.2207	-2.241	-0.77938	-1.297	-0.45723	-1.3836	-0.0599	0.081543	-1.1765	-1.0777	0.28554	-1.424	-0.29094	0.090323	-1.7169	-0.57204	-0.0038822	-2.0894	-0.24746	0.70865	-0.52534	-0.26715	0.082457	0.068927	-0.18585	-0.21294	-0.65409	-0.5366	-0.4637	-0.038377	0.42771
YBR122C	-0.50315	-0.36997	-0.36882	0.73231	0.59444	0.94516	-0.058488	0.7406	-0.43067	-0.12536	0.68041	-0.49101	0.15149	0.66864	-0.21026	0.42905	1.1464	0.17343	0.64688	1.6703	0.58458	0.90622	0.80779	0.87216	0.66273	0.93344	0.87923	0.32244	0.73084	0.50186	0.52534	0.8276	0.2597	0.67026
YBR123C	0.44002	0.093396	1.1069	1.0416	1.3298	0.59856	0.00032747	0.91126	-0.15197	0.53424	0.44456	0.62341	0.338	-0.20044	0.67231	0.89243	1.2872	0.34651	0.14371	0.43313	0.26655	0.33273	0.1864	0.20344	0.025088	0.3896	0.033009	0.45595	0.28137	0.24671	0.50294	0.70814	0.59209	-0.12128
YBR124W	-0.60859	0.023754	-0.53083	-0.36757	-0.49974	-0.62278	-0.27054	-0.24603	0.29834	-0.72873	0.25675	-0.62253	-1.9439	-0.31728	-0.0322	-0.32564	-0.6187	0.028144	-0.071954	-0.61537	NaN	-0.62797	-0.39735	-0.58458	-0.63276	-0.45619	-0.092005	-0.92479	0.11049	-0.37916	NaN	-0.52676	-0.64853	-0.47575
YBR125C	0.18447	-0.55572	0.20959	-0.56882	-0.55891	-0.020795	-0.91262	0.33842	-0.2325	0.22777	-0.41112	-0.021824	0.44484	-0.7944	-0.66702	0.49937	0.34125	-0.67508	-0.92006	0.13175	-0.36005	-0.00047432	0.22764	0.10126	0.077798	0.033366	0.051404	0.31548	0.11385	-0.079457	0.044108	0.11577	0.00030293	0.11098
YBR126C	-0.20785	-0.39163	-0.41289	-0.89288	-0.90173	-0.43714	-1.7575	-0.36415	0.21068	0.57596	-1.4682	-0.31319	-0.028047	-0.60418	-0.3413	-0.046442	-0.45272	-0.24433	-0.86977	-0.26543	-1.1505	-0.93436	0.032623	-0.019854	-0.28638	0.05513	-0.38012	0.045311	-0.064763	-0.6808	-0.1923	-0.55475	-0.44169	-0.23159
YBR127C	0.17187	-0.28109	-0.097386	-0.57717	-0.48159	-0.87268	-1.5253	0.018929	0.018286	-0.11367	0.23256	0.048642	0.48926	-0.10526	-0.42302	-0.26562	-0.4129	-1.5749	-0.89506	0.29685	-0.96653	-0.38353	-0.14422	-0.4565	-0.34534	-0.65583	-0.32632	-0.19057	-0.071575	-0.13111	-0.42144	0.12359	-0.36926	-0.087726
YBR128C	0.29856	0.042948	0.24809	1.3196	1.2453	1.2383	0.63433	1.1096	-0.24786	-0.21705	0.076727	-0.12245	-0.27821	-0.96243	0.0048468	0.076654	0.25267	0.5861	0.40447	0.77049	0.9242	1.3586	1.2302	0.57276	0.86779	0.69948	0.70719	1.3402	0.42086	1.0022	0.91557	1.187	0.92487	0.99204
YBR129C	-0.45035	-0.38035	-0.38779	0.1729	0.47965	1.0205	0.47023	0.75238	-0.30134	-0.82211	-0.34612	-0.29973	-0.96292	-0.96364	-0.76449	-0.32028	-0.48872	-0.031541	0.43283	0.31975	0.7638	0.82061	0.39224	0.81461	0.37911	0.19431	1.016	0.8939	0.45021	0.9066	0.55139	0.91026	0.098382	0.17318
YBR130C	0.70383	0.042675	1.0327	0.14298	0.83131	0.33092	-0.4541	-0.1686	-0.037361	-0.26026	-0.18057	0.72843	-0.73826	-0.46808	0.17085	0.029022	0.16469	0.10054	-0.20865	-0.097481	-0.24675	-0.41989	-0.25904	-0.53219	-0.50048	-0.52397	-0.35243	-0.95485	-0.90748	-0.20372	-0.56605	-0.62542	-0.78949	0.089434
YBR131W	0.62654	-0.072273	0.30678	0.78524	0.15822	0.44432	0.09058	-0.43331	0.05191	0.69795	0.23328	0.38195	-0.34762	-0.23824	0.16088	0.045897	0.21488	-0.011843	0.10114	0.11619	0.44837	-0.0036908	NaN	-0.12345	0.65793	0.28777	0.20147	0.48428	0.63367	0.58673	0.74727	0.39792	0.94495	1.0014
YBR132C	-0.84162	-0.43208	-0.93762	-1.7625	-2.0558	-1.7896	-1.7718	-1.1604	0.055162	-1.7189	-2.0221	-0.648	0.17563	-0.40231	0.31856	-1.2552	-1.5487	-0.30259	-0.32504	-1.3602	-2.2309	-2.2744	-1.3279	-1.7865	-2.5107	-2.0409	-2.1342	-2.7966	-1.7105	-1.8969	-2.3513	-1.8264	-2.5698	-2.2456
YBR133C	0.38037	-0.58282	0.60195	1.4417	0.66597	0.30084	0.13265	-0.26086	-0.41725	-0.95827	-0.20048	-1.015	-0.38214	-0.73087	-0.12214	0.24998	-0.06789	0.28521	0.05598	-1.1183	0.28725	1.0193	0.46546	0.29736	-0.0090613	-0.13174	0.32694	-0.0093546	-0.2937	-0.033353	-0.48345	-0.25918	-0.25173	-0.041016
YBR134W	-0.43697	-0.606	-0.22155	-0.26927	-0.17419	-0.2985	-0.99685	-0.40333	-0.49036	-0.30815	-0.45458	-0.65544	-1.3522	-0.65255	-0.81113	-0.36156	-0.44372	-1.3345	-0.81051	-0.95346	-0.051912	-0.62856	-0.31589	-0.69235	-0.13049	-0.029587	-0.073284	-0.57079	-0.12061	-0.36181	-0.41761	-0.37301	-0.41505	-0.30093
YBR135W	1.4236	0.43911	1.6861	-0.11362	0.4465	-0.23822	-1.3294	-0.57376	0.32922	0.51506	0.16605	1.3139	1.335	-0.093879	-0.45372	0.57924	0.1692	-0.39121	-1.1727	-0.021439	-0.2024	0.051331	-0.37723	0.06459	-0.52867	-0.81353	-0.49213	-0.43426	-1.0893	-0.85905	-0.68851	-0.46441	-0.53234	-0.43017
YBR136W	0.50787	0.12262	0.043925	-0.051281	0.34813	0.31063	-0.40948	-0.65205	0.13929	-0.10463	0.30357	0.62585	-0.91072	0.31572	-0.053563	-0.42084	0.19665	-0.10802	-0.24014	-0.67285	0.19314	-0.15602	0	-0.49548	-0.15761	-0.057616	0.21158	-0.062163	0.14397	0.19828	NaN	-0.092286	-0.057854	0.15052
YBR137W	0.0023022	-0.36134	-0.19877	0.031342	0.14662	-0.56383	-0.93746	-0.54646	-0.016761	-0.61822	-0.85357	-0.38058	-0.10915	0.23291	-0.36752	-0.52578	-0.2121	-0.40381	0.32093	-0.75535	-0.64807	-0.69376	-0.6802	-0.32464	-1.5247	-1.4245	-0.79133	-1.7598	-1.0431	-1.0596	-1.6706	-0.63172	-1.6129	-1.5702
YBR138C	1.2657	-1.4557	1.9734	2.1681	2.4456	1.9693	-1.3181	0.71895	-1.1539	-0.8834	-0.66958	0.91729	-0.77268	1.5195	-1.2347	0.68677	0.94315	-1.3335	0.3472	0.77314	1.059	0.66046	0.39746	0.97386	0.29377	-0.38553	0.44567	-0.20073	-0.74796	0.13506	-0.47375	-0.055826	-0.46746	-0.27634
YBR139W	0.97862	0.40286	0.54306	-0.74341	-0.84703	-0.25202	-1.1974	0.23753	0.96934	-0.99543	-1.6378	0.24498	0.26334	-1.3706	1.8733	-0.95368	-1.3691	-1.1933	-2.067	-0.95694	-1.0926	-0.95621	-0.93621	0.12393	-0.57611	-0.98276	-0.21837	-0.43608	-0.88286	-0.1168	-0.79349	-0.27925	-0.79214	-0.65358
YBR140C	0.0088193	-1.1792	0.061111	-0.58112	-0.85309	-0.24591	-0.43935	0.63356	-0.70599	-0.5079	-0.56464	0.26075	-0.44828	-1.428	-0.56466	-0.33595	-0.42171	-0.34111	-0.67013	0.28713	-0.71112	-0.46693	-0.45442	0.14188	-0.3583	-0.45451	0.026435	-0.10108	-0.50223	0.50049	-0.39323	0.44462	-0.18159	0.24396
YBR141C	-0.65507	0.19484	-0.51089	0.65103	0.7868	0.61421	1.0281	0.23127	-0.015403	0.75812	0.21016	-0.076717	-0.13952	0.49921	-0.1892	0.0020628	0.074087	0.58858	NaN	0.048711	0.12881	0.11256	-0.23097	0.10786	1.0304	0.22526	0.47925	1.5492	0.29858	0.32794	0.060467	0.81576	0.77931	0.18936
YBR142W	-0.82224	-0.77816	-0.50582	0.23139	-0.4949	0.01461	-1.3728	0.60043	-0.5281	1.3957	0.95548	-0.19217	0.35457	0.16456	-0.91921	0.40022	0.27804	-0.94576	-0.83769	0.20921	0.044442	0.91051	-0.092644	-0.060128	1.6056	-0.068695	0.56368	1.7559	0.26375	0.8458	0.45922	0.72952	1.6705	0.54052
YBR143C	-0.63227	-0.25548	-1.0169	-1.2368	-1.2347	0.4433	NaN	0.28597	-0.83343	1.1445	1.0075	-0.34173	0.028409	-0.47891	-0.91277	0.76558	1.116	-1.2885	-1.25	0.52311	-0.65381	0.46852	0.84923	0.26319	0.49552	0.91181	0.17221	0.82734	0.76744	0.34244	0.33396	0.62084	0.7171	0.73447
YBR144C	-0.69838	-1.7207	-0.43387	-0.53027	0.082998	-0.50203	-2.3208	-0.37435	-1.4361	-0.17424	0.1426	-0.29386	-1.1403	-1.2598	-2.5841	-0.35555	-0.53357	-2.4396	-2.5245	-0.81254	-0.055802	-0.022507	-0.50887	-0.088457	-0.27138	-0.1136	0.33146	-0.25732	-0.16728	0.16386	-0.16781	-0.54113	-0.35694	0.15367
YBR145W	0.072131	-1.7703	-0.9264	-0.62118	-1.2502	-0.29045	-2.5723	0.8682	-0.75398	-1.0013	1.0966	-1.2883	-0.54784	-0.32903	-1.7277	-1.4403	-0.25313	-2.1032	-1.3131	-0.72895	-1.0099	-1.1047	-0.042556	-0.45274	-1.0749	-0.4667	-0.82973	-0.82804	-0.29203	-0.29237	-0.33748	-0.21644	-0.49129	-0.50058
YBR146W	-1.3804	-1.2124	-1.3631	-0.6956	-0.9694	-0.71507	-1.7975	-0.64132	-1.0423	-1.2243	0.54697	-1.1292	-0.96026	0.63751	-1.5743	-0.75322	0.77213	-1.4885	-0.56279	0.83888	-1.1505	-0.22652	0.67886	-0.29556	-0.52902	0.27173	-1.3644	-0.94298	-0.33849	-1.3327	-0.35882	-1.2809	-0.79294	0.056537
YBR147W	0.48836	0.95593	0.74737	1.3821	1.3153	1.6591	1.5161	1.19	0.43459	-0.28563	1.2103	0.71001	-0.57202	1.1686	0.65379	-0.11855	1.131	1.4159	1.2859	1.8079	0.98574	0.75858	1.1876	0.98143	0.55813	0.93559	1.3312	0.84003	0.84983	0.93241	0.78625	1.1737	0.34517	0.37435
YBR148W	-0.42216	-0.5177	3.589	4.5876	6.0329	4.1666	0.6173	3.9022	-0.2299	0.70349	0.41978	1.3721	-0.41911	-0.94221	0.57698	4.2908	5.0629	1.5068	0.65644	6.322	3.8048	5.0401	4.652	4.7745	6.3542	3.0356	4.2194	5.4297	4.1945	2.7308	3.3668	2.7406	4.47	1.5754
YBR149W	0.054408	-0.88709	-1.1943	-2.4018	-2.2537	-1.6635	-2.2921	-0.31978	-0.17949	-0.72915	-1.573	-0.70338	-0.30669	-1.6632	-1.8657	-1.7958	-1.8765	-2.3066	-2.5786	-2.2171	-3.0138	-2.6077	-1.8387	-1.3313	-2.1893	-1.3838	-0.63751	-1.3374	-1.3701	-0.2404	-1.1211	-0.37577	-1.1312	-0.75019
YBR150C	0.26019	-1.3109	0.011919	1.4383	0.69662	2.1296	-1.2837	0.90581	-1.1324	-0.028124	0.36961	-0.31152	0.02598	0.06034	-0.8835	-0.027649	-0.20796	-1.9743	-0.91083	1.4208	1.2096	2.1457	1.2402	1.4886	2.0483	1.6081	1.9417	1.8596	1.4013	2.161	1.5	2.0445	1.9438	1.1629
YBR151W	0.13625	0.68093	0.11578	-0.84044	-1.071	-1.2444	-1.3574	-0.67068	0.47449	-0.20705	-0.76266	0.15337	0.15637	0.55571	0.41586	0.082443	-0.14942	-0.91777	-0.35876	-0.62964	-1.5641	-0.6177	-0.54987	-0.51824	-1.1369	-1.1855	-0.79742	-1.1702	-0.80594	-1.531	-1.014	-1.1679	-1.0496	-0.84887
YBR152W	-0.18672	-0.61167	0.61245	0.74635	0.79337	0.82563	0.12499	0.27385	0.032057	0.28373	0.21732	-0.12805	-0.4598	-0.96961	0.04485	0.33305	-0.057761	0.16518	0.071982	-0.22477	-0.162	0.17572	-0.59784	0.047129	0.37299	0.3292	0.042466	0.57176	-0.3457	0.48507	NaN	0.23932	0.38322	0.45527
YBR153W	-0.18944	-0.74009	0.30601	0.34091	0.70892	0.25003	0.063678	-0.096834	-0.31787	0.47601	0.53079	-0.38973	0.12392	0.32873	-0.50133	0.20275	0.2511	0.13618	0.18	0.74677	0.028031	0.38453	-0.12984	-0.16643	0.15653	-0.21421	0.35244	0.42705	0.16066	-0.043328	0.50603	-0.061545	-0.41856	0.2765
YBR154C	-0.47527	-0.35982	-0.57785	-0.79355	-0.46319	0.26089	0.36518	1.0389	-0.093847	1.8512	1.1945	0.42381	1.0161	1.6062	0.30089	0.71581	0.99713	-0.3185	0.39208	0.60544	0.33961	1.2287	1.0472	0.47314	1.2154	0.92108	0.66126	1.4445	0.72466	1.0542	1.033	1.033	1.4447	1.3145
YBR155W	0.023088	0.41644	0.28103	1.3881	1.6699	1.7179	1.7738	NaN	0.46803	0.86752	0.049526	-0.17597	0.070556	1.4179	0.73285	-0.14282	0.73806	1.0469	1.8496	0.36037	1.0889	1.2273	1.691	NaN	1.8471	0.84623	1.6904	1.7249	0.94397	1.5942	1.2549	1.1206	1.5618	1.6679
YBR156C	3.0087	2.2804	3.6072	2.6448	2.7637	1.9256	1.0919	0.51138	1.333	1.3203	0.023347	3.1675	2.2163	0.91282	1.4879	1.6994	1.5316	0.36152	0.1101	0.51901	1.6567	0.56038	0.19451	1.4995	0.18542	0.065073	1.1724	-0.12617	-0.33947	1.1089	-0.12111	1.212	-0.1724	0.51468
YBR157C	0.14356	-0.32833	-0.30112	1.2815	0.91717	2.4624	2.362	NaN	0.14847	-0.45788	0.00060186	-0.27774	-0.84677	-0.24423	-0.5456	-0.019462	-0.094468	0.16039	0.10122	-1.2815	1.4355	1.9229	2.0322	1.7008	2.4292	1.7803	2.1259	3.263	2.3182	4.4675	3.633	4.0163	2.8006	5.6241
YBR158W	0.13828	-0.83168	0.2157	0.83613	0.54371	0.516	0.38809	-0.069474	-0.23257	-0.36359	-0.48369	-0.62611	-0.75019	-0.40591	-0.31867	-0.70201	-0.84746	-0.33113	-0.77814	-0.050821	0.64401	0.34245	-0.14286	0.38218	0.046264	-0.53895	0.06937	0.11707	-0.59874	0.1411	-0.13191	0.052034	0.09538	0.030938
YBR159W	0.20914	0.53155	0.63534	0.80074	1.0696	0.90158	0.46011	0.57838	0.24795	0.075924	-0.08907	0.064844	0.31052	0.056777	0.43027	0.062696	0.27686	0.97822	0.85542	1.3786	0.68508	0.73468	0.68629	0.9943	0.3682	-0.079148	0.50042	0.12014	-0.24331	-0.13036	-0.092927	-0.072175	-0.3764	-0.40198
YBR160W	1.7668	1.8894	2.7559	2.6691	2.9638	1.9946	1.5392	1.1286	1.5077	2.166	0.9028	2.2211	2.2171	1.7428	2.1218	2.3858	2.8317	2.6551	2.2508	2.4466	2.0471	2.2507	1.7484	2.0141	1.4471	1.134	1.3374	1.3788	1.1825	0.68864	0.70751	0.43969	0.44185	1.0922
YBR161W	0.21432	0.21873	-0.21423	-0.096726	-0.39051	0.095074	0.90938	-0.193	0.61873	0.84279	0.072517	0.30958	0.51629	0.14304	0.48216	0.11347	-0.25399	0.47832	0.76216	-0.0014624	0.2952	0.25775	0.72039	0.61092	0.5745	0.33514	0.9018	0.57343	0.53695	1.0306	0.39955	-0.12407	NaN	0.92328
YBR162C	-0.34228	-1.0411	-1.8267	-1.4821	-1.9376	-1.6609	-1.5793	-0.83691	-0.46869	-1.5175	-1.3874	-1.9127	-0.62376	-0.94748	-1.2402	-1.6469	-2.156	-1.3006	-0.91139	-1.3428	-2.0555	-1.4854	-1.784	-1.5914	-1.6805	-2.1647	-1.4713	-1.5504	-2.1619	-1.892	-1.8086	-1.5806	-1.4059	-1.3861
YBR163W	0.41439	0.36953	0.95177	1.4781	1.7925	1.2275	1.532	1.1347	0.045762	0.039298	0.21955	0.042632	-0.28177	0.3136	0.47672	-0.091173	0.4173	1.0095	0.54038	0.10985	1.3652	0.68783	0.45977	0.49777	0.76869	0.61819	1.1322	1.0338	0.32816	1.0624	0.78237	1.2384	0.7138	0.54317
YBR164C	-0.079354	0.21122	0.17474	-0.48361	-0.31058	-0.65327	-0.60211	-0.54235	-0.011714	0.71024	0.59945	-0.15609	0.46457	0.42436	-0.53064	0.23237	0.10856	-0.32695	-0.45571	-0.22725	-0.23856	-0.79586	-0.72249	-0.52195	-0.61872	-0.44288	-1.017	-0.64221	7.37e-05	-0.96456	NaN	-0.52284	-0.19651	0.0041043
YBR165W	NaN	0.49207	0.22871	1.5539	2.2071	1.0736	1.7042	1.2406	0.65197	0.11126	0.36469	-0.11557	0.095093	-0.08861	0.26668	0.77146	0.93569	1.6018	1.7969	2.4288	0.52802	1.4553	0.99792	1.1649	1.8738	0.74369	1.4723	1.5952	1.0879	0.6762	0.58132	0.78451	1.0575	-0.025012
YBR166C	0.10214	-0.34777	1.1145	2.6016	2.4299	1.7672	1.1058	0.39454	-0.80766	1.005	0.60295	0.61953	1.3742	-0.33174	0.8686	1.5096	1.919	1.755	1.6571	2.466	2.1304	0.86654	1.6855	1.8237	1.8079	1.0621	1.1708	1.7183	0.92771	0.38145	0.80967	0.84306	1.034	0.52485
YBR167C	0.94866	0.1226	1.6627	2.8106	2.5008	2.5227	1.2725	0.37951	0.35261	0.25422	0.29356	0.4038	-0.01614	0.51328	0.96082	1.109	1.9344	1.484	1.7054	0.92457	1.9472	0.90297	0.85677	0.86743	1.1686	1.2769	1.9519	1.0241	0.74991	1.189	0.54564	1.1936	0.87831	0.47681
YBR168W	-0.032071	-0.40096	1.2605	3.7995	3.946	3.1448	3.3216	2.4506	-0.12333	-0.23089	-0.28289	-0.55557	-0.50631	-0.65428	1.0156	1.4756	2.7559	3.4803	3.298	2.4761	3.0466	2.4681	2.2652	3.144	2.1946	2.5319	2.9589	1.5984	1.0859	2.3434	0.763	1.4293	0.30256	0.40018
YBR169C	0.43257	0.27183	0.77	0.19272	0.3234	-0.3312	0.25232	-0.25638	0.27766	-0.58708	-1.9124	0.94139	0.49942	-0.88656	0.24145	-0.23709	-0.075499	-0.30625	-0.94559	0.21614	-0.53441	-0.52162	-0.42952	-0.17383	-1.0429	-1.0098	-1.2278	-1.2354	-1.0443	-1.1658	-1.3414	-1.0035	-1.303	-0.97923
YBR170C	1.0347	0.99432	1.5898	-0.10081	0.4949	-0.10833	0.24342	0.14285	0.39347	0.33221	-0.57684	0.74564	0.17148	-0.2545	0.5874	-0.1704	-0.62556	-0.066557	-0.030279	-0.45163	0.10445	-0.16729	-0.16805	0.033007	-0.50116	-0.28448	-0.73728	-0.15596	-0.58804	-0.72953	-0.16325	-0.30117	-0.17553	-0.37287
YBR171W	-0.050539	1.0032	0.042618	-0.15909	0.44056	0.4759	-0.74117	-0.073125	0.60358	1.2891	0.69523	0.2437	-0.038079	-0.20899	0.77209	0.42773	0.48896	-0.044176	-0.65084	0.91363	0.064479	0.013189	0.11809	-0.20661	0.7924	-0.33542	0.087287	0.5893	0.35573	-0.032963	0.09481	-0.22655	0.46058	-0.033792
YBR172C	-1.0403	-0.037946	-0.64822	-0.20775	0.029364	-0.3745	-0.78517	0.015584	-0.22537	1.5135	0.59453	-0.35323	1.6475	0.6263	0.11547	1.1417	0.80415	0.080238	-0.16246	1.0084	-0.44736	0.26914	0.57389	-0.33404	0.44567	0.1858	-0.71581	0.45893	0.2531	-0.64092	0.30732	-0.5658	1.0087	0.72045
YBR173C	1.0087	1.1318	1.3563	0.24798	0.58234	-0.2649	-1.6761	-0.45147	0.94185	0.43728	-1.5863	1.4056	1.4974	-0.64669	1.2142	0.69731	-0.29488	0.14244	-0.70553	-1.2084	-0.65485	-0.98973	-1.7067	-0.76501	-1.6347	-1.7757	-0.84451	-1.6516	-1.7188	-0.89521	-1.7213	-0.84667	-1.3406	-1.0213
YBR174C	-0.63098	-0.49924	-0.29783	0.11608	-0.1823	-0.44645	0.45275	-0.5109	-0.65066	-0.58588	-0.28588	-0.62279	-0.78218	-0.012467	-0.49856	-0.3609	-0.67412	-0.26721	-0.33933	-0.86726	0.021684	-0.32821	-0.42901	-0.22563	-0.17974	-0.030051	-0.16816	0.015145	-0.23868	NaN	0.52809	-0.037552	-0.015283	0.78375
YBR175W	1.1604	-0.14612	0.80437	0.89769	NaN	0.41095	-0.029964	-0.047253	-0.23555	0.77954	-0.44114	0.92435	0.45191	-0.41687	0.38739	-0.12432	0.07953	0.36141	0.010148	-0.18883	-0.10532	0.34362	0.13177	-0.027657	0.11624	0.22554	-0.26053	0.23122	-0.69371	-0.24174	0.41837	-0.19945	0.41264	0.5992
YBR176W	-0.47657	-0.59591	-0.68054	-1.0513	-1.4043	-1.0253	-0.63348	-0.50388	-0.54039	0.059522	-0.052021	-0.2782	-0.41313	-0.33049	-0.49611	-0.2092	-0.87931	0.70786	0.38524	-0.57477	0.44756	-0.71642	-0.55562	-0.83704	-0.57549	-0.85502	-1.0184	-0.64172	-0.60774	-1.3082	-0.2942	-1.1843	-0.65219	0.027966
YBR177C	0.030188	-0.4162	-0.77172	-2.2741	-2.1903	-2.7158	-2.9043	-1.9969	0.012218	-0.86715	-1.2569	-0.29772	-0.52999	-1.1569	-0.74252	-1.5321	-1.9324	-2.1469	-1.6633	-1.9138	-2.5273	-2.3727	-2.6892	-2.3261	-3.047	-2.8819	-2.6659	-2.8517	-2.5451	-2.5354	-2.37	-2.4376	-2.1702	-2.0312
YBR178W	-0.23917	-0.98699	-0.62392	-0.10936	-0.077733	0.077568	-1.3955	-0.66517	-0.88822	-0.39668	0.071738	-0.048533	-1.4999	-0.83061	-1.1485	0	-0.724	-1.0878	-0.80242	-0.83782	0.21564	0.0066807	-0.36126	-0.28242	-0.28524	0.12375	0.37957	-0.66305	-0.23476	-0.67296	-0.52188	-0.29507	-0.24978	0.37223
YBR179C	-0.55402	-1.2753	-0.40987	1.1532	0.71223	1.3208	1.0096	1.152	-1.3316	-0.9243	-0.60616	-0.3524	0.3014	1.3063	0.11449	-0.2445	0.1233	1.731	0.858	1.3943	0.80218	0.94494	0.71675	1.2416	0.40259	0.3661	0.95817	0.21182	-0.014454	0.44953	0.23108	0.66798	-0.20934	0.30967
YBR180W	1.0035	-0.3385	5.9146	6.5691	6.3516	6.0637	4.75	5.1026	-0.34957	-0.31349	-0.072169	NaN	1.6251	1.4166	3.7338	5.8275	6.2256	4.1257	3.6961	3.9371	6.8294	6.4234	6.0593	6.1259	5.9694	5.4889	6.4505	5.4081	5.2632	6.3674	5.29	5.6747	4.151	4.7809
YBR181C	-1.8803	-2.0848	-2.4396	-2.3173	-1.7752	-1.5718	-1.5048	0.36113	-1.7455	0.59203	2.0865	-1.4982	0.095275	0.90001	-1.5126	1.4233	0.44952	-1.8097	0.87857	1.2856	-1.4623	0.91972	1.5079	-0.60752	1.2054	0.88557	-0.39595	0.81387	0.7397	-0.17485	0.41072	0.43314	1.0688	0.54468
YBR182C	-0.40161	-0.42034	0.095999	0.060438	0.94659	-0.16725	0.13076	-0.5427	-0.52066	-0.27641	-0.31351	-0.20444	-0.6091	0.43388	-0.061538	-0.81489	-0.25819	0.069805	0.0060443	-0.62171	0.19742	-0.48781	-0.20422	NaN	-0.29008	-0.42174	-0.64964	-0.36559	-0.45776	-0.55963	-0.49998	-0.51638	-0.5157	-0.77758
YBR183W	0.23021	-0.23674	0.065294	-0.69049	-0.52961	-0.68035	-1.3221	-0.41753	-0.11749	2.0318	0.91969	0.054289	1.3957	0.84975	-0.82191	0.18769	0.67273	-0.17103	-0.29968	-0.23255	-0.43515	-0.32358	0.16186	-0.95485	-0.86913	-0.57	-0.36009	-0.92662	-0.064207	-0.89529	-0.58973	-0.72472	-0.65972	-0.30668
YBR184W	3.2452	1.1394	3.8241	3.8459	4.2456	3.4958	1.2754	1.6936	0.62636	0.96599	0.15579	3.0071	0.8229	0.30308	1.6942	2.2449	3.165	1.1997	0.45285	1.8278	3.1365	2.1314	2.0558	2.7725	1.738	0.99129	2.1662	1.1113	0.82644	2.0178	0.56082	1.3042	0.71478	0.56012
YBR185C	-0.44829	0.0084349	-0.18454	-0.82007	-0.90384	-1.213	-2.3188	-0.87187	-0.7671	-1.2385	-0.27454	-0.72667	-0.021242	0.37392	-0.50805	-0.64705	-0.060067	-1.1751	-1.0524	0.098875	-2.207	-1.2625	-0.19302	-1.5702	-1.6366	-0.80513	NaN	-1.7967	-0.26662	-2.3686	-0.67306	-1.5435	-0.98343	-0.37162
YBR186W	3.2573	3.4524	3.651	1.7731	2.2002	1.3141	1.1695	0.25505	1.4989	1.5033	-0.39309	2.9334	1.0434	1.6717	2.2688	1.7388	1.7868	NaN	0.58205	0.077429	0.94673	-0.0518	0.040867	0.91667	-0.36689	-0.30497	0.72318	-0.88334	-0.30762	0.088117	-0.82454	-0.032749	-0.52252	-0.92691
YBR187W	3.2603	1.5123	3.7842	2.7976	2.6622	2.393	1.3281	1.9463	-0.39477	2.4357	1.6708	3.4855	3.2349	0.88728	1.3449	2.691	2.548	1.4819	1.5162	2.1459	2.314	2.3402	2.0681	2.0649	1.9723	1.9342	1.5659	1.987	1.1612	1.4608	1.2464	1.7018	1.3467	1.4097
YBR188C	-0.042046	-0.5811	0.29348	0.0093746	0.27438	-0.45085	-0.91694	-0.0695	-0.77976	0.35705	0.0066399	-0.051278	-0.40712	0.65486	-0.9453	-0.51804	0.085116	-1.1786	-0.71532	-0.045787	0.0033372	-0.58777	-0.56145	-0.59913	-0.53822	-0.41497	-0.48209	-0.19235	-0.1313	-0.13229	-0.38874	-0.073452	-0.19437	-0.3382
YBR189W	NaN	-2.3594	-2.6865	-2.3689	-2.9667	-1.2592	-1.9353	0.35477	-1.8707	1.5561	2.4534	-1.7483	1.8404	1.4063	-1.7859	1.8648	2.0235	-1.9831	0.30707	1.9721	-0.81575	1.6688	1.4427	-0.58673	1.1613	1.6523	-0.20974	1.3343	1.5653	0.28196	1.8509	0.82326	1.402	2.1918
YBR190W	-0.80453	-1.1411	-0.61601	-0.22353	-0.50013	-0.2066	-0.95267	-0.97499	-1.5811	0.17761	-0.067081	-0.62812	-0.88805	1.0103	-1.0451	-0.51702	0.015104	-1.143	NaN	-0.37044	-0.28121	0.4583	0.014576	-0.37953	-0.25666	-0.12962	-0.20215	-0.21028	0.24044	-0.45066	0.074538	-0.9195	0.063255	0.15814
YBR191W	-2.9488	-1.742	-2.5964	-2.3064	-2.7117	-1.3399	-1.6398	0.24087	-1.1197	2.0072	1.7286	-1.454	1.1237	2.0273	-1.7167	1.2069	1.6585	-2.0391	0.37179	1.4771	-1.438	1.1112	1.5313	-1.0735	1.0454	1.7339	0.26691	1.2459	1.4947	0.23497	1.1338	0.88396	1.497	2.4558
YBR192W	NaN	-0.66888	0.031307	0.73903	1.2192	0.91215	0.453	0.2332	-0.83689	0.21208	0.56405	0.0011712	1.4218	1.1839	-0.35806	0.88973	1.5736	0.35955	0.77694	-0.05119	0.61903	0.33504	0.76363	0.11655	0.66847	1.3603	0.57434	0.85429	1.1325	0.43677	0.96555	0.57373	0.43486	0.74157
YBR193C	-0.078852	-0.10403	-0.41252	-0.76822	-0.74657	-0.56909	-0.99678	-0.026746	-0.17599	-0.21552	0.0074049	-0.29755	-0.027983	-0.041084	-0.25666	-0.61173	-0.24446	-1.1822	-0.77273	-0.19852	-0.33641	-0.74962	-0.26246	-0.029252	-0.8593	-0.47424	-0.61246	-0.77859	-0.5392	-0.089313	-0.50667	0.138	-0.37372	0.0051474
YBR194W	-0.34806	-0.22739	-0.15582	-0.49993	-0.24502	-0.55587	-1.3688	-1.1202	-0.49734	0.17498	0.10286	-0.46348	-0.56614	-0.37676	-0.39514	-0.18321	-0.2608	-1.3753	-0.80103	-0.22277	-0.060697	-0.62579	-0.49	-0.30212	-0.43608	0.091823	-0.79195	-0.50396	-0.12353	-0.26797	-0.30155	-0.78687	-0.19757	-0.17965
YBR195C	-0.07667	-0.32813	1.1757	1.8465	3.5319	1.1254	1.6796	0.86286	-0.51041	1.4413	0.45934	0.50004	0.13335	0.062196	0.82461	1.5892	1.8445	0.90203	1.5412	2.8639	0.43165	1.2017	0.57702	0.84464	3.0496	0.43326	0.83634	2.7179	1.1322	0.12247	0.47879	0.20519	1.6701	0.5205
YBR196C	-1.1252	-1.7668	-2.1708	-2.0496	-2.374	-2.1765	-2.1501	-0.83226	-1.1224	-0.15683	-1.2039	-1.7234	-0.19833	-1.5384	-2.1714	-2.01	-2.4081	-2.1765	-2.0072	-2.1234	-2.3155	-3.0152	-2.6617	-1.9526	-3.7987	-3.2673	-1.6386	-3.38	-2.9388	-1.5909	-1.8087	-0.99602	-1.818	-1.5103
YBR197C	0.46306	-0.24162	-0.30209	-0.21512	-0.0082927	-0.069461	-0.96209	0.16234	-0.45667	-0.36539	0.10904	0.048473	-0.1277	0.94489	-0.35863	-0.19093	-0.44461	-0.66616	-0.17852	-0.17283	-0.57631	-0.26204	-0.41447	-0.063061	-0.33294	-0.60779	-0.48039	-0.61342	-0.03773	-0.18561	-0.19902	-0.55408	0.0002227	-0.14769
YBR198C	-0.18253	-0.43548	0.4745	0.27494	-0.43234	-0.4558	-0.30347	0.17801	-0.65302	0.28809	0.26097	0.018582	1.1966	0.49956	-0.26603	0.45685	-0.11572	-0.86548	-0.52076	-1.4524	-0.64315	0.071637	-0.14413	0.27532	-0.1121	-0.25122	-0.28672	0.10047	-0.21015	0.16009	0.4274	0.48522	0.44042	0.98045
YBR199W	-0.015961	-0.16188	-0.092502	-0.45735	-0.52787	-0.139	-0.6016	0.57808	-0.46118	0.28245	0.16911	-0.056462	0.6259	0.43422	-0.25039	0.20088	-0.14096	-0.70393	-0.24822	0.45304	-0.54048	0.47968	0.55238	0.40272	0.34712	0.047958	-0.21631	0.53681	-0.27384	0.057215	0.093002	0.17223	-0.0056624	0.32708
YBR200W	-0.39538	-0.84273	-0.57791	0.2516	0.049669	0.63299	-1.0745	0.56517	-0.75184	-0.3727	-0.23774	-0.83776	-0.30282	0.29231	-1.1208	-0.61694	-0.6289	-1.2534	-0.38756	0.66615	0.52149	1.1041	0.51598	0.78059	0.50308	0.002492	0.26783	0.64056	-0.020391	0.82321	0.35363	0.75443	0.28895	0.40468
YBR201W	0.62636	0.14886	NaN	1.5333	1.7727	0.69208	-0.17294	0.61541	0.92644	0.027959	0.27736	0.23969	-0.23409	0.1447	-0.14199	0.009157	0.35569	0.70127	0.28771	1.2469	1.0273	1.1784	0.8392	0.89173	0.38917	0.37246	0.54211	0.15311	0.020324	0.67269	0.44234	0.53767	-0.19343	0.60738
YBR202W	0.84927	-0.57479	-0.52326	-0.91985	-0.80504	-0.73632	-1.0816	-0.047516	-0.66028	0.12948	0.22538	NaN	0.33086	-0.35157	-1.1531	-0.58676	-0.8278	-1.2314	-1.3057	-0.66484	-1.2419	-0.76703	-0.45504	-0.73928	-1.0855	-1.0365	-1.0541	-0.70412	-0.80078	-0.96179	-1.1287	-0.39339	-0.53118	-0.27506
YBR203W	-0.27588	-0.42924	-0.32884	-0.52131	-0.61657	-0.29448	-0.30643	-0.054389	-0.37112	0.68913	-0.15713	-0.22641	0.67422	-0.12243	-0.5187	-0.043875	-0.047335	-0.38897	0.063875	-0.50019	-1.1036	-0.28099	-0.28291	-0.71937	-0.3929	-0.95271	-0.091056	-0.5072	-0.24401	-0.55401	-0.968	-0.2281	-0.43382	-0.24907
YBR204C	0.20583	0.53363	0.9727	1.6198	0.78061	1.5481	0.34474	1.1405	0.39211	-0.23936	-0.78516	0.58414	0.12781	-0.40695	0.46178	0.2937	0.38194	1.133	0.74846	-0.39949	1.4782	0.74563	0.66597	1.7389	0.038821	-0.15253	0.99769	-0.1537	0.031505	0.49178	-0.47749	0.096205	-0.37402	-0.4035
YBR205W	-0.52216	-0.53754	-0.16898	0.46678	0.29025	-0.0053035	-1.1635	-0.051115	-0.31359	-0.38279	0.017617	-0.87637	-0.62707	-0.3675	-1.0473	-0.10771	-0.60638	-0.11136	-0.81523	0.19566	0.43025	0.078317	0.055831	0.13732	-0.16756	-0.41327	0.17715	-0.58288	0.030476	-0.42478	-0.16823	-0.2648	-0.1638	0.098179
YBR206W	0.19516	-0.16006	0.36772	0.85323	0.6167	0.19887	-0.59573	0.022012	-0.43462	0.019931	0.034545	-0.7265	0.3525	-0.049479	-0.78912	-0.35591	-0.084096	-0.12864	-0.30532	0.78301	0.4708	0.022242	0.034883	0.17615	-0.43503	-0.5509	-0.27484	-0.094709	-0.41846	-0.61435	-0.10139	-0.32245	0.0018135	0.2024
YBR207W	0.95911	0.14559	2.1274	2.6326	1.5684	2.4443	1.5636	2.3393	0.71705	-0.40852	-0.51304	0.71249	0.13047	-0.18925	1.0162	1.4122	1.9096	1.7516	1.2332	2.5221	2.7192	2.3861	1.8382	2.6	1.5243	1.1261	1.8309	1.0295	0.73215	1.5069	0.75798	1.3923	0.4913	0.22375
YBR208C	2.7586	-0.80326	1.9542	0.34044	0.77877	-0.036198	-1.6321	-0.37723	-0.68966	-0.22666	0.21422	1.9756	-0.94902	0.17586	-1.1743	-0.39754	-0.55971	-1.4114	-0.6736	-0.75558	0.076687	-0.46292	-0.083279	-0.11608	-0.086234	-0.18394	0.070721	-0.34581	-0.27322	-0.1385	0.18923	0.16826	-0.57557	0.18788
YBR209W	-0.3094	-0.32122	-0.41907	0.00013215	-0.42269	0.36709	-0.035073	-0.31518	-0.50092	-0.3275	-0.048422	-0.22805	-1.0351	-0.45176	-0.4646	0	-0.41247	-0.16664	-0.49519	-0.49259	0.46881	0.32241	-0.2511	0.34718	0.16941	0.063438	-0.010225	-0.076027	0.46974	0.027316	-0.32193	-0.44118	0.3611	0.55444
YBR210W	0.25917	-0.16213	-0.25854	-0.087596	-0.36845	-0.30125	-0.69185	0.044062	-0.5366	-0.42079	-0.21292	-0.1649	-0.79716	-0.56758	-0.81369	-0.9258	-1.0362	-1.2192	-0.57914	-0.99059	-0.24557	-0.30852	-0.16912	-0.3333	-0.64044	-0.18014	-0.025977	-0.67692	-0.81652	-0.14241	-0.59092	-0.4542	-0.41511	-0.32507
YBR211C	0.24541	0.002043	0.024126	0.70604	1.2214	0.30995	0.24367	0.52652	-0.30711	-0.31249	-0.081121	-0.10354	-0.90632	-0.21203	-0.59169	-0.14633	-0.072488	0.34332	0.38311	-0.29944	0.54097	0.088635	0.16471	-0.053452	3.03e-05	0.37365	1.0074	0.54644	0.11611	0.79549	0.38491	1.1983	0.071991	0.29143
YBR212W	0.23897	-0.094898	0.78199	0.4847	0.48813	0.8661	0.2797	1.9908	0.1079	-0.52098	-1.3998	0.20089	-0.28031	-0.65144	-0.35813	-0.32016	-0.3017	-0.30169	-0.48785	0.092464	0.15402	-0.24487	-0.036467	0.73674	-0.24268	0.20018	0.52556	0.55262	0.22523	1.4118	0.19604	1.7638	0.15764	0.027682
YBR213W	-0.40841	-0.163	-0.10403	-0.17023	0.27887	0.26828	0.77883	0.11471	-0.38403	-0.48298	0.1276	0.45242	-1.1645	-0.26685	-0.33438	-0.019104	-0.011391	-0.035579	0.11857	-0.17106	-0.1347	0.28866	0.5841	0.038921	0.062215	0.21453	-0.10522	0.41831	0.12531	0.51303	0.47117	-0.10744	0.46205	0.25466
YBR214W	0.88868	0.00057337	0.15042	-1.0713	-0.69175	-1.2849	-1.7456	-0.33547	0.53524	-0.73608	-2.0648	0.34408	-0.1245	-1.345	-0.57625	-1.029	-1.5236	-1.6142	-1.7815	-1.4009	-1.9482	-2.2742	-1.5199	-1.2466	-2.0319	-1.5029	-1.0795	-1.0885	-0.85905	-0.61483	-0.89591	-0.20204	-0.88638	-0.34532
YBR215W	0.46234	0.32401	0.42058	0.22481	0.016859	0.33261	-0.5308	0.59011	-0.1531	0.53815	0.23335	0.44061	0.73653	0.17802	-0.49302	0.43755	0.37751	-0.66022	-0.19924	0.27203	-0.41098	-0.41544	0.080026	0.14551	-0.044932	0.32259	0.34393	0.18963	0.2461	0.41784	0.20638	0.27412	0.51922	0.4524
YBR216C	0.58332	-0.066015	0.67831	-0.0045089	-0.026382	-0.43602	-0.74076	-0.12775	0.0495	-0.16656	-0.64771	0.27656	0.78278	-0.34114	-0.37749	0.1459	-0.20071	-0.32211	-0.84785	-0.47535	-0.34097	-0.34717	-0.38058	-0.30099	-0.57568	-0.16423	-0.41271	-0.70789	-0.29186	-0.39378	-0.44371	-0.23705	-0.37777	0.053632
YBR217W	0.64259	0.90618	0.6804	0.41452	0.85832	0.36357	0.48542	0.28525	0.58577	-0.1448	-0.14369	0.6542	0.014609	0.43878	0.76904	0.0033148	0.56088	0.4249	0.21406	0.37145	0.2545	0.10362	0.11323	-0.13896	NaN	0.079605	0.041907	0.087451	0.14951	0.35899	-0.1887	0.51937	-0.079047	0.18476
YBR218C	-0.1302	-0.31711	0.081019	0.11995	0.38874	0.2646	-0.65596	0.76234	-0.15588	-0.49516	0.70244	-0.4223	0.054442	-0.30641	-0.23413	0.12196	0.28599	-0.33946	-0.33758	0.98241	-0.25421	0.9151	0.63304	0.3874	0.53618	0.41383	-0.13073	0.67323	0.026061	0.0010402	-0.22878	0.12776	0.17833	-0.11926
YBR219C	-0.33048	0.50754	-0.21904	0.20185	-0.010067	0.0303	0.46819	-0.25981	-0.020979	NaN	-0.046281	0.0063823	NaN	0.12784	-0.65973	-0.66733	-0.46603	-0.56427	-0.17381	-0.24898	0.30663	-0.017723	-0.80137	0.085578	-0.013869	0.066099	-0.18023	0.071686	0.084066	-0.063359	0.36163	-0.066375	-0.157	-0.031975
YBR220C	-0.0289	-0.15785	-0.45039	-0.5586	-0.71275	-0.083486	0.61904	-0.53949	-0.32682	-0.0031696	0.13455	-0.48714	-0.068735	0.78775	0.076625	-0.32769	-0.18886	0.41469	-0.019321	0.3422	-0.29342	-0.12998	0.27993	0.011866	0.70443	0.45997	0.088723	0.74852	0.20306	-0.0090335	0.91256	-0.42398	0.73331	0.22734
YBR221C	0.36676	0.086917	0.15093	-0.84684	-0.78103	-1.2057	-1.6628	-0.69796	-0.10086	-0.51584	-0.62748	0.11038	0.34735	-0.095462	-0.22365	-0.67314	-0.52384	-0.22144	-0.88623	-0.9384	-1.7757	-1.5614	-1.6787	-1.2877	-1.8905	-1.5172	-1.2041	-1.6464	-1.38	-1.0922	-1.3494	-1.0443	-1.3722	-0.988
YBR222C	-0.17468	-0.33441	-1.0529	-1.8082	-1.9185	NaN	-1.9846	-0.88249	-0.11582	-1.2114	-0.54118	-0.69628	-0.39436	-0.69259	-0.76691	-1.7729	NaN	-1.5826	-1.861	-1.0099	NaN	-1.4793	2.4507	-0.52783	-1.1331	2.0305	-0.12009	NaN	-0.49064	-1.0912	-0.15457	-1.0364	NaN	-0.11379
YBR223C	0.28679	-0.66186	0.39705	-0.23899	-0.39002	-0.031077	-0.49167	0.43301	-0.45041	-0.8693	-0.32902	-0.013263	0.049894	0.24082	-0.35418	-0.42813	-0.67055	-0.68119	-0.24651	-0.65562	-0.29758	-0.2438	-0.17042	-0.051449	-0.27608	-0.24415	0.16189	0.1598	-0.69681	0.72089	-0.22395	0.92344	-0.44564	-0.15285
YBR224W	-0.45153	-0.70961	-0.48799	-0.16548	0.14195	-0.38232	-1.0903	-0.77305	-0.60843	-0.47589	-0.25158	-0.15359	-1.6623	0.24034	-0.89118	-0.64005	-0.65765	-1.3655	-0.4301	-0.69448	0.33559	-0.84444	-0.37322	0.080853	0.029078	0.25171	-0.35736	-0.21358	-0.3121	-0.15541	-0.19556	-0.41669	-0.23871	-0.18468
YBR225W	0.14972	-0.31458	-0.32306	-0.31102	-0.11242	-0.30356	0.78378	-0.24701	-0.36185	0.053619	-0.386	0.2406	-0.83459	-0.56837	0.31029	-0.23135	-0.59873	-0.20581	-0.82458	-0.42264	NaN	-0.6365	-0.54109	0.16409	0.03542	-0.53101	0.34433	0.21516	-0.19472	0.37285	-0.22565	-0.24542	0.017385	-0.16045
YBR226C	-0.61784	NaN	-0.68217	-0.43923	-0.33591	NaN	0.14055	-0.40785	0.0901	-0.041718	-0.046861	-0.09678	-1.7273	-0.44739	-0.11568	-0.37514	-0.8587	-0.11365	-0.33228	-0.40217	0.41091	-0.22428	-0.22509	-0.02218	-0.35943	-0.073412	0.31499	-0.32465	0.095708	-0.046439	0.08581	-0.62535	-0.0044412	-0.055021
YBR227C	0.64761	-0.4698	0.38155	0.18264	-0.0010746	0.090912	-0.4937	-0.089548	-0.38587	0.84342	0.27783	0.39767	0.52093	0.4621	-0.54951	0.35705	0.37563	-1.0184	-0.36913	0.23565	0.098928	0.275	-0.040614	0.14677	0.73051	0.26622	0.11425	0.91713	0.22997	0.6351	0.40927	0.31454	0.70569	0.59016
YBR228W	0.66497	-0.085356	0.47452	0.0024063	-0.051996	0.0084045	-0.0014992	-0.45823	-0.081685	NaN	0.17561	NaN	0.67191	0.34758	-0.52181	NaN	-0.1922	-0.60675	-0.15398	-0.19789	-0.69675	-0.60987	-0.10202	-0.54834	-0.63331	-0.21585	NaN	-0.41678	-0.10455	-0.083437	-0.26397	-0.10056	-0.12103	0.29116
YBR229C	-0.036685	-1.4008	0.1044	-1.4269	-1.4103	-1.0697	0.049769	0.4428	-0.83232	-0.0055394	-0.31562	-0.29942	-0.50177	-1.0879	0.33484	-0.77964	-0.34212	-0.1835	-0.64652	-0.70195	-1.2195	-1.2564	-0.17843	-0.68787	-0.71778	-0.44804	-0.71896	-0.13754	-0.62505	0.15765	0.17282	0.58157	0.17157	0.3726
YBR230C	-0.30008	0.35495	-0.024954	-1.3277	-0.35188	-1.2756	-1.4165	-0.46237	0.054665	-0.52559	-0.15731	0.14741	0.093558	0.0040517	-0.14742	0.14926	-0.006302	-0.43246	-0.52991	-0.27938	-1.4164	-0.87361	-0.5904	-0.8665	-0.94424	-0.85763	-1.3027	-0.63419	-1.1017	-0.74548	-0.69038	-0.27151	-0.7731	-0.23651
YBR231C	1.203	0.751	1.3814	1.061	1.833	0.23303	1.0592	-0.23249	0.96549	0.74677	-0.29609	0.76148	-0.81365	0.70412	1.4009	-0.17001	-0.095172	1.076	1.425	1.3811	0.66938	0.47106	0.077003	1.0171	1.6392	0.075766	0.61131	0.8212	0.2341	-0.25311	0.19318	-0.36638	0.18103	-0.015922
YBR232C	-0.61037	-0.53536	-0.45231	-0.12071	-0.45493	-0.37163	0.11431	-1.2515	-0.16577	-0.49352	-0.43805	-0.49012	-1.3689	-0.17203	-0.30757	-0.52186	-0.84809	0.11522	0.64238	-0.33485	0.099868	-0.47208	-0.09289	-0.23158	-0.56491	-0.013147	0.0081063	-0.44356	0.074925	-0.068953	0.038235	-0.44301	NaN	-0.31396
YBR233W	2.301	1.2547	2.9392	3.6461	3.9314	3.3089	2.2213	1.4135	1.3151	0.61337	-0.16001	1.813	-0.22969	0.5135	1.7474	1.7822	2.4546	2.3219	2.3357	3.0268	3.2777	3.0759	1.4497	2.9139	2.8036	2.4222	2.5899	2.1089	1.5174	1.9826	1.6323	1.5305	1.5353	0.54873
YBR234C	0.22527	0.065512	-0.11161	-1.2219	-1.1058	-1.5658	-2.0748	-0.68676	0.27152	-0.54718	-0.40083	-0.39886	-0.31916	-0.25479	-0.43599	-0.62266	-0.63887	-1.4541	-0.98673	-0.057023	-1.8514	-1.3041	-1.4901	-1.3064	-1.3063	-1.1877	-0.6369	-0.88021	-0.82295	-1.2977	-0.73938	-0.86326	-0.68404	-0.25217
YBR235W	1.2856	0.74902	1.3946	1.587	1.3811	0.74181	-0.0092583	1.2698	0.56632	0.15677	-0.45635	1.1764	0.90218	-0.12434	0.32231	0.8947	0.52502	0.80782	-0.18165	0.92078	0.53439	0.17046	0.23866	0.95487	-0.31386	-0.084439	0.19493	0.093032	-0.030655	0.32776	-0.34714	0.71464	-0.07334	0.01074
YBR236C	0.60747	-0.034391	0.96266	-0.1954	0.11887	-0.49222	-0.54571	0.18799	-0.0041669	0.1532	0.097201	0.71818	0.52925	0.34747	-0.0013689	0.37462	0.51705	-0.38644	-0.064093	0.1986	-0.72421	-0.7377	-0.54049	-0.64819	-0.71527	-0.45422	-0.36055	-0.57769	-0.25725	-0.26209	-0.084087	0.0039211	-0.39596	0.11151
YBR237W	0.14038	-0.023106	1.5007	1.0946	1.076	0.37393	-0.066495	0.85615	-0.20822	1.076	0.47667	0.92728	1.0043	0.14247	0.17845	1.5246	1.1982	-0.2002	-0.28184	1.2167	0.62924	0.08568	0.37268	0.92066	0.26229	0.1151	0.15225	0.26172	0.042513	-0.36252	0.30501	0.46214	0.19327	-0.06649
YBR238C	-0.21252	-0.42526	-0.11679	-0.10235	-0.097265	0.33982	-0.95088	1.0231	-0.093266	1.2964	0.25498	0.28302	0.34339	0.32309	-0.49254	0.7721	0.74203	-1.0909	-0.65635	0.81799	1.5626	0.6473	1.247	1.3649	1.8959	0.60336	1.3934	1.2162	-0.037896	1.2903	0.52314	1.4896	1.397	-0.00062681
YBR239C	-0.47478	-0.33087	-0.72095	-0.38779	NaN	0.10249	-0.37398	0.35361	-0.23628	0.27367	0.82972	-0.42611	-0.32779	0.58636	-0.2586	0.45051	0.14218	-0.57214	-0.058549	0.35089	-0.30965	0.51063	0.5302	0.59408	0.6954	0.27361	0.28255	0.70523	0.15641	-0.0132	0.47077	0.142	0.7699	0.0062727
YBR240C	0.3439	0.26169	0.57882	-0.28014	0.098884	-0.17196	0.43913	-0.019153	0.19232	-0.40326	0.1287	0.087267	0.77284	0.20637	-0.23952	-0.01725	-0.031891	-0.048449	0.35045	-0.9609	-0.50907	-0.37698	0.13559	-0.45167	-0.43152	-0.15374	-0.21239	-0.50692	-0.25126	-0.16107	0.038888	0.24313	0.078098	-0.0088965
YBR241C	0.7072	0.24495	0.020865	-0.64396	-0.8544	-0.081673	1.1037	1.8258	0.70563	-0.43166	-1.6941	-0.12173	-0.047531	-0.58665	0.32863	-1.3296	-1.7231	-0.35387	-0.99461	-1.3236	-1.1995	-1.2899	-1.1202	0.50771	0.19302	-0.10583	1.093	0.69154	0.14728	1.4081	0.71823	1.8516	0.52895	0.81222
YBR242W	0.0064592	0.854	0.5108	-0.0086	0.47615	0.23238	0.68597	0.83638	0.47221	1.1316	0.3814	0.69907	0.96684	0.84131	0.69995	0.098048	0.18779	0.36362	0.62389	0.065556	0.082915	-0.076045	0.34792	0.23185	0.91739	0.12301	0.89562	1.4193	1.1857	0.86297	0.57785	1.6425	1.3742	0.40326
YBR243C	-0.17426	-0.02808	1.016	1.5931	1.8566	1.3181	1.1606	1.2915	0.75691	0.46943	0.5484	0.11143	0.41792	-0.15748	0.81653	0.52465	0.34252	0.42297	0.94996	1.782	0.99344	1.1149	1.0268	1.7809	1.3284	0.73793	1.1443	1.1845	0.68111	0.25734	0.52969	0.78343	0.59734	-0.061485
YBR244W	-1.3451	-0.07607	-0.28984	0.5555	0.62533	0.20799	1.3893	-0.24659	0.022876	-0.4008	-0.27644	-0.98253	-1.23	-0.13183	0.36563	0.29406	0.20937	1.5544	1.1222	0.17663	0.60005	-0.35201	0.38328	0.10185	0.5515	-0.11575	0.6605	0.19743	0.15719	-0.20672	0.11977	-0.2589	0.39374	-2.0055
YBR245C	0.82331	-0.37297	0.60185	0.21978	0.3609	-0.051385	-0.50949	0.084031	-0.36621	0.52169	-0.37221	-0.11	0.76849	0.18374	-0.45337	0.35763	0.44517	-0.60846	-0.13041	-0.14992	-0.52976	-0.29773	-0.25156	-0.1518	-0.34714	-0.15354	-0.29833	-0.19551	-0.036335	-0.41404	-0.22135	-0.32959	-0.053783	-7.42e-05
YBR246W	0.64188	0.1369	-0.17141	-0.51755	-0.82945	-0.21227	-0.18326	-0.83583	0.29654	-0.028248	-0.02104	0.11247	0.068672	0.44786	-0.1496	-0.1264	-0.63577	-0.51569	-0.051518	-0.57408	NaN	-0.23847	-0.052972	-0.31834	-0.15823	-0.21614	0.041273	-0.31847	-0.49153	-0.33081	0.059438	-0.54683	0.027315	NaN
YBR247C	-1.0683	-0.11324	-0.10395	-0.48929	-0.47598	0.49347	0.48689	0.94723	-0.40108	2.0595	0.48243	0.35107	1.9925	1.257	-0.11478	1.0156	0.85128	-0.3342	0.81532	0.028503	0.18199	1.5169	0.69884	-0.11621	1.7228	1.334	0.89783	2.1414	0.84772	0.7177	1.1033	1.5693	1.5632	1.1572
YBR248C	0.53503	0.012217	-0.089776	-0.10134	-0.5926	0.92458	0.26614	1.2106	0.10763	1.6982	2.2149	0.45789	-0.051505	0.76096	-0.51815	0.19577	0.76931	-0.5472	-0.37691	0.67902	0.39306	1.3389	0.50119	-0.053863	1.0156	1.3217	1.1792	2.198	1.369	1.3655	1.317	1.9596	1.368	1.672
YBR249C	-0.097803	-0.15564	-0.58749	-0.15833	-0.96871	0.40335	0.88246	1.6816	0.023896	1.811	3.2159	-0.22173	1.3356	2.1274	0.096598	1.2014	1.6162	-0.33554	0.8331	1.998	0.10176	1.628	1.3955	1.3696	2.1827	1.4063	1.3287	2.0436	1.4962	1.4522	1.6156	1.3937	2.1862	1.6247
YBR250W	0.28446	1.1103	5.9445	5.3626	5.96	4.313	3.4556	1.7145	-0.097412	-0.38255	0.31189	1.0745	0.49676	1.4159	3.3512	4.0422	4.089	4.0005	2.7971	5.1582	4.8613	4.2937	3.3743	4.2085	5.508	3.3194	4.2605	3.8692	3.2467	3.3139	3.5311	2.5126	3.5393	0.90426
YBR251W	-0.80175	-0.71781	-0.84692	-1.038	-1.007	-0.93003	-1.2293	-0.46969	-0.14762	0.24282	1.2262	-0.71521	0.65244	0.92661	-0.99928	0.15593	1.2482	-0.88799	-0.26627	1.0511	-1.4441	0.12722	-0.15277	-0.63819	-0.44409	0.71058	-1.0249	-0.07082	0.7876	-0.64575	0.50944	-0.29823	0.35785	0.62327
YBR252W	1.8223	0.54438	0.6322	-0.028775	0.04874	-0.35058	-0.24906	-0.71721	0.2537	-0.077897	NaN	-0.27302	1.3484	0.12687	0.12711	-0.70071	-0.38459	0.34607	0.56648	-0.4382	NaN	-0.45791	0.07004	-0.078818	-0.58924	-0.35548	NaN	-0.77637	-0.35727	-0.37511	NaN	-0.41858	0.20163	-0.57498
YBR253W	1.0702	0.6125	1.8005	1.1686	1.4152	0.99562	0.10891	0.22487	0.38318	0.78961	-0.057876	1.1207	0.88758	0.62102	0.78641	0.51334	1.1248	0.31977	0.7034	1.1221	0.61267	1.1207	1.0224	0.09674	0.24627	0.48827	0.8211	0.65002	0.42893	0.45832	0.42545	1.0921	0.27218	0.25514
YBR254C	0.27709	-0.27435	-0.069161	-0.19856	NaN	0.019163	0.042848	-0.37741	-0.18659	0.54967	-0.38516	0.10053	-0.93512	0.13662	-0.55321	-0.35555	-1.017	-0.25533	-0.14511	-0.34784	-0.068455	-0.54152	-0.65004	-0.70596	-0.37378	-0.10666	-0.57135	0.051511	-0.031902	-0.36508	-0.15344	0.20943	-0.31638	0.0017244
YBR255W	0.25867	-0.13827	0.14723	-0.39345	-0.19025	-0.43605	-0.38825	-0.17878	-0.22754	0.15327	-0.00088992	-0.018056	-1.0843	-0.24245	-0.43634	-0.68766	-0.56754	-0.84624	NaN	-0.054296	-0.1289	-0.58144	-0.2106	0.21347	-0.31918	-0.25697	-0.0033727	0.10932	-0.14828	0.20308	-0.17243	0.11213	0.15879	-0.15528
YBR256C	2.1418	1.315	1.2948	0.52028	0.93763	0.40546	0.27878	0.10704	1.7137	0.56186	1.9895	1.5157	0.52158	1.2752	0.71803	0.6369	1.2808	0.60751	0.48523	1.3745	0.10797	1.1143	1.5146	0.59984	0.82356	1.1086	1.1824	0.59784	1.0452	0.97799	0.6817	0.90344	0.79919	0.54683
YBR257W	1.8983	2.243	2.6951	2.5932	2.5753	2.2457	1.285	0.5882	2.0867	0.040643	0.25389	2.7779	0.51125	0.94629	2.6921	0.83015	1.375	1.2738	1.1643	1.6202	2.0955	1.3731	1.222	1.5494	0.82173	0.79526	1.3357	0.78752	0.47486	1.3054	0.63892	0.97547	0.76092	0.49609
YBR258C	0.73897	0.676	0.047377	-0.081987	0.085631	0.033511	0.12915	-0.057998	0.097531	0.11365	0.77499	0.16401	NaN	0.38007	0.82231	-0.22001	0.51202	NaN	0.20135	-0.2057	0.045784	0.40937	-0.29319	-0.085354	-0.33347	0.24447	0.17209	0.039273	0.22334	0.48806	0.24252	0.37917	-0.243	0.0029821
YBR259W	-0.49615	-0.4757	-0.25912	-0.24055	0.1778	-0.13774	-0.58952	-0.47187	-0.37279	-0.1924	-0.59269	-0.29995	-0.6742	0.43062	-0.48468	-0.41611	0.12584	-0.54715	-0.22592	-0.45766	-0.53579	-0.20003	-0.2491	-0.60085	-0.79473	-0.591	-0.19873	-0.55366	-0.24465	-0.6724	-0.26477	-0.058317	-0.94075	0.49635
YBR260C	0.70291	-0.21921	1.6043	2.2915	2.3578	1.9254	-0.48496	1.8073	-0.3993	0.54412	-0.023814	0.97305	-0.33004	-0.080448	-0.66765	0.98627	1.5318	-0.010587	0.23508	1.9094	1.5899	1.2301	1.3143	1.7327	1.5126	0.80547	1.1096	1.1464	0.95468	0.78605	0.6462	1.2104	0.72953	0.25284
YBR261C	-0.63614	-0.53084	-0.84512	-0.23675	-0.17937	0.058948	-0.98186	0.1238	-0.35771	0.62804	0.58593	-0.11226	-0.037637	-0.067951	-0.42775	0.16009	-0.37834	-0.48649	-0.40247	-0.25892	-0.039169	0.076896	0.16395	-0.06829	0.5492	-0.11858	0.27096	0.30219	-0.24957	-0.045411	0.22076	-0.21442	0.22771	-0.034022
YBR262C	-0.80798	-0.9282	-1.5162	-0.0050702	-0.34162	0.090123	-0.070886	0.6341	-0.95304	0.028304	0.92799	-1.5024	0.06638	0.61629	-1.4441	0.061816	0.76922	-0.89018	0.16619	1.4293	-0.058951	0.38696	1.0772	0.21505	0.13317	0.70578	-0.18711	0.047387	0.33724	-0.15657	0.45477	-0.027014	0.24068	0.2026
YBR263W	0.019633	-0.2411	-0.17596	-1.0365	-1	-0.69479	-0.86002	0.0048902	-0.51093	-0.29242	-0.13105	-0.72169	-0.16837	-0.1555	-0.51756	-0.59137	-0.44688	-0.56106	-0.9779	-0.54622	-1.2624	-0.99836	-0.98357	-0.66653	-0.91763	-0.74207	-0.83975	-0.46365	-0.84906	-0.40114	-0.33529	-0.20468	-0.25723	-0.34432
YBR264C	1.1999	0.53014	0.90761	2.7214	2.2765	2.6271	2.0173	1.9574	0.5074	-0.23002	0.11215	0.10309	-0.040679	0.017328	0.44373	0.82753	1.1562	2.0937	1.778	1.4262	2.5371	2.1839	1.7686	2.3625	1.9494	1.5494	1.986	1.2079	1.0194	1.7198	0.55568	1.6053	0.34741	0.4087
YBR265W	0.49819	0.20334	0.52301	1.1432	1.2073	1.1293	0.19485	1.628	0.36386	0.12409	-0.1879	-0.24914	0.82446	-0.14781	0.1199	0.34205	0.45684	0.82992	0.8895	0.99377	0.9272	0.98579	0.16368	1.5266	1.0068	0.50109	1.4114	0.91969	0.31462	1.0306	0.234	1.1569	0.42849	0.35691
YBR266C	-0.83358	-0.078576	-0.51643	-0.090242	0.27424	-0.088926	0.57033	-0.68612	-0.52048	-0.8613	-0.20977	-0.18334	-1.8502	0.56378	0.53361	-0.19264	-0.55241	1.1104	0.24205	-0.88624	-0.011889	-0.38658	-0.33075	-0.31984	-0.21878	-0.18115	0.13612	-0.26042	0.27634	-0.20059	-0.12668	-0.5364	-0.31737	-0.22493
YBR267W	-0.63177	0.043424	0.20061	0.15395	0.23469	0.5484	2.3084	1.2899	-0.40632	2.4318	2.246	0.13186	2.0974	1.3134	0.74516	1.4508	0.99027	2.278	2.2205	0.67667	0.66369	1.4733	1.1435	1.2416	2.8646	0.71325	2.0086	2.7373	1.6037	1.1427	1.6272	1.1783	2.8502	-0.40226
YBR268W	-0.55397	-0.24719	1.016	3.2508	2.9814	3.0803	2.6573	2.1324	-0.64457	-0.17352	0.78864	-0.88868	0.12809	0.82633	0.89834	1.6864	2.5919	2.8485	2.7169	2.8916	2.9923	2.3224	2.7259	2.723	2.2568	2.2401	2.7018	1.4239	2.1733	1.547	1.4179	1.7226	1.1592	0.55466
YBR269C	0.57798	0.3186	0.5657	1.3634	1.0739	1.1308	-0.76864	1.0886	0.52883	-0.12797	-0.51951	0.28676	0.41513	-0.42928	-0.016206	0.3066	0.47505	0.16651	-0.61251	0.42202	0.93732	0.27884	0.42583	0.69453	-0.22941	-0.038284	0.82128	-0.40012	-0.018217	0.65769	-0.40216	0.97241	-0.29188	-0.12572
YBR270C	1.0623	0.16123	0.70184	0.80407	0.52561	0.1543	0.24892	0.03209	0.28193	-0.050479	0.2638	0.0592	0.43769	-0.061417	0.37195	-0.24433	-0.2104	-0.033098	0.10453	-0.63189	-0.036103	-0.36462	0.17656	-0.16184	0.12593	0.29542	0.3597	0.81525	0.13044	0.64956	0.36258	0.64769	0	0.11024
YBR271W	-0.57599	NaN	-0.59458	-0.52731	-0.12553	-0.3433	0.88636	0.042746	-0.19294	0.090098	0.14107	-0.36451	0.071223	0.40529	0.20581	-0.56393	-0.17809	-0.00994	-0.3303	-0.6258	0.23298	-0.12217	NaN	0.18952	-0.23028	0.13443	0.2758	1.2573	0.31913	0.45347	0.79708	1.0767	0.54814	0.33976
YBR272C	0.99095	0.46387	1.4618	0.54835	0.70911	0.22969	-1.0607	0.28443	0.29727	-0.11924	-0.58945	1.1252	-0.15097	-0.40229	0.20267	-0.16834	-0.39018	-0.11174	-0.77706	-0.24949	-0.23498	-0.7049	-0.6209	0.14462	-0.45093	-0.50845	-0.15235	-0.4443	-0.71147	-0.32017	-0.60259	0.10261	-0.64473	-0.24194
YBR273C	-0.48637	-0.58068	-0.93599	0.11111	-0.49299	0.21473	0.046061	0.09656	-0.53612	-1.0168	-0.79853	-0.54645	-1.114	-1.1126	-1.4184	-1.1787	-1.463	-1.6715	-0.88674	0.42317	-0.30136	0.32105	0.2018	0.63437	0.09458	-0.24048	0.062944	-0.0087323	-0.17222	0.079742	-0.27222	-0.083937	-0.38817	-0.42391
YBR274W	4.003	0.88875	1.1614	0.77212	1.3839	0.60887	0.62377	-0.37192	0.19815	0.15727	0.024835	1.0438	0.92707	0.36874	0.72473	-0.0073676	0.098562	0.23382	0.32608	0.2092	0.57971	0.43755	0.26016	0.72761	0.13461	-0.083447	0.65269	0.3768	-0.066469	0.68901	0.078463	0.21072	0.38556	0.28915
YBR275C	1.3767	-0.77076	2.5387	3.6318	3.3461	3.3076	-1.1587	1.2144	-0.61664	-0.38555	0.39775	1.0207	0.011731	0.30421	-0.74814	1.448	2.2944	-0.82324	-0.24286	2.724	3.0683	2.5	1.7237	2.5538	2.1853	1.8987	2.3988	1.3956	0.91599	1.6112	0.76457	2.1125	1.1552	0.45502
YBR276C	-0.43823	-0.98832	-0.7929	-0.60261	-0.48298	-0.31413	-0.45531	-0.5259	-0.39034	-0.39497	-0.26505	NaN	0.012861	-0.45571	-1.3892	NaN	-0.75632	-0.30365	-0.16711	-0.22897	NaN	0.13796	-0.28167	-0.19504	-0.31845	-0.75173	NaN	-0.89675	NaN	-0.17335	NaN	-0.18482	-0.56835	-0.35646
YBR277C	-0.40306	-0.34136	-0.51943	-0.45672	0.23674	-0.21969	-0.18396	-0.77644	0.15425	-0.96106	-0.29477	-0.22457	-1.8454	0.13597	0.24915	0.049936	-0.21907	0.3511	0.44959	-0.97171	-0.0039855	-0.5653	-0.90352	-1.0274	-0.59499	-0.53852	0.036026	NaN	-0.018903	-0.46967	-0.25995	-1.0163	-0.47435	-0.68496
YBR278W	1.4168	1.2062	1.356	0.19163	0.73316	-0.49433	-0.81274	-0.4941	0.49528	0.69365	0.20425	1.5032	0.30368	0.21024	0.53743	-0.083922	0.16008	-0.34239	-0.37459	0.07994	0.19292	-0.40196	-0.03595	-0.13395	-0.66471	-0.33316	-0.53995	-0.63577	-0.76221	-0.57935	-0.31154	-0.49056	-0.33217	-0.29096
YBR279W	-0.098485	-0.67798	-0.30041	-0.64182	-0.70197	-0.42908	-1.4712	-0.57278	-0.49726	-0.32461	-0.71007	-0.069934	-1.0586	-0.85214	-1.2133	-0.51817	-0.94526	-1.1001	-1.494	-0.68922	-0.58938	-0.64133	-0.54603	-0.047544	-0.74058	-0.37026	-0.24213	-0.57774	-0.85795	-0.34948	-0.89943	-0.19027	-0.7261	-0.56843
YBR280C	0.91158	0.28964	1.0313	-0.62787	-0.089236	-0.54037	-0.95128	0.19609	0.30277	-0.29649	-1.8304	1.2169	0.57141	-1.3529	-0.29428	-0.40655	-0.88988	-0.52165	-0.8646	-0.95951	-1.3315	-1.4356	-1.3333	-0.073351	-1.411	-1.0401	-0.093178	-0.74523	-0.63315	0.30999	-0.87907	0.38536	-0.6162	-0.26537
YBR281C	1.6025	0.75666	1.6791	0.72007	1.2597	0.24682	0.69173	-0.42632	1.0892	0.41803	0.39943	1.5771	1.3565	0.51298	0.54177	0.52489	0.61769	-0.17488	-0.35209	0.37119	-0.10947	0.030509	-0.46113	0.20021	-0.36523	-0.37755	-0.26046	-0.43629	-0.10897	-0.38977	-0.42418	-0.49228	0.080327	-0.0069783
YBR282W	-0.066853	0.38922	0.6208	2.6135	2.3964	2.2705	1.6946	1.7816	0.19904	0.0033651	1.3507	-0.079465	0.29178	1.4725	0.15936	1.2076	2.1487	1.8591	2.3609	3.2849	1.6313	2.1818	2.3419	2.3753	1.8539	2.1549	1.0338	1.0409	1.2631	0.93962	1.4298	0.84798	0.32625	1.0995
YBR283C	0.83632	1.5479	2.2366	1.5981	1.5514	0.99686	0.95403	1.2385	0.89914	0.7389	0.86596	1.4381	1.6711	0.84889	1.9437	1.3932	1.2145	2.1751	1.0241	1.7883	1.2998	0.64977	0.7219	1.4611	0.62684	0.69378	0.72339	0.71257	0.55376	0.26772	0.42438	0.58193	0.40851	0.71183
YBR284W	-0.076517	0.12817	0.039344	0.30306	0.066777	0.08103	-0.13522	0.10724	0.22862	-0.52536	-0.53766	0.17036	-0.069319	-0.25921	-0.002128	-0.32613	-0.031091	0.12179	-0.25684	0.77913	0.27576	-0.021923	0.11157	0.49974	-0.0080073	-0.38091	-0.0095177	-0.42046	-0.27247	-0.47173	-0.65554	-0.12459	-0.71819	-0.44707
YBR285W	1.0126	1.7296	2.9174	3.502	3.5974	4.5776	3.5306	4.2791	1.2816	-0.36827	-1.4111	1.3912	0.98739	-0.8809	1.7653	2.5001	2.8417	2.5021	2.7625	4.2537	4.2948	4.4004	3.5778	4.5607	3.0054	3.5488	3.5125	2.8021	3.1459	3.2043	2.6099	3.4088	2.3056	1.2127
YBR286W	-0.028904	-0.089093	-0.70533	-0.64547	-1.0983	-0.11214	-0.60703	0.96743	-0.13197	-0.3853	-1.2013	-0.61439	-0.19512	-0.35408	-0.41794	-0.88538	-0.90983	-0.7071	-0.59323	-0.48381	-0.77299	-0.46941	0.0028719	0.54382	-0.41264	0.41608	0.25506	-0.13663	0.20692	0.74969	0.024235	0.49093	-0.45973	-0.78938
YBR287W	0.50941	-1.2289	-0.2275	-0.33432	-0.3776	0.39267	0.29299	0.40864	0.84498	-0.0083954	-0.63333	0.35703	-0.064047	-0.50279	0.036067	-0.057173	-0.47532	0.30481	-0.24247	0.014223	-0.061758	-0.046934	-0.20838	0.27316	-0.43805	-0.27332	0.07706	-0.26594	-0.68524	-0.0050487	-0.88794	0.115	-0.83157	-0.69529
YBR288C	0.25409	0.42173	0.25549	-0.18384	-0.085869	-0.0066737	0.44043	0.19805	-0.3412	0.097006	0.23392	0.07004	0.0341	0.37816	-0.2995	0.43594	0.44189	0.51109	0.1785	-0.39659	-0.37443	0.046896	-0.018441	-0.22959	0.39187	-0.16443	-0.098989	-0.019526	-0.31507	-0.34955	-0.27482	-0.35962	0.048851	0.36773
YBR289W	1.0877	0.27157	1.1121	0.19174	0.21278	0.12884	0.36668	0.83683	0.26685	0.44575	-0.29724	0.8439	0.76607	0.053356	0.84859	0.18245	0.0061893	0.25383	-0.45714	-0.3136	-0.20458	-0.2049	-0.88523	0.62295	-0.1383	-0.02165	0.059583	0.022938	-0.090777	0.47815	-0.1298	0.49152	0.056007	-0.01777
YBR290W	-0.38476	NaN	-0.015289	0.63246	0.6268	0.75976	-0.16218	-0.019692	-0.25923	-0.99668	-1.1305	-0.22845	-1.1379	-1.0679	-0.073982	0.15695	0.46935	0.65984	0.44267	0.50185	0.19082	-0.019608	-0.19072	0.67734	-0.36855	-0.46322	0.25345	-0.7364	-0.55623	0.015149	-0.78161	0.078283	-1.0815	-0.66208
YBR291C	-0.68168	0.085099	-0.52327	-0.1091	0.91826	0.11619	0.69369	0.11492	0.22763	0.48438	0.62114	-0.10879	0.11418	0.36068	0.22525	-0.17916	-0.42861	0.43588	0.68865	-0.025251	-0.040344	0.08751	-0.22294	0.55985	0.58659	0.2656	0.64541	0.93799	0.74087	-0.16102	0.3108	-0.28933	1.3894	-0.3554
YBR292C	-0.99995	0.36383	-0.30445	-0.34387	0.40148	-0.25996	0.41681	-1.0769	0.73008	-0.7093	-0.30879	-0.60806	-1.5645	-0.11011	0.22816	-0.51231	-0.61794	0.69746	0.89637	-0.1434	NaN	-0.47818	-0.21534	-0.10844	-0.045254	-0.47173	-0.21602	0.12853	-0.26755	-0.89891	-0.44881	-0.3349	-0.36267	-0.18276
YBR293W	0.021341	0.59456	-0.48388	-0.071891	0.24837	0.32677	1.21	-0.26266	0.090852	-0.08697	0.26304	-0.59423	-1.0724	0.27721	0.61281	-0.25009	0.40568	0.94347	1.6728	0.023925	0.22111	0.79031	1.3571	-0.30633	1.0567	0.54145	0.11213	0.39967	0.086848	-0.1342	-0.36333	0.1984	0.39852	0.72479
YBR294W	2.8476	NaN	2.0513	1.4264	1.4409	0.53873	0.66965	0.76914	0.74409	NaN	NaN	NaN	-0.88329	-0.27599	0.24367	NaN	0.4886	0.17965	0.4205	0.294	NaN	NaN	0.11132	NaN	1.2601	0.083249	NaN	NaN	0.6797	1.3848	NaN	0.59774	NaN	-0.35053
YBR295W	1.7142	0.094332	1.3706	0.28912	0.38496	-0.11202	-0.45564	0.31161	0.26968	-1.583	-0.38984	1.0499	-0.80307	-0.38597	-0.35167	-0.81137	-1.0353	-0.64761	-0.72118	-0.69742	-0.26433	-0.71212	-0.21193	-0.22396	-0.7161	-1.3069	0.18047	-1.0593	-1.1266	-0.22229	-1.2541	-0.16459	-0.84067	-1.0998
YBR296C	0.2639	1.0874	0.79618	-0.074445	-0.19323	0.45327	0.81793	2.0065	0.6012	-2.2693	-1.7126	0.8163	-0.68105	-2.8269	0.0097253	-0.64575	-2.9814	-0.27325	-1.4874	-3.089	-0.59003	-1.5729	-2.4237	0.14362	-2.5623	-2.7577	0.28647	-2.8949	-3.212	0.62998	-2.4787	0.61365	-2.4288	-3.0201
YBR297W	-0.70286	-0.55687	-0.51389	-0.59937	-0.62624	-0.6454	-0.30527	-0.86653	-0.21281	-0.8669	-0.97403	-0.56263	-1.3225	-0.974	-0.59752	-0.7555	-1.2202	-1.2493	-0.4103	-0.48923	-0.31486	-0.63869	-1.0609	-0.41399	-1.278	-0.92249	-1.0874	-1.1351	-1.1438	-0.76416	-1.3368	-1.0184	-0.50079	-0.7086
YBR298C	1.0058	0.085327	-0.069667	0.35609	0.15132	0.25318	-0.022365	0.13206	0.51002	0.13592	0.029103	0.52894	0.11255	0.3185	0.18654	-0.23359	0.047011	-0.19354	0.10513	0.7263	0.10611	0.2089	0.37358	0.17986	-0.10822	0.083055	-0.016007	0.031696	0.03165	0.1051	-0.072219	0.033536	0.20601	-0.1014
YBR299W	-0.16919	-0.33006	-1.2573	-1.1518	-1.1237	-0.82713	-0.015299	-0.3708	-0.020303	-1.0329	-0.94645	-0.3827	-1.4043	-0.2136	-0.33923	-0.7215	-0.94905	0.10051	NaN	-1.2825	-1.521	-1.1113	-1.4468	-1.249	-1.5832	-1.4897	-0.76271	-1.5716	-1.1389	-0.91484	-2.2625	-0.84624	-1.1608	-0.62053
YBR300C	-0.59476	-0.27105	0.21249	0.61137	NaN	1.232	-0.34783	-0.057398	0.19494	NaN	-0.070699	0.10388	-1.7342	-0.16984	-0.50035	NaN	0.32162	-0.037489	-0.099937	0.78094	0.79157	NaN	NaN	NaN	NaN	NaN	NaN	NaN	0.079032	-0.058309	0.11053	NaN	0.024295	NaN
YBR301W	0.70557	0.58684	0.96066	1.6986	1.8844	1.1974	2.1833	1.4272	0.6792	-0.53804	-0.55861	0.68974	-0.95121	-0.2657	1.0196	0.025101	0.43293	1.9424	2.0499	1.3811	1.1563	1.1025	0.74062	0.7861	0.55126	0.62495	0.99895	0.66572	0.25882	0.94359	0.22763	1.7024	0.24021	0.7664
YBR302C	2.1077	-0.66008	2.0604	0.57657	0.76238	0.73886	-1.0431	0.12059	-0.33812	0.0046551	-0.98215	2.1628	0.70764	0.33979	-0.67199	0.23356	0.27729	-1.5171	-0.84354	0.05454	0.29868	-0.85385	-0.11911	0.16673	-0.57302	-0.65885	-0.37772	-0.89739	-1.2001	-0.44976	-1.0961	-0.47455	-1.0356	-0.88374
YCL001W	1.0621	-0.77399	0.73262	-0.18762	-0.056363	-0.17881	-1.0959	-0.50975	-0.29962	0.64153	0.3143	0.067474	-1.0208	0.099087	-0.84893	-0.57136	-0.11002	-1.2761	-0.44749	-0.43132	-0.49295	-0.46309	-0.23287	0.27984	0.046567	-0.16966	-0.37378	0.10161	-0.079115	-0.01968	0.13011	-0.030729	0.08313	0.31406
YCL002C	0.52823	0.27447	0.32254	0.10128	0.09652	0.65753	0.97116	-0.43692	0.59499	0.27926	-0.086921	0.89379	-0.23843	-0.078553	0.62698	-0.068864	0.5247	0.98732	0.89004	0.12669	-0.16988	-0.046768	-0.1199	0.44666	0.017132	0.315	0.33504	0.10852	0.32414	0.21248	-0.15687	-0.19169	0.23298	0.86495
YCL004W	0.034245	-0.64615	-0.5078	-0.30757	NaN	-0.50455	-0.91405	0.34023	-0.86765	-0.27329	0.015411	0.048451	-0.20211	-0.79004	-1.3888	0.43947	-0.68957	-1.843	-1.3545	-0.50777	0.14089	-0.47552	-0.35467	-0.043683	-0.087827	-0.32036	-0.44523	-0.22086	-0.23857	-0.14026	-0.25206	0.086769	-0.12939	-0.54645
YCL005W	1.2687	0.29367	1.2221	1.038	1.3229	0.53743	0.26946	0.77656	0.59376	0.75285	1.0072	0.74187	1.6531	0.47433	0.87516	0.85251	1.2051	0.3258	0.67364	-0.20645	0.61899	0.5939	NaN	0.94452	0.36063	0.45809	0.666	0.85517	0.29474	0.38544	0.52236	0.74987	0.23656	NaN
YCL007C	-0.75643	-0.14302	-0.55769	0.40964	0.66896	0.13792	1.0641	-0.49138	0.34582	-0.54673	0.19431	-0.37514	-1.4781	0.29746	-0.14519	0.095145	-0.68144	0.98225	0.79582	0.14264	0.78486	-0.065071	-0.13768	0.23513	0.32498	0.11878	0.30169	-0.31582	0.54263	-0.16478	0.20741	-0.15361	-0.12525	-0.040657
YCL008C	0.089643	0.12056	0.42537	1.5082	0.80953	0.5029	-0.42627	0.15055	0.24975	-0.19527	0.1411	-0.44055	0.63767	-0.85347	-0.47177	0.0023143	0.055801	-0.70536	-0.68951	1.2213	1.042	0.31167	0.34437	0.80969	1.0213	-0.020277	0.51207	0.79897	0.68282	0.36289	0.75905	-0.23825	0.31709	0.012765
YCL009C	1.2103	0.73042	0.41799	1.0651	0.50393	0.96488	1.1408	1.2938	1.0202	0.51256	1.2301	-0.061426	1.1583	1.2905	0.58114	0.39002	0.54025	0.89698	0.64668	1.1781	0.6911	0.7601	0.58326	1.2541	0.71569	0.70005	1.0494	0.56157	0.69943	0.79052	0.69614	0.93375	0.42908	0.86858
YCL010C	0.060946	-0.36647	1.1547	2.2717	2.2477	1.7907	1.5457	1.3814	0.29795	-0.25322	0.59906	-0.10555	0.35335	0.036413	0.91623	1.0679	1.1021	1.6149	1.5288	1.6214	1.7397	1.5113	0.72178	2.2598	1.4687	0.84706	0.42922	1.1678	0.41797	1.5266	0.4931	1.1154	0.61225	0.42318
YCL011C	0.57359	-0.030133	1.2786	2.2622	2.2298	1.9513	0.93335	2.0419	0.097584	0.81003	1.0981	0.10637	1.4801	0.89772	0.69673	1.6425	1.412	1.3023	1.2891	1.8801	1.8301	1.8476	1.2731	2.2581	1.6833	1.4344	1.8339	1.5162	1.085	1.623	1.1755	1.5223	1.4484	1.4385
YCL014W	-0.18641	-0.24288	-0.0060888	-0.49353	0.035404	0.010449	-0.59918	-0.61017	0.20772	-0.17971	-0.61812	-0.17967	-0.63903	0.074805	-0.015954	-0.52844	-0.99463	-0.047052	0.11335	-0.59484	-0.44087	-0.6057	-0.91517	-0.40087	-1.0012	-0.27402	-0.74535	-0.50535	-0.79201	-0.50182	-0.45975	-1.1372	-0.42131	-0.17373
YCL016C	0.1113	0.18242	-0.13363	-0.47997	-0.25756	-0.17738	-0.59536	-0.44152	0.024178	0.43493	0.32788	-0.2628	0.61261	0.3277	-0.19203	-0.042935	0.24802	-0.29945	-0.36782	-0.36809	-0.63865	-0.51257	-0.25391	-0.56315	-0.54831	-0.31435	-0.16658	-0.32812	-0.17939	-0.50493	-0.29308	-0.48321	-0.11556	-0.17268
YCL017C	0.67048	0.069961	0.27264	0.15595	-0.14581	0.39396	-0.72951	0.6702	0.12083	-0.25688	-0.14974	-0.046063	0.26508	-0.47859	-0.10107	-0.19655	-0.19014	-0.82247	-0.10358	0.15488	0.026842	0.17399	-0.34402	0.48952	-0.38444	-0.24491	0.34822	-0.42437	-0.38475	0.15673	-0.54016	0.45653	-0.27787	-0.08204
YCL018W	0.26098	-0.096068	-0.3807	-1.1052	-1.3249	-1.2418	-0.19784	-0.0076184	0.033684	-0.16872	0.37256	-0.38317	1.1767	0.47965	-0.20289	1.5748	0.016617	-0.34539	0.5729	0.72777	-1.4258	2.3866	0.70073	-0.093819	1.7703	0.2727	-0.57869	1.0439	0.22719	-0.19789	0.35346	0.060098	0.5635	0.79624
YCL019W	-0.33879	-1.3505	-0.462	-0.28029	-0.17342	-0.72633	-1.7053	-0.64268	-0.94079	-0.68397	-1.0426	-0.20105	-1.5775	-0.9012	-1.4218	-0.97799	-0.89649	-0.89858	-0.88716	-0.48746	-0.62211	-0.96813	-0.70354	-0.58124	-1.2533	-1.1912	-0.87509	-1.3443	-1.4387	-0.77166	-1.458	-0.67061	-1.6418	-0.49662
YCL020W	-1.4357	-0.93193	-1.4205	-1.5368	-1.6115	-1.8416	-1.4144	-1.0672	-0.86689	-0.92077	-1.6756	-1.2998	-1.1595	-0.95524	-0.82226	-1.4701	-1.5012	-1.4461	-0.82999	-1.2223	-1.3459	-1.6425	-1.683	-0.95251	-1.8917	-2.0668	-2.1873	-2.1738	-2.2983	-1.6516	-1.6134	-1.5928	-1.1312	-2.0948
YCL022C	-0.77037	-0.62182	-0.61891	-0.020427	-0.29853	-0.49577	-0.59881	-0.92435	-0.49161	-0.54168	0.26139	-0.50755	-1.8823	-0.76437	-1.0708	-0.26725	NaN	-0.14995	-0.49684	-0.57047	0.18985	-0.62636	-0.087074	-0.60809	-0.19511	-0.14523	-0.0803	-0.019446	0.023305	-0.14444	-0.41476	-0.11742	-0.085396	-0.034353
YCL023C	-0.37055	-0.2029	-0.58636	-0.25007	-0.4771	0.22025	0.022013	-0.45696	-0.13611	-0.11264	0.35141	-0.17278	-1.4219	-0.31515	-0.44965	-0.13162	-0.32043	-0.092782	-0.17419	-0.38689	0.5689	-0.045899	-0.54899	-0.25585	-0.47721	-0.13953	-0.092834	-0.37584	-0.21549	-0.24835	-0.16802	-0.41326	-0.037632	NaN
YCL024W	0.20649	0.042773	NaN	-0.33377	-0.13794	-0.14747	0.076713	-0.5498	0.12867	NaN	0.28493	-0.0073764	-0.5343	-0.63755	-0.36138	-0.43963	-0.40496	-0.3215	-0.17931	-0.32397	-0.082863	-0.16011	NaN	0.050999	-0.054148	0.27705	0.1244	-0.49629	-0.21991	-0.26995	0.18253	-0.48529	-0.32762	-0.11518
YCL025C	-2.7307	-1.9126	-2.3897	-2.3566	-3.6744	-1.2365	-1.0225	-0.18819	0.46844	0.49972	0.89736	-0.95958	0.47668	-0.090572	-0.83317	1.3442	-0.40742	-1.6044	1.1476	-1.27	-0.63876	1.1588	-0.26437	0.95708	0.71388	-0.59774	0.33784	0.42122	-0.75433	0.32965	-0.53147	0.44331	0.21051	-0.74359
YCL027W	0.45071	0.14621	0.67331	0.40302	1.1129	0.10077	-0.077883	-0.46062	-0.014964	-0.49457	0.21967	0.070259	-1.0329	0.17315	-0.080842	-0.61744	-0.25166	0.26799	0.64999	-0.65211	0.072449	-0.26939	-0.67524	-0.21744	0.024042	-0.075396	0.13441	-0.4698	6.33e-05	-0.015886	-0.45041	-0.5761	-0.58255	0.34159
YCL028W	-0.22596	-0.7974	-1.29	-1.38	-1.4696	-1.5924	-1.6692	-0.63908	-0.68625	-0.59282	-0.50185	-1.0757	-0.44822	-0.60443	-1.127	-1.3435	-1.2237	-1.7971	-1.487	-0.61902	-1.9912	-1.2547	-1.0807	-1.0719	-1.4082	-1.3495	-1.5747	-0.72169	-1.126	-0.73255	-0.69223	-0.70074	-0.8346	-0.40446
YCL029C	-0.1006	-0.057837	-0.58736	-0.28849	-0.18675	-0.28941	-0.54479	-0.45241	-0.36703	-0.29381	-0.35213	-0.69847	-0.098596	0.034254	-0.6054	-0.21423	-0.64295	-0.78556	-0.39934	-0.68853	-0.74414	-0.026701	-0.60488	-0.14112	-0.35972	-0.62454	-0.57841	-0.29467	-0.55337	-0.56268	-0.50678	-0.64639	-0.045917	-0.22374
YCL030C	1.051	0.42078	-0.14536	-0.14024	-0.4172	0.57943	1.1412	1.9749	1.2091	0.10851	2.7949	-0.06235	1.0646	1.9688	-0.19007	-0.20085	0.18701	-0.34565	-0.5916	0.6015	0.080709	0.60024	-0.17602	0.41741	0.63507	0.082591	0.95919	0.28347	0.22294	1.4337	0.48888	1.4701	0.7967	0.35316
YCL031C	0.45901	0.26014	0.038085	0.64854	0.36435	0.57234	0.12315	0.41217	0.88352	0.49079	0.081871	0.3791	-0.12562	-0.28133	-0.11142	0.94621	0.67112	-0.041547	0.54487	0.58345	0.34217	0.46353	0.84422	0.601	0.30641	0.43058	0.4056	0.27228	0.14524	0.78035	0.35023	0.86817	0.46647	0.65023
YCL032W	0.37082	-0.094666	0.35387	-0.26596	0.20176	-0.38057	-0.56646	0.63474	-0.12428	-0.23649	-0.19659	-0.20277	0.30142	-0.6226	-0.69505	-0.28258	-0.21393	-0.8667	-1.6532	-0.14897	-0.56286	-0.508	-0.40815	-0.11822	-0.33252	-0.29588	-0.07825	0.1168	-0.29228	0.18094	-0.22092	0.53955	-0.011101	-0.24856
YCL033C	-0.11324	-0.024321	-0.048339	-0.55288	-0.58574	-0.28046	-0.37533	0.85696	-0.042749	-0.53323	-0.94629	-0.57471	-0.26713	-0.64048	-0.57475	-1.1017	-1.0567	-1.4744	-1.8103	-0.76661	-0.79278	-1.2297	-1.0372	-0.21331	-0.60621	-0.73432	0.39493	-0.29909	-0.44439	0.62073	-0.46031	1.0801	-0.43791	-0.39786
YCL034W	0.24044	0.80587	-0.03703	0.046999	0.0039762	-0.33789	-0.78111	-0.30802	0.93554	-0.38693	-0.92662	0.15273	0.45123	-0.85037	0.41851	-0.095732	-0.47171	0.079236	-0.58285	-0.064461	-0.38677	-0.7275	-0.83318	-0.13883	-1.2017	-0.35267	-0.54431	-1.0315	-0.73146	-0.30251	-0.75832	-0.75152	-0.81201	-0.20368
YCL035C	0.37304	0.16568	-0.64414	-1.576	-1.0516	-1.5287	-2.1415	-0.82282	0.5118	0.043318	-1.1544	-0.23974	-0.058036	-1.131	-0.39202	-1.0471	-1.0878	-0.97163	-1.799	-1.6775	-2.1804	-2.0333	-1.6999	-1.4273	-1.8451	-1.5806	-1.1654	-1.4534	-1.1562	-0.68529	-1.3003	-0.31774	-1.2325	-0.74684
YCL036W	0.65607	-0.49641	0.16527	0.31953	-0.23066	0.11547	0.66796	0.13268	-0.49021	1.0679	0.78219	0.21754	1.3572	0.70884	-0.61598	0.44991	0.66794	0.61638	-0.32312	0.40694	0.066126	0.50189	-0.0092183	0.28567	1.3459	0.53343	0.2868	1.5859	0.68858	-0.13708	1.5174	-0.079994	1.3813	0.645
YCL037C	-1.473	-1.2548	-1.1949	-0.18226	-0.93004	-0.10458	1.1616	0.45225	-0.8432	1.4637	-0.2784	-0.41396	1.4078	0.84151	0.59015	-0.35642	0.12093	0.069105	0.98757	-0.013751	0.22972	-0.14919	0.085594	-0.21223	0.85801	0.22604	0.1066	1.3897	0.54378	0.60036	1.1638	0.53924	1.7763	1.0457
YCL038C	1.5089	1.4308	1.5998	0.64747	0.60032	1.1223	0.85525	1.2531	1.3119	0.19857	-0.77939	1.6197	0.51086	-0.21821	1.5574	-0.19866	-0.18611	1.1278	0.17876	-0.087578	0.77448	-0.69256	-0.39347	0.5066	-0.72182	-0.93616	0.51448	-0.47031	-0.75278	0.40314	-0.82262	0.87018	-0.5516	-0.82524
YCL039W	0.96202	0.36308	0.24149	-0.35174	0.10072	-0.048069	-0.54301	0.50507	0.59533	0.0037893	-0.77907	0.34732	-0.77163	-0.93051	-0.27984	-0.37482	-0.72324	-0.64784	-0.61327	-0.14428	-0.31479	-0.55012	-0.54156	-0.31864	-0.47028	-0.49416	-0.27695	-0.042894	-0.51725	-0.12414	-0.579	0.11692	-0.049843	-0.1131
YCL040W	-0.5282	-1.1153	-2.0379	-2.1641	-2.204	-1.6741	-0.81128	-0.61623	-0.14218	-0.27136	-1.5455	-1.5021	-0.2275	-0.45535	-0.91441	-1.5291	-1.6281	-0.75486	-0.75893	-1.0809	-2.2305	-2.094	-1.3858	-1.1239	-0.85263	-0.94539	-1.3866	-0.65298	-0.75217	-0.90235	-0.60589	-0.6802	-0.79932	-0.569
YCL041C	0.049279	0.17745	-0.26128	0.14346	-0.051942	-0.0063787	-0.20954	-0.46238	-0.14624	-0.75242	-0.30825	-0.25199	-0.80955	-0.61341	0.55988	0.090725	-0.25776	0.4112	-0.38205	0.1286	0.20647	-0.010955	0.082706	-0.016045	0.48955	0.24423	-0.043199	0.33323	0.13271	0.1223	-0.08002	-0.63385	-0.30571	-0.3595
YCL042W	-1.1351	-2.2089	-2.9398	-3.0038	-3.7337	-3.0525	-3.2302	-0.90159	-0.83741	-0.54794	-2.2869	-2.4493	-0.32782	-2.0115	-3.0247	-2.6481	-2.8364	-3.1366	-2.8167	-2.6525	-3.8792	-2.7331	-2.8395	-2.1474	-1.7731	-1.673	-3.3407	-0.94991	-1.6616	-1.3443	-0.84238	-1.447	-0.64447	-0.91556
YCL043C	-0.35176	1.2609	0.53643	0.79121	-0.057476	0.49952	-0.22966	0.65233	0.90219	0.26322	-1.0351	0.72042	0.14236	-0.15859	0.17521	0.78911	0.023168	0.49382	0.30148	NaN	0.64296	0.29104	0.074564	0.95541	-0.15979	-1.1537	-0.082826	-0.70925	-1.2587	-0.24951	-1.2177	-0.21702	-1.4277	-1.0734
YCL044C	0.53649	1.0121	1.0591	-0.14332	-0.23342	-0.43113	0.59729	0.0041961	1.01	-0.017818	-0.23953	0.40986	0.014067	0.39287	1.0844	0.21932	-0.57893	0.2775	-0.54595	-0.22695	0.060523	-0.54061	-0.51331	-0.39143	-0.42784	-0.69248	-1.1311	-0.098797	-0.81127	-0.2532	-0.015635	-0.55094	0.18223	-0.22281
YCL045C	0.60378	0.25363	0.74937	-0.71366	-0.36648	-0.95927	-0.80313	-0.25491	-0.23478	0.84097	0.9845	0.049242	1.2777	0.29049	-0.49434	0.26981	0.43817	-1.1239	-0.53616	0.60628	-1.1512	-0.074273	-0.24929	-0.6462	-0.36312	-0.41709	-0.8343	-0.021588	-0.63784	-0.87962	-0.33986	-0.35139	-0.41735	-0.2895
YCL046W	-0.30311	NaN	-0.4566	-0.019847	-0.019121	-0.21578	0.22036	-0.85391	0.17067	-0.20489	0.097742	-0.13172	-1.2083	0.42539	0.59799	-0.32522	-0.82061	1.0221	0.55005	-0.84574	0.063248	-0.79524	-0.55314	-0.067963	-0.28233	-0.024115	-0.23549	0.023808	0.051904	-0.1413	0.27493	-0.9691	0.042311	-0.14127
YCL047C	0.15672	0.13728	-0.058712	0.58648	0.51978	0.082491	0.77765	-0.23964	0.68121	1.1303	0.62735	0.20048	0.083822	-0.012952	0.20939	0.49305	0.40797	0.472	1.416	0.031543	0.24627	1.0297	0.37461	0.11312	0.64337	0.35182	0.20461	0.46534	0.7721	0.4918	0.33289	-0.22266	0.68487	0.75782
YCL048W	0.094426	1.4333	5.4082	6.754	6.2148	6.6722	7.0367	6.6709	0.2639	0.0084389	-0.44264	0.70314	1.2955	1.839	4.992	5.073	6.1853	6.2907	5.786	6.4784	7.2	6.8707	6.3546	6.6799	6.8011	6.5942	7.0278	6.5254	5.8966	6.6594	6.1749	5.7912	5.7773	6.2839
YCL049C	-1.1775	-0.84054	-0.99017	-0.82668	-1.6469	-1.0483	-0.90071	0.3671	-0.89679	-0.27767	-0.34738	-1.1507	-0.85813	-0.39287	-1.1321	-0.051365	-0.76014	-1.1257	-0.42774	-1.3827	-1.4029	-0.42166	-0.17434	-0.60708	-0.46463	-0.5799	-0.53463	0.37222	-0.51445	-0.15966	0.088215	0.21589	0.39211	0.24056
YCL050C	-0.85856	NaN	0.046835	-0.62354	-0.14921	-0.57439	-0.65016	-0.46085	-0.51347	0.40109	0.083398	-0.18891	-0.56922	-0.25567	-0.24274	0.46093	0.53679	0.2309	0.019804	0.86485	-0.51106	0.087144	0.42066	-0.5762	-0.16762	-0.48644	-1.0294	-0.1153	-0.94641	-0.97265	-0.60832	-0.78858	-0.58558	-0.29878
YCL051W	0.1959	-0.39051	0.0029896	-0.79682	-0.37728	-0.74028	-0.57232	0.016627	-0.070621	-0.13189	0.105	-0.25862	-0.036564	-0.60976	-0.60968	-0.43185	-0.43618	-0.37751	-0.74929	-0.21409	-0.87122	-0.52864	-0.67486	-0.48819	-0.80605	-0.90723	-1.104	-0.68056	-0.32855	-0.53929	-0.1868	-0.1061	-0.49865	NaN
YCL052C	0.69644	0.36869	0.43868	-0.56228	-0.20268	-1.3439	-1.0835	-0.67308	0.38037	0.022605	-0.96234	0.35001	0.83998	-0.41686	0.24894	-0.34539	-0.59041	-0.56399	-0.84089	-0.92053	-1.5807	-1.1572	-0.99571	-1.0305	-2.2137	-1.5269	-1.3379	-1.7069	-1.2672	-1.1034	-1.6091	-0.70661	-1.4203	-1.1526
YCL054W	-0.67807	-0.6129	-0.37708	1.0405	0.81759	1.5692	0.65504	1.2708	-0.45984	1.8774	1.2742	0.18381	1.3755	0.74972	-0.39253	0.83927	1.2954	0.14165	1.0491	0.7509	1.6405	2.1108	1.3176	1.5824	2.156	1.0067	0.91484	2.0811	1.3486	2.1091	1.6242	1.4432	2.437	2.2398
YCL055W	1.2047	1.7107	1.3801	0.52309	0.96113	0.25351	-0.26624	-0.32808	1.5174	0.39004	-0.4448	1.1586	1.356	0.38459	0.86714	0.84517	0.083641	0.82594	0.14338	0.030597	-0.1883	-0.18387	-0.30678	-0.35976	-0.55786	-0.59932	-0.62452	-1.2383	-0.62533	-0.81405	-1.2391	-0.74495	-0.82582	-0.82641
YCL056C	0.53079	1.2424	0.55456	0.25768	0.23074	0.92496	0.46174	1.3121	0.42805	0.084688	-0.082024	0.18588	0.13363	0.067987	0.25378	-0.23491	0.34736	0.018652	0.18994	0.14704	0.19359	0.3404	1.0817	0.93658	0.18522	0.42107	0.81192	0.6671	-0.24431	1.2347	0.24686	1.3538	0.31541	0.36475
YCL057W	2.1017	0.27094	2.4536	0.52166	1.0488	-0.093848	-0.85634	-0.0068099	1.37	0.83286	-0.59797	1.9383	1.6578	0.1221	1.1071	1.0958	0.66719	0.37121	-0.41021	0.035003	-0.29412	-0.66212	-0.73588	-0.047365	-0.98203	-1.2224	-0.85834	-1.3019	-1.3098	-1.5908	-1.304	-1.1268	-1.1349	-0.89317
YCL058C	-0.6939	-0.38098	-0.10136	-0.045917	-0.3275	-0.31828	-2.4326	-0.068408	-0.7064	-0.68718	-0.50531	-0.45195	-1.8236	0.61813	-1.6295	-0.67183	-0.82219	-1.453	-1.4144	-0.98834	0.011219	-0.56719	-0.3298	-0.51759	0.024622	0.031613	-0.23385	-0.56484	-0.09766	-0.48628	-0.19149	-0.19611	0.14003	0.02278
YCL059C	-0.61104	0.098666	-0.82299	-0.26708	-0.28064	0.15742	0.49942	-0.10019	-0.22711	0.96954	0.92901	-0.1522	1.3395	1.3982	-0.77991	0.95207	0.50153	-0.36624	0.94241	0.48814	0.33062	0.86297	-0.031413	-0.24319	1.8012	-0.045918	0.013805	1.7458	0.87916	0.16168	1.3911	0.17013	1.8362	0.37526
YCL061C	1.0437	0.13152	-0.17364	-0.6023	-0.43534	-0.63983	-0.42658	-0.021768	0.5146	-0.12466	-0.27867	-0.24846	-1.1584	-0.36538	-0.60522	-0.69328	-0.58714	-0.6379	-0.41095	-0.76427	-0.93642	-0.615	-0.71249	-0.33981	-1.4795	-0.56746	-0.060809	-1.2067	-0.52799	0.037125	-1.0256	-0.46417	-0.9982	-0.44335
YCL063W	1.4732	-0.081201	0.84652	1.5773	0.81568	1.2097	-0.05011	-0.00010197	0.22733	0.73287	0.088321	0.81874	0.50721	0.068847	0.21041	0.69239	0.56069	0	0.0038467	-0.031436	0.69375	0.40753	0.041192	0.37175	0.7835	0.66919	0.83806	0.88929	0.28152	0.34942	0.61948	0.041225	0.46299	0.26713
YCL064C	-3.0814	-3.425	-3.5993	-4.0772	-4.39	-1.6915	-0.96416	0.34379	-3.4219	1.3316	2.0139	-3.7741	0.34001	0.4218	-3.5045	-2.1823	-0.42958	-4.1688	-3.4573	-1.5232	-3.9356	-2.3258	-0.86968	-0.47828	-0.36947	-1.0052	-0.12153	0.33899	-0.99403	0.33665	-1.2318	-0.15004	-0.70437	-0.78491
YCL065W	-0.51737	-0.3194	-0.34446	-0.087633	-0.36105	0.59076	1.5549	-0.31732	1.3517	-0.87409	-0.39821	0.1001	-1.8505	0.94588	2.0241	-0.5574	-0.45007	1.7791	2.0828	-0.35507	0.1926	-0.90784	-0.26509	-0.39553	-0.57203	-0.33386	-0.42046	-0.80634	-0.36301	-0.31627	-0.55013	-0.81821	-0.93797	-0.7662
YCL066W	-0.45667	-0.029245	0.14475	-0.18963	0.3927	0.179	0.79126	-0.28592	-0.073147	0.27021	0.14745	-0.16232	-0.41542	0.10636	1.006	0.035267	-0.62681	0.50845	1.1646	-0.05446	0.53694	0.21911	-0.10782	0.056602	0.11883	-0.014279	-0.050371	0.56295	0.034338	-0.4648	0.3744	-0.16227	0.6582	0.13046
YCL067C	-0.31011	0.44397	-0.4133	-0.10827	0.1742	-0.32647	-0.46623	-0.28893	0.45539	-0.32167	-0.62551	0.18851	-0.6074	-0.077534	-0.34776	-0.30263	-0.22155	-0.28835	0.11641	0.013244	-0.34414	-0.49969	NaN	-0.43423	-0.31749	-0.51737	-0.34814	-0.2541	-0.30204	-0.34581	-0.29745	-0.19671	-0.40473	-0.37517
YCL068C	-0.31205	-0.0043211	-0.21195	0.76641	0.67605	0.64755	0.82715	-0.28941	-0.25411	-0.19414	-0.072255	-0.24161	-1.1722	-0.25893	0.5502	-0.32745	0.16369	0.9119	0.22607	0.21994	0.46829	0.013063	-0.15225	0.23092	-0.53995	-0.20504	0.14904	-0.58874	-0.12223	-0.27512	-0.89156	-0.64017	-0.4524	-0.33
YCL069W	-0.58897	0.79649	-0.73351	-0.22	-0.41662	-0.023662	0.3878	-0.27972	0.36047	-0.31625	-0.24672	-0.57784	-0.84936	0.13898	-0.10727	-0.0242	-0.63214	-0.14454	NaN	-0.58033	-0.15336	-0.65577	-0.27282	-0.36172	-0.32424	-0.089508	-0.51643	-0.84902	-0.40201	0.2144	-0.48449	-0.20737	-0.29199	-0.074134
YCL073c	0.46264	-0.70968	0.54587	0.70222	0.57665	0.11064	0.093452	-0.77925	-0.22898	-0.43479	-0.49679	0.09801	-0.5608	-0.54983	-0.38892	-0.5167	-0.3844	-0.43126	-0.0074694	-0.44992	0.60896	-0.27174	-0.44257	-0.44055	-0.44069	-0.33317	-0.17868	-0.65782	-0.62723	-0.71625	NaN	-0.18597	-0.6932	NaN
YCL074W	-0.76735	0	-0.36704	-0.14604	0.16242	-0.39994	0.0010883	-0.32277	-0.14394	-0.24607	0.11166	-0.60257	-1.4281	-0.29321	0	-0.23353	-0.62258	-0.17024	0.20651	-0.71619	0.11185	-0.40438	-0.51357	-0.5831	-0.14658	-0.22203	-0.10289	-0.59082	0.16305	-0.10462	-0.10018	0.20066	-0.49516	-0.2824
YCL075W	-0.84526	-0.16091	-0.57828	-0.52255	-0.28952	-0.58165	0.27872	-0.43472	-0.23308	-0.77955	0.056215	-0.6917	-2.0432	-0.16616	-0.25932	-0.51329	-0.63677	-0.23816	0.13001	-0.70635	0.16618	-0.9168	-0.65332	-0.75174	-0.71483	-0.39423	-0.43187	-0.94286	-0.022817	-0.10063	-0.37072	-0.20917	-0.39783	-0.26068
YCL076W	-0.48934	-0.090553	-0.25769	-0.082359	0.0081686	-0.41807	0.1871	-0.95874	0.066067	-0.40202	0.085125	-0.53195	-1.35	-0.2265	0.13309	-0.52301	-0.83953	0.076471	0.078587	-0.67753	0.048441	-0.63312	-0.81911	-0.34651	-0.23061	-0.060927	-0.21495	-0.51332	-0.30852	-0.24251	-0.1125	NaN	-0.36762	-0.0094677
YCR001W	-0.81423	-0.14848	-0.74532	-0.32733	-0.18564	-0.17383	0.17115	-0.54387	0.14618	-1.023	-0.21509	-0.41677	-1.678	0	-0.3045	-0.24808	-0.76061	-0.024832	0.065167	-0.39284	0.21386	-0.76948	-0.41769	-0.088674	-0.48079	-0.18238	-0.48422	-0.16435	-0.52684	-0.49498	-0.26866	-0.64213	-0.58142	-0.37317
YCR002C	0.48003	0.46346	2.4544	3.4844	2.7907	3.2655	3.1314	3.2845	0.56829	0.30658	-0.42365	0.38022	0.87805	0.054627	2.4207	2.6566	3.1393	3.4644	3.6347	3.9431	3.1365	3.2955	2.8345	3.4538	2.7203	2.4179	3.3495	1.8775	1.9157	2.6411	1.1997	2.4163	1.0506	0.93019
YCR003W	-1.3913	-0.73648	0.0041122	0.068366	0.55118	-0.61809	-0.92786	0.078649	-0.89607	-0.63218	0.45782	-1.3702	-0.56173	0.71765	-0.7221	0.060861	0.95622	-0.60575	0.015399	0.027655	-0.96928	-0.23342	0.73927	0.074726	-0.7014	0.035533	-1.3178	-0.87163	-0.101	-3.7607	0.055615	-1.3472	-0.37851	0.05647
YCR004C	-0.18041	-0.1012	-0.47762	-1.202	-1.0842	-0.11786	-0.067905	0.90455	0.26334	-1.203	-1.3078	-0.55809	-0.89956	-1.758	-1.104	-2.1	-2.0674	-1.6337	-1.9844	-0.85977	-0.61712	-1.1448	-0.52773	0.5945	-0.51268	-0.97171	0.20354	-0.15251	-1.003	0.28344	-0.61966	0.30167	-1.1567	-0.9277
YCR005C	-0.31562	0.049815	-0.3166	-0.030259	-0.14184	-0.61303	-1.5968	-0.7427	-0.51372	-0.54408	-0.1149	0.0040022	-0.14784	0.14361	-0.36567	0.1161	-0.44045	-0.87367	-0.38672	-0.17313	-1.1769	-0.15815	-0.20704	-1.504	-0.40881	-0.081175	-0.93784	-0.47269	-0.25351	-0.21519	-0.24103	-0.24117	-0.78914	0.49523
YCR006C	-0.036341	-0.12824	-0.8396	-0.56171	-0.74875	-1.1611	-0.41317	-0.75749	-0.43064	-1.0444	-0.855	-0.78761	-0.73794	-1.1047	-0.31711	-0.77686	-1.1795	0.28035	0.50352	-0.61416	-1.1001	-0.68088	-0.93627	-0.28809	-1.5355	-1.1849	-1.4359	-1.4809	-1.6767	-1.1327	-1.2179	-1.1526	-1.3101	NaN
YCR007C	-0.97436	-1.3505	-1.3278	-0.56381	-0.94804	-1.0709	-2.3294	-0.93138	-1.2256	-1.9333	-1.806	-1.5031	-1.1417	-2.1991	-1.701	-1.6287	-1.7211	-1.482	-2.1343	-1.6944	-1.3197	-2.063	-1.6477	-1.0674	-2.4519	-2.2423	-1.1399	-1.9555	-2.1201	-1.2524	-2.1888	-1.011	-1.7127	-1.7245
YCR008W	-0.36335	-0.30934	-0.15316	-0.13437	-0.77698	0.68399	-0.3402	1.1616	0.61735	0.41584	-0.088871	0.82405	1.4264	-0.12713	-1.6586	-0.11061	-0.62507	-0.78295	-0.47298	-0.094787	-0.10829	0.14503	0.045755	0.11641	0.48168	-0.037741	0.31286	0.35455	0.33655	0.96385	0.23688	0.67503	0.21683	0.63107
YCR009C	0.26198	-0.12102	0.1596	0.38812	0.13787	0.42625	-0.76611	0.46909	0.0063683	-0.68065	-1.0058	-0.11947	-0.076594	-1.1422	-0.93266	-0.72446	-0.6976	-0.67017	-0.81305	-0.12776	-0.039211	0.2156	0.31848	0.41561	-0.15422	-0.23498	0.12784	-0.3596	-0.63251	-0.011828	-0.69535	0.023268	-0.56394	-0.41747
YCR010C	-0.27413	0.12135	-0.26534	0.17283	-0.086898	0.20307	0.12671	0.42754	-0.1161	-0.69214	-2.5785	-0.034494	-0.14753	-0.29699	-0.15548	0.0021337	-0.44464	0.11815	NaN	0.75406	0.27954	0.069071	0.035415	0.99325	-0.028367	0.097848	0.092501	-0.39868	0.047626	0.13862	-0.31538	-0.13126	-0.56546	-0.67099
YCR011C	1.1605	0.40153	0.79359	-0.54614	-0.45032	-1.0488	-1.5032	0.52475	0.30415	0.090681	-0.81832	0.51689	0.45277	-1.0821	-0.68381	-0.3091	-0.72126	-0.92322	-2.1628	-0.77708	-0.89642	-1.652	-1.285	-0.71623	-1.4352	-0.8922	-0.92324	-0.6082	-0.64508	-0.39221	-0.14145	0.079975	-0.30529	-0.060116
YCR012W	-0.95897	-0.30164	-1.7619	-2.029	-1.414	-2.651	-2.1538	-1.0847	-0.044988	-0.58242	-0.70802	-1.2079	-0.16783	-0.21123	-0.88149	-0.75155	-0.79658	-0.70776	-1.3488	-0.61753	-2.6953	-4.5614	-2.2078	-2.6739	-2.243	-2.7008	-1.9808	-1.0991	-0.5016	-1.846	-0.5855	-0.79786	-0.68472	-0.95686
YCR013C	-0.27161	-1.0199	-0.66729	-0.53149	-0.49323	-0.28919	-3.2142	-0.60792	-0.86704	-0.25899	0.46626	-0.50772	-0.9487	-0.36196	-1.0234	-0.401	-0.57284	-1.3992	-2.5774	-0.23047	-0.59877	-0.17747	-0.67199	-0.42513	-0.35387	-0.33886	-0.12401	-0.73657	-0.24497	-0.20148	-0.45492	-0.48332	-0.37306	-0.13249
YCR014C	0.42212	0.19578	0.19909	1.5819	0.84055	0.96264	0.37717	0.77235	-0.072996	0.39031	-0.046769	0.37348	0.57146	-0.21618	0.18645	-0.038058	0.4098	1.1331	0.35783	0.45618	0.39624	0.11106	0.18012	0.65457	0.3147	0.29567	0.48539	0.43164	0.77216	0.91411	0.57142	0.70488	0.74288	0.35116
YCR015C	-0.077217	0.11098	-0.42235	-0.34212	-0.72377	-0.27323	-0.25668	-0.39805	-0.52884	0.38867	0.2532	-0.15673	0.45483	0.5629	0.23642	-0.75108	-0.046364	-0.17126	0.11623	-0.86659	-1.145	-0.80594	-0.19768	-0.759	-0.54985	-0.78446	-0.81215	-0.67685	-0.9	-0.26544	-0.28264	-0.32808	-0.43371	-0.69859
YCR016W	-0.074441	-0.13374	0.085108	-0.37562	0.077675	0.11725	0.51727	0.022832	-0.52536	1.3724	-0.45492	0.099521	0.43049	0.9518	0.23957	0.058062	-0.063965	0.34957	0.49506	0.033512	0.097755	-0.025537	0.033214	0.0042033	0.054	0.11738	-0.34039	0.77006	0.39367	-0.041174	0.3603	0.36856	0.33176	-0.21103
YCR017C	-0.48737	-0.22887	-0.67818	-0.34193	-0.45465	-0.67051	0.096167	0.059164	0.31274	-1.1992	-0.83582	-1.1336	-1.1808	-0.42962	-0.029557	-1.0335	-0.81822	0.14085	0.20084	-0.078629	-0.39499	-0.66021	-0.72947	-0.72995	-0.668	-0.79645	-0.77481	-0.39622	-0.98033	-0.89495	-0.59433	-0.54449	-0.50172	-0.83924
YCR018C	-0.83462	-0.34728	-0.59471	3.7033	4.5753	3.1023	-0.11116	2.2591	-0.2986	-0.54882	-0.5869	-0.82177	-1.7656	-0.62664	1.2827	1.4286	2.8456	-0.088967	0.12435	4.9234	2.4301	2.7793	3.6671	3.1307	5.9316	1.9784	2.5754	3.4743	3.4163	1.867	2.5905	1.9214	3.3566	0.45908
YCR019W	0.30065	0.57706	0.85362	0.33421	0.55257	-0.60433	-1.0273	-0.56032	-0.10541	-0.34108	-0.85556	0.54533	0.13354	-0.18762	0.54485	-0.057729	0.21572	-0.1563	0.16317	-0.07598	-0.43889	-0.51722	-0.88439	-0.14583	-1.2262	-0.88855	-0.67951	-1.1135	-0.62814	-0.91504	-0.94896	-0.66857	-0.70316	-0.5794
YCR020C	0.66496	1.4557	1.5663	0.021378	-0.45709	-0.84898	-0.67645	-1.2332	0.17535	0.87413	-0.13608	1.4629	1.6855	0.27209	0.87937	1.2335	0.41106	-0.12059	-0.042101	-1.2419	-0.76532	-0.30367	-0.47803	-0.78246	-0.887	-0.86911	-0.45631	-1.0125	-0.72439	-0.62385	-0.7083	-0.06501	-0.62063	-0.36204
YCR021C	-2.447	-0.44618	-2.2673	-2.4705	-2.5506	-2.557	-0.95008	-0.71013	-0.21598	-2.9155	-2.6916	-1.4418	-1.9983	-2.1781	-0.55062	-1.9706	-3.5349	-0.28338	-0.15013	-2.9201	-2.9862	-2.9358	-2.8266	-2.4422	-3.7624	-3.1542	-1.933	-3.2617	-2.6284	-0.64928	-3.3789	-1.1023	-3.0254	-2.5286
YCR022C	-0.44563	-0.29524	-0.32516	0.022766	-0.32647	-1.2252	0.60204	-0.5501	NaN	-0.73656	-0.29358	-0.84856	-1.5726	-0.060384	0.77849	-0.26727	-1.26	0.83336	-0.11454	-0.9374	-0.28747	0.11436	-0.39411	-0.3447	-0.51313	-0.3342	-0.29286	-0.73058	-0.16223	-0.12934	-0.48857	-0.57963	-0.25635	-1.4603
YCR023C	-0.1358	0.1268	-0.003899	0.068673	0.092534	0.12677	0.88673	0.30002	-0.13758	-0.23326	0.20676	-0.57674	0.80642	0.49585	0.54194	-0.4084	-0.41155	-0.33234	-0.38765	-0.077742	-0.40619	-0.71792	-0.46367	-0.67222	-0.5089	-0.22235	-0.72284	-0.62662	-0.31914	-0.20813	-0.014187	-0.067187	-0.078275	0.57821
YCR024C	-0.0025596	0.60642	0.38361	0.36679	0.4955	0.1518	0.65211	-0.21638	0.14863	0.42561	0.0781	0.021351	0.83437	1.1675	0.27888	0.076352	0.77655	0.41563	0.39784	0.020169	-0.18562	0.025726	0.70683	-0.28387	-0.25817	0.12005	-0.2055	-0.34644	0.26675	-0.32974	0.57316	-0.10306	0.10305	0.51489
YCR025C	-0.22147	0.49647	0.00021186	-0.66606	-0.32039	-0.70691	1.8565	-0.97866	0.97297	0.080213	-0.55274	-0.077293	-0.72672	-0.014557	1.1336	0.13517	0.14817	2.3963	1.6024	-0.2694	-0.48394	-0.69411	-0.57219	-1.0874	-0.88379	-0.546	-0.62037	-0.77878	-0.46039	-0.73364	-0.41915	-0.56519	-0.55538	-0.061027
YCR026C	-0.22087	-0.35029	-0.64087	-0.99728	-0.98738	-0.72752	-1.0004	-0.25795	-0.41429	-0.51374	-0.566	-0.37763	-0.26755	-0.97929	-0.67219	-0.49689	-0.72913	-0.9613	-1.0298	-0.82664	-1.2044	-0.75769	-0.48256	-0.57133	-1.3115	-0.80346	-0.76681	-0.69191	-0.8933	-0.50271	-0.85412	-0.52752	-0.39528	0.057281
YCR027C	0.2008	0.60335	-0.15264	-0.6047	-0.2264	-0.30672	-0.37114	-0.39214	0.0055373	-0.16071	0.15828	-0.3089	0.031437	0.11092	-0.13547	-0.47916	-0.080203	-0.49429	-0.36463	-0.48125	-0.64157	-0.26848	0.1368	-0.23808	-0.1795	-0.35668	-0.59491	-0.31508	-0.13615	-0.40373	-0.26799	-0.60998	0.013113	0.24749
YCR028C	0.4167	1.172	0.92478	0.37305	0.47869	-0.21982	0.998	0.015219	0.93735	0.29147	-0.018085	0.43011	1.9848	-0.63364	0.33738	0.40471	0.29137	0.728	-0.031525	-0.041013	-0.1926	-0.43647	-0.59551	-0.52253	-0.97806	-0.74186	-0.54395	-1.1708	-0.48685	-0.53948	-0.6388	-0.030382	-0.47921	0.1404
YCR030C	0.40558	-0.27442	0.21481	-0.063269	-0.12531	1.0486	-0.94968	0.52088	0.011091	-0.089692	-1.3192	0.6305	0.0031626	-0.54923	-0.61595	-0.27757	-0.083021	-0.68042	-0.76753	1.5197	0.91165	0.12401	0.37187	1.1935	-0.1493	-0.58962	-0.16482	-0.56416	-0.39899	-0.18316	-0.65516	-0.0033152	-0.74593	-0.57554
YCR031C	-1.7374	NaN	-1.595	-1.4329	-2.0143	-1.266	NaN	0.50988	NaN	1.0102	2.2434	-1.0331	2.3162	NaN	NaN	1.6151	1.7869	NaN	NaN	2.0227	-0.81873	1.4029	1.6451	-0.69534	1.3341	1.3902	-0.45821	1.0742	1.3662	0.080555	1.5058	0.71066	1.7104	1.8764
YCR032W	-0.52283	-0.93651	-0.66143	NaN	-0.92604	-0.58588	-0.053741	-0.34912	-0.68962	0.034662	-0.62428	-0.33415	-0.021914	-1.6051	0.08322	-0.92408	-0.89072	-0.033095	-0.33492	-1.048	-0.69698	-1.6412	-1.2307	-1.5716	-1.6356	-0.74488	-0.9006	-1.1359	-1.0652	-0.50518	-0.89121	-0.57983	-0.92817	-0.488
YCR033W	0.51586	1.2896	0.13916	1.3799	1.1206	1.2716	1.5457	0.44706	1.2054	0.10049	-0.39178	0.32475	0.49403	-0.8788	0.96131	-0.28647	0.22531	1.3017	0.50943	0.98548	0.85394	0.8621	1.0055	1.3483	0.64547	0.3775	0.93513	0.62939	0.26582	0.96776	0.092734	0.945	0.46952	0.33911
YCR034W	0.68791	0.41443	0.23455	2.899	1.9901	3.2681	3.2381	1.8994	0.40764	0.95194	0.45982	0.14212	1.5979	1.1488	0.49884	1.006	1.0709	2.2487	2.117	2.5356	2.6287	3.0676	2.2354	2.8599	2.8166	2.5146	2.501	2.414	2.1495	1.8934	1.8415	1.8751	1.9425	1.5362
YCR035C	0.76805	0.21708	0.97299	3.1117	2.5346	2.4123	0.18804	2.012	0.30495	0.73483	-0.046734	0.79404	0.9182	-1.2003	0.035693	0.99879	1.3197	0.52744	0.10969	1.3157	2.9847	2.358	2.3545	1.9907	1.7926	2.3873	2.8516	1.8549	2.0089	2.0304	1.268	2.3488	1.2609	0.62708
YCR036W	1.0171	0.68913	1.1791	0.057001	-0.00020443	-0.12295	-0.79354	0.265	0.47366	0.53616	0.29091	0.8868	0.29701	0.32174	0.83283	0.41945	0.2904	0.15667	-0.30225	0.15133	-0.57895	-0.34495	0.032267	-0.30093	-0.38108	-0.20725	-0.53881	-0.40391	-0.31501	-0.47505	-0.37486	-0.18388	-0.41482	-0.25799
YCR037C	0.24753	-0.36145	0.39757	-0.21057	-0.018044	-0.54968	-0.12774	1.0775	-0.1538	-0.22644	0.48731	-0.30758	0.054381	-0.2486	0.15837	-0.11338	-0.51498	-0.26993	-0.18055	0.24881	-0.42635	-0.34723	-0.061315	-0.3002	-0.20766	-0.38701	-0.31604	-0.087613	0.089736	0.11793	0.46704	0.26427	0.093122	-0.35998
YCR038C	-0.3045	-0.76402	-0.59578	0.31087	0.51295	-0.71805	-0.19955	-0.51614	-0.42636	-0.16836	-0.082179	-0.34175	-0.56206	-0.87158	-0.15872	-0.27231	0.1948	0.21219	-0.19734	0.78651	-0.01779	-0.18835	0.15977	-0.37422	0.44791	-0.37377	0.050865	-0.15292	0.13677	-0.22697	-0.29084	-0.23093	-0.45681	0.14856
YCR039C	0.32865	0.38365	0.022812	0.10653	0.38178	0.12865	-0.957	-0.070819	0.32253	-0.39281	-0.45594	0.38568	-0.17897	-0.20561	-0.25899	0.041117	0.056973	-0.52186	-0.49765	0.20471	-0.26574	0.18617	0.28016	-0.23687	-0.22876	-0.31663	-0.37454	-0.17301	-0.3278	0.025221	-0.2065	0.11747	0.034645	-0.13275
YCR040W	0.024259	0.13125	0.30362	0.022476	0.1658	-0.56621	0.18299	0.033469	0.18737	-0.042354	0.011516	0.01358	0.19198	0.069174	0.04023	0.26756	-0.14195	-0.15151	0.30986	NaN	0.178	0.14267	-0.26151	0.052964	0.30829	-0.13175	0.066071	0.3509	-0.036429	-0.12498	0.32795	0.17537	0.67783	0.37015
YCR041W	-0.3777	-1.6036	-0.29323	-0.12478	-0.4223	-0.1388	1.105	-0.19205	-0.74977	-0.32082	-0.10571	0.0108	-1.888	-1.1069	1.2729	-0.11221	-0.71778	1.0391	1.2391	-0.65455	0.30964	0.26917	-0.24309	-0.28963	-0.19872	0.1936	-0.0037977	-0.4037	0.26887	-0.0095031	0.032437	-0.34251	-0.038491	-0.75776
YCR042C	0.23786	-1.0048	0.31	-0.78757	-0.68459	-0.61955	-0.185	0.12858	-0.56932	0.51716	0.67375	0.38257	0.63238	-1.0862	-0.68248	0.11002	-0.0074635	-0.50032	-0.89534	-0.4048	NaN	-0.46244	-0.49925	-0.5886	-0.16837	-0.85073	-0.93374	-0.32877	-0.52363	-0.40735	-0.18677	-0.085305	-0.15266	-0.054476
YCR043C	-0.259	0.24343	-0.55082	-0.082636	0.41976	0.55484	1.2924	-0.17671	0.7235	-0.19836	-0.096299	-0.64824	-1.2242	0.22846	0.86077	-0.0024788	0.41867	1.7297	2.2404	1.1556	0.38899	0.22557	0.54247	0.062851	0.55335	0.020127	0.1105	0.3832	0.33049	-0.43812	0.17334	-0.78776	0.23397	0.057723
YCR044C	-0.41717	-0.82741	-0.15889	-0.59505	-0.29969	0.0041977	0.34331	0	-0.51072	-0.19038	-0.24139	-0.4813	-1.3287	0.0037026	-0.31984	0.012956	-0.58014	-0.41932	-0.031105	0.084329	-0.10536	0.24828	-0.11102	-0.31228	0.015389	-0.2431	-0.61859	0.45277	0.45215	-0.44066	0.49099	-0.32015	0.39812	0.031494
YCR045C	0.19343	-1.4746	3.2685	6.8767	6.7486	7.1898	4.5112	4.5202	-1.1009	0.055758	-0.094364	0.33616	1.181	-1.6081	2.0057	5.1735	6.0165	3.6926	3.1984	6.6638	7.2442	6.3454	6.7102	6.2808	6.2514	6.5479	6.2259	6.793	5.5059	5.5454	6.8353	5.495	6.213	3.7947
YCR046C	-0.47441	0.57946	-0.13233	1.0745	0.51014	0.54749	0.79335	0.32483	0.44031	0.0074367	0.46126	-1.045	0.39267	0.17991	0.53556	0.27559	1.1214	1.834	0.93583	1.1592	0.40739	0.23545	0.96172	0.4014	0.26367	0.5251	0.092957	-0.19628	0.48182	-0.24687	0.29439	-0.32301	0.032599	0.69779
YCR047C	0.12368	0.33645	0.025828	-0.031469	-0.56425	0.0035046	1.0116	0.029608	0.33653	1.0135	0.92503	-0.0071971	1.3251	-0.40383	0.78366	0.32443	0.35914	1.6775	0.97872	0.4855	0.21837	0.67526	0.30301	-0.059081	0.88395	0.68418	0.27797	1.4134	0.90155	0.65109	1.1993	1.0372	1.5112	0.58425
YCR048W	-0.13001	-0.30531	-0.33325	-1.0585	-0.94887	-0.84035	0.36562	0.18214	0.23508	-0.18057	0.28774	-0.79261	-0.1023	0.12134	-0.061783	-0.60177	-0.75601	-0.39701	-0.014384	-0.19745	-0.25525	-0.22999	-0.37245	-0.54993	-0.28546	-0.17251	-0.12741	0.73651	-0.33915	-0.036246	0.39725	0.35083	0.23695	0.15987
YCR049C	-0.9872	-0.41939	-0.58603	-0.84437	-0.080562	-0.3442	-0.14476	-0.5282	-0.2686	-0.32649	-0.43805	-0.29352	-2.0745	-0.46953	-0.89209	-0.10644	-0.85233	-0.1694	-0.26276	-0.87991	-0.11623	-0.29455	-0.44575	-0.30207	-0.20926	0.055433	-0.32	-0.36095	0.26047	0.0069227	-0.29713	-0.76768	-0.3827	-0.55967
YCR050C	0.071532	-0.15512	-0.53022	-0.23854	-0.20554	-0.07542	0.43918	0.21222	0.21395	0.025505	-0.062213	-0.22644	-1.5166	-0.54671	0.45297	-0.075805	-0.2453	0.33022	0.36454	-0.20048	0.059392	-0.21177	-0.15271	-0.065711	0.087634	0.13739	0.02826	-0.41326	0.50625	0.20948	0.20704	-0.10569	-0.24003	0.17491
YCR051W	-0.064882	-0.0097681	-0.48467	1.0439	0.8969	1.0095	0	0.40683	-0.069508	0.050181	0.10429	-0.60866	-0.0081708	0	-0.25873	-0.007139	-0.28646	0	0.095162	0.80001	0.42446	1.0255	0.98116	0.94867	0.98406	0.4778	0.66564	0.79712	0.333	1.0742	0.2357	1.0816	0.63465	0.47182
YCR052W	0.36624	-0.13007	0.32567	-0.24106	-0.22879	-0.019441	-0.013145	0.027285	-0.33449	0.49657	0.16118	-0.03245	0.25146	-0.25232	0.26443	-0.14005	-0.21806	-0.14432	-0.79651	-0.42542	-0.33453	-0.21994	-0.43133	-0.16266	-0.29644	-0.36595	-0.18451	-0.237	-0.24064	-0.0025427	-0.058956	-0.21563	0.15563	0.56791
YCR053W	0.2177	-0.3394	-0.1631	-0.51127	-0.71009	-0.11359	-0.51199	1.1927	-0.25268	1.3429	2.1388	0.088842	1.2716	1.1106	-0.69152	1.6884	1.2656	-1.0782	0.069579	1.4419	-0.55543	1.3689	1.1766	0.33537	1.1513	0.84387	0.084951	1.0349	0.71357	0.29792	0.81267	0.49733	0.92857	1.2615
YCR054C	0.56383	0.31392	0.72502	3.1345	3.4169	2.4597	1.2687	1.867	0	1.2572	0.92852	0.85588	1.4103	-0.059879	0.17713	0.59956	2.1383	1.5721	1.5683	1.9242	2.45	2.4457	2.037	2.577	1.805	1.3091	2.386	2.468	2.2729	0.92059	1.5558	2.358	2.0387	0.70936
YCR057C	-0.87447	-0.82246	-0.83226	-0.5126	-0.94054	-0.066462	0.033186	1.6174	-0.46421	1.9715	2.0203	0.19257	1.7118	1.1547	0.025603	1.4049	1.3065	-0.51102	0.16038	1.2678	0.16633	1.1104	0.62781	0.79827	1.8329	0.89512	0.59716	2.0904	1.0524	0.47537	1.7541	0.84797	2.0902	0.53743
YCR059C	0.30933	0.90509	0.0028309	-0.30081	-0.44689	-0.36558	0.05256	0.16033	0.60513	0.18341	0.16202	-0.2012	-0.11359	0.34986	0.079	0.39595	0.065166	-0.087073	-0.058352	0.54284	-0.52282	-0.54089	-0.23918	0.12396	-0.20955	-0.070887	-0.017961	0.25611	0.018301	0.12166	-0.055885	0.18013	-0.1038	0.18298
YCR060W	0.77338	0.99554	-0.36094	-0.44921	-0.01394	-0.22482	-0.34218	0.23084	0.23226	0.39441	0.72315	-0.071896	0.42663	0.71283	-0.23726	0.48732	0.30454	-0.73292	0.054865	0.58506	-0.24126	-0.25657	0.24534	0.011473	0.15309	0.024381	-0.28895	0.24312	0.091321	-0.19146	0.17157	0.34753	0.21346	-0.14179
YCR061W	2.6691	2.8524	2.4986	1.7077	1.7954	1.1613	1.166	1.1983	2.2351	2.0009	-0.416	2.2341	2.0547	0.65204	3.0696	1.9374	0.75789	2.2138	0.99741	0.72201	1.4265	0.61573	0.34849	1.1998	0.77833	0.27338	0.48107	0.87089	0.28111	0.63576	0.4816	0.69806	0.49867	0.4441
YCR063W	0.67022	-0.25205	0.35154	0.66478	1.6001	0.74998	1.107	0.67488	-0.10954	2.2977	1.004	0.50392	1.5686	0.90572	0.97397	0.59613	1.1047	1.0172	0.72535	0.11444	0.64345	1.2423	0.48677	1.0725	1.4794	0.53575	1.2096	2.0328	1.1987	0.57029	NaN	1.6646	2.081	0.28543
YCR064C	-0.22175	-0.33689	-0.72799	0.034718	-0.77211	0.031382	0.060525	-0.75735	-0.13516	-0.40128	-0.12285	-0.19182	-1.6747	0.17914	0.06268	-0.67246	-0.87199	0.23191	-0.3112	-0.6464	0.036519	-0.85794	-0.54252	-0.30778	-0.43156	0.12867	-0.10177	-0.29653	0.058867	-0.34586	0.27177	-0.65212	NaN	-0.066786
YCR065W	0.84176	1.5993	0.62389	0.9661	0.54349	0.40722	-0.21988	0.50019	1.1995	1.6365	0.81962	0.58545	1.652	0.83921	0.62369	1.0619	0.84144	0.50505	0.89526	0.98252	0.7303	-0.047138	0.72954	0.99093	1.4809	0.53358	1.0378	1.3514	0.70456	1.4738	0.64863	0.58656	1.2133	0.26291
YCR066W	4.7433	0.13934	-0.23259	0.24978	0.79989	0.42346	-1.1143	-0.14235	-0.48258	0.30448	0.32351	-0.0091403	1.7007	-0.037414	-0.59631	-0.031325	0.54706	-0.41609	-0.62727	-0.074648	-0.19175	-0.199	0.42981	0.21106	0.16434	0.5093	-0.10744	0.2121	0.72328	0.2188	0.40407	0.45175	0.50188	0.33512
YCR067C	0.55615	0.21602	0.58477	0.87354	0.59495	0.61476	-0.358	0.092541	-0.067509	0.45018	-0.0411	-0.30591	1.3103	-0.10714	-0.28879	0.69182	0.21972	0.32373	NaN	0.87125	0.45074	0.23775	-0.1098	0.34557	-0.32626	-0.20606	0.22324	-0.39774	-0.11463	-0.5137	-0.35716	-0.64402	-0.22306	-0.35529
YCR068W	0.54921	0.32208	0.10415	-0.53536	-1.0693	-1.2537	-1.6118	-1.0189	0.58809	-0.6765	-0.46107	0.028772	0.023538	-0.48008	0.012373	-0.72083	-1.1646	-0.34844	-1.1662	-0.74452	-0.87485	-0.80324	-0.8725	-0.66237	-1.2064	-1.5007	-1.6774	-1.3269	-1.3459	-1.6097	-1.0368	-1.1316	-0.65283	-1.1069
YCR069W	0.44212	0.26635	0.26315	-0.99717	-0.91722	0.2696	-1.0275	-0.50318	0.46957	-0.33919	0.028798	0.21056	0.13386	NaN	-0.27699	0.1459	-0.14872	-1.2087	-1.7029	-0.67789	0.10614	-0.36446	0.054732	-0.22985	-0.093403	0	0.21043	0.12273	0.38441	0.10381	NaN	-0.24297	-0.051048	0.0044014
YCR071C	-0.70847	0.60193	-0.39029	-0.69521	-0.41755	0.25355	0.21215	-0.27223	0.99095	-0.1625	0.11418	0.070307	-0.48157	-0.13605	0.37972	-0.21924	-0.21027	1.0388	0.82659	-0.37445	0.76788	-0.37286	0.11482	NaN	0	0	0.089371	-0.042795	0.090171	0.25396	-0.11831	0.051601	0.3078	0.24312
YCR072C	-0.37623	-0.31066	-0.69853	0.3257	-0.026258	0.38602	0.67016	-0.14104	0.45931	-0.47445	0.23813	-0.11011	-0.21959	0.728	0.55113	-0.18764	-0.13767	1.1487	0.87041	-0.77592	0	-0.043217	0.02504	-0.4533	0.30902	0.13124	0.16565	0	0.24276	0.18378	0	0.12207	0.032769	0.38885
YCR073C	1.1136	-0.21273	0.55881	0.99727	0.81156	0.45565	-1.0612	-0.30206	-0.36729	-0.027739	0.23579	0.23607	-1.1019	-0.73062	-0.56906	0	-0.12319	-0.67409	-0.96138	-0.070824	0.53157	-0.28746	0.21557	-0.14464	0.064848	0	0.34151	-0.16634	0.35849	0.096925	0.21983	0.3456	0	0.5318
YCR075C	1.0922	0.6504	0.36556	-0.25161	-0.60417	0.27064	-0.87871	-0.19869	0.68013	0.051693	0.82555	0.23736	0.23002	-1.0104	0.1267	0	-0.0012693	-0.53943	-0.59673	-0.44562	0.31211	-0.16346	0.19147	0.1022	0	0	0.0708	0.0069537	0.035803	-0.081291	0.17864	-0.069836	0.041931	0.19549
YCR076C	0.63776	1.1717	0.94427	0.085834	0.51498	0.15736	-0.51092	0.23867	0.87129	0.077184	0.14419	0.19454	0.30863	-0.21335	0.87303	-0.51847	-0.15117	0.25333	0.31905	-0.38857	0.50548	0.64141	0.28683	-0.34335	0	0.14476	0.017671	0.16997	0.19	0.20157	0.2838	-0.016955	-0.026763	0.20485
YCR077C	0.55952	0.086954	0.47429	0.15368	0.052532	0.046032	-0.37229	-0.043647	0.20424	0.5212	0.23029	0.40084	0.17263	-0.44076	-0.21027	0.10294	-0.010171	-1.149	-1.0178	0	0.2096	-0.17696	-0.015889	0.057191	0.14852	0.23035	0.042705	0.015425	-0.058633	-0.18075	0	-0.10214	0	-0.14492
YCR079W	1.1487	0.60559	0.11011	0.22244	0.29212	0.09587	-0.71119	-0.28592	0.48044	0.073988	0.071978	0.15955	0.031135	-0.34065	0.27866	0.017444	-0.1764	0.068685	-0.55314	-0.15137	0.5081	-0.25768	0.094168	-0.42369	-0.026357	0.22737	0.017584	0.12692	0.36885	0.27368	-0.041208	NaN	0.092813	0
YCR081W	-0.58019	-0.76789	-0.52952	-0.084543	-0.03937	-0.15246	-0.58697	-0.29165	NaN	-0.36571	-0.28536	-0.36895	-0.81872	-0.61646	-0.81538	-0.3957	-0.44001	-0.73108	-0.57146	-0.14729	-0.58144	-0.39604	-0.42853	-0.24015	-0.80252	-0.40603	-0.34541	-0.45914	-0.61595	-0.020914	-0.3206	-0.43807	-0.28604	-0.14189
YCR082W	0.79547	1.0461	1.4188	0.87254	0.82949	0.59758	-0.41462	0.46905	0.37446	0.1745	-0.47417	0.90625	0.57694	0.079295	1.0891	0.4279	0.21459	-0.057723	-0.34253	0.27133	0.064832	0.10329	-0.41288	-0.036633	-0.22365	-0.1543	0.13594	-0.32525	-0.3095	0.32787	-0.32007	0.18692	0.17789	0.1666
YCR083W	0.74292	0.88523	0.4139	0.025607	-0.32928	0.55359	-0.21894	0.47173	0.46951	0.42112	-0.36638	0.74278	-0.76578	0.045272	0.33299	-0.10617	-0.37888	-0.29606	-0.69364	-0.08113	-0.62844	-0.70668	0.066076	-0.52284	-0.73184	-0.72843	0.26931	-0.52567	-0.34524	0.70348	-0.85409	0.48068	-0.56492	0.28369
YCR084C	0.18686	-0.33962	0.025206	0.30245	-0.15172	0.57489	-0.79127	0.86701	0.15809	0.36399	-0.00087042	-0.35557	0.74036	-0.5391	-1.0527	0.26921	-0.10412	-0.53593	-0.17442	0.98272	0.033688	0.86817	0.37448	0.59622	0.77185	0.60439	0.44504	0.76651	0.71239	0.34726	0.4051	0.49756	0.45293	0.67125
YCR085W	-0.41867	-0.29211	-0.8014	0.11216	0.31114	0.08568	0.96575	0.025752	0.0086227	0.068439	-0.049401	0.19159	-1.4731	-0.1146	0.96504	-0.25068	0.20742	0.8702	0.42531	-0.0015856	0.038448	NaN	0.37894	-0.30777	0.5267	0.031265	0.16614	0.32746	0.17627	0.21013	0.036934	-0.32151	-0.01673	-0.30266
YCR086W	0.30934	1.9462	1.1188	2.4995	2.1694	2.1318	1.9967	1.3748	1.3297	1.1386	0.48679	0.85195	0.96218	1.2086	1.827	0.62995	1.3492	1.9487	2.103	2.1721	2.2015	1.1965	2.0996	1.9411	1.7735	0.9797	1.5127	1.3437	1.2071	0.95662	0.73684	1.0623	0.45921	0.039379
YCR087W	-0.14313	0.2125	-0.44909	0.029009	0.088607	-0.62522	0.18655	-0.59588	0.16423	-0.37637	0.13443	-0.45455	-0.99225	1.4364	-0.0018654	-0.15033	-0.61496	0.21322	0.59435	-0.6646	0.031814	-0.067633	-0.5451	0.2276	-0.053059	0.071383	0.25742	-0.17569	-0.17361	0.20196	-0.090008	-0.2068	0.023384	-0.19116
YCR088W	-0.15619	-1.006	-1.0474	-1.1425	-1.242	-1.543	-1.1887	-0.68176	-0.62584	-1.0661	-1.1798	-0.93544	-0.35994	-1.5677	-1.7284	-1.7635	-1.5359	-0.61577	-1.2567	-1.0169	-1.6905	-1.3902	-1.4754	-0.76682	-1.6893	-1.5561	-1.5653	-1.2452	-1.3651	-1.2466	-1.5464	-1.1033	-1.4476	-1.1433
YCR089W	0.65002	NaN	0.78593	0.44602	0.71737	0.19155	0.54042	0.10727	0.12709	0.54392	0.63984	0.19665	0.39073	0.4062	0.026123	-0.008451	0.49562	0.64682	-0.2386	-0.21953	0.14835	0.04521	0.34122	0.42018	0.11183	0.22067	0.33591	0.54292	NaN	-0.062783	0.62401	0.82614	0.58069	-0.22613
YCR090C	-0.5018	0.86517	0.69043	0.17314	0.14224	-0.053057	-0.50666	-0.0018216	-0.24975	0.59383	0.5214	0.35546	0.25792	0.67957	0.38488	0.76426	1.1041	-0.19308	-0.084741	0.44834	0.43035	-0.5823	0.46381	-0.58696	-0.11484	0.21277	0.14058	0.16624	0.56695	0.19069	0.14181	0.071258	-0.18844	0.74369
YCR091W	-0.69438	NaN	-1.5524	-1.9965	-1.9244	-1.383	1.7289	-0.85476	-0.51773	-1.5418	-1.5321	-1.0494	-1.2921	-1.7322	-0.51348	-1.8434	-1.7276	1.9438	1.5157	-1.8219	-1.2652	-1.7	-1.8024	-1.3394	-2.3279	-1.0785	-1.3076	-1.637	-1.2855	-0.58215	-1.3415	-0.81555	-1.6018	-1.0959
YCR092C	-0.66866	0.20288	-0.63856	-0.10782	-0.43525	-0.20441	-0.0042527	-0.46906	-0.039385	-0.28083	-0.29021	-0.72084	-0.32687	0.021855	-0.39712	-0.48085	-0.55767	-0.12855	-0.19191	-0.94286	-0.40985	-0.31485	-0.13246	-0.039667	-0.042008	-0.31567	-0.72508	0.25207	0.058023	-0.64439	0.40647	-0.83507	0.69915	-0.52545
YCR093W	0.40562	-0.16814	1.0834	0.33738	0.23488	0.061072	-0.50624	0.84434	-0.19717	0.8635	-0.19721	0.28898	1.7247	-0.57029	0.026734	0.51055	-0.21144	-0.72438	-0.9621	0.31294	-0.088752	0.15758	-0.29699	1.0038	-0.067011	-0.30821	-0.004154	0.056915	-0.12176	0.71314	-0.17259	0.42089	0.15164	-0.19231
YCR094W	0.21786	1.1477	0.98346	0.58457	0.81528	0.43559	0.79177	0.14382	0.30686	-0.5718	-0.4572	0.52989	-0.11743	0.15971	0.86807	0.49908	0.26317	0.89009	0.49011	0.33939	0.44291	-0.041229	0.21486	NaN	-0.46292	-0.24944	0.14748	0.30185	-0.22582	-0.069523	-0.36876	-0.30208	-0.23578	-0.34999
YCR095C	0.33431	0.26095	0.11846	-0.41538	-0.24208	-0.17818	-0.12452	-0.25798	0.3823	-0.18763	0.059061	0.66495	-1.264	-0.18658	0.31788	-0.94567	-0.59019	-0.28054	-0.19373	-0.58794	-0.54358	-0.63812	-0.42302	-0.1861	-0.60834	-0.62875	-0.45888	-0.72119	-0.66843	-0.43923	-0.5098	0.12534	-0.38302	-0.71619
YCR096C	0.14311	0.060527	0.21046	0.06901	0.26776	-0.26956	-0.70094	-0.42253	0.38773	0.026854	-0.4342	0.095743	-0.76229	-0.31157	-0.58895	0.11794	-0.25699	-0.41514	-0.32933	0.1654	-0.11237	0.070542	-0.14908	-0.13178	-0.21363	-0.58506	-0.63163	-0.29374	-0.41914	-0.2496	-0.21369	-0.39397	-0.20654	-0.652
YCR097wa	NaN	-0.17777	NaN	NaN	NaN	NaN	-0.20548	NaN	-0.36271	NaN	NaN	NaN	NaN	-0.91452	-0.26331	NaN	NaN	-0.32631	-0.27449	NaN	NaN	NaN	NaN	NaN	NaN	NaN	NaN	NaN	NaN	NaN	NaN	NaN	NaN	NaN
YCR098C	-0.11694	0.082275	-0.36859	0.43298	-0.031402	0.69154	1.1717	0.26525	0.24109	-0.28921	-0.48732	-0.24959	-0.86116	-0.2218	0.047005	-0.31066	-0.48992	0.1532	0.2185	-0.31365	0.059029	-0.18258	-0.74775	0.047838	0.061946	-0.014554	0.4861	-0.76416	-0.28788	0.77836	-1.0977	0.2791	-0.95101	-0.17269
YCR099C	-0.62	-0.27937	-0.21256	-0.25441	-0.43938	0.12751	0.044342	-0.099358	-0.20911	-0.35124	0.028149	-0.17336	-0.38454	-0.96865	-1.1679	0	-0.934	-0.98784	-0.98475	-0.3704	0.060674	-0.18487	-0.27557	0.24429	NaN	0.086685	0.077047	-0.0037616	0.13981	-0.057269	0.23477	0	-0.010963	-0.025082
YCR100C	-0.10277	-0.44002	-0.7681	-0.4516	-1.0801	-0.066541	0.29632	-0.60143	-0.21513	-1.011	-0.063102	-0.50598	-0.8071	-0.31033	0.51763	-0.89961	-1.0305	0.65535	-0.064515	-0.9421	-0.61229	-0.30583	-0.49484	-0.067403	-0.3908	-0.54733	-0.082062	0.14164	-0.4032	0.19129	-0.3236	-0.28008	-0.4855	-0.31287
YCR101C	-0.53029	-0.40116	-0.57871	-0.1299	-0.47937	-0.090542	0.50251	-0.33858	-0.12775	-0.71543	NaN	-0.19365	-1.5899	-0.71894	0.20865	-0.37501	-0.66456	-0.2256	-0.21064	-0.49249	0.12021	-0.40162	-0.22111	-0.38306	-0.0028322	-0.1419	-0.0064773	-0.27363	0.24158	-0.091279	-0.19712	-0.24467	0.060437	-0.14849
YCR102C	-0.022269	-0.34396	-0.080327	-0.021772	-0.3583	-0.030063	-0.46867	-0.67813	-0.20958	-0.55185	0.36166	0.16692	-0.99702	-0.47106	0.72557	0.020346	-0.56696	-0.041326	-0.43754	-0.32562	0.18489	-0.52785	-0.052741	-0.2818	0	-0.14316	-0.15695	-0.0060248	-0.030507	-0.21646	0.079681	-0.19486	0.14628	NaN
YCR104W	0.97017	0.44915	1.0048	2.013	1.5932	1.5058	1.6869	1.4034	0.014369	0.031178	-0.62532	0.28771	0.549	0.0086888	0.80944	0.021265	0.21009	1.0438	1.0759	1.32	1.5411	1.5176	0.55322	1.0575	1.0618	0.81842	1.2407	1.1962	0.73488	1.5187	0.76526	1.6953	1.1103	1.1816
YCR105W	1.6637	0.98446	1.5313	1.5942	1.8169	2.0194	1.7512	0.55231	0.86133	-0.068356	0.072208	1.788	-0.70432	-0.23945	1.4404	-0.056061	0.53661	1.7577	0.22135	0.1139	1.2327	-0.19819	0.35129	0.96976	0.32811	0.032327	0.42847	-0.35177	-0.046837	0.46185	-0.029838	0.66935	0	0.11671
YCR106W	-0.13815	0.45489	0.054232	-0.71584	-0.91772	-0.6706	0.12552	0.21427	0.03354	-0.060961	-0.53568	-0.47954	0.14379	-0.36757	-0.21174	-1.0398	-0.50677	NaN	-0.94552	-0.36645	-1.073	-0.59427	-0.73901	-0.34927	-0.59371	-0.16642	-1.0629	-0.31245	-0.49993	-0.44757	-0.26947	-0.077793	0.1209	-0.51286
YCR107W	-0.20485	0.78849	-0.41702	-0.43977	-0.39979	-0.25308	0.054473	0.30566	0.25198	0.18758	0.49166	0.071105	-0.95961	0.013528	0.067011	-0.38267	0.39359	0.46851	-0.13127	0.038735	-0.56753	-0.51904	-0.1644	-0.64556	-0.42662	0.037396	-0.060342	-0.46994	0.49943	-0.088423	0.14342	-0.25969	-0.076996	0.1759
YDL001W	-0.18716	-0.053149	-0.44626	1.0856	0.64508	1.2896	0.70364	0.41381	-0.037688	-0.22576	-0.30886	-0.199	-1.0878	-0.068751	-0.35309	-0.26179	0.80019	1.1037	1.1247	1.1604	0.62475	0.48115	1.5035	0.58125	0.33956	0.41105	0.6174	0.43504	0.24347	0.34619	0.20627	0.3274	-0.26149	0.51137
YDL002C	-0.02042	0.22216	0.0023786	0.45686	0.47986	0.1907	-0.40373	0.53242	-0.23788	0.47455	0.43448	-0.14762	0.69087	0.034855	-0.21499	0.56688	0.31855	-0.24959	0.067501	0.6231	0.17873	0.47734	0.815	0.58434	0.58132	0.44269	0.089685	0.57451	0.3234	0.4297	0.59511	0.76582	0.80627	0.13521
YDL003W	-0.41614	-0.10093	-1.0509	-0.98132	-0.69248	-0.39364	-0.39457	-0.51467	0.085023	-0.77977	-0.43435	-0.63755	-0.76997	-0.35375	-0.3728	-0.66624	-0.86678	0.15346	-0.19905	-0.53246	-1.342	-0.22252	-0.45143	-0.15204	-1.2234	NaN	-1.2406	-1.2953	-0.56007	-0.32933	-0.91181	-0.10262	-1.5098	-0.099616
YDL004W	-0.42334	-0.55468	-0.87512	-2.0933	-1.794	-1.8251	-2.5091	-1.0095	-0.56748	-0.039251	0.49239	-0.76347	-0.17741	0.13395	-0.30923	0.064312	-0.38134	-1.1397	-0.45885	0.12742	-2.5344	-0.43288	-0.7566	-1.5506	-0.76388	-0.7302	-2.0676	-0.91145	-0.89624	-1.2785	-0.89045	-1.0638	-0.5692	-0.64554
YDL005C	0.20735	-0.033186	0.21403	-0.33424	-0.43108	0.14985	-0.46941	0.048932	-0.057873	-0.14548	-0.51203	0.096052	0.55767	-0.56546	-0.31462	0.090656	-0.077088	-0.75622	-0.34778	0.14793	-0.84359	-0.23962	-0.16753	0.42985	-0.29243	-0.36562	0.057062	-0.44587	-0.44406	0.17646	-1.0896	-0.077028	-0.59454	-0.34368
YDL006W	-0.14167	0.76641	0.77076	0.89249	1.6057	0.97546	0.74982	1.1247	0.62374	-0.047137	-0.097951	0.70672	-0.23393	-0.30461	0.85157	0.82991	0.86952	1.2592	1.1548	1.0133	0.46288	NaN	0.59328	1.5803	0.42001	0.33114	0.93143	-0.012146	0.26411	0.52671	-0.080546	0.52688	0.17145	-0.089477
YDL007W	0.81572	0.83032	1.0075	0.59122	0.9247	0.18161	-0.48714	0.31191	1.1115	0.55081	-1.0863	0.86204	1.3186	-0.97693	0.81004	0.92966	-0.073527	0.5802	0.19774	-0.21581	0.2047	-0.01711	-0.35432	0.70391	-0.57561	-0.50319	0.13304	-0.68667	-0.61795	3.77e-05	-1.1129	-0.12153	-0.9591	-0.95273
YDL008W	0.61543	1.0121	2.7744	4.0951	3.9907	3.4029	3.018	2.4583	0.62074	0.5153	-0.15115	0.26247	1.0503	0.53358	2.3764	3.1922	3.4571	2.868	2.6728	3.131	3.712	2.9982	2.9851	3.4297	2.868	2.4497	2.855	2.3228	1.9553	1.8808	1.5464	2.0213	1.7695	0.49856
YDL009C	-0.3125	0.016824	-0.068205	1.1773	0.76183	0.86929	-0.25351	0.11691	-0.081991	-0.21617	0.033065	0.042492	-1.5113	-0.74345	-0.28612	0.050602	0.34695	0.89131	0.091504	0.14354	1.403	0.37289	0.048096	0.55687	0.99617	0.13573	0.65995	-0.060485	0.17902	0.70924	0.15373	0.11491	0.11006	0.55135
YDL010W	1.6308	1.3312	1.3113	0.47759	0.81714	-0.2669	-0.80191	-0.51375	1.3311	-0.4796	-0.56362	0.90465	0.68764	-0.6911	0.57519	0.24949	-0.21187	0.14407	-0.51402	-0.37202	-0.015046	-0.079806	-0.49232	0.11397	-0.59161	-1.4107	-0.43342	-1.1119	-1.7912	-0.32137	-1.4174	0.035442	-1.2822	-1.3931
YDL011C	-0.58541	-0.040077	0.0083276	0.1502	-0.21824	0.078424	0.042777	-0.51186	0.26884	-0.36608	-0.32778	0.0098221	-1.8464	-0.79464	-0.28969	0	-0.37824	-0.024177	0.22938	-0.57817	0.12284	0.028393	0.066125	-0.33881	-0.080347	0.30037	0.1309	-0.046884	0.21356	0.35155	0.13165	0.062009	0.11289	0.51098
YDL012C	1.3071	1.3736	1.5609	1.7753	1.7566	0.95838	1.2864	0.25803	0.88927	0.7427	-0.26063	0.78231	-0.8366	0.24976	1.2297	-0.42337	-0.095541	0.78795	1.7002	1.8439	1.1349	1.4885	0.70521	0.75754	1.2727	0.89862	0.8756	1.0124	0.78391	-0.12464	0.29582	0.05195	-0.20551	-0.7559
YDL013W	-1.6765	-0.052728	-2.2964	-1.7293	-2.2822	-2.4148	0.19004	-1.8333	0.39324	-2.1033	-2.4754	-0.72481	-3.7046	-0.098537	-0.051883	-1.9734	-2.7788	0.16859	-0.076087	-1.0894	-2.2455	-1.6754	-3.0909	-1.6532	-1.2799	-3.1183	-0.44418	-2.6702	0.17529	-1.3433	-2.3067	-1.9212	-2.4356	-2.4616
YDL014W	-1.2197	-0.24156	-1.3139	-0.28282	-1.2282	0.94599	0.32343	1.1188	0.29275	2.1627	2.2249	0.81889	2.1658	1.2802	0.46499	1.5534	1.2835	0.40372	0.46185	1.9427	1.0761	1.9339	1.9716	1.5353	2.1832	1.7654	1.552	2.2314	1.3863	1.6691	1.6994	1.938	2.3005	2.0493
YDL015C	-0.85767	-0.89984	-1.2445	-1.6578	-1.8065	-0.96955	-1.2903	0.00094301	-0.5433	0.089542	-0.5168	-0.95171	0.50732	-0.079434	-1.5593	-0.83725	-0.25581	-1.561	-1.2029	-0.68958	-1.839	-1.1607	-0.67055	-0.9088	-0.71321	-0.050357	-0.24388	-0.25583	0.15554	-0.057712	-0.26214	-0.18562	-0.093784	0.12741
YDL016C	-0.68925	-0.39829	-0.51146	-0.033418	-0.082786	-0.63028	-0.83437	-1.1245	-0.79261	-0.73833	-0.48647	-0.65342	-1.7661	0.11286	-1.047	-0.96566	-0.42518	-1.0899	-0.5923	-1.5033	-0.20833	-0.50007	-0.56994	-0.7035	-0.61714	-0.44685	-0.44748	-0.70987	-0.36449	-0.50182	-0.5961	-0.75281	-0.33014	-1.1699
YDL017W	1.6507	1.9926	2.4989	1.4649	1.849	1.1325	0.71016	0.26378	1.0588	0.65267	0.48108	1.8437	0.77045	1.3425	2.0524	0.60559	1.4392	1.3225	0.95756	0.63643	1.1293	0.48875	-0.13994	-0.10049	0.098744	0.29073	0.92359	0.45354	-0.025262	0.1191	0.24574	0.49139	0.45006	-0.16568
YDL018C	0.23122	0.57001	0.16121	0.067062	0.14304	-0.13098	-0.76318	-0.55997	0.4297	-0.63854	-0.32026	-0.30335	-1.0147	0.13958	-0.6956	-0.35842	-0.28212	-0.38531	-0.057135	-0.019185	-0.21192	-0.29606	-0.35096	-0.31518	-0.2494	-0.04936	-0.17779	-0.69152	-0.56969	-0.34128	-0.090541	-0.44152	-0.46771	-0.13477
YDL019C	0.48352	-0.68131	-0.5475	-0.59474	-0.30276	-0.43492	-1.2727	-0.022746	-0.46655	-0.24575	-0.71303	0.058897	0.20952	-1.1959	-1.1646	-0.2369	-0.88086	-1.2573	-1.1142	-0.18792	-0.65541	-0.14433	-0.32857	-0.26398	-0.55837	-0.33888	-0.21862	-0.1548	-0.18865	-0.14431	-0.34357	-0.075835	-0.3437	0.06085
YDL020C	-0.28839	-0.53621	0.019283	-1.4134	-1.2176	-2.099	-2.8551	-1.0977	-0.18268	-1.2999	-1.7923	0.8208	-0.30168	-1.7651	-0.44159	-1.0982	-1.1612	-1.9431	-2.9916	-1.6675	-1.9406	-2.3123	-1.9728	-1.8059	-2.9439	-2.7484	-1.8354	-2.4981	-2.2395	-1.9409	-2.8241	-1.8253	-2.3314	-2.2237
YDL021W	-1.1003	-1.1368	-1.6507	-1.4348	-1.5501	-1.2704	-2.433	-1.2096	-0.59581	-0.40788	-1.7257	-1.5002	0.18989	-1.5681	-1.5613	-1.4932	-1.4424	-1.816	-1.4419	-0.89767	-1.959	-1.3794	-1.2629	-1.4153	-1.9313	-1.2654	-1.8653	-2.2558	-1.5245	-2.0244	-1.9592	-2.1281	-2.3805	-1.5406
YDL022W	-0.35576	NaN	-0.34725	-0.79213	-0.86482	-1.1364	-1.0547	-1.0634	0.30101	1.1408	-0.82948	0.50843	0.20783	0.021369	0.21816	0.96128	-0.20901	0.2787	-0.1766	-0.27718	-0.40778	-0.58969	-0.26594	-0.71421	-1.1256	-0.72221	-0.15532	-0.82734	-0.42295	-0.33628	-0.83146	0.018335	-0.57153	-0.3003
YDL023C	-0.7989	-0.6823	-0.32824	-0.06006	-0.062846	0.07431	-1.3195	-0.66601	1.1356	-0.86293	-0.57342	-0.22885	-2.0543	-0.20306	1.2788	-0.25907	-0.72864	0.28622	0.15758	-0.73121	-0.168	-0.57218	-0.64532	-0.20482	-0.070692	-0.076729	-0.17876	-0.85414	0.023208	-0.59011	-0.1694	-0.71659	-0.61779	-0.251
YDL024C	-0.19981	0.32313	0.29831	1.4181	2.1217	2.8427	3.1025	3.7013	0.94041	0.33584	-0.075048	0.42757	-0.16703	0.017309	1.3188	0.23228	0.21291	1.4543	0.66877	1.5502	1.1959	1.9486	2.7826	3.7307	3.993	2.0515	3.7905	4.139	2.8908	2.6139	1.7312	3.5894	3.228	0.7552
YDL025C	-0.71503	-0.80559	-0.92833	-1.1768	-1.3332	-0.75964	-0.034977	-0.091924	-0.34863	-0.55246	0.44721	-0.38744	-0.76099	-0.28939	-1.0098	-0.63461	-0.2097	-1.6574	-1.2045	-0.57007	-0.69775	-0.31655	-0.71779	-0.42787	-0.81065	-0.50429	-0.40661	-0.34155	-0.38887	-0.37895	-0.29476	0.12149	-0.46492	-0.063037
YDL026W	-0.11639	-2.3081	-0.27193	1.272	0.5919	1.0912	0.32672	-0.062856	-0.78762	-0.20736	-0.22897	-0.25761	-1.0178	-1.8482	-0.11362	0.26815	-0.2482	0.54287	0.92657	1.0233	1.3216	0.47032	1.1194	0.98362	1.686	0.8739	0.60851	1.4642	0.59726	0.68002	0.89015	0.41652	1.0708	0.27082
YDL027C	-0.57308	-0.92641	-0.42363	0.12813	0.034782	-0.022843	-0.86301	0.020367	-0.76423	-1.0525	-1.2609	-1.0347	-1.4552	-1.5116	-1.58	-0.705	-0.45612	-0.58913	-1.2893	-0.31044	-0.60009	-0.37589	-0.59489	-0.50492	-1.0767	-1.015	-0.4159	-1.0961	-0.94573	-0.25861	-1.2781	-0.2497	-1.0547	-0.6277
YDL028C	1.1926	0.3839	2.526	4.3433	4.0379	4.0387	1.8717	3.3101	1.1193	0.28902	-0.22513	1.1747	0.61581	-0.3741	1.4638	2.1909	3.1569	3.0749	2.2826	3.1165	3.6091	2.9952	2.3847	3.9414	2.4093	2.5195	2.7395	1.8552	1.588	2.4027	0.96781	2.4702	1.2291	0.77606
YDL029W	-0.10299	-0.12235	-0.42779	-1.2272	-1.3452	-0.768	-1.1776	-0.37605	0.080745	-0.57046	-1.0495	-0.61986	-0.59074	-0.96184	-0.88772	-1.2681	-0.87167	-1.29	-1.6799	-0.80632	-1.4445	-1.381	-1.0126	-0.41052	-1.1331	-1.0245	-0.27913	-1.0528	-0.49352	-0.44826	-1.0627	-0.56959	-1.0784	-0.58492
YDL030W	-0.13102	0.3312	0.28324	1.4885	2.064	1.8378	1.0587	1.3786	0.77486	0.61112	0.68818	0.18675	-0.11384	0.24837	0.66968	0.37253	1.2478	1.1368	1.1391	0.68428	0.77639	NaN	1.0337	1.18	0.97333	0.50243	1.4894	1.2405	0.70981	0.45252	0.047085	0.63946	0.60165	0.46382
YDL031W	-0.45668	-0.4623	-0.044668	0.080877	-0.088528	0.19227	0.28006	0.70067	0.28444	1.3239	1.187	-0.29194	0.43536	0.66475	0.21365	1.1531	0.82578	0.29394	0.58003	0.32563	0.12257	0.84084	1.2105	0.91306	1.9591	0.41138	0.93506	2.0192	1.3912	0.56592	0.95328	0.7839	1.9626	0.24444
YDL032W	-0.26621	0.42397	-0.49318	0.31372	-0.013723	-0.17618	-0.29889	-0.52308	0.56734	-0.39335	0.56616	-0.36255	-1.1402	-0.26303	0.24981	0.00060275	-0.69266	0.0041863	-0.32807	-0.6715	0.015458	-0.36131	-0.53214	0.23504	-0.19109	-0.04467	0.070077	-0.16593	0.67817	-0.10486	-0.22475	-0.4447	-0.069651	NaN
YDL033C	0.024508	NaN	0.02658	-0.19962	-0.12813	-0.33784	0.069474	-0.30496	-0.16856	0.35155	0.26227	-0.44029	0.54534	0.25894	-0.067881	0.18152	0.10002	-0.44197	-0.038093	-0.34461	-0.58971	-0.0056505	-0.15276	0.20873	-0.038745	-0.17235	-0.43925	0.040299	-0.17021	-0.18827	-0.0017161	-0.1383	0.041526	-0.085836
YDL034W	-0.56785	-0.49722	-0.25829	-0.10485	-0.59034	-0.19732	0.27451	0.0079561	-0.1526	-0.91176	0.40662	-0.20029	NaN	-0.07455	-0.27759	-0.48521	NaN	0.24621	0.33832	-0.77744	0.1538	-0.31357	-0.33484	-0.66985	0	-0.019342	-0.14434	-0.48331	0.088341	-0.057182	-0.3447	-0.42042	-0.069489	0.11204
YDL035C	-2.0779	-0.34125	-1.4356	-1.7205	-1.6058	-0.37457	0.31617	-0.50595	-0.066276	-0.2973	0.47098	-0.34725	1.4136	-0.64231	-0.28251	-0.45636	-0.22942	-0.31802	-0.28411	-0.17182	-0.2518	-0.51579	0.045108	-0.69153	-0.62005	-0.29512	0.11722	-0.70452	-0.028678	-0.77965	-0.73246	-0.23275	-0.25744	0.072054
YDL036C	-0.18702	-0.36358	-0.30863	0.066802	0.45657	-0.47735	-0.21466	-0.60871	-0.080542	0.27878	0.17748	-0.52656	-0.63923	0.24935	0.081097	-0.58176	-0.35511	-0.4566	-0.29097	0.22609	0.51632	-0.09946	-0.21566	-0.33093	-0.48939	-0.050791	0.066871	-0.46152	-0.010587	-0.25334	0.15161	-0.7494	-0.048195	-0.25423
YDL037C	-1.2572	-1.1225	0.10389	-0.15337	-0.076209	-0.41115	-0.46078	0.37065	-1.6018	1.7447	0.5042	-0.31458	1.231	-0.46113	0.29291	0.15276	-0.25909	-0.26805	0.067649	-0.17321	-0.503	0.32496	-0.8687	0.011517	0.031216	-0.72524	-0.66775	-0.54167	-0.74355	-0.51414	-1.3101	-0.68899	-0.73239	-0.93322
YDL038C	-0.2773	0.41476	1.5614	0.70042	0.65372	0.62204	-0.24882	0.95873	0.43644	2.3758	1.7684	0.54655	2.5868	-0.2929	-0.63009	1.768	0.4565	-0.46135	NaN	0.046234	0.57308	1.6615	NaN	0.8267	1.2245	-0.42862	0.20465	0.43968	-0.61746	0.25901	-1.3211	-0.20543	0.56351	-0.036857
YDL039C	0.071797	0.50723	1.7319	0.92309	0.94888	0.92511	0.5291	1.5334	-0.093565	2.8309	2.3036	1.1699	3.2987	1.5592	1.1054	2.085	0.65532	-0.11537	1.5959	0.84949	1.0481	2.4509	-0.08441	1.1379	1.4861	-0.51779	0.40053	1.1758	-1.1936	0.58587	-0.919	0.46831	0.87508	0.53238
YDL040C	-0.092433	-0.33106	0.21804	-0.7737	-0.68115	-0.809	-1.1103	-0.49805	-0.36496	-0.28625	-0.30234	-0.47867	0.59994	0.090897	-0.41523	-0.20521	-0.34278	-1.0133	-0.4919	-0.52406	-0.9911	-0.43173	-0.032782	-0.43499	-0.3558	-0.58157	-1.2595	-0.50996	-0.39525	-1.0873	-0.37661	-0.95316	-0.4842	-0.10382
YDL041W	-1.0032	0.041051	-0.72433	-0.41302	NaN	-0.36392	0.30047	NaN	-0.64521	-0.63559	-0.51495	-0.6091	-1.8119	-0.48846	-0.46033	-0.51271	-0.63891	-0.40427	-0.30489	-1.3007	-0.20722	-0.687	-0.80925	NaN	-0.46135	-0.20712	-0.46717	-0.50353	-0.25519	-0.54802	-0.60343	-0.34636	-0.7373	-0.33488
YDL042C	-0.21565	-0.35323	-0.52095	-0.6696	-1.2116	-0.84391	-0.63153	-0.58074	-0.46248	-0.61012	-0.004247	-1.0327	-0.53952	-0.757	-0.83476	-0.84135	-0.87164	-0.8396	-0.94351	-0.34695	-0.72132	-1.0221	-0.69898	-0.58797	-0.74294	-0.69358	-0.55313	-0.69654	-0.85931	-0.65564	-0.88443	-1.0421	-0.59121	-0.82573
YDL043C	-0.18626	0.033638	-0.17015	-0.60754	-0.21438	-0.32444	-0.076698	-0.15801	-0.38124	0.090053	0.25598	-0.28223	-0.31108	-0.28175	-0.50603	-0.36991	-0.25107	0.1549	0.37562	-0.64708	-0.55015	-0.13405	-0.25426	0.29829	-0.72165	-0.28279	-0.32403	-0.34083	-0.4007	-0.3394	-0.46057	-0.02223	-0.20957	0.26135
YDL044C	-0.16415	-0.23292	-0.1244	-0.50409	-0.29981	-0.086791	0.92609	-0.26908	-0.31642	-0.044754	0.28056	0.032474	-0.29362	0.19235	0.2992	-0.053918	0.19765	0.060713	-0.26474	0.26516	-0.29407	0.19929	0.30914	-0.18767	-0.14671	0.075887	-0.45682	-0.22837	-0.076718	-0.16197	0.16862	-0.11011	0.13934	0.57431
YDL045C	-0.18348	0.1232	-0.22214	0.34833	0.29918	-0.013759	-0.4194	-0.15402	-0.035731	-0.47731	-0.36355	-0.20841	-0.28054	-0.38008	-0.3207	-0.51828	-0.73658	-0.016456	0.10033	0.17483	-0.83471	-0.45368	-0.7775	-0.33393	-0.95104	-0.77729	-0.66351	-0.7976	-0.66254	-0.71089	-0.86419	-0.31619	-0.47909	-0.31468
YDL046W	0.0072731	1.3362	0.79843	0.34659	0.25365	-0.1188	-0.17418	0.68481	1.5296	-0.27821	-0.9148	0.76248	0.58357	-0.42781	1.0724	0.1662	-0.62155	0.81319	-0.5969	-0.50501	-0.06022	-0.89063	-1.2503	0.38836	-1.1388	-1.4912	-0.35065	-1.0593	-1.4783	-0.063603	-1.1523	-0.0074498	-0.86501	-0.74215
YDL047W	-0.14269	-0.09914	0.37642	-0.36413	-0.43234	-0.15838	-0.38924	0.4106	0.35962	0.72607	0.059963	0.735	0.72178	0.18131	0.15423	0.20989	-0.098235	-0.12582	0.32524	0.5142	-0.083317	-0.14125	0.19375	-0.0026691	0.016673	-0.14891	-0.64279	0.25345	-0.46314	-0.37905	-0.026267	-0.012825	0.24714	-0.19548
YDL048C	0.5206	0.62284	0.24111	-0.096519	-0.29987	-0.095238	0.12256	0.27515	3.0695	3.0084	2.1723	2.9858	2.1525	1.727	2.9616	1.8078	1.0997	1.9134	1.7695	1.8426	0.86659	1.3475	1.1357	1.9726	2.1756	0.42303	2.3032	1.9211	0.84968	1.4891	1.0051	2.049	1.8441	0.42432
YDL049C	NaN	0.56763	0.50312	3.7675	2.8587	3.6925	4.3999	2.3474	0.84696	-0.0013649	0.22396	0.70075	0.22083	-0.099974	0.7289	0.50925	0.86376	2.6128	2.8696	3.5318	3.5066	2.5641	3.2803	3.4545	3.8862	2.5853	3.2695	3.7587	2.9346	3.1831	2.8997	3.136	3.2797	1.4676
YDL050C	-0.59969	-0.030799	-0.31023	0.11067	0.19245	-0.23653	0.72675	-0.65381	-0.087612	-0.6001	0.10243	-0.58013	-1.3811	0.35262	-0.70985	-0.40097	-0.77554	0.71069	0.69553	-0.33719	0.14059	-0.36663	-0.43545	-0.10126	0.1266	-0.050526	0.16193	-0.57624	NaN	-0.10054	0.06448	-0.62962	-0.54567	0.015036
YDL051W	-0.79032	-0.49218	0.067886	2.0847	1.8722	2.3708	2.0452	2.109	-0.60332	1.0404	1.2424	-0.50945	1.0146	0.96528	-0.022157	1.424	1.2631	1.7148	2.2015	1.8439	2.0841	2.342	2.0856	2.2735	2.1593	1.4091	1.9002	1.6065	0.9647	1.6278	1.0616	1.5713	1.2677	1.1818
YDL052C	0.61699	0.16961	0.086131	-0.53144	-0.83438	-0.26608	-0.41365	-0.21269	0.31633	0.85117	0.39782	-0.2664	0.74717	0.59084	0.29604	-0.23506	0.041895	-0.27559	-0.0061202	-0.67288	-0.86743	-0.2834	-0.099496	-0.33657	-0.18243	0.18044	-0.51126	-0.13347	-0.076708	-0.5373	0.1361	-0.57562	-0.02589	0.19967
YDL053C	0.1773	0.45104	1.1083	0.15371	0.39178	-0.11367	-1.04	0.38985	0.11343	0.63108	-0.24283	0.49821	0.58631	0.15201	0.48791	0.47002	0.78144	-0.32336	-0.24953	0.45626	-0.1732	0.13908	0.12188	-0.35757	-0.21746	-0.24474	-0.40085	-0.080651	-0.34533	-0.33386	-0.31098	0.20928	0.030019	-0.46929
YDL054C	1.9518	2.0942	3.2815	1.9016	2.2604	1.5709	0.86204	1.2591	0.60793	1.8579	1.795	2.9719	2.4458	0.76705	2.5709	2.2447	1.7659	1.9198	1.3077	1.6526	1.4504	0.50501	0.85837	1.4609	0.53121	0.096879	0.85847	0.45806	0.36636	0.39304	-0.2157	0.49327	-0.044793	-0.070135
YDL055C	-0.81158	-1.6489	-1.375	1.8911	1.3026	2.0649	0.46224	1.9522	-0.84593	-0.84592	-0.9713	-1.5698	-0.4494	-1.269	-1.7003	-0.57268	-0.4618	1.0373	1.0204	1.6225	1.8955	1.9875	1.4059	2.001	0.144	1.3288	1.1816	0.46117	0.78323	0.86285	0.29498	1.0449	0.1395	0.17696
YDL056W	0.16711	-0.57249	-0.42034	0.92661	0.66895	0.39487	-0.46329	-0.13214	-0.17084	-0.17008	0.15761	0.28767	0.56067	-0.24834	-0.48987	0.11557	0.023415	-0.14726	-0.41579	0.65604	0.2674	0.1747	-0.3094	0.42757	-0.053424	-0.12715	-0.44006	-0.22311	-0.48619	-0.087991	-0.24225	-0.19381	0.2575	0.1257
YDL057W	0.48106	0.67715	0.37146	-0.61711	-0.83634	-0.73632	-0.99259	-0.64268	0.49992	-0.5328	-0.21087	0.056218	-0.30735	-0.016829	0.2258	0.031391	-0.22249	-0.82322	0.068819	-1.166	-0.79846	-1.0085	-0.51234	-0.7868	-1.0938	-0.90594	-1.4107	-1.5612	-1.4116	-1.6881	NaN	-1.3012	-1.0888	NaN
YDL058W	0	-0.35885	-0.033387	-0.030699	NaN	-0.35799	-0.41996	-0.046136	-0.30224	-0.068083	-0.17237	-0.24327	-1.5994	-0.6994	-0.27961	-0.33171	-0.16959	-0.054907	-0.42995	-0.166	-0.41739	-0.44893	-0.42422	-0.39262	-0.31951	-0.54666	-0.85431	-0.18391	-0.83256	-0.46573	-0.47245	-0.21004	-0.098279	-0.30941
YDL059C	1.578	0.083453	1.6359	0.56406	1.2304	0.04332	-0.49302	-0.80707	-0.082934	0.27904	-0.009269	1.0136	0.61511	0.025557	-0.38264	0.59978	-0.75626	-0.15042	0.18262	0.15713	0.3554	1.5497	0.27967	-0.41832	0.62205	0.19313	-0.019515	0.39367	0.42327	-0.60076	0.26244	-0.33797	-0.1936	0.54568
YDL060W	-1.3612	-0.29411	-0.64235	-0.34758	-0.79142	0.30009	-0.0023284	-0.73957	-0.26643	0	-0.13032	0.087505	1.3661	1.5305	-0.69589	-0.030263	-0.063886	-0.39039	0.21402	-0.47878	0.29993	-0.14285	-0.0052663	0.31909	0.053317	0	0.19195	-0.28321	0.2371	0.46212	0.24109	0.074912	0.12141	0.13075
YDL061C	-1.3883	-1.5046	-1.626	-1.5872	-1.9325	0.038266	-1.0352	-0.30543	-0.5584	-0.33731	0.33118	0.26056	2.0905	2.1819	-1.3723	-0.057529	-0.19045	-1.9586	0.7667	-0.61867	0.042031	0	0.15855	0.15238	0.34411	0	-0.20668	0	0.39149	-0.13033	0.19633	-0.00081385	-0.23674	0.41579
YDL062W	-0.6466	-0.069427	-0.26068	1.2399	1.1457	0.51026	-1.1263	-0.40217	-0.55688	0.45143	0.02709	0.3331	-1.2535	0.016645	-0.53499	-0.19937	0	-0.29494	-0.40089	-0.36867	0.51064	-0.046153	-0.10058	0	0.17163	0	0	0.13054	0.11186	0.040071	0.35316	0	0.069949	0.47983
YDL063C	-0.66455	-0.84733	0.17729	0.15855	-0.00025007	0.40596	-0.62994	0.049826	-0.32678	0.10247	0.27123	0.24381	1.5982	1.7237	-0.93955	-0.5681	-0.086877	-0.79666	0.55954	-0.42116	0.80086	-0.096551	0.25843	-0.22394	0.045476	0	0.0059777	-0.21809	0.18647	0.18046	0	0.14145	0	0.26879
YDL064W	2.0231	1.5086	2.3898	2.4264	2.4055	0.22245	1.1032	NaN	1.5045	-0.12287	0.22893	0.43931	1.1673	0.41588	1.3973	0	-0.072062	1.4967	1.8248	-0.66115	0.38963	-0.1528	-0.26451	-0.27171	0.11534	0.098318	-0.004023	0.41492	0.17162	-0.10561	0.071975	0.087743	0.020663	0.31639
YDL065C	0.62922	0.36186	1.3185	2.348	2.1348	2.4124	1.3553	2.0162	-0.019901	0.23918	-0.20016	0.2388	0.25229	-0.055305	0.12643	0.28903	0.73688	1.0404	1.5143	2.2374	1.9553	2.2568	1.8729	1.9644	1.4538	1.2061	1.4631	1.3121	1.014	1.6427	0.90687	1.6988	0.65367	0.20703
YDL066W	0.023246	-0.93822	-0.77848	-1.6056	-1.4248	-1.4252	-0.85849	-0.61923	-0.95404	-0.20769	-0.081322	-0.84871	0.3105	-0.47181	-0.63669	-0.56462	-0.30049	0.39081	-0.14319	-0.014653	-1.7587	-0.46479	-0.33064	-1.266	-1.0308	-0.88853	-1.5287	-1.0153	-1.1664	-1.2173	-0.96074	-1.0438	-0.80581	-0.85464
YDL067C	0.10167	-0.12788	0.17815	0.16222	0.10754	-0.0096432	0.72185	0.19664	0.16303	0.31227	0.41952	0.21292	1.3595	0.22325	0.14301	0.49285	0.38276	1.5029	1.4264	0.41024	-0.16786	0.45426	0.38275	0.15356	-0.29428	-0.39181	-0.1619	-0.43252	-0.46937	-0.28621	-0.79385	-0.17281	-0.50851	-0.66497
YDL068W	-0.33787	-0.10768	-0.29744	-0.37234	-0.43519	-0.30687	-0.3042	-0.22891	-0.23623	-0.7284	-0.034095	-0.19612	NaN	-0.2829	NaN	0	-0.57811	0.59248	0.40365	-0.90811	0.0030154	-0.42548	-0.57438	-0.41266	0.093716	-0.097083	-0.052756	-0.60175	0.017685	-0.10935	-0.38331	-0.11837	-0.20367	-0.034629
YDL069C	0.11835	-0.1755	0.26851	-0.57459	0.21813	-0.55998	-0.75023	-0.50608	-0.16279	0.25821	0.067841	0.30483	-0.26379	-0.048811	-0.39573	0.27964	0.15513	-0.14293	-0.44271	-0.25931	-0.53546	-0.11893	-0.083687	-0.78497	-0.90387	-0.35206	-0.38011	-0.85697	-0.34576	-0.49134	-0.44256	-0.60284	-0.28927	-0.50931
YDL070W	1.9067	1.4661	2.1899	1.8958	1.7904	1.6686	0.011189	1.8755	1.7274	0.51643	0.22858	2.6012	-0.12429	0.017894	1.2388	1.0309	0.68689	0.4678	-0.29549	0.93769	1.317	0.95095	0.83139	1.7899	0.67408	0.76442	1.1689	0.63164	0.27623	1.573	0.41888	1.3835	0.59087	0.38564
YDL071C	0.66282	1.4109	0.7261	0.23995	0.92679	-0.073555	1.0347	-0.31513	1.2112	-0.18941	-0.56331	NaN	-0.93713	-0.72231	1.9087	-0.23392	-0.48766	1.9974	1.0273	-0.60337	0.30655	-0.31985	-0.40273	-0.65151	-0.32733	-0.17296	0.26573	-0.41519	-0.2242	-0.079063	-0.21033	-0.13546	-0.52777	-0.13735
YDL072C	0.1139	-0.34362	-0.44251	-1.2453	-1.6299	-0.5587	-1.2108	0.46543	-0.11459	0.12661	-0.34811	-0.10931	0.21158	-0.80258	-1.0266	-0.5737	-0.88967	-2.0421	-2.0036	-0.79487	-0.96147	-0.47284	-0.34529	-0.11921	-0.75376	-0.46122	-0.07842	-0.15722	-0.21576	0.10234	0.051218	0.27833	-0.19095	-0.099434
YDL073W	-0.053114	0.77818	0.075587	1.0618	1.0108	0.69359	0.39572	0.26624	-0.20597	0.20554	0.30815	-0.043072	0.23798	0.8057	-0.31768	0.75998	0.64679	-0.12231	0.64568	1.2002	1.1103	0.74551	1.3318	0.96193	2.1028	0.66246	0.6627	1.7922	1.3004	0.40617	1.4495	0.10323	1.3642	0.33741
YDL074C	0.26103	-0.4622	0.012488	0.27648	0.028869	0.6627	-1.5077	-0.030626	-0.050815	0.60645	0.2462	0.73115	-0.82437	-0.38074	-0.68325	0.11508	0.58298	-1.3222	-1.4043	-0.22926	-0.58206	-0.087052	-0.022493	-0.066774	-0.37317	0.34825	0.358	-0.0629	0.50846	0.60677	-0.034125	0.51375	0.047943	0.77752
YDL075W	-1.8875	-1.8811	-1.7878	-2.2239	-2.243	-1.1933	-1.418	0.59134	-1.6085	1.9936	2.264	-1.2373	1.2679	2.0165	-1.981	1.5634	1.3464	-1.8908	0.58803	1.8246	-1.1205	1.5222	2.0025	-0.56415	1.3403	1.5754	-0.27891	1.2824	1.284	0.55516	1.5607	0.89785	1.7256	2.324
YDL076C	0.83117	0.23845	0.95338	3.5481	3.1427	3.5401	2.8333	2.6844	0.13126	0.27771	-0.10911	0.30954	0.37497	-0.4429	0.30121	0.39906	1.5446	2.4442	2.3737	1.6354	3.6829	2.7433	2.5167	2.952	2.4015	2.9632	3.2582	2.7168	2.585	2.5959	1.912	3.0079	1.6423	1.2263
YDL077C	0.16276	0.60471	0.61627	-0.046953	0.31016	0.006456	-0.41716	0.46753	0.26198	0.20735	-0.22926	-0.23073	0.48761	1.6046	-0.020332	-0.12549	-0.20463	-0.15938	0.16368	-0.38084	0.044201	-0.86897	-0.58787	-0.1672	-0.51476	-0.46851	-0.33254	0.042012	-0.014982	-0.20454	-0.26093	0.20843	0.038452	-0.085422
YDL078C	0.14072	-0.080258	0.01841	-0.83505	-0.82381	-0.3751	-0.72592	0.89458	0.11079	-0.62706	-0.80381	0.20384	0.031075	-0.59901	-0.54826	-0.9197	-0.8524	-1.2241	-1.909	-0.83633	-0.92376	-0.99347	-0.91625	0.090793	-0.61912	-0.33211	0.22019	-0.042625	-0.36885	0.51873	-0.14478	0.73182	-0.18858	0.14524
YDL079C	-0.075229	-0.84599	1.9781	3.5175	3.5063	2.6203	0.12734	1.6451	-0.42395	-0.9683	-0.74926	-0.28696	-0.4272	-1.3148	0.07551	2.2109	2.0771	1.7005	1.244	3.1124	2.9887	2.4252	1.812	2.4963	2.2374	1.5385	2.3038	1.562	1.1112	1.0189	0.55084	1.2369	0.79811	-0.075467
YDL080C	0.32234	1.2183	1.0905	2.2875	2.1099	1.3871	0.94325	0.47567	0.1592	0.59447	0.35787	0.59103	1.4799	0.55493	0.95399	1.6347	1.4303	1.2895	1.7345	1.6458	1.4593	1.2808	0.31716	0.95225	1.234	0.79797	1.1913	0.69566	0.067553	0.60612	0.27628	0.38203	0.83877	0.16134
YDL081C	-1.548	-1.507	-1.9219	-1.7126	-1.8705	-1.612	-0.7405	0.48659	-0.65511	1.0656	1.9385	-1.2588	-0.091494	1.4588	-0.85963	1.0439	0.65045	-1.5105	0.28754	0.6876	-0.80821	1.0741	1.3581	-0.3175	1.0007	1.0238	-0.50541	0.79188	0.79969	0.31229	0.68977	0.50957	1.2271	0.80418
YDL082W	-2.9651	-2.1076	-2.5128	-2.4209	-2.4977	-1.7929	-2.0497	0.46699	-1.714	1.72	1.9784	-1.3721	1.3377	1.7192	-2.2275	1.5871	1.4077	-2.3184	-0.06271	1.9082	-1.3396	1.5588	1.6909	-0.82418	1.0678	1.3333	-0.24492	1.2822	1.3463	0.13388	1.5497	0.73603	1.502	1.3417
YDL083C	-2.5117	-2.0328	-2.1332	-2.7896	-2.9995	-1.6478	-1.5251	0.57086	-1.7194	0.80404	2.3274	-1.1522	1.0447	1.7665	-2.1289	1.6937	1.3555	-2.0027	0.62306	1.6297	-1.4375	1.2614	1.8879	-0.76941	1.3373	1.375	-0.46394	1.0202	1.0439	0.14	1.0847	0.80892	1.5429	1.4863
YDL084W	0.59377	0.28801	0.095234	-0.39256	-0.57272	0.32025	-0.29153	0.53654	0.51447	0.75831	0.0383	0.55275	0.74865	0.12881	-0.22463	0.54725	0.2149	-0.8204	-0.33501	0.73391	0.0073073	0.87535	1.0586	0.92821	0.43435	0.37941	-0.061432	1.0984	0.090447	0.039334	0.61222	0.18473	0.86237	0.99938
YDL085W	0.060191	0.094793	-0.090063	-0.83845	-0.96234	-0.056567	-0.20308	1.2536	-0.12149	-1.4092	-3.0071	-0.34491	0.031783	-0.83669	-0.44147	-1.4634	-2.0349	-1.0545	-1.103	-1.5234	-1.4919	-1.3444	-0.60396	0.5955	-0.43274	-0.52297	0.46203	0.49085	0.13658	1.0322	0.32134	1.211	0.52457	0.86149
YDL086W	0.068461	-0.25787	-1.0119	-1.9885	-1.8846	-2.5631	-1.8261	-0.82099	-0.22804	-0.45638	-1.1625	-0.60822	0.16642	-0.75055	-1.1078	-1.2591	-1.5595	-1.6171	-2.3412	-1.3719	-2.7746	-3.0262	-2.312	-2.0386	-2.9623	-2.4704	-1.7718	-2.2145	-2.0634	-1.4059	-1.376	-0.73442	-1.56	-0.89765
YDL087C	1.2383	1.1883	1.3508	1.4672	1.6623	1.1207	0.76937	0.26875	1.2266	-0.23502	0.06849	0.92393	0.96012	0.67074	1.5942	0.26687	0.56343	2.0027	1.0519	-0.12762	0.74256	0.27307	0.16237	0.25486	0.24645	0.32357	-0.049547	-0.15693	-0.0031726	0.30902	0.19475	-0.093235	0.18902	0.22744
YDL088C	-0.22004	-0.4354	0.47482	1.9986	1.7731	1.4754	0.30533	1.5809	-0.51784	-0.026049	0.17573	0.13615	0.71364	-0.19402	-0.15191	0.82242	1.1258	0.96906	0.81503	2.2162	1.7032	1.9634	1.3637	1.6131	1.1293	0.96039	0.91292	1.0009	0.29721	0.72522	0.7736	0.54113	1.0917	0.36186
YDL089W	0.63675	0.66698	0.98892	1.7733	2.4142	1.5948	0.047847	0.31738	0.71796	-0.036196	-0.25401	0.54637	-0.79051	-0.4916	0.24753	-0.28662	0.50946	0.45089	0.54463	1.8537	1.657	1.3054	0.33748	0.9189	0.24953	0.66615	1.2798	0.55076	0.41659	0.64625	0.29073	0.94883	-0.071328	-0.25399
YDL090C	1.3501	NaN	1.1219	0.78616	1.1652	0.26062	0.28372	-0.20078	0.97785	0.41139	0.052545	0.36193	NaN	0.14959	0.63401	-0.25253	0.20063	0.96017	0.37927	0.5512	0.3905	0.011907	-0.28346	0.51566	-0.47823	-0.1517	-0.040427	-0.34943	-0.16491	0.13419	-0.098061	0.24463	-0.065121	0.35474
YDL091C	0.44061	0.29809	0.29352	-0.5543	-0.23163	-1.134	-1.0566	-0.6052	-0.12876	-0.22584	-0.97237	0.095197	0.17108	-0.91247	-0.86221	-0.42991	-0.74104	-0.85735	-1.6889	-0.92099	-0.73952	-1.348	-0.63779	-0.66888	-1.8123	-1.2878	-0.31213	-0.97399	-0.94667	-0.034618	-1.2532	-0.13654	-0.77712	-0.25436
YDL092W	0.5735	0.37894	0.32807	-0.40978	-0.22322	0.1614	-0.53648	-0.10155	0.20739	0.45509	0.60001	0.21342	0.80422	0.52031	-0.28365	0.30132	0.14518	-0.88152	-0.1261	0.30031	-0.63799	0.30873	0.19178	-0.25699	0.12055	0.23613	-0.43737	0.25431	-0.093284	-0.046337	0.13198	0.17314	0.49015	0.54335
YDL093W	0.0041901	0.71338	-0.29414	-0.20759	-0.35018	0.29959	-0.1586	-0.49347	0.23575	-0.96977	-0.64729	-0.24661	-1.3298	0.29052	0.13007	-1.1188	-0.56307	-0.10839	0.2019	0.043469	NaN	-0.33704	0.17668	-0.6178	-0.86237	-0.29894	-0.20944	-1.0091	-0.53242	-0.27862	-1.1344	-0.48926	-0.70385	-0.30026
YDL094C	0.29979	-0.16896	-0.17467	0.29939	0.23588	-0.39051	0.14867	-0.30595	0.08069	-0.26872	-0.41213	-0.21885	-1.703	-0.01949	0.27714	-0.39796	-0.50391	0.23519	0.3797	-0.7074	0.27936	-0.66421	-0.59653	-0.30526	-0.45666	-0.23321	-0.22394	-0.59019	0.0023361	0.11495	-0.50012	-0.31706	-0.64212	-0.3483
YDL095W	0.76762	0.18049	0.71636	-0.043168	0.13906	-0.79376	-1.0579	-0.6092	0.18603	0.17248	-0.23922	0.098342	0.77069	-0.1482	-0.32043	-0.27086	-0.22956	-0.016352	-0.52896	0.12395	-0.63835	-0.82192	-0.4909	-0.74988	-1.233	-0.72935	-1.7285	-0.88952	-0.74316	-1.282	-0.56021	-1.5014	-0.69659	-0.61917
YDL096C	-0.61186	-0.044535	-0.6778	-0.12321	-0.23662	-0.47915	-0.17829	-0.49738	-0.16645	-0.39812	-0.36302	-0.30258	-1.7531	0.0098977	0.32529	-0.49388	-0.73202	0.22232	-0.11667	-0.97762	-0.057016	-0.55769	-0.45511	-0.087377	-0.3656	-0.051038	-0.14053	-0.46265	-0.075978	-0.15609	-0.20833	-0.34925	-0.19385	-0.39203
YDL097C	0.80776	NaN	0.71885	-0.3532	0.43756	-0.78814	-1.7295	-0.89836	0.69708	0.039601	-1.0971	1.0736	0.95987	-1.348	0.66998	0.55225	-0.34332	-0.16076	-0.31353	-0.71388	-0.78732	-0.97882	-1.0339	-0.50456	-1.6173	-1.0892	-1.0194	-1.4762	-1.4246	-0.63515	-1.3034	-0.92534	-1.2118	-1.174
YDL098C	0.24235	0.13711	-0.47572	0.16809	0.22291	-0.1989	-0.16373	-0.66927	0.34407	-0.69635	-0.65778	0.090482	-0.39074	0.28105	-0.035544	0.33946	-0.030179	0.61542	0.54529	0.16977	-0.43772	-0.42372	-0.29656	-0.66609	-0.26619	0.012113	-0.47779	-0.40434	-0.16594	-0.81741	-0.04496	-0.733	-0.40754	-0.041247
YDL099W	0.48746	-0.7154	0.5963	-0.96138	-0.48785	-0.78755	-1.3606	-0.22107	-0.84711	0.11252	-0.028742	0.25842	0.62478	0.89279	-1.7085	-0.11213	-0.28383	-1.8113	-0.048155	-0.65449	-1.3365	-0.70327	-0.60604	-0.48113	-1.1318	-0.75915	-0.63568	-0.839	-0.9236	-0.39105	-0.75816	-0.28296	-0.54268	-0.34567
YDL100C	0.93804	1.338	1.2773	-0.11675	-0.041525	-0.19941	-1.1944	-0.18148	0.97678	0.60271	-0.76196	0.90866	0.93961	-0.28812	0.89662	0.53441	-0.017739	-0.10813	-0.3512	-0.48129	-0.50361	-0.28077	-0.35547	-0.15023	-0.73192	-0.86928	-0.69979	-0.8055	-1.0765	-0.89087	-0.99024	-0.66771	-0.91269	-1.4207
YDL101C	0.28521	0.30019	0.33779	-0.5157	-0.05185	-0.83625	-0.36955	-1.1182	0.49878	-0.62725	-0.5665	0.01254	-0.77588	0.15983	0.071865	-0.79395	-0.68765	-0.44632	-0.35289	-0.84782	NaN	-0.76691	-0.79728	-0.90153	-0.99026	-0.57867	-1.1717	-1.2328	-0.90436	-0.7458	-0.39805	-1.5492	-1.2331	-0.57254
YDL102W	-0.44348	0.37227	0.29437	-0.1595	-0.19308	-0.35647	0.0040331	-0.024895	0.10157	-0.14555	0.0059585	-0.1842	-1.0949	0.84301	0.3341	-0.15033	-0.13887	0.68025	NaN	0.20829	-0.33953	-0.13439	-0.076686	0.43389	-0.75458	-0.1166	-0.20792	-0.37715	-0.4974	-0.10224	-0.24125	-0.40795	-0.80916	-0.20854
YDL103C	1.0716	1.2982	1.7087	3.244	2.9535	2.6906	1.9953	1.7386	1.0086	0.39003	-0.12349	0.94056	1.116	0.67538	1.1683	1.4728	2.2372	2.4056	2.5039	3.2296	2.8607	2.2333	2.0214	2.5878	1.9271	1.8571	1.8376	1.238	1.1755	1	0.57642	1.2138	0.53445	-0.069073
YDL104C	-0.86936	-0.27591	-0.99381	-0.83382	-0.81873	-0.97458	-0.63296	-0.49604	-0.56317	-0.37074	-0.083657	-1.1601	-0.41109	-0.050053	-0.95139	-0.73804	-0.32636	-0.98592	NaN	-0.53362	-1.9576	-0.808	-1.1478	NaN	-1.9121	-1.1839	-1.2013	-1.5383	-1.0709	-0.63818	-1.4568	-1.0945	-1.3863	-1.1511
YDL105W	0.033053	-0.66931	-0.26282	-0.10977	-0.17492	-0.59941	-0.47823	-0.72998	-0.77011	-0.30064	0.22748	-0.51546	0.046237	-0.43791	-1.002	0.25003	-0.25462	-0.81817	-0.52921	-0.75417	0.035675	-0.064673	-0.41916	-0.015159	-0.28448	0.24829	-0.23588	-0.084872	-0.23115	-0.2055	0.24777	-0.35619	-0.30045	0.46008
YDL106C	0.73707	0.5002	1.4299	1.408	1.7013	0.42413	0.03771	0.57839	0.42221	-0.3137	0.069562	0.68227	0.60169	-0.44505	0.5093	0.88912	0.96087	0.74919	0.37721	1.0262	0.4885	0.43746	0.45198	0.15172	-0.27889	-0.34509	-0.54595	-0.50343	-0.54052	-0.27633	-0.36552	-0.26247	-0.43099	-0.40682
YDL107W	0.22489	0.17122	1.0033	1.0466	1.4398	0.77331	0.41766	-0.14741	0.62926	-0.079343	0.32165	-0.16972	-0.41197	0.16807	0.82906	-0.1151	1.0274	0.4526	0.66315	0.69876	0.70355	0.26846	0.6804	-0.29349	0.06341	0.18261	0.44578	-0.5755	0.15961	-0.042191	0.058388	-0.30851	-0.5195	0.1705
YDL108W	0.050238	0.27779	0.69921	0.66011	1.2159	1.1194	-0.025295	-0.2349	0.045095	0.61049	0.38605	0.51021	-0.25596	-0.32707	0.31643	0.34143	0.82335	0.82287	-0.23228	0.19563	0.90276	0.047915	0.28709	-0.48336	0.27607	0.58709	0.47232	0.1541	0.37165	0.32436	0.22848	-0.38127	0.14847	0.8227
YDL109C	0.20018	0.57195	0.98328	1.687	1.8474	0.36091	0.4083	0.080229	-0.02197	-0.051864	-0.18112	-0.087348	-0.18274	0.26462	0.096729	-0.073175	0.64104	0.89627	1.324	0.70503	0.99725	0.51704	0.44598	0.81561	0.27169	-0.32513	0.75602	-0.14239	0.14967	0.24584	0.057705	-0.18537	0.20002	0.13326
YDL110C	1.1252	0.96193	1.1734	0.81135	0.77679	0.24233	-0.76456	0.35023	1.0017	0.61427	-0.97848	1.4787	2.1127	-0.081536	0.88267	0.61054	0.53203	0.69314	-0.29658	0.58045	0.011142	-0.36834	-0.1595	-0.038822	-0.87388	-0.71091	-0.46924	-0.91738	-0.82024	-0.60972	-0.63487	-0.25939	-0.39015	0.20312
YDL111C	0.42269	-0.36018	-0.050473	-0.40943	-0.7614	-0.012357	-0.10545	-0.26746	0.67707	0.34604	0.266	0.25177	1.1635	0.55321	-0.039763	0.19452	0.054362	-0.23588	0.41055	-0.58912	-0.23898	0.09443	0.066285	0.085392	0.047478	-0.36622	-0.063112	0.23076	-0.13054	0.13639	0.10496	-0.25473	0.33391	0.42283
YDL112W	-0.84909	-0.0071123	0.0701	-0.40735	-1.0779	-0.056508	-0.33178	0.88158	0.23458	0.65817	0.93925	-0.26537	0.95276	-0.10896	0.24495	0.42619	0.67486	-0.22519	-0.13115	0.82389	-0.59264	0.81048	0.55941	0.17867	0.72227	0.52009	-0.13995	0.88676	0.39897	0.36016	0.87353	0.27421	1.5895	1.1059
YDL113C	-0.066997	-0.15771	0.26711	0.076322	0.31075	0.19399	-0.11626	0.16331	0.10814	-0.94678	-0.59093	0.11495	-1.59	-0.53043	-0.41843	-0.36555	-0.22583	-0.22117	-0.37688	-0.13192	0.093114	-0.61832	-0.24324	0.35579	-0.40256	-0.75695	0.041112	-0.5887	-0.58225	0.17728	-0.42557	0.19505	-0.53833	-0.45424
YDL114W	-0.043423	0.23083	2.8247	5.0668	5.6368	4.0731	4.7791	2.6721	0.46901	-0.36409	-0.27725	0.045844	-0.94884	0.11933	3.0886	1.6855	3.4547	4.0805	5.1655	4.6158	4.4359	4.1946	3.4724	4.3873	4.3892	3.2529	4.2492	3.8761	3.4825	3.5779	3.1838	2.3658	1.9363	1.7533
YDL115C	1.1865	0.79561	2.1523	2.8629	2.9522	2.2358	1.807	0.96753	0.84743	0.17669	-0.48835	0.92572	0.4591	-0.21574	1.4431	1.3356	1.9207	2.374	2.0447	1.9649	2.172	1.7012	1.7321	2.256	0.90458	0.61559	2.0156	0.53336	0.55147	1.3841	-0.03375	0.96847	0.35512	-0.022401
YDL116W	0.065082	-0.084913	-0.34149	-0.6931	-0.63358	0.023971	-0.65032	0.19744	-0.19564	0.20612	-0.24951	-0.022889	-0.3523	0.055709	-0.072263	0.090991	0.30236	-0.40234	-0.22575	-0.051132	-1.0883	-0.42439	0.093108	-0.48812	-0.43983	-0.04203	-0.52487	-0.066426	-0.11015	0.31299	-0.063721	-0.20918	0.31594	0.80188
YDL117W	0.042022	-0.27416	-0.14877	-0.66151	-0.4485	-0.40719	-0.54166	-0.32541	-0.12037	-0.16895	-0.37898	-0.43838	1.0178	0.17662	-0.95518	0.0073509	-0.34625	-0.89221	-0.4226	-0.40041	-1.0412	-0.46001	-0.38435	-0.28895	-0.84563	-0.6761	-0.7406	-0.87441	-0.95095	-0.80427	-1.2531	-0.9827	-0.37683	-1.0637
YDL118W	-0.50664	0.35437	-0.48397	0.060087	-0.71578	-0.31451	0.036696	-0.24856	-0.19089	0.22115	-0.058975	-0.6336	-1.8053	-0.17653	-0.0075802	-0.34488	-0.65132	0.54341	-0.2555	-0.8062	-0.063878	-0.86872	-0.49824	-0.30915	-0.44828	-0.1728	0.051568	-0.73884	0.40763	-0.21396	0.0060092	-0.49754	-0.19274	-0.67639
YDL119C	-1.1388	-0.74047	-0.27737	0.27482	-0.48297	-1.1835	-0.46708	0.5394	-0.73953	-0.70857	-1.3444	-1.5136	0.68135	-0.029293	-1.0877	-1.7548	-1.3476	0.065829	0.088285	-0.93701	-0.16981	-0.8283	-1.342	0.053754	-1.0759	-1.1884	-0.59675	-0.91638	-0.80509	-0.33955	-0.45836	-0.48439	-0.37925	-1.2349
YDL120W	-0.58002	-0.10049	-0.54443	-0.044711	0.54515	0.28354	-0.23736	0.079502	-0.6248	0.037572	0.20951	-0.12764	-0.21942	-0.036102	-0.6826	0.48216	0.29363	-0.2037	0.068218	0.53268	0.28587	0.75964	0.56231	0.34339	0.75959	0.55509	0.61818	0.75367	0.43763	0.14433	0.31634	-0.020102	0.40033	-0.17673
YDL121C	-0.31412	-0.61605	-0.90932	-0.43881	-0.58125	-0.22244	-0.1232	0.16359	-0.58067	0.51719	0.91672	-0.41886	0.024525	0.82043	-0.74129	0.12588	0.3647	-1.5809	-0.3458	0.66905	-0.63888	-0.090548	0.32484	-0.34585	0.077422	0.46339	0.19891	0.81422	0.55485	0.18142	1.1904	0.24578	1.3162	0.61966
YDL122W	-0.23718	-0.60739	1.7029	3.1874	2.7907	2.6886	1.394	1.4515	-0.01268	1.1728	0.97721	0.41131	1.5518	1.1324	1.543	2.6175	2.7038	2.0487	2.6832	3.0395	2.6658	2.7049	1.5353	2.3909	2.7616	2.1218	2.063	1.8117	1.8261	1.9584	1.7636	1.5855	2.3239	1.0735
YDL123W	1.1049	0.91934	0.57936	0.08376	-0.48936	0.26875	0.20213	0.65035	0.93723	-0.35343	-0.74525	0.54474	0.53703	-0.4602	0.4042	-0.65258	-1.3955	0.23493	-0.81629	-0.61096	-0.13738	-0.21052	-0.29346	0.95125	0.25914	-0.38425	-0.0058512	0.38145	-0.81677	0.56881	-0.31822	0.22359	-0.2066	-0.41731
YDL124W	0.092702	0.066998	-0.51224	-1.5425	-1.6581	-1.4141	-1.0986	1.1849	0.13092	-0.52681	-1.4114	-0.53759	-0.44089	-1.1364	-0.92684	-1.3658	-1.2916	-2.1346	-1.8969	-1.1255	-2.2585	-1.241	-0.61979	-1.0308	-0.083975	0.13079	-0.4276	0.75796	0.85939	0.848	1.3112	1.2456	1.2408	1.8215
YDL125C	0.72785	1.4557	1.4713	0.15082	0.70461	0.18969	0.015766	0.58158	0.8189	0.41831	-0.42193	1.2978	1.1932	0.59454	1.7655	0.63083	0.6964	0.88979	0.30342	0.25019	0.016701	-0.38749	-0.64382	0.60579	-0.64017	-0.73933	-0.17955	-0.38104	-0.76087	0.025209	-0.84805	0.47691	-0.57812	-0.46766
YDL126C	1.0185	0.69424	1.5611	-0.027938	0.534	-0.88686	-1.9559	-0.33288	0.65378	0.30232	-1.2704	0.86404	1.4436	-1.1059	0.48756	0.75658	-0.18704	-0.11244	-1.0354	-0.42252	-0.76314	-0.82392	-1.2107	-0.34765	-1.6355	-1.4062	-0.90894	-1.5265	-1.7407	-1.0541	-1.3028	-0.5595	-1.4137	-1.0889
YDL127W	-0.29664	-0.10075	-0.30914	-0.15102	0.012256	-0.29418	-0.90167	-0.65302	0.46527	-0.84902	-0.30165	-0.54013	-0.68312	-0.70337	-0.52662	-0.53134	-0.74951	-0.78295	-0.27995	-0.20501	-0.076907	-0.6059	-0.89246	-0.41959	-1.1459	-0.32172	-0.41333	-1.1838	-0.56458	-0.24812	-0.9655	-0.60532	NaN	-0.13727
YDL128W	0.88501	0.16025	-0.25221	-0.5202	-0.88734	0.18766	-0.011591	0.29119	0.51801	0.7069	0.031343	-0.26949	1.6379	0.12153	NaN	0.12496	-0.3956	-1.1422	0.1874	0.32468	-0.69453	0.1616	-0.23982	0.67209	0.60334	0.48216	0.50585	0.65585	0.55385	0.57046	0.7257	0.80777	0.83218	0.52008
YDL129W	0.18153	0.039933	-0.11092	0.12477	0.45027	1.0078	2.9687	NaN	-0.066853	-0.76656	0.4695	-0.31569	-0.47045	-0.3043	0.26102	-0.35359	-0.095637	0.33952	0.24301	0.062685	NaN	0.4228	0.26014	NaN	0.44845	0.79649	NaN	NaN	NaN	1.6918	1.0113	NaN	0.45273	1.0276
YDL130W	-2.1289	-1.4278	-1.7442	-1.8203	-2.1375	-1.4131	-1.3208	0.77036	-0.19984	1.7566	2.444	-1.4165	1.9672	1.2273	-1.3371	1.9166	2.1074	-1.3767	-0.044151	2.4157	-0.99345	1.9843	2.0277	-0.73885	1.5577	1.9172	-0.11392	1.8321	1.6879	0.33902	1.7382	1.1403	1.9866	2.3612
YDL131W	0.26287	-0.69354	-0.15957	-0.21041	0.33517	-0.01965	-0.47605	-0.46119	-0.3937	0.8619	0.21272	-0.010246	-0.98878	1.6712	-0.61809	-0.19631	0.0090413	-0.90891	0.40299	-0.45615	0.1454	-0.36848	-0.16724	0.052582	-0.56735	0.37334	NaN	0.10758	0.065152	-0.29173	-0.15114	-0.22201	-0.54094	0.37418
YDL132W	-0.054835	0.33184	0.57545	1.7499	1.1157	4.8007	NaN	5.0972	0.33877	0.24292	-0.099538	0.26813	-0.83425	-0.7431	-0.1025	-0.25359	-0.62547	0.21763	-0.37575	1.7081	2.136	3.4082	4.7479	5.8927	6.5343	6.4479	6.0448	6.4406	6.9696	6.8043	6.6768	6.5092	6.3096	6.8829
YDL133W	0.92897	-0.50619	0.71506	-0.40417	0.00087733	0.53697	0.1546	-0.59673	-0.099425	0.29943	0.26871	0.47477	0.28469	-0.5464	-0.65829	0.49539	0.41124	-0.083803	-0.86221	1.0997	NaN	1.4765	0.5062	0.55082	0.84423	0.4249	-0.017846	0.075122	0.16806	-0.014616	NaN	-0.020855	NaN	-0.33038
YDL134C	-0.44436	0.012931	-0.3684	0.048581	-0.11834	-0.046218	-1.2063	0.49522	0.46616	-1.9196	-0.98148	-0.82958	-0.51842	0.045132	-0.66487	-0.76355	-0.56062	-1.043	-0.80305	0.40276	-0.17568	-0.1872	-0.60002	0.18286	-1.2275	-0.312	-0.22835	-1.0607	-0.87025	-0.40527	-0.96433	-0.14517	-1.8608	-2.1635
YDL135C	-1.5136	0.57121	-1.0061	2.594	1.9243	2.3949	-1.5954	2.1095	0.17243	-0.1906	-1.5169	-0.11876	-0.55507	-0.301	-0.42433	0.1672	0.71996	-1.4396	-1.5219	2.7445	2.043	2.4127	1.4224	1.6771	1.4553	1.2257	1.6366	1.3988	0.84154	1.5406	0.97181	1.6185	0.83471	0.68165
YDL136W	-0.49317	-1.0397	-0.059985	0.2426	-0.27003	-0.043017	-1.2947	-0.52253	-0.80466	1.8183	0.68306	-0.24005	-0.26443	2.1905	-1.1347	0.49402	-0.19883	-1.9485	0.73726	0.44241	0.025906	0.55602	0.11451	0.51925	1.3279	0.17552	0.33515	1.5951	0.68653	0.54395	1.0544	-0.16317	1.4893	0.79808
YDL137W	-0.49723	0.22757	-1.2415	-1.1794	-1.572	-0.78336	-1.361	-0.25827	0.37869	0.31661	0.38981	-0.8805	-0.20866	0.12957	-0.23992	-0.67433	-0.58366	-0.49422	-0.67024	-0.052737	-1.3806	-0.21132	0.1914	-0.71989	-0.096673	0.20922	-0.21163	0.50026	0.16685	0.13776	0.31389	0.33937	0.53082	0.63389
YDL138W	-0.50027	0.45727	-0.52368	0.16933	0	0.21237	-0.38097	-0.19028	0.26091	-0.14607	-0.017107	0.3031	0	0.17302	-0.23902	0.095871	-0.096875	0.48215	0.36823	-0.28974	-0.034526	-0.076312	0.0087104	-0.074662	-0.12854	0	-0.0031161	0.013658	-0.031326	-0.038493	-0.029881	0	0.022199	0.49625
YDL139C	0.11972	0.0066287	-0.2215	-0.46697	-0.25949	-0.36435	-0.68888	0.12992	-0.62892	-0.26489	-0.23657	-0.2913	-0.30612	-0.23504	-0.62587	-0.61147	-0.81148	-1.0656	-0.54502	-0.54026	-0.43483	NaN	-0.32855	-0.35969	-0.24804	-0.07213	-0.14192	NaN	-0.44232	0.17952	0.14482	0.24591	-0.092465	0.040996
YDL140C	0.23425	-0.31695	0.45366	0.1437	-0.69456	-0.040982	-0.25713	0.98507	-0.052903	0.56727	0.51552	0.014765	0.77169	-0.035104	0.014369	0.24395	0.0051468	-0.74563	-0.15992	0.92325	-0.13445	0.77489	0.22389	0.80169	0.87875	0.50884	0.081415	0.85255	0.58642	0.68145	0.72258	0.68799	0.51566	0.70344
YDL141W	-0.71179	-0.32359	-0.24566	0.72728	0.55017	1.8813	-0.31974	2.232	-0.32725	2.8282	2.3915	0.71608	2.5844	-0.63902	0.097223	1.9563	2.0669	-0.23617	-0.10231	1.3653	1.1794	2.1945	2.4351	2.0491	2.885	1.8961	2.3837	3.0235	2.1025	2.1854	1.736	2.7909	2.8648	1.7983
YDL142C	-0.13912	-0.70099	-0.53632	0.015981	0.20957	0.24872	-1.7126	-0.038302	-0.33097	-0.13504	0.042418	-0.091517	0.18385	-0.72278	-1.458	-0.10986	-0.13586	-1.6079	-1.5373	-0.17682	0.42092	-0.02144	0.2655	0.40099	0.47246	0.25419	0.34978	0.31723	0.28468	0.04506	0.10082	0.054301	0.23054	-0.013435
YDL143W	-0.1016	0.80039	0.014679	-0.11506	-0.3799	-0.14224	-1.1222	-0.54704	0.19896	0.38817	0.8301	-0.12143	1.1686	0.34562	0.28496	0.61309	0.079375	-0.51624	-0.050554	-0.51523	0.33725	-0.30222	0.57251	0.0030828	0.71722	0.53944	0.37462	0.88136	0.70434	-0.55988	0.88662	-0.32024	0.88464	0.27429
YDL144C	-0.82521	-0.26923	-0.85363	-0.92067	-1.1464	-0.24358	-2.3204	-0.31399	-0.078471	0.85606	0.09181	-0.73868	2.0781	-0.79983	-1.0312	-0.21371	-0.14787	-1.823	-1.8502	-0.41165	-0.6455	0.17599	0.23718	-0.15084	0.21687	0.14724	-0.39648	0.50452	-0.058967	-0.060687	0.0080851	-0.22347	0.73107	-0.10346
YDL145C	-0.076198	-0.59915	-0.5541	-0.90526	-1.3245	0.36104	-1.789	1.7883	-0.75774	1.274	-0.1948	-0.36125	0.76824	-0.020294	-1.2766	-0.13702	-0.055969	-1.7809	-1.3851	0.087928	-0.93028	-0.14479	0.40663	1.4238	1.1313	0.86549	1.0655	1.6232	1.008	1.8038	1.6857	1.3575	1.7793	2.2453
YDL146W	0.19447	-0.32435	0.34267	1.0624	0.46294	0.97676	-0.23089	1.8714	-0.35446	-0.044059	-0.14687	0.11453	-0.41423	-0.40759	-0.96401	-0.0676	0.078604	0.27504	0.52076	0.30542	0.66705	0.54224	0.39533	0.91973	0.97355	0.72331	1.2273	1.0704	0.73261	1.4224	0.9808	1.9265	1.1555	1.4084
YDL147W	-1.0056	1.3023	-1.0842	-0.19845	-0.20479	-0.49399	-0.61607	-0.37464	1.0312	-0.20416	1.191	-0.77017	-0.70646	-0.46704	0.9595	-0.26784	0.94166	0.23361	-0.31331	0.41463	-0.25523	0.45657	0.77302	-0.17907	0.29048	0.42861	-0.9673	0.28335	0.79887	-0.5934	0.24292	-0.68207	0.37644	0.35945
YDL148C	-0.81109	-0.34013	-0.18222	0.93997	1.3227	0.76817	-0.60361	1.1704	-0.19378	1.9723	1.4407	-0.10942	1.1691	0.67319	-0.50221	1.4485	1.3932	-0.94535	-0.42873	1.619	0.96043	2.2316	1.4135	1.2209	2.4315	0.82271	0.9736	2.2068	1.4484	0.56238	1.5231	1.1251	2.261	0.37448
YDL149W	0.094574	0.83363	-0.24896	-0.64526	-0.41562	-0.3402	-0.11061	0.27093	0.31799	-0.05361	-0.50916	-0.29224	-1.3058	-0.61171	0.50021	-0.3411	-0.11394	0.214	-0.49677	-0.48226	-0.92821	-0.58648	-0.67187	-0.46784	-1.5313	-0.65255	-0.44776	-1.4895	-0.9924	-0.24285	-0.70491	0.26641	-1.0136	-0.37631
YDL150W	-0.56704	0.99527	-0.2111	0	-0.089238	0.1501	0.56807	0.1963	0.23037	0.074536	NaN	0.25812	NaN	1.8379	0.6011	0	0.0061381	0.78407	1.4884	0.11542	0.07072	-0.014497	-0.23641	0.14884	0.012395	0	0.015743	0.0097624	0.082261	0.25681	0	0.34808	-0.044758	0.15902
YDL151C	-0.30143	-0.1597	0	-0.37326	NaN	1.8649	0.59944	0.31006	-0.28974	NaN	1.7472	NaN	-1.802	1.1047	0.013971	NaN	NaN	-0.24987	-0.29702	NaN	NaN	3.5442	2.168	NaN	3.0056	1.6107	NaN	2.1032	1.1345	2.7932	1.0311	1.277	NaN	1.3527
YDL152W	-0.37949	-0.21261	-0.4628	0.0807	-0.38014	-0.55176	0.28109	-0.40198	-0.16444	-0.50127	-0.22786	-0.53588	-1.4208	0.33941	0.10347	-0.40623	-0.81096	-0.12303	-0.1784	-0.34108	-0.17394	-0.63313	-0.60802	-0.44046	-0.46366	0.22057	0.29765	-0.51981	-0.1517	-0.44868	-0.23796	-0.40051	0.25016	-0.26967
YDL153C	-0.24611	NaN	-0.41834	-0.23624	0.040285	-0.34272	0.44272	-0.77391	-0.65474	-0.10326	-0.38262	-0.32125	-1.4401	0.64443	-0.45143	-0.43448	-0.65974	-0.27916	0.3344	-0.87921	0.057157	-0.67673	-0.33071	-0.10784	-0.36607	-0.1393	0.52701	-0.292	0.0030002	-0.50106	-0.30806	-0.6782	-0.3881	-0.36199
YDL154W	0.48682	2.3969	0.18027	-1.0218	-0.97982	-1.4779	0.60649	-0.91968	1.6851	0.20397	0.07301	0.0010108	0.6692	0.80374	1.4574	0.065135	-0.29828	1.7143	1.7881	-0.055429	-1.2266	-1.0381	-0.66482	-1.4574	-1.459	-0.96551	-1.7247	-0.83069	-0.90152	-1.4102	-0.61978	-1.0905	-0.84996	-0.65364
YDL155W	0.84531	0.81882	0.51799	0.00019363	-0.13902	-0.70278	3.0123	-0.034719	1.0752	-0.32553	-0.45413	0.39223	-0.080181	0.77292	1.9827	-0.23114	-0.3223	3.4621	3.0811	-0.61421	-0.91926	-0.91325	-0.70606	-0.76355	-1.3778	-0.84092	-0.62037	-0.66703	-0.31585	-0.62746	-0.53938	-0.5119	-0.25661	-0.29627
YDL156W	2.914	0.17653	3.1879	1.8581	2.1311	1.3791	0.5654	0.30103	0.25622	2.1121	0.25202	3.2681	2.77	0.45082	-0.19152	2.0565	2.1449	-0.52381	NaN	1.218	0.94276	0.55856	0.16524	0.97249	-0.21988	0.068669	0.7068	-0.43905	-0.50069	-0.17096	-0.69829	-0.07848	-0.61582	-0.41471
YDL157C	0.38091	0.20868	0.19124	0.25878	0.15643	-0.60401	1.5148	-0.26723	0.13839	NaN	NaN	NaN	1.0319	0.75274	0.34385	-1.8181	NaN	0.3191	0.80747	1.2717	0.07284	NaN	NaN	NaN	NaN	NaN	NaN	0.12048	NaN	-0.47751	NaN	-0.47277	NaN	0.023742
YDL158C	-0.85428	-0.14968	-0.53087	-1.2935	-1.1386	-0.76086	0.42293	1.0741	-0.084955	1.6496	2.3324	-0.19	1.2897	0.026547	-0.60161	2.1022	2.0834	0.067634	-0.18207	2.3098	-0.71292	1.9576	2.3008	-0.015029	1.5246	1.7502	-0.05415	1.5012	1.3818	0.7577	1.3546	0.52116	1.989	2.259
YDL159W	0.26505	-0.27004	1.0813	0.28054	0.32077	-0.044894	-0.20684	0.49378	-0.34477	0.9318	0.499	0.56844	0.47425	-0.46238	-0.61782	0.84561	1.0703	-0.58641	-0.4087	1.042	-0.50378	-0.017748	0.24604	-0.42619	0.038293	0.036888	-0.59265	0.018533	0.090197	-0.21374	0.188	0.30754	0.086494	0.26943
YDL160C	0.28667	-0.10658	0.0061735	0.41613	0.03206	-0.51191	-0.27118	-0.088011	0.19827	0.52759	0.17472	0.01219	-1.2688	-1.0621	0.11335	-0.25612	-0.17722	0.57346	-0.21258	0.15998	0.23057	-0.18139	-0.13773	0.10794	-0.03232	-0.060858	0.27225	0.16913	0.47069	-0.1184	0.32244	-0.67642	0.41901	0.0095901
YDL161W	0.05128	-0.39982	0.19813	0.23378	0.41616	0.65847	-0.89036	-0.45972	-0.59145	-0.051531	-0.77793	0.030533	0.44692	-0.3888	-0.80203	-0.10641	0.35222	-1.1627	-1.073	0.67791	-0.093912	0.11459	0.49089	0.27349	0.068037	-0.0074698	0.059651	-0.064038	-0.23326	-0.33234	-0.49068	-0.45658	-0.037933	-0.25962
YDL162C	-0.29281	-0.33209	-0.21407	0.13049	-0.014614	0	0.051257	-0.30869	-0.277	-0.23077	0.14375	0	-0.93094	-0.31551	-0.73793	0.13339	-0.18303	0.027157	-0.061978	0	0.34344	0	0.38135	0.09267	0	0.15903	-0.04781	-0.38066	0.25719	0.005361	0.15696	0.024543	0.33562	-0.11581
YDL163W	-0.031674	0.02457	-0.21255	0.047269	0.11088	-0.025018	0.13721	-0.36501	0.10701	-0.8784	0.035117	-0.039525	-1.8695	-0.54038	0.3538	-0.081882	-0.17515	0.21073	0.12081	-0.57677	0.23732	0.015001	-0.030481	-0.22075	-0.14437	0	-0.11117	-0.08391	0.38464	-0.31833	0.18483	-0.36208	-0.26298	-0.21207
YDL164C	1.1536	0.30546	0.37129	-0.24717	-0.34832	-0.6327	-0.69482	0.12277	0.024333	-0.48122	-0.26602	-0.050487	0.5107	0.011698	-0.34457	-0.48227	-0.10553	-0.49204	0.11234	-0.29625	-1.0374	-0.7109	-0.74676	-0.30424	-0.62856	-0.21079	-0.36558	-0.40573	0.031015	-0.49676	-0.034413	-0.41132	-0.12067	0.27315
YDL165W	-0.16263	0.32139	-0.33822	-1.831	-0.30855	-2.3635	0.54316	-0.26024	0.30717	-0.64263	0.02268	-0.054261	-0.22094	0.31353	0.63582	0.030616	-0.29427	1.1922	1.3845	0.14073	-2.6246	-0.17877	-0.1024	-2.1361	-0.4489	0.22311	-0.21735	-0.40348	0.063268	-0.098668	-0.070809	0.058287	-0.42945	0.84154
YDL166C	-0.20184	-0.035833	-0.25413	0.014074	0.0025937	-0.19764	0.30094	-0.016385	-0.25527	-0.46296	0.095745	-0.73547	-0.90735	-0.10717	-0.30704	-0.049777	0.42406	-0.011271	0.33896	NaN	-0.10008	-0.38252	0.12953	-0.16465	-0.54556	-0.025133	-0.41233	-0.25691	0.27905	-0.24906	0.051156	-0.19094	-0.012788	0.21426
YDL167C	0.18434	-0.45891	0.062767	-0.93846	-0.54772	-0.12212	0.5037	1.1663	0.17296	1.501	3.2434	-0.24547	2.2389	0.37374	0.090918	1.6273	2.1542	0.048581	-0.059595	1.9529	-1.2191	0.964	2.199	-0.27955	1.4486	1.9545	0.34816	1.9705	2.1532	1.0731	2.3513	1.5405	2.2064	2.3727
YDL168W	0.12188	0.43842	0.10699	-0.62953	-0.35	-0.9025	0.867	-0.93096	0.1672	0.71608	0.28932	-0.26374	0.18686	0.94489	0.27879	0.76367	0.66637	-0.34843	1.3826	0.078927	-1.069	-0.012386	-0.15425	-0.93405	-0.59709	-0.46852	-1.058	-0.99387	-0.73959	-1.2813	-1.0941	-0.74859	-0.8179	-0.79819
YDL169C	-0.90958	1.2449	-0.33627	0.45482	0.14101	0.33284	0.9443	0.54887	1.2487	-0.44951	-0.17966	-0.68624	-0.766	-1.0933	1.1122	0.018404	0.44021	0.21678	-0.59196	0.65237	0.098703	0.20423	-0.28341	0.53302	-0.027535	-0.40268	-0.1214	-0.21803	-0.37616	-0.056792	-0.45423	0.62864	-0.39097	-0.16024
YDL170W	-0.1807	0.27582	-0.62967	-0.1806	-0.30673	-0.75557	0.19809	-0.47843	0.94607	-0.84557	-0.6552	-0.92269	NaN	0.21466	0.037453	-0.97192	-1.1427	0.13423	0.49699	-0.70246	NaN	-0.51509	-0.87572	-0.27368	-0.50565	NaN	-0.29731	-1.179	-0.77887	-0.6213	-1.1078	-0.8935	NaN	-1.4825
YDL171C	-1.5235	1.6133	-1.3796	-2.1371	-2.0744	-2.2106	-0.63343	-1.3936	1.2676	-0.93842	-0.21755	-1.5495	-0.72573	0.36931	1.3541	-1.062	-0.56865	0.53331	-0.054145	-0.9285	-2.1462	-1.4473	-1.2794	-1.849	-1.4661	-1.2074	-2.0902	-1.4042	-1.1434	-1.5817	-0.97989	-1.5241	-1.1923	-0.81013
YDL172C	-0.64201	0.24223	0.40155	1.4655	1.6256	0.30327	-0.038233	0.38513	-0.14879	0.53631	0.52375	-0.51322	-0.31663	-0.58374	0.2858	1.3446	1.0208	0.13571	0.811	0.91605	0.6257	0.95234	1.0144	1.092	1.1925	0.091081	0.66884	0.7799	0.64795	0.16819	0.42692	0.93096	0.82277	-0.19465
YDL173W	0.59935	0.47439	0.83984	1.4336	1.7326	1.5348	-0.17692	0.88809	0.013511	0.74855	-0.15209	0.8074	-0.82072	-0.40531	-0.76106	1.0531	1.6123	-0.045632	-0.83817	1.1721	0.94488	0.81994	1.4128	0.48688	0.54775	0.59258	0.97991	0.39918	0.2511	0.55087	0.15686	0.85843	0.1544	0.31939
YDL174C	0	-1.3765	0	-0.0010618	-0.17177	0.30064	-3.6127	-0.11153	-1.36	0.12278	0	0.40469	-1.4038	-2.6628	-2.2564	-0.16688	-0.16942	-2.0719	-3.3692	0.072554	0.36182	-0.11927	0.0030047	-0.17259	0.25647	0.36597	0.2394	NaN	-0.0089306	0.16607	0.1629	-0.023801	0.43992	0.19132
YDL175C	-0.11915	-0.32206	-0.47549	0.44102	0.16518	NaN	-0.13378	0.017988	-0.11402	NaN	NaN	-0.41411	-0.029706	-0.87636	-0.98067	NaN	NaN	-0.61336	0.21267	-0.42909	NaN	NaN	1.7464	NaN	NaN	0.25114	0.6125	NaN	-0.3576	NaN	0.21504	NaN	-0.19295	NaN
YDL176W	-0.045753	0.43273	-0.092612	-0.56534	-0.56339	-0.39112	0.54337	0.3535	0.246	-0.92861	-0.37728	0.056974	-0.39297	0.31391	0.29338	-0.96421	-0.57818	0.43433	1.018	-0.069835	-0.49072	-0.30373	0.082194	-0.16697	-0.30434	-0.054052	-0.26895	-0.19361	-0.28497	0.27978	-0.13091	0.74083	-0.15785	-0.22011
YDL177C	-1.0108	0.054882	-0.33865	-0.13676	-0.22475	-0.41176	0.75239	-0.73394	0.13318	-0.68939	-0.41716	-0.5273	-1.9377	-0.19519	0.31072	-0.46483	-0.56833	0.48497	1.3355	-1.0601	-0.20305	-0.55062	-0.35645	-0.33838	-0.51614	-0.28523	-0.33799	-0.59667	0.22105	-0.40196	-0.42353	-0.51519	-0.46107	-0.46102
YDL178W	2.49	-1.1499	2.5801	0.85608	1.2912	-0.16568	-0.93336	0.31555	-1.9397	1.1849	0.91863	2.3236	1.053	-0.51022	-1.1198	1.2795	0.71583	0.7483	0.10075	1.402	0.47475	0.89138	0.61289	0.8393	0.53158	0.37802	-0.01307	0.60879	0.26877	0.36775	0.16412	0.35858	0.66976	0.15785
YDL179W	1.2448	-0.56746	0.36143	0.93153	0.71225	0.71747	-0.49806	0.099286	-0.58087	-0.76635	0.19907	0.41036	-1.4195	-0.27719	0.17903	-0.32841	-0.15035	0.1682	0.22847	0.76514	0.59909	0.85205	0.33244	NaN	1.0662	0.52367	0.92328	0.96091	0.55206	1.2852	0.79189	0.96274	0.80436	0.28759
YDL180W	1.1574	-0.65124	0.82833	0.33042	-0.051515	1.0953	0.11774	0.90462	-0.63108	-0.62257	-1.5647	1.3941	-0.78108	0	0	-0.5879	-0.68662	0	0	-0.93547	-0.28865	-0.55963	-0.15137	0.18909	-0.13775	-0.14841	0.90782	0.14614	-0.087797	1.5031	-0.36195	1.3261	-0.28066	0.57205
YDL181W	0.35839	-0.024521	0.39947	0.31301	-0.13402	0.835	-1.9088	1.1027	-0.21551	NaN	0.39169	NaN	2.1087	0.72974	-0.10011	NaN	0.68978	-0.70333	-0.21245	NaN	NaN	NaN	NaN	1.2896	NaN	NaN	NaN	NaN	0.18648	1.6795	NaN	1.561	NaN	-0.11103
YDL182W	-0.56978	0.22417	-0.026693	0.24339	0.24875	0.6632	-0.60064	0.82813	-0.027615	1.962	0.11921	0.7314	0.91778	2.0175	-0.42767	0.21588	0.63734	-0.8848	0.20553	-0.15494	0.82444	1.275	0.67166	0.10973	0.65463	1.992	1.2807	2.2911	1.4339	1.4776	2.1346	2.1975	1.8203	1.1524
YDL183C	-0.12714	0.059662	-0.39554	-0.33049	-0.064205	-0.67004	-0.54004	0.19388	-0.42734	0.6669	-0.17682	-0.58974	-0.47269	0.24169	-0.29084	-0.70343	-0.66637	-0.64934	0.037267	-0.25092	-0.47259	-0.38464	-0.39886	-0.1334	-0.56412	-0.41226	0.13497	0.34041	0.65254	0.016548	-0.20653	0.69911	-0.18584	-0.69552
YDL184C	0.089858	-0.97561	0.63271	1.2041	0.84728	0.6359	-3.2102	-0.012593	-0.16419	0.20613	-0.0053181	-0.12669	-0.70289	0.24121	-3.014	0.36404	0.46425	-3.6213	-1.6434	1.1075	0.78019	0.42902	0.24757	1.1751	0.56147	0.1222	0.91899	0.42075	0.51835	0.19585	0.052072	0.13001	0.14496	0.50485
YDL185W	0.038748	0.0022156	-0.38696	-0.15984	-0.31679	0.1728	-1.3038	-0.11905	-0.085324	-0.39866	-0.024984	0.28082	-1.2323	0.28071	-0.40027	0	-0.04725	-1.1372	-0.98259	-0.21282	0.0062969	0.073082	0.32713	-0.2443	-0.14508	0.19113	-0.18767	0.15219	0.12356	0.16605	0.22954	0.058104	0.21155	0.32678
YDL186W	-0.49813	0.20082	-0.061897	0.12734	-0.15985	0.23778	4.3037	0.09957	-0.21863	-0.056135	0.31805	-0.021376	NaN	-0.25169	4.5542	0.039825	-0.065248	4.9485	4.1034	0	0.26855	0.10026	-0.042149	0.032277	NaN	0	0.13802	0.091057	0.23799	NaN	0.1943	0.030984	0.025042	0.12568
YDL187C	-0.63927	-0.33021	-0.1158	0.085361	0.019165	0.10243	1.1242	-0.20933	-0.091372	-0.2967	-0.18194	-0.10017	-1.2466	-0.038704	1.8287	-0.66	-0.19227	2.3044	0.8875	-0.81897	-0.18122	-0.21572	0.081411	-0.27599	0.13631	-0.016863	0.59436	-0.70071	-0.049129	0.14678	-0.20872	-0.33053	-0.34631	-0.60071
YDL188C	-0.52537	0.13632	-0.82863	-1.5149	-1.9047	-1.1603	-0.70543	-0.40437	0.064709	-0.57403	-0.36117	-0.42493	-1.4993	0.25294	0.088293	-0.67158	-0.70672	-0.31067	0.20981	-0.69508	-1.7427	-1.0387	-1.4096	-1.1115	-0.91763	-0.35742	-0.61698	-0.64717	-0.24191	-0.48669	-0.44345	-0.13696	-0.39431	0.17696
YDL189W	0.087253	-0.10267	0.65375	0.6307	0.46117	0.42518	-0.31654	0.88287	0.11795	-0.44924	-0.40136	-0.1158	0.66537	0.52193	-0.29475	-0.39595	0.0021236	-0.12764	0.026281	0.011	0.12017	-0.3665	-0.63309	0.42333	-0.5879	-0.68594	-0.62918	-0.37277	-0.74159	0.17475	-0.37052	0.49627	-0.2045	-0.46397
YDL190C	-0.059795	-0.15519	-0.44335	-0.42904	-0.084446	0.12507	-1.2131	0.12466	-0.37495	-0.35676	-0.4668	-0.12581	-1.6335	0.93532	-0.40808	-0.21485	-0.1437	-0.9142	-0.19221	-0.54027	0.25028	-0.28604	-0.31266	-0.065901	-0.11945	-0.3255	-0.16337	-0.15875	0.053725	-0.060511	-0.28837	0.15504	-0.2615	0.26249
YDL191W	-1.2073	-0.88696	-0.53914	-0.035343	-0.49661	0.12974	-1.5636	-0.36589	-0.82075	-0.76046	0.19862	-0.75232	-1.5086	2.1184	-1.102	-0.15896	-0.44364	-1.7431	0.79529	-0.84382	0.13185	-0.51805	0.39773	-0.070118	0.16445	0.13012	0.12034	0.24194	-0.0064792	-0.49691	-0.015394	-0.27522	0.049004	-0.45724
YDL192W	0.30234	0.048003	-0.044491	0.81722	0.41197	1.5709	-0.96458	1.1074	0.36215	0.20443	0.40858	-0.30873	0.66664	0.44843	-0.094583	0.23861	0.8233	-0.19839	0.13574	0.20447	1.0518	1.2142	1.4678	1.1975	1.2509	1.2077	1.2536	1.1982	1.0908	1.0016	0.93164	1.3836	1.1042	0.67974
YDL193W	0.37998	2.759	-0.16173	0.58673	0.017333	-0.0044607	0.3687	0.58396	1.9448	-0.37402	0.004735	-0.15535	0.32139	1.7343	2.5814	-0.034087	-0.0023553	1.8787	0.98927	-0.79463	-0.43181	0.017192	0.018776	0.017152	0.19784	-0.17761	-0.055365	0.037196	0.23359	0.059202	0.026967	-0.34425	0.088938	0.021915
YDL194W	0.51617	0.25269	1.5594	3.1505	2.8742	2.7949	-0.51018	3.4696	0.12612	0.72726	1.3187	-0.19657	1.2852	-0.49838	-0.22948	1.6702	2.18	0.12977	0.027033	3.4733	3.7302	3.0252	3.0597	4.0369	2.2861	2.7904	3.0872	2.061	2.0587	2.2584	1.6849	2.38	1.5743	1.3863
YDL195W	2.5378	-0.1785	3.6371	3.4358	3.7878	2.6172	-2.0655	2.284	0.07999	1.6041	-0.079619	3.391	2.5993	-0.13316	-0.44872	3.1261	3.5476	-1.2826	-0.88987	3.086	2.4597	2.9258	2.6939	2.7093	2.7467	1.8807	2.5	1.9941	2.2843	0.88955	0.83361	2.0691	1.2093	0.20453
YDL196W	-1.0322	0.038107	-0.6414	-0.59943	-0.49128	0.033323	-0.26007	1.2962	-0.48615	1.4766	1.4122	-0.28969	1.185	-0.036484	-0.62925	1.0966	0.66815	0.13681	-0.33799	0.59838	0.27125	0.97202	0.53018	0.82007	1.3996	0.46089	0.66818	1.6929	1.2037	0.97269	1.3607	1.6331	1.7785	0.84924
YDL197C	-0.09606	0.65629	-0.21943	-0.095153	0.30099	0.12125	-0.067083	-0.15503	0.67034	-0.2596	0.06145	NaN	-1.4272	-0.16117	0.046761	-0.37481	-0.35942	-0.14176	-0.40108	-0.33255	NaN	-0.068487	0.002092	0.16796	0	0	-0.011765	-0.016646	-0.21995	0.068623	-0.042544	-0.00035226	0.042608	0.27077
YDL198C	-0.3353	-0.42128	0.0051099	0.11474	0.49136	0.3632	-0.18752	-0.060176	-0.56813	-0.11979	0.078428	0.19742	-1.5761	1.5168	-1.3278	-0.34481	-0.11467	-0.69694	0.47493	-0.58559	0.67643	-0.83955	0.15125	-0.14825	0.18965	0	0.066438	-0.086843	0.053479	0.033613	0.73735	-0.10528	0	0.53251
YDL199C	2.0216	1.8068	2.3878	0.80353	1.1953	-0.45752	-0.7815	0.3578	1.4164	-0.26583	-0.14008	1.3862	1.7319	-0.25198	1.3525	0.23416	0.22788	0.47552	-0.67559	1.067	0.36908	NaN	-0.30397	0.68885	NaN	NaN	NaN	-1.1963	-0.13993	-0.50363	-0.20157	-0.73011	-0.19098	-1.0329
YDL200C	1.2014	-0.018515	1.7685	0.57127	0.66892	0.17663	-0.6297	0.45688	0.03499	-0.3392	-0.26721	1.3165	1.0274	-0.099951	-0.74572	0.3103	-0.19006	-0.7873	-0.78678	-0.42045	0.21417	-0.18525	-0.42579	-0.082549	-0.5517	-0.6733	-0.063143	0.24478	-0.42086	0.26755	0.086669	0.96868	0.34369	0.10657
YDL201W	-1.0277	-0.19793	-0.60203	-0.65213	-0.53674	0.0040997	0.37434	0.83435	-0.27035	1.5151	1.0203	-0.17459	0.63379	0.98599	-0.032116	-0.019773	-0.025795	0.53824	1.3442	-0.12477	0.11462	0.64559	-0.12194	-0.5636	0.61435	0.43264	-0.15714	1.7909	0.62727	0.4948	1.1096	0.7783	0.80049	0.60899
YDL202W	0.96471	-1.1134	1.8721	0.41247	1.1257	-0.13157	-1.2719	-0.15267	-0.34236	0.5552	-1.1755	1.3545	0.5717	0.59097	-1.3302	1.1753	0.57645	-0.26438	0.50733	0.088627	0.028112	-0.22613	-0.59585	-0.11305	-1.2796	-1.215	-0.35828	-1.2702	-1.4881	-0.81781	-1.419	NaN	-1.096	-1.2176
YDL203C	-0.18904	-0.36849	-0.1741	0.12411	0.81704	-0.31404	0.37006	-0.55764	-0.2587	-0.32593	-0.036753	-0.39868	-0.69208	-0.36387	0.35263	-0.21092	-0.42245	0.30946	0.25526	0.53454	-0.14928	0.04459	0.0073269	-0.016291	0.87432	0.068342	-0.28953	0.46485	0.44682	-0.35622	0.4465	-0.714	0.39888	0.36615
YDL204W	0.1113	-0.6503	-0.075618	-1.0812	-1.2159	-1.2726	-0.28895	-0.59886	0.25485	0.2603	0.013418	-0.30908	1.0076	0.49383	-1.4449	-0.14953	-0.082194	-2.2874	-2.0277	-0.15527	-1.8768	-0.65991	-0.7576	-0.9919	-0.96968	-0.83304	-1.5232	-0.74369	-0.85989	-1.0074	-0.86053	-0.79629	-0.39689	-0.1533
YDL205C	0.40515	-1.0258	-0.50722	-1.2662	-1.4383	-0.75586	-0.90557	-0.97237	-0.78716	-0.077819	NaN	-0.63221	-0.74474	0.54477	-0.59278	-1.5019	-1.681	-0.85218	0.78337	-1.4177	NaN	-1.7283	-0.63087	NaN	NaN	NaN	NaN	NaN	NaN	-0.76872	NaN	-0.60891	NaN	NaN
YDL206W	0.78872	-0.65079	1.1598	-0.035194	0.253	-0.042181	-1.8026	0.52252	-0.3318	0.90451	0.58989	0.87873	1.502	0.20817	-1.0762	0.95866	0.41305	-1.1185	-0.53835	0.28748	-0.11968	0.64475	0.14443	0.1517	-0.015758	0.18967	-0.087106	0.51209	0.02557	-0.1839	0.21009	0.14183	0.62743	0.51949
YDL207W	-0.20604	-0.30293	-0.62202	-0.78849	-1.3305	-0.93367	-0.15878	-0.59072	-0.23004	-0.86739	-0.61486	-0.33073	-1.3615	0.096351	0.003818	-1.0986	-0.76618	-0.13511	0.12186	-0.79239	-0.55087	-0.84353	-0.63036	-0.9437	-1.0828	-0.77514	-0.63294	-0.83844	-0.74403	-0.55356	-0.47445	-0.3653	-0.748	-0.46903
YDL208W	-0.32984	-0.17867	-0.48461	-0.089774	-0.2598	-0.090318	1.5728	-0.5997	-0.12937	0.23042	-0.11983	-0.48711	-1.1334	2.1143	-0.0050385	-0.376	0.015122	0.15769	1.4136	-0.063	0.0521	-0.40237	-0.26685	0.07988	-0.15151	-0.29558	-0.088632	0.20371	0.085222	-0.082794	0.18512	-0.49739	0.10852	0.37224
YDL209C	0	0.44666	-0.39435	0.11053	-0.10085	0.35574	0.98141	0.10384	-0.51136	-0.3133	0.87592	0.41002	NaN	1.0478	1.0593	0	-0.18811	0.91298	1.1886	-0.21479	0.29468	0.19011	0.25863	0	0	0.16724	0.11669	0.093285	0.45668	0.21676	0.4148	0.043575	0.066011	0.40387
YDL210W	-0.12754	2.0955	-0.23015	-0.21363	-0.20002	0.48119	0.27768	-0.21534	1.6153	-0.10925	0.040624	0.22484	NaN	0.27732	1.8998	0	-0.17928	1.4547	0.28305	-0.46254	0.254	-0.3873	0.01568	0	-0.41918	0.29573	-0.017432	-0.25836	0.26239	0	0.31079	0.17933	-0.20428	0.14018
YDL211C	1.311	0.84475	0.4242	0.32817	0.91268	0.52188	2.3909	0.064704	0.80639	-0.6173	0.19528	0.66867	-0.15543	1.2575	1.6401	-0.10099	0.56377	1.1738	0.6726	-0.5975	0.23874	0.055918	-0.30858	-0.08078	0.32435	0.31439	0.11408	-0.049947	0.18309	0.23588	0.11471	-0.35382	-0.0033574	-0.16217
YDL212W	0.21723	-0.71871	0.65178	0.26359	0.11863	0.077987	-0.48759	0.50647	-0.38185	-0.11406	-0.12334	0.38223	-0.070099	0.18562	-1.2436	0.077646	-0.12125	-1.4804	-0.47499	0.44002	0.12554	-0.18345	-0.30344	0.33785	-0.77945	-0.39364	0.1362	-0.78179	-0.39145	-0.24986	-0.49243	0.16473	-0.88464	-0.15112
YDL213C	-1.0163	-0.50152	-0.57265	-1.1748	-0.91324	-0.76066	-0.049855	1.2583	-0.1961	1.3616	2.2507	-0.35551	1.6723	0.33684	-0.47849	2.328	1.7191	-0.81275	0.34213	2.1793	-0.40337	1.9824	2.0401	-0.086125	1.6779	1.907	0.2234	1.4555	1.7341	1.0152	1.7825	1.2332	1.1424	2.3789
YDL214C	-0.088411	-1.6627	0.35274	-1.0094	-0.4925	-0.8089	1.9433	0.21015	-0.40968	0.32886	0.14908	0.11643	0.45923	-1.675	-1.0451	-0.018524	0.35561	2.1554	2.0859	-0.24225	-1.3469	-0.87277	-0.63773	-0.72493	-1.4485	-0.45542	-0.79358	-0.77351	-0.13578	-0.34585	-0.1614	0.039449	-0.18722	0.16956
YDL215C	0.27895	-1.7664	-0.087702	-1.1712	-0.93587	-0.66085	-1.433	0.5722	-1.4298	1.1057	0.61923	-0.062767	1.2686	-0.24069	-0.65157	0.69997	0.48652	-0.082185	-1.1523	0.1715	-0.88083	0.21123	0.11317	-0.05927	-0.034569	0.016493	-0.47189	0.078919	-0.028737	0.21848	0.0379	0.43243	0.007471	0.18885
YDL216C	-0.18574	0.91437	-0.95518	0.039921	-0.17052	0.85487	0.49843	0.78594	0.28455	-0.31617	-0.53416	-0.59256	-0.50193	-0.10864	0.7729	-0.44694	-0.21169	0.063332	-0.62747	-0.11797	0.066407	0.19193	0.38277	0.9943	0.53572	0.53618	0.78149	0.70126	0.30545	0.72879	0.31672	0.95835	0.4936	0.7242
YDL217C	-0.33425	NaN	-0.33365	-0.99257	-0.21016	-1.8732	1.6497	0.037749	0.3387	-0.49365	0.015541	0.040899	-0.27221	1.2199	0.73931	-0.072315	-0.33238	1.0444	1.119	-0.059656	-1.9713	-0.13126	-0.057056	-1.1736	-0.45908	0.17291	-1.0696	-0.40932	0.045955	0.12546	-0.21456	-0.14102	-0.25661	0.43867
YDL218W	1.3758	1.4155	1.2612	0.83935	0.71513	0.50092	7.2728	0.72019	0.84705	0.13375	-0.52713	1.0527	0.69795	0.8137	1.5226	0.3607	-0.17049	1.0907	0.92533	-0.23479	0.21762	0.29482	0.0061179	0.7315	-0.1609	-0.28695	0.40825	-0.2279	-0.12712	0.10536	-0.49491	0.49166	-0.568	-0.025138
YDL219W	0.55825	0.4281	1.0608	-0.10622	-0.020244	-0.38531	0.36202	1.3454	0.18151	0.7703	2.069	0.41946	1.5231	0.7471	-0.19141	1.0604	1.3435	0.17535	0.19043	1.3687	-0.72364	0.25621	0.67289	0.28261	0.26466	0.66095	0.053418	0.41132	0.86514	0.63183	0.85889	1.0012	0.9609	1.003
YDL220C	-0.23089	-0.31613	-0.66934	-2.1064	-1.5883	-2.5467	0.37995	-1.2833	-0.023129	-0.42309	-0.97202	-0.38567	-1.227	-0.1059	0.0027229	-0.68143	-0.77772	0.18466	1.3684	-1.1546	-2.7655	-2.6106	-1.8519	-2.7664	-2.9835	-2.0656	-2.3658	-2.4929	-2.0603	-1.6751	-1.8831	-1.3546	-2.3793	-2.0628
YDL221W	-0.11413	0.14721	-0.13901	-0.0076333	-0.0074647	0.39104	0.78216	-0.18071	0.25145	-0.022331	0.17646	0.11898	-1.636	0.34793	0.64349	0.31419	-0.25181	0.51048	0.22736	-0.65976	0.2481	-0.22628	0.082334	-0.42113	0.073354	0	0.08372	0	0.26563	NaN	0.4145	0.24337	0.046552	0.18393
YDL222C	0	-0.28262	0	0.015391	-0.19504	0.14324	1.1668	0	0.046141	-0.24806	0.12497	0.051137	-1.3517	-0.12363	-0.28408	-0.6342	-0.24929	-1.3063	-1.4166	-0.16251	0.60058	-0.17175	0.24553	-0.17454	-0.039024	0	0.023286	-0.14704	0.069129	0	0.2524	-0.42242	0.20959	0.1249
YDL223C	-0.40956	-0.62189	-0.96929	-1.0965	-0.76813	-0.81708	-0.47954	1.249	0.17701	0.3815	-2.0805	0.67802	-0.091185	-0.29994	-0.071606	0.20542	-1.3866	-1.1772	-1.4748	-0.74851	-1.3133	-1.2786	-0.70161	0.65345	-0.42247	-0.85137	0.016937	0.24316	-0.56698	0.59034	-0.17603	0.48412	0.29212	0.47819
YDL224C	1.256	0.81894	1.7957	1.7831	1.6984	1.4029	1.2922	1.6295	0.40809	0.89312	0.71612	1.0575	1.5755	0.56145	0.42504	1.5139	1.0779	0.61722	0.44004	1.8007	1.6534	1.3412	1.055	1.5523	0.95639	0.535	0.82673	0.91886	0.51136	0.77143	0.55667	0.87173	0.34456	0.34259
YDL225W	0.47008	0.33803	1.0158	0.57193	0.83409	-0.068751	0.59509	0.00050449	0.040708	0.67531	0.33552	0.31217	0.72751	0.46071	0.34316	0.56984	0.62803	0.64417	0.56599	1.1295	0.17989	0.57963	0.38966	0.20799	0.10181	-0.40171	-0.47156	0.36553	-0.37658	-0.49576	0.46327	-0.40332	-0.063133	-0.34044
YDL226C	1.0796	0.81524	0.98484	1.8114	2.4323	1.0084	1.6171	-0.13862	0.23923	0.35148	0.20143	-0.078959	0.333	0.92971	0.88697	0.56646	0.92152	1.8675	1.8207	1.2452	1.3899	1.2245	0.26793	1.5355	0.59714	0.062489	0.67828	0.5339	0.20427	0.18954	0.27006	0.13444	0.06187	0.32722
YDL227C	-0.29136	-0.28172	-0.48235	0.51776	0.28071	0.018484	0.75127	-0.46714	0.07445	-0.3039	-0.062308	-0.16205	-1.0425	0.8893	0.11585	-0.18384	-0.20624	0.59284	0.95548	-0.42611	0.28775	-0.41134	-0.33793	0.36846	-0.45905	0.064204	-0.24133	0.17886	-0.096432	-0.28133	0.072237	-0.59506	-0.20424	0.4316
YDL228C	-0.78783	-0.02107	-0.17838	0.059536	-0.48648	-0.26679	0	0.49217	0.015285	-0.59451	-0.031216	-0.24807	-0.91134	-0.53937	-0.11622	0.37052	-0.56159	0.0050365	0	-0.58099	0.53565	-0.32876	-0.40249	-0.30247	-0.5135	0.13394	-0.069313	-0.25095	0.24165	NaN	0.10948	-0.41522	-0.1138	0.77118
YDL229W	-0.46463	-0.24178	-0.86837	-1.0366	-0.34915	-0.57437	0.27315	0.92975	-0.070881	0.091518	1.4737	-0.72911	-0.11578	-0.30595	-0.31717	0.78751	-0.030537	-0.33225	-0.24529	0.91416	-0.38244	1.1475	1.109	0.21474	0.83577	0.49225	-0.045858	0.043285	1.0119	0.22623	-0.16928	-0.22258	-0.002251	0.69854
YDL230W	1.1414	0.76678	1.7198	1.8508	2.3397	1.7799	0.89835	0.72817	0.55532	1.1421	0.19523	1.1843	1.274	0.49758	1.2948	0.88903	1.1822	1.3639	1.8369	2.1187	1.8477	2.0343	1.4567	0.92929	1.1709	0.94172	0.81801	1.0168	0.80797	0.70885	0.54119	0.57819	0.23812	0.44143
YDL231C	0.78022	-0.23723	0.7129	0.60815	0.74999	0.35869	-0.17366	0.72294	-0.10639	0.42132	0.36798	0.082896	0.61658	0.054511	-0.55781	0.40548	0.50906	-0.1183	-0.044799	1.2768	0.47723	0.81493	0.24777	0.79452	0.544	0.075864	0.12586	0.85879	0.26589	0.48175	0.70976	0.54067	0.60375	0.68735
YDL232W	1.0322	-0.33361	0.91937	0.6082	0.98119	0.22035	-0.67677	-0.32997	-0.50831	0.74026	0.35593	0.57379	0.86238	-0.63132	-0.25723	0.61817	0.81743	-0.34554	-0.57392	0.7677	0.03606	0.26909	0.75028	0.39011	-0.17653	-0.20995	-0.24028	-0.09511	-0.27962	-0.40961	-0.26172	-0.30096	-0.42885	-0.1972
YDL233W	0.25799	0.21312	0.41143	0.043814	0.41359	-0.60243	0.3804	-0.14572	-0.4296	-1.0678	-1.3851	-0.32919	-0.15653	-1.0293	0.5607	-0.54623	-0.97092	0.65962	-0.027871	-0.12205	-0.68968	-0.81818	-0.56768	-0.15264	-1.4054	-1.4415	-0.84661	-1.314	-1.4687	-0.66617	-1.556	-0.5562	-1.5192	-1.0131
YDL234C	-0.95504	-1.0017	-1.1202	-2.272	-2.112	-2.4947	-2.5694	-1.59	-1.1454	-2.5324	-2.4684	-1.2822	-1.122	-2.4848	-1.8809	-2.2649	-3.0993	-1.5161	-3.0199	-2.7527	-3.1367	-3.5646	-2.9672	-2.4288	-3.4707	-3.03	-2.0437	-3.464	-2.5038	-1.7221	-3.0323	-1.601	-3.2404	-2.4189
YDL235C	0.037228	0.36728	0.26529	1.5135	1.1747	1.8751	1.2476	0.86233	0.2562	0.54872	0.14739	0.033345	-0.61519	0.75034	0.84365	0.43998	1.1929	1.5432	2.2457	1.3715	1.2485	1.6207	1.9961	1.5748	1.3464	1.124	0.86087	0.8914	0.37918	0.74539	0.23848	0.7287	0.50647	1.0791
YDL236W	0.50736	0.11166	0.71663	2.3018	2.1461	1.9717	2.1073	1.9634	-0.45292	1.0329	0.55708	-0.58701	0.71234	0.34289	0.38087	0.67105	1.2828	2.4985	2.6359	1.9529	1.8252	2.7347	2.0096	1.3539	1.9439	1.661	1.5079	1.6772	1.4278	0.99977	0.91964	1.274	1.3158	0.42668
YDL237W	-0.0052594	-0.26691	-0.66303	-0.6085	-1.0525	-0.78051	-0.78465	-0.080185	-0.2011	-0.67668	-0.82453	-0.74362	-0.7836	-0.64412	-0.22304	-0.83838	-1.0629	0.34997	-1.2277	-0.85031	-0.57545	-1.4975	-0.75651	-1.0866	-1.405	-0.80234	-0.84714	-0.97054	-0.58214	-0.72701	-0.67383	-0.11337	-1.0244	-0.33809
YDL238C	0.22035	0.93722	-0.32042	-0.14825	0.075603	-0.7276	-0.21414	-0.38294	0.67881	-0.46649	-0.91225	0.11704	-0.53802	-0.54987	0.62519	-0.65131	-0.8064	0.40842	-1.267	-0.72114	-0.47998	-0.38926	-0.91489	-0.012279	-1.6657	-0.47353	-0.31252	-0.89795	-0.87117	-0.14517	-0.77173	-0.67746	-0.74351	-0.16213
YDL239C	2.7875	3.1282	4.5205	6.1737	5.945	5.8978	3.5508	4.0811	1.5127	0.92991	0.12954	3.4898	2.0078	1.1577	3.4872	4.2935	5.2563	4.2723	3.5182	5.5317	5.6738	5.0778	5.1309	4.9723	4.7714	4.3227	5.0637	4.2683	3.7506	4.1393	3.2402	4.1737	3.4018	2.1323
YDL240W	0.6435	-1.1276	-0.11635	-0.083479	0.029012	-0.08241	1.4967	-0.0079789	-0.61314	0.033043	0.05768	0.13274	-1.2446	-1.2295	0.60925	0.06945	-0.47499	0.78878	0.36165	-0.49191	0.18395	-0.43585	-0.50956	-0.22384	-0.37303	-0.061269	-0.25477	-0.16018	-0.071261	-0.39942	0.31917	-0.30628	0.27499	0.35105
YDL241W	-0.58474	-0.84445	1.4884	3.0039	3.1254	2.4763	1.3894	1.1421	-0.41289	-0.38	-0.019913	-0.46842	-0.75284	1.0444	0.19642	0.54273	1.6316	1.0417	1.819	0.14882	2.6528	0.84451	0.89719	1.2385	0.77113	1.2135	1.5951	0.66032	0.49231	0.95705	0.29949	0.97587	-0.065212	0.097523
YDL242W	-0.66832	-0.56005	-0.5133	-0.29852	0.0016341	0.023682	0.18011	-0.33087	-0.54515	-0.6568	0.063507	-0.39765	NaN	-0.33084	-0.11274	-0.74566	-1.0685	0.50214	0.061318	-0.69947	-0.087758	-0.69263	-0.35335	-0.48565	-0.38968	-0.16059	-0.29499	-0.59546	-0.18659	0.081368	0.18991	-0.40812	-0.38912	-0.3693
YDL243C	-0.019164	-0.20272	0.59201	0.38509	0.70558	-0.053547	-0.82956	0.39983	-0.36195	0.60359	0.40642	0.86105	0.71805	1.1035	-0.32533	0.38448	0.14148	-0.82504	-0.10328	-0.090393	0.57992	-0.067615	-0.2717	-0.078973	0.15411	0.14689	0.37829	0.41065	0.092884	0.23843	0.19469	0.51728	0.54243	-0.11563
YDL244W	-0.6583	-0.42876	-0.66803	-1.056	-0.90787	-0.78884	-1.4191	-0.69567	-0.17594	-1.1092	-1.1302	-0.46212	-0.75009	-0.51504	-0.56021	-1.3615	-1.2821	-1.1691	-0.94394	-1.1084	-0.95093	-1.0895	-1.9379	-1.2589	-3.0951	-0.73579	-1.0531	-2.5912	-1.9208	-0.92334	-1.9175	-0.82701	-2.5826	-0.86002
YDL245C	-0.27005	0.18603	-0.6674	0.88572	0.44063	1.0361	0.68152	NaN	-0.35727	1.6463	1.2759	-0.3255	2.9168	1.2564	0.49239	2.3522	3.1268	0.97936	1.4026	3.1041	1.2235	1.184	2.9063	0.53213	2.2244	2.2762	0.60871	1.0837	2.2171	0.22201	3.0553	0.28477	0.93853	1.6019
YDL246C	0.26335	0.16033	0.58894	2.2088	1.384	1.1664	1.3651	-0.16481	-0.15292	-0.37479	0.082268	0.052613	0.26519	1.0744	1.2197	0.068907	0.77008	0.91438	0.73983	1.5825	1.3934	0.56515	0.49699	1.0019	1.2257	0.97893	0.98062	0.50341	0.77263	0.0041533	0.86825	-0.2219	0.25048	0.22279
YDL247W	0.66987	0.30567	3.8828	5.8884	5.4017	4.6551	3.1701	2.6481	0.33388	0.25984	-0.34401	1.0945	-0.024232	0.043507	2.0821	1.984	3.4006	3.9181	2.7072	3.9095	4.1264	3.6987	3.6658	3.6331	2.9844	2.3714	3.0875	2.2434	1.451	3.7379	2.0242	3.0749	NaN	1.3002
YDL248W	1.4988	2.2305	2.5875	1.0243	1.1091	0.6223	-0.70206	0.30424	2.081	0.19435	-0.56628	2.1041	1.1025	-0.16269	1.4657	0.4743	0.088235	-0.12309	-0.40043	0.15132	0.36231	-0.66086	0.051036	0.32143	-0.65321	-1.0735	-0.34297	-0.72958	-1.2592	-0.92032	-1.209	-0.56222	-1.0745	-1.3074
YDR001C	0.52686	0.2049	0.62277	-0.61098	-0.25069	-0.65823	-1.0917	-0.20206	0.15024	0.56415	-0.56253	0.60117	0.92509	0.34342	0.58629	0.23053	-0.26768	-0.70321	-0.8203	0.057076	-0.62005	-0.68833	-0.67993	-0.25564	-0.85324	-1.1944	-0.61647	-0.44177	-0.98235	-0.81521	-0.68865	-0.42268	-0.56829	-0.75947
YDR002W	1.1809	1.1441	1.2874	1.6702	1.7881	1.3366	1.1913	1.2254	0.68522	1.4748	0.99483	1.2384	2.1614	1.1164	1.4007	1.7861	1.3786	1.5559	1.5985	1.5995	1.2535	2.0089	1.5764	1.8086	1.1563	0.65335	0.95136	0.76316	0.47939	0.7056	0.12772	0.86816	0.69579	0.50352
YDR003W	0.71503	0.52317	-0.050082	0.31806	0.081803	0.2852	-0.26833	0.65456	1.0334	-0.38448	-1.0504	0.40419	0.27457	-0.87733	0.31795	-0.61865	-0.83878	-0.23305	0.27205	-0.22854	-0.28492	-0.020922	0.25375	0.60011	-0.22363	-0.41188	0.034809	-0.045953	-0.44405	0.4111	-0.26788	0.22427	-0.19073	0.40513
YDR004W	0.96463	0.93553	0.4176	0.035403	0.16311	0.33793	0.94375	0.64661	0.083662	0.074252	-0.20748	0.22549	1.0231	0.031271	0.73269	0.028172	-0.21523	-0.15908	-0.2083	-0.227	-0.016447	-0.45183	-0.34687	0.24733	-0.35061	-0.34637	0.44173	-0.15463	-0.13025	0.98924	-0.001708	0.72201	-0.45206	0.51237
YDR005C	1.1795	1.3103	1.1288	0.3959	0.1511	0.69861	0.1545	0.6747	0.40207	-0.31013	-0.33945	0.68198	0.75252	0.069439	0.58417	-0.36416	-0.79827	-0.26424	-1.1432	0.108	-0.43741	0.15667	0.11495	0.6019	-0.1014	-0.40985	0.31863	0.099078	-0.25308	0.64674	-0.083146	0.691	0.32301	0.20111
YDR006C	-0.65185	-0.79799	-0.58215	-2.0467	-1.9698	-1.7534	-1.3496	-0.13701	-0.22955	0.18732	-0.09695	0.2471	-0.027524	-0.39663	-1.168	-0.10906	-0.68875	-1.2493	-0.67162	-0.38612	-0.95476	-0.46817	-0.87917	-0.82299	-0.56779	-1.3319	-0.75712	-0.73824	-1.2501	-0.82549	-0.62565	-0.10641	-0.66415	-0.68612
YDR007W	-1.2765	-0.73989	-1.4974	-1.945	-2.1158	-1.2038	-1.2925	-0.68666	-0.16231	-0.45608	-0.34772	-0.69002	-1.1099	-0.51302	-0.76956	-0.76935	-1.3564	-1.6702	-1.0499	-1.1291	-0.82516	-0.96095	-0.69595	-1.0407	-1.2159	-1.173	-0.60265	-1.2403	-0.82523	-1.004	-1.1265	-0.63396	-0.6642	-0.98251
YDR008C	-0.73444	-0.87106	-0.29603	-0.36297	NaN	0.029137	-0.18583	-0.87835	-0.050353	NaN	-0.06573	-0.071053	-0.88319	-0.25748	-0.0095712	-0.12755	-0.2127	-0.26345	-0.16872	-0.49994	0.13619	-0.54242	-0.20003	-0.2234	-0.32074	0.1302	0.11414	-0.11071	-0.25709	-0.45517	0.061542	-0.57302	-0.27912	0.040258
YDR009W	-0.19618	-0.18774	-0.83702	-0.78508	-0.82859	-0.70104	-0.23129	-0.49347	-0.29721	-0.56719	0.19522	-0.78577	-0.087262	0.034183	0.45016	-0.39652	-0.79118	0.7268	-0.28661	-0.79125	-1.3235	-0.94757	-0.47974	-0.3844	-1.168	-1.2069	-0.78448	-0.98186	-0.50231	-0.58665	-0.85898	-0.59215	-0.87258	-0.2953
YDR010C	0	-0.19539	-0.17628	0.062159	-0.3477	0.0011193	1.2225	-0.20562	0.1585	-0.30891	0.16736	0.091405	0	0.023683	0.45389	-0.030112	-0.12347	1.6621	1.2225	0.054837	0.17057	0.15506	-0.12596	0.25861	0.085547	0.17103	0.14458	0.22801	0.2817	NaN	0.35833	-0.2063	0.013822	0.39862
YDR011W	-1.3979	-2.3672	-1.6415	-2.1412	-2.6377	-1.9083	-1.5761	-0.56475	-0.012511	-0.68212	-0.07927	0.72234	0.49341	-1.2749	-0.95981	-0.61828	-1.4392	-2.1024	-1.6627	-0.50198	-1.3231	-0.48052	-0.28911	-0.19902	-0.69725	-0.75223	-1.4259	-0.36502	-1.1111	-0.93005	-1.1028	-1.2314	-0.27586	-1.048
YDR012W	-0.95126	-0.96526	-1.4005	-1.838	-1.924	-1.5542	-0.65375	0.31952	-0.8002	-0.29849	1.5287	-1.0214	0.14403	0.29133	-0.79575	0.83288	0.64399	-0.54273	-0.24324	1.4045	-1.0765	0.52646	0.7346	-0.59606	0.48747	0.46582	-0.7121	-0.045749	0.33942	-0.1122	0.53069	-0.12466	0.30527	0.93212
YDR013W	0.50526	1.0931	0.0053343	-0.06164	0.31572	0.13836	0.59749	-0.12033	0.70852	1.0588	0.64492	0.26611	-0.15806	0.83426	0.89448	0.088754	0.047139	0.87178	0.36472	-0.54936	-0.1831	-0.63607	-0.19847	-0.6528	0.1257	-0.33078	0.29133	0.31048	0.24974	-0.42831	-0.17206	0.1891	0.50902	-0.10065
YDR014W	-0.22921	0.27487	-0.61005	-0.24011	-0.12888	-0.0593	0.10691	-0.39461	0.8003	-0.14603	-0.080214	-0.15348	-0.8122	-0.08654	0.50125	-0.51155	-0.34163	0.58079	-0.72167	-0.31471	-0.21103	-0.52952	-0.83776	-0.39148	-1.7575	-0.242	-0.058639	NaN	-0.14378	-0.27154	-0.49772	-0.72955	-0.8382	-0.28663
YDR015C	-0.57292	3.6486	-0.33076	-0.041926	-0.37076	-0.17471	1.1022	-0.26517	2.6518	-0.42524	0.0065118	-0.10383	-1.6376	2.4209	2.8294	-0.056583	-0.60732	2.147	0.40258	-0.10371	0.1917	-0.23173	-0.25017	0.17084	0	-0.19506	-0.024704	-0.24848	0.19409	0.25433	0.097125	-0.38394	-0.19359	-0.019235
YDR016C	2.0198	2.0175	1.3781	1.3636	1.4016	1.637	0.59697	0.29957	0.93205	0.039024	0.22113	1.8411	0.27995	0.47743	0.93719	0.18456	0.12799	0.94726	0.47782	-0.29109	0.70383	0.8624	0.26726	0.52647	0.66897	0.52731	0.98517	0.84307	0.8515	0.53535	0.7276	0.64429	0.79488	0.29701
YDR017C	2.0109	0.7562	1.4895	0.9143	0.9422	0.9847	0.18039	1.9828	0.16504	0.95126	0.839	1.1035	1.3267	0.20161	0.2599	0.95887	0.85421	-0.15088	-0.47776	0.012825	0.34803	1.0254	0.56017	1.0693	0.72238	0.32221	0.80141	0.94975	0.17036	1.4148	0.33178	1.5009	0.91797	0.89247
YDR018C	2.663	2.499	3.0717	1.4977	1.5508	0.87526	-0.26022	0.56878	2.3494	0.75036	-0.78829	2.6335	1.9142	0.75606	2.0195	0.94088	1.0984	1.1037	0.10288	0.17152	0.66781	-0.6331	-0.44922	0.34823	-1.0397	-1.3496	0.067977	-1.1748	-1.1705	0.027936	-1.141	-0.18717	-1.1065	-0.76414
YDR019C	0.41828	0.52629	0.7568	-0.49416	-0.26286	-0.54177	-1.0968	0.78268	0.49119	0.12022	-0.062758	0.68882	-0.066888	-0.52526	-0.025148	-1.0178	-1.1026	-1.1813	-2.1396	-2.0019	-0.53498	-1.4935	-1.8253	-0.58741	-0.85264	-0.95408	-0.00032568	0.31062	-0.60256	0.3846	-0.1193	0.55357	0.38472	0.2665
YDR020C	-0.58257	0.43215	-0.17785	-0.072006	0.019587	-0.62829	0.057933	-0.2008	0.14484	0.42772	0.21082	0.1568	-0.98694	0.31206	0.15679	-0.39312	-0.19489	-0.31892	-0.034313	-0.33085	0.26574	-0.42481	-0.41271	0.20795	0.44072	0.13386	-0.335	0.20934	0.83204	-0.12444	-0.016574	-0.60704	0.99682	-0.00087324
YDR021W	-0.39976	0.54528	-0.63349	0.29585	0.4285	0.4648	0.6222	-0.4894	-0.7675	0.5731	0.22634	0.3718	-0.24892	0.77864	0.35166	0.25299	0.23612	0.43944	0.57566	0.4093	0.26566	0.46672	0.36158	0.34667	1.3068	0.14216	0.60649	0.44583	-0.17354	0.25142	0.46074	-0.16	0.6863	0.24048
YDR022C	1.0047	0.47442	0.35898	-0.12747	-0.062282	-0.31483	-0.58675	0.3013	0.70205	0.29243	-0.63727	0.5986	0.27457	-0.54477	-0.37468	-0.40153	-0.57854	-0.47309	-0.85299	-0.42694	-0.85279	-0.49019	-0.57066	0.19892	-0.66679	-0.44966	0.37899	-0.36277	-0.043841	0.063585	-0.31385	0.62914	0.085984	0.32687
YDR023W	-1.207	-0.67432	-0.71226	-1.303	-1.5784	-0.99398	-1.5275	-0.0038458	-1.2776	0.50792	0.41952	-0.78526	0.72529	0.6184	-1.0931	0.51997	0.12862	-2.0287	-0.17781	0.6285	-1.6248	0.4865	0.51211	-0.15544	0.5271	-0.26051	-0.74306	0.28458	-0.42153	-0.47335	-0.22987	-0.61669	0.34848	0.42301
YDR024W	-0.6442	-0.64522	-0.65032	0.17627	-0.059901	-0.37508	-0.38605	-0.77976	-0.39762	-0.028663	-0.19014	0.23774	-1.5497	0.731	-0.53714	-0.49599	-0.70526	-0.65747	0.24391	-1.2045	0.033152	-1.4227	0.23966	-0.38855	-0.29861	0.13186	0.15835	0.23867	-0.41331	-0.2009	-0.26158	-0.010331	-0.80344	-0.23324
YDR025W	-2.5137	-1.9131	-2.0978	-2.2857	-2.3655	-1.9424	-1.5969	0.065975	-1.4559	0.70372	2.0818	-1.4862	1.3749	1.5516	-1.3897	1.4863	1.4295	-1.5985	-0.078401	1.5407	-1.4458	1.3361	1.4466	-0.87929	1.1314	1.0968	-1.2344	0.93397	1.0214	-0.31399	1.2821	0.27649	1.3437	1.4982
YDR026C	0.30449	-0.030013	0.0014341	-0.097791	0.5345	-0.18132	0.3527	-0.42656	-0.018062	0.28265	0.20437	-0.36704	-0.248	0.46486	0.044251	-0.00080796	0.41598	0.8805	0.32411	0.47348	0.39209	0.11072	0.28945	-0.35552	0.3978	-0.14515	0.15846	0.47674	0.26292	0.018716	0.44689	0.089817	0.22866	0.73583
YDR027C	1.0928	-0.29528	1.4251	0.70429	0.88383	0.065795	0.047944	-0.30383	-0.17519	0.845	-0.14206	0.995	0.91931	-0.073573	-0.25673	0.93843	0.458	-0.288	-0.66237	0.48085	-0.36213	0.042619	0.058327	-0.053601	-0.34413	-0.61316	0.028623	0.33639	-0.040141	-0.59073	0.15203	-0.17462	0.61521	1.1432
YDR028C	0.053314	-0.17713	0.35036	0.44238	0.57923	0.42725	-2.4037	0.74789	-0.49913	-0.31478	-0.74005	-0.13539	0.84761	0.38978	-1.0172	0.040258	-0.12224	-1.6399	-0.81868	0.037173	-0.32473	-0.037809	-0.43713	-0.1023	-0.28286	-0.62489	-0.048749	-0.62039	-0.30055	0.17909	-0.65265	0.34947	-0.39627	-0.012236
YDR029W	-0.5057	-0.92445	-0.59212	0.081087	0.0049106	-0.52371	0.17282	-0.60764	-0.1774	-0.41816	-0.14414	-0.39967	-0.92856	-0.56694	0.27319	-0.81512	-0.76503	-0.14557	0.24125	-1.1057	-0.36598	-0.54466	-0.41297	-0.52719	-0.29406	-0.093273	0.26688	-0.29233	0.27976	-0.32401	0.23718	-0.56832	0.0077571	-0.35918
YDR030C	1.1779	0.74505	0.89797	-0.67745	-0.13927	-0.38286	0.37997	-0.20763	0.67693	1.0053	0.23228	0.97447	0.74925	0.41804	0.36855	-0.30631	-0.35887	0.46079	0.2277	-0.29416	-0.33559	-0.60782	-0.51402	-0.23015	0.05285	-0.55236	-0.33478	0.19524	-0.28611	-0.0034192	0.051255	0.52707	0.2006	0.32786
YDR031W	-1.0468	-1.231	-1.8568	-1.9503	-2.3825	-1.6791	-2.0924	-1.136	-0.96376	-0.89005	-0.8506	-1.3024	-1.3991	-0.86463	-1.5563	-0.79617	-0.81492	-2.3921	-2.2403	-1.4928	-1.6345	-1.4355	-0.82719	-1.4052	-1.8594	-1.2179	-0.74207	-1.8289	-0.31574	-1.1428	-1.1361	-1.2177	-0.87803	-1.1166
YDR032C	0.49765	0.19962	-0.77483	-1.3905	-1.5957	-0.57473	-0.66711	-0.1694	0.24331	-0.73387	-1.7932	-0.2137	-0.77656	-1.6575	-0.33876	-1.8502	-2.5966	-1.1754	-2.278	-1.8161	-1.3942	-1.2027	-0.53885	-0.23144	-0.77597	-1.1075	-0.24627	-0.50374	-1.1898	-0.41348	-1.0387	-0.16985	-0.78406	-0.54564
YDR033W	0.18041	NaN	-1.4508	-2.3125	-2.2765	-2.5418	-2.4527	-1.6719	0.024933	0.88333	-0.20593	0.58534	1.0496	0.015286	-0.31328	-0.35473	-0.75378	-1.0681	-0.41631	-0.67519	-1.4808	-1.4753	-1.2486	-1.2432	-2.1037	-2.2835	-1.0399	-2.2028	-2.658	-1.5395	-3.1122	-1.201	-2.3296	-3.0394
YDR034C	0.24655	0.29288	-0.034263	-0.16374	-0.24201	0.43184	0.81757	0.61366	0.20404	0.6161	0.95517	0.15315	1.2692	0.90584	-0.65476	0.054291	0.61651	-0.62887	0.75173	0.4354	-0.45623	0.53618	0.12383	0.19493	0.31061	0.65632	0.24918	0.64275	0.94303	1.1915	0.84309	0.35402	0.69439	1.3013
YDR035W	0.95461	0.38195	-0.58898	-0.54025	-0.9028	0.69429	0.2799	0.99842	0.78607	0.5364	1.8841	0.48098	-0.12233	1.5611	-0.10023	-0.0086052	1.328	-0.77723	0.093375	0.66732	-0.55857	1.0648	1.3194	-0.010766	0.57945	1.1081	0.89081	0.44947	1.1092	1.0428	0.58042	1.1901	0.5081	1.3989
YDR036C	-1.1861	-1.2532	-1.2502	-0.98589	-0.41644	-0.78648	-0.98935	-0.6716	-1.2226	-1.5679	-0.34678	-1.0683	-1.9339	-1.7557	-1.2754	-0.64698	-0.891	-1.0575	-1.033	-0.55975	-0.5462	-0.40983	-0.93558	-0.49789	-0.74124	-0.52812	-0.16323	-1.1205	-0.12552	-0.58402	-1.322	-0.86383	-0.55488	-1.2704
YDR037W	-0.12097	-0.82228	-0.85614	-0.97132	-1.3428	-0.31034	1.2601	1.3219	-0.48876	1.3326	2.1308	0.065495	1.8929	1.6667	0.58646	1.1856	1.1068	-0.27489	0.45259	0.98523	0.14429	1.454	1.0303	1.1381	1.3004	0.7342	1.1139	1.3206	0.57577	0.96791	0.79471	1.2976	1.5446	1.266
YDR038C	-0.65088	0.32466	-0.35311	0.16739	0.015609	0.02528	-0.69645	-0.32155	1.0866	-0.82361	-0.24531	-0.26828	-1.7471	-0.24571	0.28866	-0.48582	-0.67002	-0.70374	0.56046	-0.93672	-0.098471	-0.47086	-0.20995	-0.56858	NaN	-0.15228	-0.37765	0.0015514	-0.3516	-0.072411	-0.062759	-0.64484	-0.44084	-0.26551
YDR039C	0.88051	0.24906	-0.048813	-1.3629	-1.6419	-0.84176	-1.0211	-0.37587	1.4482	0.64984	-0.40965	2.2977	-0.066713	0.12916	0.79853	1.3847	0.73926	-0.45452	0.25477	0.22512	-0.45037	-0.060721	0.20185	-0.93772	-0.61952	0.052235	-0.44686	-0.7078	-0.27396	0.31843	-0.44588	0.16651	-0.78767	0.1882
YDR040C	0.94393	0.23054	-0.02211	-1.3923	-1.5842	-0.85353	-0.49602	-0.32799	1.217	1.1575	-0.51503	2.2248	-0.10687	-0.11573	0.63378	1.466	0.74016	-0.68167	0.2692	0.025429	-0.73318	0.12015	0.23263	-1.1512	-1.1264	-0.092349	-0.29052	-0.80751	-0.21244	0.25466	-0.79393	0.61296	-0.90072	0.51595
YDR041W	-0.21686	-0.15178	-0.067318	1.6396	1.2022	0.78869	0.79726	0.1903	0.27913	-0.61596	0.57775	0.080381	-0.0084586	0.59449	-0.42033	0.51196	1.3201	0.76261	1.0518	1.072	0.68073	0.84901	0.66554	0.70235	0.54424	1.1641	0.55346	0.61372	1.3421	0.54541	0.64746	0.83667	0.62673	0.24193
YDR042C	0.29531	0.72896	5.0435	5.944	5.8863	6.6562	6.3482	6.4209	0.35321	0.074895	0.27417	0.70418	NaN	1.5663	5.0743	5.0428	5.994	5.9352	5.2653	5.996	6.8205	6.4724	6.2824	6.8281	5.889	6.5136	6.5607	6.1184	5.9501	6.5138	5.5547	6.0754	5.8231	4.4535
YDR043C	-0.88184	-0.35715	-1.1954	-1.4393	-2.1089	-0.13761	-0.47032	0.30236	-0.067729	-0.84514	-0.54268	NaN	-0.78626	-0.96125	-0.70517	-0.019662	-1.3485	-1.7891	-0.60804	-0.69758	-1.1649	0.38669	1.3649	0.56441	0.55172	NaN	-0.086029	0.13567	NaN	0.3057	-0.54273	0.23873	-0.062905	0.53584
YDR044W	-0.35093	0.21455	0.27954	-0.7326	-0.43695	-0.74868	-1.0013	-0.37644	-0.93378	0.83886	1.1819	-0.25891	1.1413	1.1225	0.10174	0.90559	0.234	-0.56054	0.49383	0.59433	-0.79012	0.52584	0.03235	-0.47996	0.3902	-0.48462	-0.90077	0.096871	-0.74916	-1.1352	-0.6862	-1.0093	0.053213	-0.27645
YDR045C	0.3904	-0.23603	0.55261	0.12798	1.0978	0.14304	1.0516	-0.38262	-0.15524	2.0397	1.151	0.21464	0.13098	0.15942	0.31409	0.30056	0.43619	0.26941	0.88489	0.51491	0.46049	1.4265	0.15718	0.24166	1.3424	0.24694	0.51	1.681	0.52053	0.24126	1.311	0.28001	1.2261	1.2608
YDR046C	-2.7561	-1.837	-2.7341	-2.0544	-2.7817	-1.688	-1.0994	-1.114	-2.2776	1.3946	1.3925	-2.0884	1.1214	0.71512	-1.0658	0.39016	-0.034078	0.29157	-0.22223	0.12251	-2.3291	-0.035654	0.37159	-1.9102	-0.76563	-0.26785	-1.6466	-0.19003	0.16662	-1.8889	0.25295	-0.85301	0.044512	0.14951
YDR047W	0.24027	0.12656	-0.25873	-0.11691	-0.27589	-0.12496	-0.48179	0.31253	-0.05663	0.57128	0.57393	-0.60163	1.207	0.36958	-0.28503	-0.28564	-0.37601	-0.60454	-0.381	0.18985	-0.74854	-0.58155	0.17329	0.28829	-0.18857	-0.30987	0.16425	0.16116	0.20865	-0.20965	0.32812	0.08375	0.21633	0.68641
YDR048C	-0.5039	-0.52944	-0.58624	-0.24223	-0.15758	-0.45215	0.43881	0.12856	0.037303	-0.42722	-0.027623	0.030644	-0.95637	-0.14693	0.24245	-0.054903	-0.39378	0.08715	0.085151	-0.17134	0.20289	-0.067289	-0.24287	0.0032661	-0.019743	-0.12909	-0.033647	-0.026876	0.15509	0.19931	0.17081	0.53742	0.057197	0.31738
YDR049W	0.12297	-0.18449	0.30696	-0.54884	-0.06032	-0.47172	1.3938	-0.41241	-0.39704	0.50862	0.36361	-0.067635	1.4065	0.40576	0.3406	0.20558	0.17517	1.4076	NaN	0.041029	-0.67866	0.11779	0.20689	-0.54284	-0.070594	-0.011531	-0.61169	0.40307	0.081326	-0.17619	0.41077	0.14202	0.68349	0.50477
YDR050C	-0.43112	-1.1917	-0.47092	-1.5346	-0.43858	-2.0905	-2.679	-1.2344	-0.22612	-0.5742	-0.74882	-0.038762	-0.27655	-0.22916	-0.92585	-0.93544	-0.6847	-2.1884	-1.1796	-1.111	-1.9749	-1.9911	-1.9161	-2.6984	-3.4971	-1.0555	-2.0175	-1.9652	-1.3807	-1.0618	-0.43739	-0.23287	-1.827	0.029352
YDR051C	-0.064739	-0.84953	-0.97118	-1.6672	-1.6382	-1.2606	-1.162	-0.84188	-0.54072	0.24181	-0.052335	-0.81799	0.066866	-0.45429	-0.5722	-0.90041	-0.48808	-1.4568	-0.74762	-0.69712	-0.88277	-1.0469	-0.40143	-0.90228	-1.0979	-0.85947	-1.0451	-0.67765	-0.50732	-0.92129	-0.064363	-0.68428	-0.24782	-0.024727
YDR052C	1.926	1.3923	1.2491	0.97935	1.8424	0.41987	0.19036	-0.50328	1.1222	0.82321	0.1574	1.0242	0.33685	1.0092	1.5629	0.57008	0.75805	0.21498	0.77757	0.87907	0.34914	0.45072	-0.0033103	0.23603	-0.3164	-0.2574	-0.12163	-0.49499	-0.72053	-0.36609	-0.54465	-0.82624	-0.50293	NaN
YDR053W	-0.44501	NaN	-0.15867	0.020252	0.18528	-0.17497	0.16407	-0.75126	-0.01833	-0.47716	0.40328	-0.28956	-1.2551	-0.32234	0.24531	-0.10409	-0.69335	0.4385	0.11056	-0.12	0.31277	-0.61522	-0.21143	-0.0029683	-0.15457	-0.011417	-0.032731	-0.1498	-0.095576	-0.27337	-0.27613	-0.71071	-0.38709	-0.23785
YDR054C	0.36671	0.45316	0.52234	0.5339	0.49368	0.4413	0.031277	0.62083	0.45402	-0.41548	-0.77091	0.30903	1.0204	-0.48192	0.37191	0.28706	0.11454	0.74464	0.3356	-0.19728	-0.28406	-0.2038	-0.27556	-0.12975	-0.42107	-0.31289	-0.13953	-0.43495	-0.17393	0.49449	-0.83813	-0.15406	-0.51051	-0.16708
YDR055W	-0.052091	-0.83923	-1.0186	-1.5741	-1.7839	-1.3507	-1.7294	-0.96772	-0.40462	-1.7319	-0.82406	-1.3972	-2.1271	-2.4202	-1.1414	-2.8552	-3.0759	-2.2126	-2.662	-2.3776	-2.4678	-2.6469	-2.4344	-1.5602	-3.144	-3.7284	-2.6259	-3.6033	-3.9033	-2.6719	-3.966	-2.7383	-3.8696	-3.574
YDR056C	0.2956	0.10684	0.019476	-0.95613	-0.71833	-1.0023	-0.85742	0.04751	0.037728	-0.44243	-0.17646	-0.14929	0.021244	-0.6004	-0.15383	-0.62657	-0.67067	-0.65326	-0.72319	-0.59753	-1.1134	-0.78881	-0.83473	-0.46658	-1.2937	-0.90849	-0.85612	-0.91963	-0.95478	-0.51857	-0.76684	-0.38231	-0.99306	-0.62709
YDR057W	-0.47845	0.22813	-0.021348	-0.12171	-0.53904	-0.3467	0.86811	-0.095481	-0.39716	-0.17128	0.0083563	-0.25679	-0.5866	-0.11121	0.13105	-0.78435	-0.64801	0.057353	-0.9049	-0.41241	-0.16376	-0.66159	-0.84829	-0.24535	-0.92613	-0.28619	-0.73454	-0.63481	-0.49193	-0.068578	0.0095815	-0.32689	-0.40453	0.13017
YDR058C	-0.66938	-0.26018	-0.28468	0.21338	0.15208	0.2302	1.7888	-0.050648	-0.13016	0.40343	0.23637	-0.087357	-0.022001	0.32249	-0.11755	0.15135	0.38264	0.76556	0.84872	1.1839	0.60441	0.4781	0.73708	0.43277	0.92665	0.40122	0.27057	0.84326	0.55131	-0.12623	0.71943	-0.45384	-0.13938	0.11519
YDR059C	2.3597	1.9875	2.879	3.3152	3.2103	2.8816	1.6028	1.9875	1.658	1.0998	-0.13448	2.3896	1.9322	0.61213	1.4279	1.9031	1.8339	1.7533	1.293	2.6026	2.6794	2.1058	1.5743	2.8334	1.3592	0.92803	1.9017	0.77876	0.40202	1.2992	-0.20691	1.4704	-0.066491	-0.18869
YDR060W	-0.47555	-0.059364	-0.6494	-0.32717	-0.26281	0.25059	0.057154	0.37205	-0.36973	1.5805	0.60997	0.37676	1.831	0.49785	-0.27757	0.8648	0.67413	-0.24849	-0.14874	0.72768	-0.24107	1.0633	0.37458	0.51303	1.4459	0.49727	0.35188	1.5631	0.75901	0.66449	1.0148	0.84331	1.8297	1.1498
YDR061W	0.2826	-0.016382	0.30198	-0.30152	-0.1576	-0.69461	-1.2635	-0.31164	-0.084083	-0.34875	-0.29833	-0.20574	0.4412	0.11586	-0.2365	-0.12092	0.36682	-0.35742	-0.44719	0.11908	-0.74935	-0.53977	-0.30105	-0.64828	-0.87787	-0.60772	-0.92349	-1.4702	-0.82733	-0.95551	-0.96751	-1.0055	-0.98157	-0.6273
YDR062W	0.55945	0.25316	0.72238	-0.23335	0.046937	-0.29809	-0.84857	0.50963	0.032277	0.53186	-0.18685	0.34136	1.3478	0.27292	-0.096947	0.32629	0.25609	-0.024368	-0.26473	0.29523	-0.5775	-0.01671	-0.37477	-0.07044	-0.056676	-0.18533	-0.54117	0.057239	-0.33831	-0.28896	-0.17639	-0.5167	-0.1621	-0.23164
YDR063W	-0.24973	-0.061076	-0.28939	-0.65133	-0.2286	-0.46148	-1.8548	-0.56313	0.25561	0.33327	-0.21328	-0.023808	-0.10298	-0.17898	-0.80018	-0.28317	-0.0050615	-1.4865	-1.0984	-0.41298	0.039534	-1.1502	-0.80835	-0.96594	-1.3011	-0.14589	-1.1034	-0.88141	-0.25414	-0.45196	-0.49104	-0.57555	-0.70475	0.00040032
YDR064W	-1.4413	-1.6465	-2.1808	-1.8115	-1.8097	-1.1332	-1.2078	0.62703	-1.3079	2.216	2.3781	-1.032	2.2877	1.9552	-1.0844	1.9146	2.1898	-1.7323	1.4322	1.943	-0.81567	1.651	1.672	-0.61067	0.96431	1.6734	-0.24064	1.2911	1.5505	0.44161	1.6698	0.80371	0.92541	2.1035
YDR065W	-0.22463	0.074602	1.0869	3.6004	2.9094	2.7135	1.7194	0.44052	-0.042213	0.09455	0.17039	-0.061221	0.27932	-0.12486	2.0252	1.7126	2.0202	3.0188	2.5076	2.296	3.2175	1.4951	1.0284	1.8199	1.9791	1.241	1.7502	1.3757	1.4066	0.291	0.97891	0.90607	0.91988	0.33909
YDR066C	-0.012192	-0.26514	-0.30902	1.2858	0.51425	0.77697	0.63211	-0.35133	-0.15983	-0.5875	0.13666	-0.21398	-0.72876	0.079483	0.26005	0.092489	0.16693	1.6034	0.85257	0.17445	0.88412	0.35132	0.0095952	0.14858	0.079987	-0.18678	0.50277	0.075288	0.34586	0.06988	0.17498	-0.089391	-0.14686	0.20281
YDR067C	0.25563	0.39863	0.28058	-0.47513	-0.40535	-0.33547	-0.65388	-0.34009	0.29959	-0.25598	-0.40486	0.44534	0.044302	-0.18341	0.31553	-0.50468	-0.37741	-0.27555	-0.35807	-0.79006	-0.80533	-1.0346	-0.34515	-0.17287	-0.92234	-1.0157	-0.21758	-0.87577	-0.7764	0.41007	-0.92886	0.67498	-0.86984	-0.56373
YDR068W	0.23708	0.0095593	0.88899	0.6171	0.91978	0.54592	-0.26973	0.55243	-0.0080342	-0.053093	-0.55363	0.23645	-0.47863	-0.33883	0.37777	0.012962	-0.21162	0.19411	0.013551	0.22776	0.42363	0.027938	-0.17447	-0.25307	-0.52366	-0.12919	-0.0078446	-0.30239	-0.5608	0.029596	-0.42776	0.63055	-0.45001	-0.42546
YDR069C	-0.24525	-0.29698	-0.2545	-0.66577	-1.5818	-0.73953	-1.2827	-0.25787	-0.12235	-0.27599	-0.96989	-0.062924	-0.809	-0.58797	-0.52965	-0.7639	-1.0385	-1.4985	-1.2702	-0.54732	-0.66979	-1.0157	-0.92945	-0.4719	-0.92294	-0.57643	-0.94299	-0.53664	-0.64592	-1.1941	-0.15308	-0.38885	-0.41857	-0.073241
YDR070C	0.88929	0.3785	-0.020903	-0.36809	-0.093382	0.10809	0.065338	1.0531	1.2352	1.8921	-0.94941	1.4299	1.0051	-0.28915	0.28336	-0.068181	-0.36507	-0.41912	-1.5678	-0.70827	-0.26997	-0.60616	0.5605	0.35718	0.69731	0.59591	1.1108	1.7676	1.5593	1.7042	1.9293	1.9015	1.9509	2.6123
YDR071C	0.35154	0.11402	0.40616	-0.48321	-0.29683	-0.41372	-1.7311	-0.39938	0.06059	0.4999	-0.14714	0.63228	0.701	0.034832	-0.62356	0.39842	0.59784	-1.493	-0.51151	0.39237	-0.8438	-0.12387	0.10611	-0.30382	-0.49822	-0.27381	-0.54285	-0.26908	-0.38383	-0.24515	-0.38672	-0.20436	-0.15341	-0.13508
YDR072C	-0.021566	-0.72764	-0.32931	0.18324	-0.23563	0.4359	-0.65297	0.074109	0.41008	0.48279	-0.066448	1.2047	0.97576	-0.51366	0.26819	0.26484	-0.39174	-0.18815	0.10129	0.041404	0.24523	0.77406	-0.20309	0.72981	0.3243	0.12416	0.48969	0.023809	-0.75433	0.38693	-0.75617	0.26498	-0.21165	-0.38084
YDR073W	-0.38061	0.18689	-0.71715	-0.93326	-1.4543	-0.98107	-0.94958	-0.86469	0.23485	-0.81776	-0.93504	0.0081886	-1.7579	-0.28427	-0.31896	-0.4454	-0.85207	0.1469	0.014375	-0.83724	-1.0709	-0.47579	-0.34949	-0.50001	-0.947	-1.3906	-1.299	-1.4654	-1.2033	-0.92577	-1.6672	-0.97813	-1.2472	-1.1074
YDR074W	-0.67085	-1.5225	-1.4985	-3.3179	-3.0197	-2.6845	-2.7475	-1.1156	0.86471	0.29919	-1.3251	0.70371	0.37667	-1.4795	-0.61692	-0.84128	-1.5728	-1.9823	-1.942	-1.4489	-2.6089	-2.524	-0.83076	-1.6089	-1.4728	-1.1249	-2.4338	-0.71722	-1.1184	-1.6347	-0.48579	-1.2701	-0.71583	-0.66444
YDR075W	0.13485	0.96904	0.061548	0.16838	0.73472	0.026527	1.2132	-0.16771	0.9473	1.5097	0.30115	0.45769	-0.76319	0.86247	1.0062	-0.14267	-0.34047	1.3661	0.69226	-0.17388	-0.062553	-0.082044	-0.29082	-0.38583	0.61814	0.012385	0.76769	1.7686	0.68526	0.23151	0.48918	0.35961	0.88068	-0.13901
YDR076W	-0.15625	0.18565	-0.7052	-0.34152	-0.29941	-0.47029	-0.060724	-0.44473	0.15379	-0.44063	NaN	-0.19725	-1.2937	0.00015411	-0.57147	-0.28536	-0.81595	-0.13982	-0.26366	-0.37948	0.28063	-0.39412	-0.73412	-0.25289	-0.48119	-0.15292	-0.054142	-0.11771	-0.1197	-0.13774	0.077487	-0.85948	-0.06666	-0.49625
YDR077W	-0.40859	-0.10339	-0.32647	-0.040638	-0.15634	0.084446	-0.40209	-0.3861	-0.028215	-0.68729	-0.14939	-0.071265	-0.17547	0.0035253	-0.31583	-0.11546	-0.44744	-0.048791	-0.41514	-0.18717	-0.097407	-0.23733	-0.16323	0.081289	-0.59831	-0.01998	-0.13673	-0.49396	-0.082888	-0.012817	-0.45984	-0.22115	-0.60163	-0.50179
YDR078C	0.7068	0.96804	0.59626	0.14212	-0.14888	-0.40752	0.53142	-0.55727	0.67403	-0.42923	-0.43284	0.39634	-0.44169	-0.05865	0.99325	-0.072799	-0.2791	0.65193	0.45212	-0.32276	-0.22652	0.10054	-0.38446	0.21164	-0.57512	-0.75922	0.13383	-0.44648	0.03536	-0.13419	-0.1458	-0.46861	-0.25803	-0.34827
YDR079W	0.18881	0.16479	-0.1787	-0.073489	-0.55617	-0.33473	-0.75947	0.11351	-0.037306	-0.21588	0.049488	-0.60204	0.28026	1.1251	0.29471	-0.51591	-0.36203	-0.34256	0.48461	-0.65116	-1.0019	-0.38725	-0.61891	-0.46577	-0.74592	-0.29843	-0.56901	-0.70293	-0.54372	0.035634	-0.19612	-0.056672	-0.43158	0.24745
YDR080W	0.54524	-0.12802	0.64596	0.097597	0.063443	-0.47442	-0.04772	0.39041	-0.55876	0.10004	0.22545	0.2298	0.58556	-0.54607	-0.54639	0.18365	0.10449	-0.32176	-0.078415	-0.022693	-0.54546	-0.36443	-0.50736	0.15851	-0.74878	-0.22229	-0.10551	-0.17163	-0.24031	0.035963	-0.072217	0.3849	-0.23745	-0.36826
YDR081C	-0.29023	0.11303	0.42204	0.43105	0.31352	0.39166	-0.089394	1.1546	-0.16732	0.98095	0.71576	0.1057	0.2805	0.21382	-0.25227	0.56805	0.9348	-0.11519	0.14375	0.36388	0.068824	-0.21143	0.33861	1.0614	0.91697	0.35268	0.36718	1.0721	0.65444	0.30417	0.64837	0.73032	1.0479	-0.097742
YDR082W	-0.60727	-0.076767	-0.18459	0.85837	1.041	0.74516	0.95177	0.81253	-0.0034738	-0.14782	0.07536	-0.30256	-0.9248	-0.30353	0.12094	-0.13054	0.023332	0.64594	0.71266	0.002221	0.816	1.0376	0.95664	0.75341	0.93724	0.26592	1.1134	1.1165	0.63376	0.40371	0.76663	1.1645	0.78502	-0.077354
YDR083W	-0.20757	-0.42458	0.19849	0.20493	0.062751	0.56737	0.14859	0.3342	-0.91529	1.4117	1.3991	0.11711	0.68673	0.77887	0.14502	1.6776	1.0202	0.1825	0.18863	0.039523	0.73391	1.3011	1.3033	1.0273	2.0665	0.83625	0.96739	1.98	1.3253	0.86602	1.2263	1.018	2.2011	0.47255
YDR084C	0.24773	-0.052281	-0.2626	-0.86714	-0.6329	-0.41178	-0.86777	-0.12849	-0.28326	0.010656	-0.12676	-0.6071	0.047796	-0.13071	-0.74562	-0.43601	-0.15639	-1.2401	-0.84813	-0.17798	-1.052	-0.5014	0.15726	-0.44025	-0.49774	-0.13224	-0.24992	-0.37083	-0.017816	-0.31778	-0.33335	-0.31559	-0.24329	-0.034013
YDR085C	1.3501	0.78481	1.8307	1.3639	1.2332	1.2443	-0.52085	1.4608	0.33087	0.34974	-0.47499	1.2075	0.31259	-0.6942	0.28059	0.68299	-0.071226	-0.24608	-0.8645	0.049749	0.57783	-0.056474	-0.46743	1.3546	-0.0065044	-0.76422	0.10162	-0.37789	-0.87689	-0.14341	-1.0152	-0.01192	-0.77956	-0.78147
YDR086C	1.3204	-0.26584	0.91708	0.59494	0.51206	1.2633	-1.016	1.5195	-0.6261	1.0364	0.93858	0.52108	0.86271	-0.24439	-1.2997	0.83118	0.95359	-1.1548	-0.3127	1.189	0.72063	1.0157	1.4488	1.1826	1.0853	1.0727	0.85887	1.122	0.88601	1.2288	0.7862	1.2391	0.87929	0.97337
YDR087C	-0.37687	0.66319	-0.087808	-0.13385	-0.030323	0.68842	0.57487	0.59512	-0.65791	1.887	1.5549	-0.19468	1.3125	1.5221	-0.49628	1.3256	1.1261	0.0088431	0.55636	0.27298	0.12649	0.84898	0.87072	0.46426	1.6671	0.71773	0.97816	1.7626	0.93735	NaN	1.0175	1.1223	2.0358	0.46331
YDR088C	-0.15107	-0.55237	-0.67488	-0.26245	0.090764	-0.2428	-1.2561	-0.046422	-0.13896	-0.055544	0.24197	-0.55551	-0.39074	-0.86735	-1.1283	-0.19465	0.16087	-1.4474	-1.3081	-0.28076	-0.58431	-0.27018	-0.085128	-0.23559	-0.24629	0.16225	-0.05533	0.00069742	0.12483	-0.14542	-0.14554	0.026474	-0.14484	-0.30128
YDR089W	0.89753	0.44977	2.7277	3.3399	3.2135	2.8125	0.90206	1.6763	0.08391	0.079448	-0.26153	0.78758	0.80484	0.25821	1.5577	2.2663	2.1842	1.9441	2.3294	2.1188	3.3146	1.9596	2.1355	2.716	2.3309	1.2105	2.3828	2.1902	1.5594	1.1532	0.93359	1.4515	1.5764	-0.054216
YDR090C	1.2484	1.4818	1.1393	-0.23495	-0.012602	-0.47926	-0.92733	-0.12883	0.77195	-0.036853	-0.46994	0.52868	0.80835	-0.13044	0.19641	0.039534	-0.28009	-0.50267	-0.082335	-0.22964	-1.0481	-0.55557	-0.62301	-0.58733	-0.82749	-0.75761	-0.71317	-0.64032	-0.63143	-0.52416	-0.88065	-0.44103	-0.35068	-0.44835
YDR091C	-1.0286	-0.88079	-0.58126	-0.70252	-1.453	0.26173	0.053519	0.56157	-1.0937	1.4626	1.0443	-0.25592	2.1698	0.48027	-0.90658	1.2972	0.61675	-1.4604	-0.78754	0.7046	-0.37784	1.1494	0.52158	0.57736	1.2094	0.9373	0.50216	1.4352	0.7518	0.90852	0.7502	0.67013	1.3282	1.0748
YDR092W	1.805	1.4506	2.2785	0.96256	1.5778	0.16662	0.41982	-0.29342	1.1445	-0.2483	0.34374	0.11636	1.0472	0.40295	1.5348	-0.26708	-0.15953	1.0112	0.0050354	-0.65431	0.014767	-0.043111	-0.12161	-0.31273	0	0.14132	0.22119	0.21772	-0.13319	0.16695	0.13427	0.18103	0.09329	0.22926
YDR093W	0.53629	-1.1639	0.48045	NaN	0.012141	0.22227	0.099548	-0.10409	-0.54689	-0.0052765	0.16623	0.30841	0.085584	-1.0042	-0.18447	0	-0.31581	0.4153	-0.13229	-0.12825	0.382	-0.07417	0.1726	-0.18435	0	0	0.23163	-0.098534	0.22224	0.31405	0.22579	-0.091502	0	0.10969
YDR094W	-0.18479	0.20284	-0.65582	0.19152	-0.15903	-0.27232	0.42174	-0.10507	0.036449	0.12275	8.08e-05	-0.27551	NaN	0.27847	0.1837	-0.00045406	-0.11839	0.45151	0.91736	0.60437	0.11354	0.34735	0.15949	0.075047	-0.036573	-0.16172	-0.048127	0.18991	-0.092986	-0.13664	-0.30847	-0.28472	0.00037035	0.15366
YDR095C	-0.74112	NaN	-0.45495	-0.38434	-0.36085	0.52577	0.55938	0.06067	-0.32904	-0.24975	0.19233	0.19162	-1.5961	-0.6935	0.0082339	-0.26974	-0.11237	-0.04399	0	0	NaN	NaN	-0.062772	-0.0046268	-0.028413	0	0.0031017	-0.027429	0.11696	0.30082	0.18244	0.093676	-0.094936	0.21774
YDR096W	-0.29177	-0.042036	-0.38986	-0.13909	-0.0077941	0.51449	1.1789	0.085002	0.18482	-0.2272	0	0.14042	NaN	-0.71455	0.36357	0.089645	-0.083387	1.2884	1.1983	-0.20402	0.53488	0.01929	0.54662	0.024694	-0.10143	0.17522	0.47977	0.13377	0.21498	-0.0026888	0.14524	0	0.41286	0.22212
YDR097C	1.0505	0.42679	0.32426	0.63763	0.13352	0.093118	0.16712	-0.51033	0.30112	-0.4535	0.20464	-0.034602	-0.359	-0.38362	0.20099	-0.041331	-0.23565	0.97948	0.28479	-0.63961	0	0.20309	0.024901	0.13291	0	0	0.05983	-0.085443	0.21672	NaN	0	-0.13846	-0.30904	0.1578
YDR098C	-0.36107	0.0055942	0.001001	-0.98429	-0.66387	0	-0.86061	-0.043048	-1.0588	-0.23755	-0.18408	0.24605	1.1044	0.22963	-0.90229	0	-0.45465	-0.96207	-0.29217	-0.51788	1.0127	0.1958	0.13394	-0.12831	0.18716	0.33197	0.040861	0.0037022	0.15784	-0.15401	0.086085	0.048132	-0.09356	0.24988
YDR099W	0.8187	0.91589	0.97211	0.33339	0.39603	0.074384	-1.2145	-0.086662	0.31908	0.58554	-0.39423	1.4299	1.182	0.033958	0.006209	0.30437	0.5352	-0.011475	-0.65063	0.1312	-0.36906	-0.70696	-0.045214	-0.25216	-1.3103	-0.46012	-0.59424	-0.939	-0.75916	-0.46049	-0.86211	-0.18256	-0.74931	-0.13329
YDR100W	0.9928	1.2329	0.72839	0.18592	0.18557	-0.14317	-0.32419	-0.77352	1.0835	0.53328	-0.609	0.6897	0.70319	0.20354	0.52837	0.029268	0.11802	0.351	0.037062	-0.20848	-0.65606	-0.91317	-0.34601	-0.45377	-1.002	-0.69073	-0.94546	-0.95382	-0.49888	-0.74774	-0.63975	-0.95522	-0.90003	-0.22758
YDR101C	-1.4583	0.1184	-0.15023	0.19914	-0.18133	1.0471	0.58848	1.7085	-0.10051	1.9494	2.4281	0.39999	2.1913	2.2141	0.42065	2.6621	2.2535	0.66608	1.9726	2.0358	0.69	2.5599	1.4976	1.1949	2.5776	1.8055	0.71206	2.0879	1.013	1.3334	1.5721	1.3395	2.1749	2.0038
YDR102C	-0.9871	-0.53545	-0.52308	NaN	-0.12339	NaN	0.46404	-0.31966	0.44166	-0.64547	-0.54118	-0.73183	-1.6485	-0.4195	-0.40302	-0.40296	-0.63425	0.1156	0.1813	-0.40504	0.047856	-0.64568	-0.39054	-0.68842	-0.54241	-0.17221	-0.15946	-0.22973	-0.11508	-0.49621	-0.078344	-0.65817	-0.32006	-0.64827
YDR103W	-0.55259	0.41518	1.2814	2.6808	3.3231	2.7654	1.9612	1.436	0.21069	0.83022	-0.030895	0.19482	-0.38048	0.14329	1.2846	1.3689	2.1331	2.4672	1.9804	1.4938	2.5145	1.8788	1.7975	2.6882	2.4224	1.0969	2.3891	2.349	1.5081	1.1077	1.3924	1.68	2.2915	0.44519
YDR104C	0.041352	0.077025	2.4811	3.8718	3.8581	3.1614	0.51092	2.6355	-0.10366	0.54459	0.058354	0.079822	0.43271	-0.093563	-0.014394	2.1459	2.7485	1.3023	1.1162	3.202	3.4617	2.9436	2.6542	3.5283	2.4458	1.6593	2.8935	1.8173	1.6073	1.8793	1.0248	1.9434	1.1798	0.12823
YDR105C	0.42797	-0.11983	0.29916	1.1745	1.4658	0.77046	0.46522	0.28276	-0.022992	-0.59366	-0.12387	-0.4849	-1.3973	-0.86146	-0.091273	0.36888	0.40508	1.1595	0.66652	0.37332	0.39276	-0.087458	0.032258	0.68418	-0.51534	-0.22973	0.069926	-0.81526	-0.35252	-0.054369	-0.63081	-0.19959	-0.86577	-0.4032
YDR106W	-0.28811	0.0334	0.62188	2.1174	1.6608	0.34442	1.3748	-0.071392	0.17341	-0.39362	0.13622	-0.096749	-1.1739	-0.56196	1.0719	0.027734	-0.075521	1.5685	1.7716	-0.33118	0.54876	-0.17096	0.047825	0.11373	0.17201	0	0.17693	-0.11329	0.034747	0.32351	0.23268	0	0.055974	0.69025
YDR107C	1.2004	0.65794	0.92588	0.33633	-0.17227	0.26227	0.47435	0.62334	0.48663	0.055207	-0.39829	0.61752	0.51542	0.031746	0.57061	-0.27895	-0.32108	-0.011629	-0.066671	-0.10172	-0.28628	-0.42258	0.43488	0.6403	0.13818	0.11125	-0.10018	0.14551	0.30906	0.015102	0.21141	-0.0674	0.25022	0.24498
YDR108W	1.2346	0.99404	1.1801	1.2601	1.5211	0.77683	0.58348	0.41011	0.32349	0.80585	0.61505	0.5339	0.66517	0.55234	0.88588	0.13256	0.9165	0.70827	0.35008	-0.12013	0.56187	0.53797	0.84302	0.46176	0.59949	0.11602	0.51995	0.90986	0.7756	0.056432	0.29625	0.71291	0.67801	-0.0023367
YDR109C	-0.23341	0.61467	0.50677	0.8757	1.4951	0.27467	-0.34208	0.65061	0.55782	0.62371	0.54035	0.19429	0.062331	-0.28972	0.26185	0.30946	0.76109	0.13479	-0.40623	0.98613	0.70438	0.068614	0.39708	0.50263	0.59861	-0.012617	0.1775	0.67403	0.45656	-0.26354	0.48536	0.66303	0.95133	-0.36123
YDR110W	NaN	0.27776	-0.45257	-0.2257	0.44336	NaN	0.48822	0.34193	-0.18143	0.77924	0.38192	-0.13311	0.38986	-0.13599	-0.073527	-0.72773	-0.18722	0.096059	-0.17218	0.16908	-0.36816	0.30747	1.4144	1.1317	2.2016	0.11721	1.199	1.3687	0.89563	0.24871	0.55309	0.98927	2.1154	-0.37565
YDR111C	0.65678	0.60833	0.97165	0.23096	0.07718	0.33665	-0.39049	1.1626	0.28394	-0.49342	-1.7683	0.74433	0.050813	-1.4133	0.35623	-0.0063451	-0.95106	-0.39474	-1.1724	-0.98004	-0.1812	-1.1561	-1.3393	0.55982	-0.87098	-1.0999	0.64567	-0.42007	-0.5721	0.68201	-0.56025	1.0315	-0.27598	-0.47026
YDR112W	-0.73452	-0.38955	-0.87082	-0.078995	-0.39903	-0.023933	-0.46644	-0.70514	0.026195	-0.91779	-0.15873	-0.35674	-1.505	-0.85715	-0.51931	-0.24874	-0.73238	-0.1552	-0.61107	-1.1314	-0.20532	-0.56697	-0.35405	-0.34592	-0.37162	-0.21363	-0.70158	-0.30626	-0.41795	-0.25542	-0.68175	-0.99905	-0.26778	-0.43522
YDR113C	3.263	2.3711	4.4505	4.4507	4.9505	3.5594	2.6915	NaN	2.2086	0.5441	0.028121	2.6649	1.0842	0.71998	3.7537	3.3588	3.904	4.1946	3.7712	3.0837	3.7478	3.6277	2.6271	2.6565	2.5552	2.4436	2.8503	2.1955	1.665	2.0333	1.0658	2.3605	0.71922	0.14364
YDR114C	-0.60878	-1.15	0.0057805	0.21243	0.36108	1.034	-1.1279	-0.40612	-0.95537	-0.74571	-0.29048	0.39013	-1.5786	-0.96438	-1.8415	-0.60378	-0.24873	-0.92151	-1.7685	-0.97718	0.14872	NaN	-0.10966	0.044981	0.18527	0.048097	-0.25624	0.19836	0.053104	0.10895	0.25651	-0.22727	-0.29912	0.59469
YDR115W	-0.52523	-0.63006	0.023918	1.1884	1.4662	0.4134	0.47267	0.16186	-0.33629	-0.22365	0.35137	-0.48273	-0.51025	0.82613	-0.1811	-0.35893	0.3999	0.62663	0.83371	2.0064	0.63487	1.0546	0.75433	0.31665	0.85477	0.53115	0.63764	0.6314	0.82329	-0.13504	0.50428	-0.20107	0.20725	0.025519
YDR116C	-1.2527	-1.536	0.0085174	-0.27692	0.042473	-0.35962	-1.4247	-0.4236	-0.67868	-0.61098	0.81108	-0.87896	-1.0914	0.41815	-0.99688	-0.24959	0.33294	-0.48864	0.32569	0.98904	-0.37653	0.20505	0.33081	-0.8582	-0.2952	0.33288	-0.70029	-0.18642	0.42691	-1.0547	0.16551	-0.74215	-0.14176	-0.00097505
YDR117C	0.35358	0.2238	1.0851	2.3085	2.5886	1.8803	1.4071	0.15978	0.36943	-0.41638	-0.37705	-0.024902	-0.56838	-0.19989	1.042	0.40592	0.97517	1.5103	1.7947	2.3457	1.5994	1.334	1.1378	1.5405	1.4869	1.261	1.1439	1.2815	0.77041	0.778	1.0514	0.2136	0.68014	0.38637
YDR118W	1.2706	0.99471	2.0106	3.4928	3.4133	2.5445	1.3979	0.90242	0.75365	0.63147	0.21853	1.1591	-0.17355	0.29118	1.6435	1.7447	2.2499	2.5018	1.593	2.0937	3.1508	3.2832	NaN	2.0126	2.0845	2.2661	2.1731	1.8962	NaN	1.7135	1.3916	0.95348	1.2137	0.58674
YDR119W	-0.20276	-0.77382	0.057076	1.0278	0.93873	1.2578	1.5418	0.73868	-0.26928	0.87951	0.85644	-0.68485	-0.34685	-0.36375	NaN	0.27515	0.85525	-0.44016	0.29916	1.1968	0.57112	1.1608	1.1943	0.66987	1.4841	0.76566	0.72868	1.2363	0.73227	1.5318	0.72907	0.66159	1.1277	1.2948
YDR120C	-0.62309	-0.15741	-0.19062	-0.8109	-0.14818	-0.1547	0.29798	0.50741	-0.37878	0.54994	0.086229	-0.1256	-0.014837	0.61009	-0.36005	-0.38071	-0.24388	-0.45889	NaN	-0.45811	0.12819	0.1651	0.10817	-0.23944	-0.42343	0.34463	0.11641	0.84017	0.8937	0.36696	0.72566	1.187	0.58537	0.47238
YDR121W	1.1869	0.87454	0.61476	0.22764	1.1648	0.018165	0.33517	-0.1542	0.64141	0.80378	0.22192	0.81779	-0.23883	0.5828	1.1077	0.12762	0.086148	0.34228	0.74903	0.53039	0.44376	0.31903	-0.033181	0.030404	0.57048	-0.086574	0.070696	0.55845	0.1904	0.079392	0.04315	-0.28356	0.41654	0.028931
YDR122W	0.41265	-0.20828	0.31455	0.5615	0.75569	0.66296	-0.19923	0.30318	0.15819	0.096471	-0.20319	0.26883	0.40839	-0.61086	-0.30935	0.3593	-0.14533	0.09857	-0.3827	0.74376	0.30858	0.64744	0.53307	0.8159	0.4806	0.023229	0.3303	0.71111	0.50461	0.53398	0.41271	0.23074	0.56571	0.26228
YDR123C	-0.068962	0.20315	-0.83941	-0.54736	-0.83019	-0.063815	0.5592	-0.37813	0.26737	-0.56343	-0.58489	-0.097245	-0.34333	-0.07259	0.05508	-0.55254	-0.59283	0.58847	0.61126	-0.88315	-1.1875	-0.28641	-0.62916	-0.39325	-0.55034	-0.38262	-0.46997	-1.2023	-0.96531	-0.051485	-0.97133	-0.35678	-1.0887	-0.047502
YDR124W	-0.31641	-0.21318	-0.18084	0.050185	0.37222	0.12986	-0.49694	-0.55862	-0.10989	-0.23622	0.28012	-0.10214	-0.87763	-0.09175	NaN	0.055825	NaN	-0.34947	-0.35477	0	0.16585	0.010678	-0.32298	0.069853	0.25069	0.048401	0.084546	-0.10611	0.46048	NaN	-0.22744	-0.3051	-0.14645	0.2496
YDR125C	-0.43052	0.072714	-0.65502	-1.0481	-1.438	-0.74828	-0.43614	-0.85896	-0.26451	-0.38028	-0.81456	-0.51608	-1.1226	0.2281	-0.51135	-0.81156	-0.86649	-0.59531	NaN	-0.46908	-1.1796	-0.6615	-0.41976	-0.549	-1.0481	-0.84538	NaN	-0.98483	-1.1987	-0.4781	-1.2095	-0.6159	-1.0809	-0.74079
YDR126W	-0.29407	0.13963	-0.28054	-0.21558	-0.42178	-0.288	-0.087242	-0.24594	-0.037011	0.13829	-0.24025	-0.37644	-0.4264	-0.081252	0.0017979	-0.51144	-0.42999	0.18137	0.058119	-0.91311	-0.46942	-0.63843	-0.62966	-0.52873	-0.41371	-0.2267	0.078145	-0.31098	-0.060462	-0.080267	-0.2042	0.24082	0.01454	-0.23083
YDR127W	0.54927	-0.79775	-0.63751	-0.8809	-1.1853	0.025379	-0.56885	1.5586	-0.66398	0.054941	2.3912	-0.50484	0.75044	-0.38811	-0.33116	0.58481	1.2667	-0.68465	-0.75615	1.5337	-0.58765	0.7069	0.72377	0.74551	0.92245	1.4401	0.34247	0.90835	1.1584	0.89865	1.4469	1.0463	1.021	1.2185
YDR128W	0.0013838	0.10686	0.8268	-0.2761	0.022562	-0.40787	-0.96776	0.32351	-0.30928	0.25132	-0.16278	-0.034947	0.78585	-0.083064	-0.18013	0.48762	0.10518	-1.2031	-0.68865	-0.18054	-0.52271	-0.71455	-0.37312	-0.11569	-0.82227	-0.51932	-0.13624	-0.579	-0.32142	-0.049936	-0.2498	0.282	-0.27023	-0.27078
YDR129C	0.40308	-0.40473	-0.90769	-2.0409	-1.5617	-1.4345	-2.5926	-0.70844	-0.079142	-0.56385	-1.1442	-0.30849	-1.2065	-1.1192	-0.98706	-1.1343	-1.0355	-2.2178	-2.325	-1.579	-2.1685	-1.4575	-1.1879	-1.0026	-1.6939	-1.2737	-1.1543	-1.2555	-1.0956	-0.84725	-1.3698	-0.83082	-1.494	-0.89606
YDR130C	1.3165	1.1759	1.4078	1.2752	1.175	0.98433	0.071402	0.09583	1.094	-0.06471	-0.82016	0.31703	0.19218	-0.19405	0.37711	0.49071	0.5387	1.0122	0.018424	-0.08442	0.67888	-0.14018	0.061216	0.64006	-0.21926	-0.28213	0.37176	-0.50142	-0.40449	-0.044826	-0.89873	-0.53159	-0.72861	-0.17204
YDR131C	0.69999	0.51108	0.70206	0.31426	0.093377	0.97165	-0.0045103	0.39237	0.49926	-0.48099	-0.55094	0.42651	-0.92803	0.014948	0.32663	0.03973	0.3376	-0.1165	NaN	-0.12682	-0.1845	-0.097991	0.25769	0.33065	-0.19865	-0.036944	-0.0064049	-0.23368	-0.080209	-0.0044638	-0.26582	0.082401	-0.62278	0.2876
YDR132C	0.48292	0.75831	1.0687	1.521	1.7829	0.9881	0.47591	0.63379	0.29286	-1.2236	-0.64078	0.33269	-0.41278	-0.11994	0.78422	0.10697	0.57012	0.91735	1.1408	0.59193	0.88499	0.84014	0.51344	0.90578	0.59702	0.052905	0.41948	0.26969	-0.054664	0.065516	-0.51772	0.23641	-0.23686	NaN
YDR133C	-0.18587	-0.01958	-0.28069	0.25244	0.12304	1.7668	0.98567	1.1423	-0.006727	-0.62595	-0.040926	0.15709	-0.1662	0.13574	-0.15378	0.14892	-0.26739	0.52568	0.14555	2.0653	1.8128	1.2777	1.481	1.1137	0.32446	0.54884	1.0314	0.44682	0.21979	0.49322	-0.088971	0.34126	-0.40757	0.73739
YDR134C	-0.28765	0.068203	-0.33094	0.23618	0.015789	0.3495	0.5365	0.95611	-0.037818	-0.68661	-0.12548	0.084976	-0.15545	0.052147	-0.2796	0.07728	-0.4182	0.24417	-0.089657	2.9896	2.0965	1.6253	0.40452	2.2535	1.399	0.16151	0.66425	0.65879	0.44426	0.11013	-0.066441	-0.0027545	-0.41178	0.45054
YDR135C	-0.40771	NaN	-1.377	-2.0966	-1.8429	-1.6058	-0.28758	-0.092535	-0.44718	-0.23006	-0.13711	-1.1111	-0.61279	-0.76296	-0.68298	-0.74717	-0.82197	-0.078632	-0.54792	-1.0331	-2.5956	-1.579	-1.3558	-1.469	-1.998	-1.1834	-1.827	-1.4339	-0.95721	-0.72398	-0.76402	-0.40578	-0.78066	-0.24812
YDR136C	NaN	0.0069735	-0.43559	-0.21058	-0.33223	-0.028761	-0.1992	-0.39241	-0.12404	-0.27109	-0.3224	-0.73776	-1.2938	-0.12742	0.064713	-0.59302	-0.79747	-0.014147	0.0389	-1.2661	-0.15328	-0.21947	-0.58776	-0.26563	-0.1796	-0.0075136	-0.55603	-0.36193	-0.065017	-0.23854	-0.2371	-0.74044	0.16863	-0.61317
YDR137W	0.31482	-0.17727	-0.27466	-0.78872	-0.24644	-0.46695	-0.85805	-0.50856	-0.34538	-0.59707	0.11027	-0.37413	0.40867	-0.27116	-0.79482	-0.54798	-0.27357	-0.3606	-0.59876	-0.2735	-0.061811	-0.48649	-0.29602	-0.35688	-0.27226	-0.55927	-0.76683	-0.77515	-0.34629	-0.09672	-0.056993	0.16261	0.091646	-0.44193
YDR138W	0.23812	0.087365	0.48911	0.14408	0.46959	0.13905	-0.032773	0.28024	0.43653	0.31789	0.25242	0.73266	-0.15302	-0.15316	0.0060957	-0.072649	-0.19194	0.12453	0.05904	0.030616	0.19299	-0.14229	0.018301	-0.0044939	0.24913	0.4811	-0.11101	0.38592	-0.20201	-0.022215	0.49016	0.68368	0.26528	0.27241
YDR139C	1.1255	0.22857	0.16615	-0.060074	0.12493	0.037033	-0.27601	-0.37568	0.54387	0.7274	0.17337	0.44527	-1.4226	0.09997	-0.25312	-0.37563	-0.3048	0.43682	-0.1699	0.37921	-0.0067424	-0.030614	-0.22418	-0.35209	0.036448	-0.041717	0.25875	0.16929	0.21413	-0.053759	0.49415	0.11393	0.12297	-0.010589
YDR140W	0.86833	1.623	-0.03384	0.33588	1.0396	0.025229	0.47759	-0.48412	1.0425	NaN	-0.045401	0.64707	-0.47759	0.60043	1.0801	0.24125	0.071819	0.2805	0.10115	0.48983	0.083127	-0.039832	0.11627	0.18047	0.32913	0.13383	0.36152	0.42013	0.47815	0.43189	0.64003	-0.51398	0.1981	0.45383
YDR141C	0.37877	-0.67829	0.11677	-0.67833	-0.46004	-0.83732	-0.75703	-0.5535	0.086227	-0.55815	-0.74026	0.59789	-0.083667	-0.81861	-0.63011	-0.4753	-0.50994	-0.77215	-0.95531	-0.80753	-1.5242	-1.694	-0.99984	-0.84158	-0.27676	-1.4741	-0.79513	-1.6159	-0.52898	-0.76624	-1.2142	-0.58152	-1.1851	-0.66077
YDR142C	0.40334	0.41259	0.43708	0.71013	0.79508	0.19394	-0.022989	-0.39722	0.55471	0.25067	-0.47605	0.27452	0.51916	0.16774	0.33065	0.2366	0.28018	0.76973	0.63784	0.44643	-0.081634	0.21165	0.077849	0.10574	-0.46183	-0.199	-0.23136	-0.35991	-0.13114	-0.023178	-0.6486	-0.30372	-0.30216	0.32133
YDR143C	0.93962	0.23338	1.6367	1.039	1.5653	0.64043	0.049226	-0.083015	0.653	1.1687	0.33319	0.62425	1.8863	0.58337	1.158	0.9022	1.059	1.0108	0.57723	0.71487	0.88649	0.77029	0.36981	0.32025	0.80794	0.55957	0.53903	1.0296	0.58959	0.60176	0.88703	1.4805	0.93946	NaN
YDR144C	-0.24331	0.13992	-0.39927	0.079549	-0.35891	-0.34009	-0.017975	-0.50663	-0.48451	0.75804	0.41042	-0.1665	-0.20354	0.83476	-0.35956	-0.41974	-0.4675	0.41302	0.069123	-0.55143	-0.0021105	-0.091397	-0.24735	-0.704	0.099152	-0.05879	-0.21887	0.10708	-0.24702	-0.079649	0.26837	-0.30765	-0.26472	0.1801
YDR145W	0.71751	0.085043	0.85506	-0.074251	0.026149	-0.13569	-0.81499	0.38546	0.10585	-0.17691	-0.32317	0.37497	-0.39964	-0.761	-0.64949	-0.5254	-0.57477	-1.0234	-1.0884	0.13433	-0.085021	-0.19271	-0.2483	0.1181	-0.11814	-0.40466	0.062856	0.11903	-0.23868	0.34662	0.29445	0.65617	0.054376	-0.06895
YDR146C	-0.28378	-0.72798	0.0062321	1.4887	0.90532	1.6376	-0.067161	0.62681	-0.3579	-0.84845	-0.19823	-0.15119	-1.41	-1.1229	-0.38107	0.14363	0.011356	0.004944	0.13299	0.47984	0.92403	0.56905	1.2768	0.77275	0.52502	0.43439	0.4564	0.12211	0.13352	0.66398	-0.16837	0.09852	-0.46079	0.38305
YDR147W	0.57861	0.49773	0.9984	2.1056	2.4303	1.4888	0.8119	-0.063369	0.41758	-0.02306	-0.21826	0.050605	0.063066	0.48362	1.0649	0.87728	1.8258	1.6546	0.98256	2.2799	0.91349	1.1093	1.4265	0.86853	1.023	1.2687	0.67966	-0.31757	0.36823	0.3025	-0.21461	0.36962	-0.42201	-0.18332
YDR148C	-0.55167	-0.11547	-0.29676	0.098815	-0.19503	0.019583	-0.37028	-0.41082	-0.23143	-0.40706	-0.65481	-0.45366	0.41137	0.054345	-0.40481	-0.19993	-0.036027	-0.14211	-0.39743	0.050417	-0.50579	-0.42731	-0.5223	-0.25572	-1.0745	-0.96881	-0.64543	-1.4957	-1.3752	-1.1195	-1.4573	-1.1562	-1.4885	-1.2903
YDR149C	-0.38905	-1.8071	-0.4019	0.011087	-0.33782	-0.28142	-0.015304	0.01946	-1.3204	-0.46694	-0.19418	-0.49726	NaN	-2.1721	-0.24615	-0.39413	-0.46563	-0.3065	-0.81781	-0.53066	NaN	-0.54371	-0.3834	-0.043019	-0.51262	-0.08233	0.12732	-0.54616	-0.40029	-0.61912	0.24893	-0.023079	-0.47987	-0.3947
YDR150W	-0.27448	-1.3268	0.19921	0.31245	-0.036375	0.034619	-1.3113	1.1902	-0.97301	-0.59396	-0.16417	-0.33773	0.02938	-0.96125	-1.602	-0.094473	-0.36597	-0.78936	-1.082	0.16194	0.14785	0.24258	-0.65424	1.0237	-0.0081481	-0.44747	-0.28955	-0.16663	-0.63211	0.57158	-0.47648	0.41282	-0.22064	-0.3044
YDR151C	-0.37864	-0.52653	-0.66018	-0.75551	-0.75524	-0.76461	-1.2778	-0.69294	-0.68902	-0.8696	-0.98767	0.33326	-1.7728	-1.2192	-0.7624	-1.5044	-0.93351	-1.1159	-0.71781	-0.68958	-0.72916	-0.98362	-1.2473	-0.63566	-1.3201	-1.0969	-0.70057	-1.3919	-1.118	-0.34744	-1.5678	-0.76427	-1.2837	-0.68749
YDR152W	-0.38936	-0.5804	-0.74105	-0.59041	-0.83116	-0.0057938	-0.29508	0.28527	-0.22555	0.83758	0.82614	-0.32021	0.74394	0.56986	-0.47883	0.70841	0.1697	-0.39751	-0.074469	-0.022706	0.056432	0.3292	0.76358	0.22137	0.99545	0.17533	0.19477	0.99594	0.57206	0.12939	0.69186	0.53223	1.0676	0.23168
YDR153C	0.40082	-0.13856	-0.36909	-1.2417	-1.1368	-0.63527	-1.5938	0.43354	0.49892	0.71267	0.32349	-0.16921	0.46153	-0.158	-0.9488	0.44452	0.17597	-1.2904	-0.82039	-0.34016	-0.51544	-0.016245	0.15011	0.24683	0.19609	0.031004	-0.15634	0.22329	-0.080995	0.091554	0.087495	0.33244	0.3502	0.20201
YDR154C	-0.97514	-0.58466	-2.1405	-2.8894	-2.7333	-0.068911	-0.83809	-0.39461	-0.15866	-0.53433	-2.0732	-0.65783	-1.0158	-1.0365	-0.73554	-2.3744	-1.1454	-1.1786	-1.6388	-2.3212	-2.412	-1.897	-0.034119	-1.3084	-1.1552	-0.079548	-0.014356	-0.33965	0.082513	0.26259	-0.43792	0.3279	-0.62021	0.86518
YDR155C	-0.28538	-0.38037	-0.31774	-0.79364	-0.52728	0.039475	-0.24435	0.39027	-0.054842	-0.57162	-0.64144	0.02417	-0.18462	-0.097561	-0.43405	-0.66781	-0.38662	-0.31349	-0.69964	-0.77774	-0.77174	-0.6566	0.0079125	0.23501	-0.13907	0.14967	0.16549	-0.30445	0.08895	0.13561	-0.19623	-0.071705	-0.31769	0.50226
YDR156W	-0.020733	0.31966	-0.26528	-0.21421	-0.64374	0.32409	0.90377	1.1885	0.99135	1.6846	1.5198	0.99857	1.6549	1.7102	1.1525	1.5818	0.7338	0.63321	1.3186	0.79605	0.92397	1.1686	0.60988	1.4306	1.7122	1.3218	0.881	1.841	1.182	0.82165	1.3567	1.45	2.1853	NaN
YDR157W	-0.53735	-0.024773	-0.030473	1.621	1.2225	2.7616	0.71696	1.307	0.92093	-0.4247	-0.35067	0.551	-1.109	1.0203	0.26383	0.11726	1.027	0.67445	0.72606	2.0445	2.4886	1.1561	1.6678	2.2565	2.0483	1.2735	2.7994	2.2149	2.054	1.5809	1.3956	1.3988	1.2923	0.75488
YDR158W	0.50615	0.26527	0.15195	1.7151	1.0462	2.495	1.2816	2.5434	0.63119	0.46132	2.4239	-0.18492	0.88473	2.0688	-0.63692	1.0787	1.6634	-0.35394	0.38847	2.6324	1.9338	2.3081	2.2729	2.3864	1.9758	1.9994	2.1563	2.1097	2.0758	1.6632	1.8556	1.9868	1.6974	NaN
YDR159W	0.44463	-0.31324	-0.017858	0.35551	0.35576	0.39329	0.010738	0.75058	-0.20591	0.54574	0.34033	-0.1255	-0.0947	0.073804	0.088998	0.71181	0.37216	-0.47891	-0.24696	0.56222	0.050084	0.655	0.72393	1.0301	0.8471	0.59391	0.2989	1.034	0.40748	0.54657	0.6143	0.43476	0.41256	0.42339
YDR160W	NaN	-0.12661	0.33948	1.1849	1.1109	2.4399	-0.2564	0.88972	0.0041254	-0.1757	-0.4583	-0.14193	-1.5204	-1.0777	-0.78846	0.54943	1.7129	-0.11691	-0.42728	1.1117	1.564	0.95955	1.6142	1.0163	1.1788	0.75024	1.3065	1.0607	0.85556	0.87814	0.2782	0.49447	0.017829	NaN
YDR161W	0.212	NaN	0.19334	-0.22089	-0.34322	0.14527	1.5334	-0.20353	0.040481	1.1347	0.42111	-0.052824	1.5806	1.2264	NaN	0.47126	0.28905	0.26846	0.86173	-0.15964	-0.31679	0.78686	0.30703	0.047087	0.74505	0.048386	0.2266	0.62564	0.57647	0.42615	0.76448	0.55387	1.1575	1.1197
YDR162C	0.0084486	0.57459	0.56272	0.036726	0.25167	0.3513	0.93184	0.55132	0.037367	-0.31369	-0.13211	0.22068	-0.3521	-0.08659	0.22113	0.037105	0.23416	0.72791	0.015494	0.33105	-0.21766	-0.12952	0.15694	0.039602	-0.18485	-0.19439	0.20464	-0.45021	-0.612	0.073367	-0.4481	0.16498	-0.2022	-0.35209
YDR163W	0.79824	0.84725	1.0668	0.7902	1.157	0.7262	0.73764	0.47392	0.56327	0.14186	0.39434	0.42056	-1.0547	0.45565	0.46787	0.28791	0.2599	0.57053	0.81951	0.33243	0.58195	0.75625	0.28782	0.35939	0.2167	0.51035	0.42681	0.13345	0.15585	0.4657	0.096158	0.12615	0.25533	-0.0027838
YDR164C	-0.21238	0.054873	-0.31549	-0.02807	-0.44427	-0.54294	0.84695	-0.58289	-0.29834	0.13349	0.13965	-0.10607	-0.53396	0.036866	0.33089	-0.28675	-0.59328	-0.15195	NaN	-0.2202	-0.11495	-0.29562	-0.287	0.091291	-0.83017	-0.35903	-0.064527	-0.15049	-0.39502	-0.027659	-0.05687	0.086322	-0.083322	-0.083386
YDR165W	-1.3021	-0.17346	-0.53776	-0.15126	-0.41447	0.42373	1.4352	0.26418	-0.27919	1.5394	1.0034	-0.22964	0.64655	1.4469	0.4443	0.40773	0.3634	0.83669	1.1142	0.46496	0.43042	1.1374	0.89904	0.42622	1.6224	0.63552	0.79204	1.605	0.69594	0.91869	1.5518	0.47354	2.0014	1.3329
YDR166C	0.52187	0.28956	0.55903	-0.020857	0.18436	-0.073401	-0.19159	0.28796	0.094364	-0.1776	-0.58356	0.69384	-0.39692	-0.03443	-0.0030006	-0.040823	0.24724	0.19701	-0.31409	-0.25252	-1.0328	-0.77394	-0.64516	-0.2343	-1.1919	-0.60711	0.19487	-0.72371	0.1086	-0.14941	-0.81303	-0.030379	-0.70488	-0.066682
YDR167W	0.05677	1.027	0.83811	0.48591	0.32439	-0.047687	0.5025	-0.1017	0.37513	0.29542	0.28892	0.097667	1.0509	0.93103	0.48723	0.8611	0.90328	0.17443	0.74848	0.60857	-0.59835	0.19001	0.40454	-0.3359	0.054471	-0.068433	0.25244	0.31093	-0.26887	0.1198	0.46898	0.30885	0.6396	0.90577
YDR168W	-0.34482	0.089674	0.43457	0.86398	1.0092	1.2668	0.58028	0.68648	-0.1255	-0.6685	-1.2506	0.59797	-1.7544	-0.80685	0.25194	0.045624	0.63278	0.68638	0.36048	1.201	0.7067	0.25589	0.68737	1.1863	-0.3665	-0.32935	0.42745	-0.52325	-0.5612	-0.059927	-1.1478	0.1729	-1.0333	-0.80651
YDR169C	0.019576	0.64208	0.7384	-0.18197	0.15834	-0.13538	0.096838	0.21012	0.21615	-0.71009	-1.0201	0.3822	-0.34534	-0.65214	-0.1932	0.021334	-0.21906	0.15978	-0.47844	0.2477	-0.29304	-0.56268	-0.27785	-0.16325	-0.63949	-0.85505	-0.49404	-0.87642	-1.0226	-0.45115	-1.0022	-0.22492	-0.93714	-1.0281
YDR170C	-0.0099214	-0.48187	-0.50792	-1.6282	-1.5693	-1.0897	0.098089	-0.66077	-0.27579	-1.0004	-0.71416	-0.2987	-0.26922	-0.87527	-0.4603	-1.2249	-0.94166	0.12189	-0.53847	-1.0347	-1.6851	-1.1556	-0.69581	-0.87	-1.8127	-1.3374	-0.60742	-1.1519	-0.98815	-0.99419	-1.3266	-0.99014	-1.2015	-0.92417
YDR171W	-0.40896	-0.72751	-0.54928	-1.5466	-1.1145	-2.7177	-3.6097	-2.4149	-0.18591	-2.1642	-4.5896	-0.22093	-0.937	-2.2145	-0.3911	-1.7781	-2.4598	-1.0962	-2.4902	-3.1366	-3.2121	-3.7271	-3.2567	-3.0958	-3.7579	-3.4802	-3.1766	-3.0247	-3.2443	-3.0265	-2.8234	-2.6308	-3.0307	-1.8246
YDR172W	0.014406	-0.47103	0.16824	0.32704	0.40354	0.31474	-0.75057	0.35726	-0.45036	0.36532	0.62932	-0.31536	1.0532	0.27385	-0.10539	0.58712	0.44734	-0.4329	0.060828	0.57841	-0.16521	0.47939	0.50287	0.78968	0.57919	-0.051563	-0.069376	0.3918	-0.35652	0.265	-0.026501	0.044085	0.12355	0.16894
YDR173C	0.47627	0.15495	1.5042	1.5114	1.5311	0.92983	0.64193	0.62941	-0.23817	-0.057964	-0.64083	1.1244	0.22692	-0.71769	1.3407	0.93234	0.93519	1.0798	NaN	0.77805	0.90278	0.37415	0.39914	0.76077	0.11752	-0.042181	0.61751	-0.14024	-0.22928	0.22699	-0.52205	0.46306	-0.39969	-0.27585
YDR174W	-0.85985	-1.2193	-1.1817	-0.95418	-1.1423	-0.80207	-0.47213	0.12093	-0.42557	-0.17388	-0.34589	-1.428	0.02586	-0.45273	-1.1843	-0.58939	-0.74973	0.69713	-0.27347	-0.11059	-0.68302	-0.24925	-0.5409	-0.4773	-0.45808	-0.41854	-0.89761	-0.39967	-0.45822	-0.20377	-0.37804	-0.29953	-0.23459	NaN
YDR175C	-0.84298	-1.1965	-0.53119	0.23354	0.54542	-0.19308	-0.3248	-0.41193	-1.3336	-0.82481	0.39035	-0.89783	-0.52802	0.25971	-0.66151	-0.17074	0.52789	-0.22389	0.13905	0.91585	-0.45988	0.1272	0.10001	0.14905	-0.20463	-0.23988	-0.35631	-0.42143	0.30213	-0.14354	-0.22816	-0.42332	-0.46236	0.18301
YDR176W	0.22352	-0.17506	0.051796	0.66264	0.7768	0.64557	0.54999	0.24956	0.14725	0.21732	0.26743	0.63978	0.60807	-0.32676	-0.039141	0.27936	0.61565	0.08456	-0.16683	0.74766	0.81719	0.13596	0.63947	0.40546	0.77949	0.2786	0.39996	0.69626	0.10034	0.44822	0.44636	0.50376	0.38844	0.27567
YDR177W	0.31932	0.16202	1.2458	3.4776	3.269	3.5372	2.8791	2.8411	-0.026183	0.69257	-0.0088073	0.03731	0.86384	0.13625	1.0729	1.554	1.9734	2.5531	2.5279	3.1991	2.917	3.0591	2.4602	3.1209	2.5111	2.4116	2.8296	1.8874	2.0346	2.3031	1.1978	2.2634	1.0086	1.0297
YDR178W	-0.18314	0.56166	0.13331	-0.33893	-0.23932	-0.71301	-0.89385	-0.69063	-0.063918	0.022297	0.81782	0.37018	-0.13958	0.20475	-0.16539	0.33865	-0.068715	0.53062	-0.16354	0.98407	-0.66286	0.033486	-0.19294	-0.42815	-0.5097	-0.67939	-1.1242	-0.95136	-1.3169	-1.4412	-1.4278	-1.4153	-1.0018	-1.5258
YDR179C	0.9832	0.18708	1.1447	1.7327	1.5261	1.8226	0.3931	1.1608	0.60316	-0.073702	0.32453	0.89787	-1.1227	0.099997	0.34323	0.38571	1.1923	0.34146	0.29144	0.87501	1.3532	1.0358	1.151	1.2568	0.8866	0.36645	0.96299	0.43666	0.067467	0.89804	-0.089445	1.0294	0.27313	0.33205
YDR180W	2.0949	0.52967	3.2322	1.1452	2.3731	0.98762	-1.0032	0.66258	0.8355	2.0028	0.428	NaN	1.7968	-0.061792	0.87043	2.1276	2.0181	-0.10101	-0.624	1.5363	0.058884	0.46956	-0.099227	0.83567	0.70916	0.28733	0.69935	0.38712	0.025793	-0.14383	-0.091901	-0.0094215	0.13994	-0.20791
YDR181C	0.40978	0.0066994	0.71988	1.5732	1.765	1.153	0.89904	0.26657	-0.19787	0.022667	0.32348	0.17455	-0.1106	0.20249	0.059221	0.48336	1.1691	1.0125	0.18766	1.1652	1.2324	0.54855	0.74671	0.65753	-0.2681	0.094912	0.8528	-0.19341	0.27824	0.21615	0.0067212	0.42677	-0.026487	0.26351
YDR182W	0.9458	-0.3337	1.0507	0.54779	0.89086	0.06024	0.0078623	-0.002495	-0.2508	0.48964	-0.31357	0.42904	1.0544	-0.85991	-0.65118	0.32327	0.36268	0	-0.22845	0.41291	-0.44813	-0.18329	-0.83846	-0.025597	-0.64598	-0.4821	-0.010094	-0.41925	-0.12168	-0.29596	-0.36653	-0.44692	-0.15052	-0.078363
YDR183W	0.97281	0.64858	1.7655	2.955	3.6414	1.7146	2.3128	0.74979	0.044278	-0.69211	-0.24468	0.36135	NaN	0.20352	1.6034	0.8215	1.3864	2.3746	2.1285	1.1199	1.7036	1.0333	0.70272	0.91006	0.89613	0.26961	0.81691	0.58643	0.25041	0.71665	0.30861	0.81856	0.13639	0.21336
YDR184C	-1.3281	-0.2507	-0.49748	0.32511	-0.38169	0.28325	0.84769	0.1897	-0.091156	1.6762	0.90321	0.39029	-0.38815	0.97016	0.46526	0.61342	0.62273	0.20133	0.53949	0.095681	-0.028298	0.80915	0.6582	-0.25836	0.51603	0.52801	0.3217	1.4035	0.40598	0.3787	1.0467	0.066975	0.96449	1.3547
YDR185C	0.040933	0.31713	0.90841	-0.26108	0.50215	-0.028151	0.39059	-0.41177	0.53754	0.74003	-0.18404	0.67444	0.014923	1.0096	0.95764	0.0086611	0.072768	0.84745	0.92985	-0.21454	0.17203	-0.13211	-0.48409	-0.029467	-0.18536	-0.37107	0.065775	-0.55984	-0.30938	-0.55145	-0.90069	-0.83948	-0.37757	-0.40869
YDR186C	0.4046	-0.073376	0.49107	-0.11802	0.22298	0.38943	-0.72144	0.17187	0.35381	-0.071299	0.22277	0.078928	0.25942	-0.077536	-0.0039286	-0.045976	-0.1729	-0.48737	-0.4144	-0.56178	0.73078	-0.3796	0.24372	0	0.11913	0	0.25861	0.028191	0.012304	0.3626	-0.12959	-0.26759	0	0.35555
YDR187C	-0.23805	-0.53777	-0.73883	-0.59378	-0.60113	-0.29362	0.080617	-0.73648	-0.17441	-0.57821	0.1077	-0.55351	-1.6127	-0.18079	0.043117	-0.087261	-0.52474	-0.36538	-0.30402	-0.45394	0.12413	0.1659	-0.10069	-0.01894	0	0.19935	0.18234	-0.1365	-0.039842	-0.08592	0.032285	-0.020561	0.19933	-0.10817
YDR188W	0.91803	0.21506	0.17739	-0.29825	-0.66277	0.49022	-1.2376	-0.12763	-0.12705	0.08558	0	0.23174	1.3517	-0.0082634	0.40421	-0.21232	-0.11132	-0.26531	-0.40051	0.071749	0.48975	-0.11061	0.14404	0.34141	0	0	0.30477	0.14806	0.18206	0.39274	0.15168	-0.18018	-0.064028	NaN
YDR189W	-0.35107	-0.91412	0.55281	1.2134	0.34857	0.27463	-0.47642	0.36065	-0.82579	0.052948	0.096614	-0.011072	0.11875	-0.88553	-0.49244	0.25022	0.2106	-0.24585	-0.23101	-0.62393	0.10672	0.88767	0.41586	0.48902	0.32376	-0.10704	-0.012893	0.015809	-0.20352	-0.2435	-0.078055	0.12891	0.014466	0.0637
YDR190C	-0.47029	-0.68764	-0.68652	-0.062714	-0.20595	0.50372	0.025106	-0.24151	-0.59388	-0.48186	-0.21002	0.078386	1.004	0.068312	-0.25344	-0.42053	0.12035	-0.23913	0.32804	-0.48308	0.94544	-0.1812	0	-0.45597	0	0	0.053419	0.058966	0.0068075	-0.086695	0.61112	-0.093112	0.083763	0.10404
YDR191W	1.0927	0.67273	2.3852	3.6008	4.0055	3.0452	1.7865	1.1492	0.23563	0.73111	0.10824	0.47685	-0.15506	0.26293	1.5898	2.0193	2.8777	2.8861	1.076	3.0085	2.8503	2.8213	1.6054	2.041	1.9562	1.5846	1.8511	2.0129	1.5496	1.3866	1.1921	1.2737	0.90592	1.3104
YDR192C	1.2158	0.57003	1.0824	0.81406	1.1637	0.41719	0.5073	0.52742	-0.45293	1.0694	0.41864	0.41568	0.41321	0.34968	0.17283	-0.042045	0.46328	0.16544	0.56229	-0.30516	0.6566	-0.06116	0.23379	-0.1939	0.23002	-0.04319	-0.13071	0.64014	0.3875	0.39375	0.44636	0.55321	0.35011	1.1768
YDR193W	-0.80045	-0.22459	-0.76574	0.050525	0.7042	-0.14095	0.54514	-1.0134	0.18336	-0.57471	-0.24497	-0.0022617	-1.4573	-0.25183	0.09255	-0.11843	-0.14962	0.70955	0.0053229	-0.55032	0.33831	-0.35677	-0.4913	-0.13562	-0.38187	0.18699	0.16251	-0.4782	0	-0.17407	-0.36063	-0.29886	-0.33701	-0.1611
YDR194C	-0.43581	-0.32633	-0.057901	-0.20178	-0.35352	0.02854	-0.49603	0.20689	-0.08976	0.55916	1.0843	-0.082713	0.87182	0.83356	-0.58441	0.43397	0.75657	-1.1307	0.42649	1.0271	-0.74087	0.74609	1.0804	0.24973	0.66866	0.56758	-0.49377	0.4374	0.51793	0.11669	0.97896	0.076852	1.1479	1.3363
YDR195W	0.46507	0.40351	0.29497	0.07447	0.28886	0.75837	1.0257	0.40113	0.11611	-0.34944	0.25443	-0.42388	0.24114	0.043556	1.0973	-0.038544	0.15227	0.73297	0.64264	-0.069573	0.28231	0.73166	0.16704	1.0175	1.01	0.26284	0.57401	0.6841	0.12922	0.94672	0.32246	0.49476	0.49275	0.20156
YDR196C	0.66918	0.59152	1.5851	3.4603	3.0708	3.1818	2.2978	2.3417	0.088695	-0.28612	-0.56954	0.59353	-1.259	-0.16787	1.3679	1.0759	1.786	2.8981	2.3876	2.2553	2.4841	1.84	2.1086	2.5111	1.8036	1.2831	2.1355	0.93172	0.79905	1.6977	0.2805	1.3738	0.31984	0.30658
YDR197W	-0.51448	-0.53388	-0.10064	0.44636	1.1246	0.23972	0.74448	0.38208	-0.09705	0.20361	0.28512	-0.40736	-0.20858	0.41615	-0.37965	0.059408	0.37516	0.82913	0.65664	0.21478	0.56135	0.60641	0.16844	0.11289	0.29775	-0.09373	0.1676	0.42182	0.40549	0.53865	0.078415	0.46834	-0.094972	NaN
YDR198C	-0.31105	0.036881	-0.041846	0.17484	-0.043811	-0.18527	0.13295	-0.040602	-0.065985	0.55867	0.5865	-0.091695	-0.91308	0.47412	0.72501	-0.1084	0.11855	0.51063	0.063819	-0.13943	0.15418	-0.041365	-0.31248	-0.088488	-0.67613	0.12298	-0.13012	-0.35979	0.13204	-0.20899	0.21269	-0.12052	0.3836	0.059333
YDR199W	-0.7425	0.79548	-0.56582	-0.18711	-0.018306	0.11877	0.25253	-0.31871	0.11646	-0.2009	0.16233	-0.21914	-1.3194	-0.12261	-0.16884	-0.21767	-0.22543	0.49355	0.29081	-0.73533	-0.016148	-0.26102	-0.041714	-0.19419	0.18153	0.1132	0.18898	-0.24163	0.47394	-0.032408	-0.16287	-0.067868	-0.032426	0.12174
YDR200C	1.2996	0.55406	1.4412	1.0688	1.1941	0.58446	1.8421	0.27469	-0.32418	0.5242	-0.30397	0.99241	0.79615	-0.091529	0.80769	0.89751	0.75119	1.8109	1.2756	0.24785	0.20786	0.2727	-0.26699	0.22149	-0.22746	-0.19663	-0.092747	-0.16709	-0.15301	0.54179	-0.47739	-0.089616	-0.36209	-0.35772
YDR201W	1.2862	0.75252	1.551	1.312	1.2666	1.1646	1.249	0.41962	0.94233	-0.028479	0.27569	1.4415	-0.58262	0.24626	0.92933	0.52627	1.2339	1.4858	0.70578	0.63182	0.83236	0.11255	0.51592	0.60506	0.13382	0.031355	1.2095	-0.029287	-0.047591	0.88346	-0.096997	0.53161	-0.30834	0.10917
YDR202C	0.61448	0.3198	0.69289	1.2878	1.5602	0.92715	-0.42482	0.89587	0.27823	-0.63211	-0.75225	0.50679	0.016339	-0.61388	-0.16749	-0.22354	0.23741	0.42893	-0.13933	0.75962	0.96161	0.40851	0.22662	0.864	0.022721	-0.27084	0.56588	0.12222	-0.2902	0.61554	-0.20909	0.60063	-0.3575	-0.43943
YDR203W	-0.52712	0.24846	-0.40021	-0.37834	0.062558	-0.19356	-0.34912	-0.23858	-0.20674	-0.36862	0.11113	-0.27894	-1.6642	-0.86747	-0.76485	-0.37636	-0.54611	0.31795	-0.40193	-0.034884	-0.087479	-0.35899	-0.14614	-0.0060932	0.26797	0.09102	0.055627	0.087428	0.075228	0.10221	-0.060425	-0.58136	-0.22956	-0.093599
YDR204W	0.070125	0.13577	0.18993	0.95839	1.0869	0.72248	-0.00015157	0.78349	0.53176	-0.62608	-1.4925	0.037912	-0.19702	-1.0751	0.010962	-0.27926	-0.18066	0.59185	-0.1998	0.62146	0.35908	0.34943	-0.25697	0.94616	-0.4574	-0.46995	0.4025	-0.47402	-0.49931	0.45296	-0.49868	0.30743	-0.5873	-0.46243
YDR205W	0.87422	0.55342	0.49832	-0.057112	0.29688	-0.3198	-0.33791	-0.027239	0.68998	0.54274	0.54731	0.27609	0.71067	0.26924	0.50023	0.78583	0.52745	0.43835	0.011799	-0.1977	-0.0084476	-0.023946	-0.23101	0.022542	-0.51688	-0.03776	-0.15494	0.22376	0.33503	0.15651	0.33293	0.2341	0.5369	0.33897
YDR206W	0.88043	0.17921	0.35975	0.74719	0.26824	0.59988	1.7162	0.19234	-0.061564	0.73471	0.28123	0.27219	1.0222	0.19513	0.50135	0.97289	0.62536	1.2469	1.4337	0.77708	0.020288	0.78196	0.072762	0.27378	0.83738	0.35649	0.69619	0.7728	0.87292	0.37003	0.73783	0.71298	1.1761	0.68402
YDR207C	2.028	0.50868	1.796	2.1812	1.9161	1.9222	0.47988	1.427	0.32442	-0.3162	-0.368	1.597	0.59928	-0.37667	0.02475	0.73095	0.47882	0.44495	0.1745	1.2797	1.6025	1.1564	1.5362	1.5743	1.5169	0.65247	1.574	1.1633	0.52378	1.3347	0.55881	0.97289	0.55963	0.47249
YDR208W	0.89175	0.16614	1.3849	1.396	1.321	1.1248	0.16066	1.4101	0.44563	-0.010321	-0.19377	1.0402	0.74639	-0.45026	0.12185	1.0151	0.76205	0.34898	0.10201	1.2672	0.96589	1.1506	0.5764	1.0673	0.70015	0.195	0.56602	0.60101	-0.24191	0.78118	-0.071853	0.7503	0.045073	0.00017392
YDR209C	-0.71672	-0.061467	-0.24757	0.013992	-0.52681	-0.22427	-1.6645	-0.54483	-0.16225	-0.28564	-0.059088	-0.31238	-2.0778	-0.58795	-0.97672	-0.30593	-0.68316	-0.6229	-0.54612	-0.29767	NaN	-0.69337	0.43076	-0.64022	-0.051275	-0.060578	-0.052998	-0.32016	0.0093675	-0.36022	0.12599	-0.75582	-0.092973	-0.79192
YDR210W	0.035535	0.051642	-0.39763	-0.58798	-0.75655	-0.61152	-2.0747	-0.79869	-0.40973	-0.18909	0.11234	-0.44841	-0.26851	-0.4986	-1.4995	-0.35172	-0.63131	-2.0229	-0.87787	-0.60342	-0.52067	-0.1414	-0.18569	-0.5223	-0.94622	-0.93921	0.048036	-0.9106	-0.68	-0.99986	-1.3521	-0.94546	-1.215	-0.95039
YDR211W	-0.45332	-0.13445	0.33689	-0.78752	-0.74007	-0.54382	0.04911	0.028214	-0.35782	1.1185	0.74123	0.017468	0.55329	0.70134	0.24367	0.78206	0.49056	0.31856	0.23828	0.52024	-0.68448	0.56197	-0.26125	-0.292	0.15118	-0.4019	-1.4362	0.34779	-0.46902	-0.38917	-0.015824	-0.28036	0.14403	0.22226
YDR212W	0.49175	0.067773	0.5523	-0.70652	-0.60453	-0.37981	-0.97912	0.28322	-0.11544	1.0419	0.30354	0.4463	0.7047	0.47795	0.11663	0.36334	0.18392	-0.88344	-0.17161	-0.38064	-0.92262	-0.11841	0.20906	-0.71511	-0.26102	-0.14858	-0.5161	0.2491	-0.39942	-0.32228	-0.19022	0.049056	0.27838	0.44539
YDR213W	0.9807	-0.79859	1.3343	1.3987	1.2516	1.0688	-0.51872	0.71734	-0.59945	0.2237	-0.046155	0.20314	0.72807	-1.0482	-0.20447	0.19072	0.041046	-0.24606	-1.3247	0.1689	0.61644	0.76779	0.78718	1.9578	1.396	0.62309	0.89312	1.4217	0.89264	1.2146	1.2438	0.96314	1.4187	1.2662
YDR214W	-0.76143	-0.933	-0.96943	-1.9932	-1.8694	-2.2822	-2.78	-1.5955	-0.48208	-0.62011	-1.8801	-0.23276	0.29689	-0.9094	-0.55641	-1.4838	-1.2722	-1.8436	-1.7408	-1.4649	-2.5195	-2.0215	-1.5609	-1.8421	-2.145	-2.3391	-2.4021	-1.9166	-2.1193	-1.9772	-2.0442	-1.5951	-1.8112	-1.1892
YDR215C	-0.26479	-0.021834	-0.47771	0.21099	-0.003617	0.084574	0.93788	0.039125	0.26794	-0.28052	0.30006	-0.18184	-0.91599	-0.55923	0.69934	-0.35029	-0.40982	0.47709	0.68935	-0.35123	0.21866	-0.14556	0.071789	-0.23897	0.1271	0.27601	0.0023954	-0.27609	-0.67739	0.4146	-0.037804	0.11275	0.20385	-0.082157
YDR216W	-0.70182	-0.4927	-0.52298	-1.1126	-1.6667	-0.60014	-1.0601	-0.13581	-0.40232	-0.5554	-0.61275	-0.33837	-0.4039	-0.56306	-0.78387	-0.57195	-0.41734	-1.2427	-1.0746	0.078412	-1.2834	-0.7559	-0.32506	0.12724	-0.82731	-0.75122	-0.43748	-0.77181	-0.95246	-0.60079	-1.237	-0.84502	-1.2308	-0.95966
YDR217C	-0.26035	-0.076345	-0.18833	0.31373	0.58693	0.2778	0.4254	0.19402	0.13736	0.31891	0.072947	-0.22776	-0.80711	-0.20665	-0.12852	0.037557	-0.082166	0.20526	0.11278	0.13147	0.30045	0.14657	-0.30571	0.27009	0.5926	-0.030686	0.36529	1.3416	0.70012	0.22859	0.14962	0.62585	0.72587	0.12316
YDR218C	-0.84113	1.5385	4.5249	6.2046	6.4846	5.8088	5.0103	5.0016	0.30682	0.27159	0.16647	0.35664	0.13051	1.9947	4.5457	5.563	6.3871	5.1207	4.8861	5.9073	5.3502	5.6945	5.5136	6.2931	6.4996	4.4173	5.386	5.628	4.5046	3.7362	4.0786	4.3803	4.6299	0.89049
YDR219C	0.40265	0.9275	0.84716	2.5876	2.1865	2.1849	2.3119	1.2673	0.77408	-0.72498	-0.259	0.27379	0.12669	0.035709	1.1011	1.1798	1.6234	1.8255	1.9493	2.2582	2.5231	1.8229	1.8708	1.9031	1.548	1.1679	1.5336	1.0998	0.90867	0.49562	0.64908	0.91083	0.64784	-0.38686
YDR220C	-0.35923	0.45704	-0.88343	1.1443	0.27693	0.52026	0.036929	-0.17584	0.44541	-0.66925	-0.37594	-0.62334	-1.0699	-0.22347	-0.013583	-0.3164	0.12244	-0.3322	0.75927	0.060527	0.44944	0.58616	-0.42894	0.41896	-0.20757	-0.22023	-0.31113	-0.37251	-0.18213	0.20552	-0.65964	-0.16885	-0.097374	-0.17775
YDR221W	0.48009	0.22092	-0.1435	-0.62818	-0.3096	-0.10359	0.49076	0.063819	0.0037325	-0.67687	-0.34757	-0.20344	-0.086189	0.35563	0.37476	-0.66489	-0.66173	0.70447	0.15284	-0.53323	-0.58985	-0.69362	-0.55066	-0.11801	-0.97317	-0.79543	-0.21556	-0.60001	-0.93613	0.0081917	-0.44893	-0.2688	-0.64319	-0.19297
YDR222W	1.2769	0.30064	1.1537	1.4191	1.395	1.0019	1.9891	-0.057211	0.17331	0.48319	1.1006	1.1586	0.22308	0.9357	0.7434	0.13372	1.3416	1.0227	0.34371	0.56687	1.3801	0.73079	0.43731	0.76927	0.11271	0.85936	0.63928	0.74317	0.85841	0.25486	0.83339	0.87775	0.48895	0.52401
YDR223W	-0.79991	0.4049	-0.60803	0.056282	-0.43904	-0.23182	1.7969	0.22847	0.86646	-0.88232	-0.12193	-0.18431	-1.3862	-0.28021	0.56877	-0.63926	-0.68705	0.49	-0.094843	-0.56916	0.017758	0.035496	-0.082452	-0.03274	0.32702	0.20067	-0.24476	1.4678	0.54713	0.46915	0.65593	1.4036	1.6106	0.97316
YDR224C	2.485	NaN	1.3829	0.24798	0.31548	0.34565	-0.34725	0.61359	0.33312	0.57286	0.28733	1.8712	1.3124	0.042765	-0.10483	0.60789	-0.242	-0.066243	-0.49781	-0.030809	-0.036899	0.085698	-0.70885	0.57732	-0.24949	-0.27792	0.14038	-0.06633	-0.50415	0.17504	-0.40726	0.33328	-0.21378	-0.31198
YDR225W	1.9502	1.6224	1.2288	0.29994	0.49079	0.52641	0.15824	0.45084	0.90331	1.5642	0.58581	2.0435	1.4522	0.010201	0.32429	0.72225	-0.050679	0.41477	-0.18151	0.20281	0.14484	0.20643	-0.042527	0.40907	-0.24768	-0.16103	0.2631	-0.32225	-0.63474	0.11795	-0.6982	0.41028	-0.36906	-0.81745
YDR226W	-0.17228	-0.18814	-0.64956	-1.7773	-1.437	-1.5306	-2.2366	-0.56726	-0.62705	0.52769	0.67476	-0.60906	1.5159	0.64927	-1.0705	-0.10665	0.15218	-1.9933	-0.72135	-0.05844	-2.5842	-0.61759	-0.48774	-1.5125	-0.56716	-0.21399	-1.3586	-0.43454	-0.20326	-1.0161	-0.38436	-0.60116	0.1427	0.42464
YDR227W	0.79774	-0.104	1.5572	2.2522	1.6385	2.0025	0.49265	1.5042	-0.013022	0.26549	0.093523	0.46599	-0.44615	-0.80675	0.26281	0.89369	1.172	0.5908	0.40454	NaN	1.5759	1.2646	1.1551	1.8535	1.2569	0.13008	1.4625	0.81693	0.4343	1.302	0.43811	1.1562	0.55402	0.89747
YDR228C	-0.41923	0.19736	-0.070979	-0.30821	-0.17935	-0.043605	0.22572	-0.073997	0.18627	0.077928	-0.082252	-0.46235	0.056862	-0.21492	0.40912	0.043022	-0.082784	0.71536	0.58221	-0.25669	-0.36995	0.20225	-0.042022	-0.0073014	0.010676	-0.32745	-0.36343	0.49198	-0.11131	-0.113	-0.060577	0.26284	0.28425	0.68225
YDR229W	-0.1358	-0.22151	-0.49834	-1.0955	-1.0489	-1.15	0.48059	-0.29274	-0.16312	-0.63925	-0.2843	-0.33947	-0.80637	-0.30189	0.18384	-0.86682	-1.2792	0.42351	-0.35749	-0.65423	-0.90072	-1.1047	-0.68117	-1.158	-0.90342	-0.84817	-1.0046	-0.45796	-0.42359	-0.26206	-0.34376	0.20266	-0.62365	-0.39245
YDR230W	-0.22846	-0.20753	-0.64383	-0.073885	0.48194	-0.20924	0.088332	-0.47352	-0.42656	-0.2793	0.32845	-0.10364	-1.8939	-0.043051	0.15786	-0.079476	-0.50081	-0.098425	-0.12506	-0.56911	0.52097	-0.3879	0.27349	-0.44853	-0.010961	0.1077	0.32043	-0.11122	0.33072	0.4462	0.23619	0.096155	0	0.59301
YDR231C	-0.18465	-0.11107	-0.64775	-1.2873	-1.1471	-1.6318	-1.4762	-0.78248	-0.15164	-0.42698	-0.1765	-0.49452	0.38785	0.28767	-0.61424	-0.53507	-0.40715	-1.2415	-0.81086	-0.71059	-1.6606	-0.95962	-0.5925	-1.4445	-1.213	-1.2666	-1.4782	-1.4815	-1.1217	-1.2029	-1.0826	-0.86742	-1.0995	-0.80302
YDR232W	-0.93186	0.61004	-1.487	-1.4306	-2.2485	-0.73924	-0.11371	0.37447	0.26324	0.68634	0.0851	-0.66639	1.6812	0.29173	0.48999	0.16411	-0.45523	0.35165	0.46085	-0.067512	-1.18	-0.098751	-0.37008	-0.1307	0.03793	-0.45983	-0.61611	-0.10831	-0.84565	-0.15615	-0.6659	0.12051	-0.17045	-0.37352
YDR233C	-1.2002	-0.13886	-0.29697	-1.025	-2.4772	-1.5016	-1.2223	-0.34623	-0.33771	0.55089	0.85027	-0.3378	0.17843	0.66966	-1.1692	0.77073	0.47602	-1.4159	-0.24645	-1.1499	-1.4501	0.30796	0.45397	-0.94058	0.28273	-0.21586	-0.9126	0.055262	-0.14816	-0.72785	0.22842	-0.50629	0.022787	0.3544
YDR234W	-0.45459	-0.21805	0.96	0.89394	0.61809	1.2661	0.62965	1.7319	-0.21729	1.7149	2.0998	0.22092	2.315	0.61003	-0.069533	1.4767	1.5463	-0.14842	0.2999	2.0269	1.1089	2.4805	1.6108	1.6718	2.2492	1.3826	1.5911	2.2752	1.0582	1.3313	1.6012	1.6703	2.2	1.733
YDR235W	-0.36946	0.126	0.068177	-0.21971	0.33	-0.25689	-0.28585	-0.28041	-0.57826	-0.25427	-0.54561	-0.30032	-0.86598	-0.17938	0.84991	-0.36825	-0.14526	0.29376	0.12467	0.094488	-0.32261	-0.28961	-0.33691	-0.14162	-1.079	-0.59088	-0.54308	-0.51585	-0.63068	-1.0996	-0.9922	-0.61924	-1.0147	-0.86541
YDR236C	0.1874	-0.16935	-0.2082	-0.54992	-0.39779	-0.13412	-0.14588	-0.021912	-0.067195	0.16039	-0.1304	0.10948	0.021901	0.079749	0.24892	-0.4968	-0.22427	0.35937	-0.12182	-0.48214	-0.48093	-0.12247	0.32363	-0.32122	-0.50609	-0.52949	0.29186	-0.097081	-0.097113	-0.33219	-0.30271	-0.0096033	-0.43722	-0.13504
YDR237W	-0.88405	-0.90235	-1.0539	-0.92763	-0.91437	-0.57988	-1.1814	-0.47124	-1.0474	-0.44381	0.76089	-1.0204	-0.12001	0.59537	-1.0653	-0.4858	0.20932	0.24828	-0.17149	0.065547	-1.6988	-0.24332	0.60211	-1.1334	-0.91655	0.055381	-0.98174	-1.0081	-0.022384	-1.4586	-0.15486	-1.2439	-0.67854	0.095646
YDR238c	0.41136	-0.56144	0.25393	-0.32686	-0.23873	-0.5874	-1.2919	-0.22218	-0.4615	-0.10005	-0.87488	-0.051798	0.99323	-0.61298	-0.63708	-0.39034	-0.51153	-1.0763	-0.79853	0.03531	-1.0792	-0.70594	-0.40545	-0.3754	-0.8055	-0.94539	-0.59723	-0.83904	-0.75566	-0.76164	-0.6539	-0.5066	-0.66136	-0.48496
YDR239C	0.5763	0.76173	1.8958	3.5283	2.8097	4.4719	1.4907	3.5438	0.39235	-1.1789	-0.40094	1.3917	-0.3767	0.061029	0.92471	1.3723	1.9313	0.83043	1.0786	3.8113	3.262	3.2692	4.1999	3.2943	2.8998	3.1934	3.5562	2.5829	2.4527	3.3213	1.8571	2.8694	1.5543	2.0542
YDR240C	-0.011711	-0.050223	1.109	1.6461	1.4629	2.1998	1.0959	2.523	-0.12021	-0.82764	-0.33686	0.51849	-0.42295	-0.070276	0.60546	0.94687	1.0221	0.47403	0.58395	2.2671	2.6414	2.2216	2.7587	2.1771	1.419	2.1425	3.4026	1.6526	2.0516	1.9161	1.1537	2.1502	0.92286	0.76462
YDR241W	-0.88436	-0.23163	-0.74951	-0.88366	-1.2778	-1.2208	-0.24884	-0.6742	NaN	-1.3471	-1.2552	-1.3416	-1.5966	0.31301	0.19251	-1.2846	-1.0536	0.29213	-0.87014	-1.4675	-0.53996	-1.1784	-0.64752	-0.80336	-1.8137	-0.62682	-0.68436	-1.1328	-0.7491	-0.67752	-1.1249	-0.82267	-1.4162	-0.25522
YDR242w	NaN	0.54063	0.25973	0.31686	0.47664	0.644	0.05249	0.56108	0.71232	0.12998	1.1776	-0.017481	NaN	0.032192	0.43826	-0.052182	0.34085	-0.29613	-0.19308	0.81313	0.52187	-0.18662	-0.10457	-0.080252	-0.23024	0.037254	0.51512	-0.38167	0.27777	0.039463	-0.33532	0.15849	-0.2604	-0.096666
YDR243c	0.054606	0.18847	-0.27499	-0.3244	0.059059	-0.25247	0	0.013652	-0.039886	-0.12789	0.2158	-0.50297	NaN	-0.083388	0	-0.35336	-0.61504	0.021257	NaN	-0.36183	-0.2705	-0.20301	-0.070268	0.038987	-0.1179	0.17221	-0.014867	0.083198	0.012247	0.060359	0.3631	-0.17793	0.093204	-0.1067
YDR244w	-0.29094	0.32236	-0.20055	0.42471	-0.058562	1.7354	0.1221	0.61889	0.044455	-0.53205	0.15373	0.47987	-1.2631	-0.26334	0.24041	-0.17666	0.048212	0.41729	-0.076791	-0.49697	0.17822	0.060734	0.56697	0.22888	-0.14984	0.15218	0.36996	0.13104	-0.040436	0.36741	-0.12712	-0.032163	-0.039517	0.22587
YDR245w	1.2559	0.47865	1.35	1.0582	1.1123	0.47232	0.73371	0.68871	0.84841	0.6392	0.61344	0.98712	1.2451	0.38494	0.58796	0.80541	1.0591	0.83915	0.78423	0.69696	0.67821	0.38548	0.93131	0.52631	1.112	0.33651	0.72201	0.6305	0.589	0.52497	0.67522	0.58085	0.58995	0.62955
YDR246W	0.67965	0.36316	0.67484	-0.040482	-0.12975	-0.32103	-1.3991	-0.17584	0.14355	-0.48838	-0.50311	0.65366	-0.036292	-0.9902	-0.21499	-0.31133	-0.7136	-1.2353	-1.1401	-0.57402	-1.3791	-0.79598	-0.81381	-0.25232	-0.61836	-1.4048	-1.2576	-1.0678	-1.2209	-0.94298	-1.0988	-0.65765	-0.71547	-0.30287
YDR247W	0.48242	0.56136	1.0819	1.0352	1.4704	0.99216	1.0155	1.7148	1.5946	1.0702	0.1227	1.9247	1.4925	0.16311	1.1798	1.1271	0.16288	1.1675	0.86008	1.1498	0.70139	1.2727	0.87851	1.4341	0.99827	0.72332	1.4079	1.398	0.75112	1.1562	0.62416	1.7682	0.5517	-0.39803
YDR248C	-0.15899	0.011326	-0.076939	-0.057787	0.10281	-0.07834	1.0523	-0.38942	0.097999	0.48647	-0.1491	0.265	-0.43374	0.033536	0.29134	0.1276	0.12255	0.45295	0.65102	0.16286	-0.18085	0.092882	-0.089683	-0.2364	-0.14535	-0.23331	0.087228	-0.34178	-0.10967	-0.051935	-0.49039	-0.1931	-0.67835	-0.13699
YDR249C	0.007918	-0.56706	-0.20034	0.61421	0.51799	0.75587	-0.13146	0.053859	0.31314	0.092094	0.1316	0.26815	-0.10975	0.08427	0.38097	0.3282	0.16596	0.20761	-0.13147	0.71935	0.7316	0.11484	0.66979	0.34352	0.80187	0.42799	0.61743	0.68487	0.18256	0.21164	0.69284	0.19364	0.77373	0.72143
YDR250C	-0.5192	-0.38319	-0.47426	-0.55951	0.24789	-0.04281	0.14869	-0.81936	-0.38283	0.10711	0.14209	-0.069784	-0.96311	-0.40534	-0.28029	-0.25272	-0.48015	0.20897	-0.30427	-0.67614	-0.028494	0.25312	-0.55021	0.16926	-0.31438	-0.16271	0.14353	-0.40961	-0.060941	-0.39907	-0.0016237	-0.12225	-0.25153	0.35054
YDR251W	-0.45038	-0.28963	-0.26488	-0.34263	-0.80702	-2.4468	0.046251	NaN	0.069839	-0.53763	NaN	-0.91135	-0.48304	-0.84041	-0.094659	-0.73212	-1.3211	0.35386	0.45857	-1.4989	NaN	NaN	-1.4974	-1.2254	NaN	-1.8516	-1.3283	-1.4868	-1.5491	-1.0488	NaN	-1.3913	-1.2909	-2.3787
YDR252W	1.6943	-0.096365	1.5033	0.14421	1.1554	0.27866	-0.43994	0.069061	-0.37447	0.54552	-0.37935	1.9082	-0.2898	-0.17333	0.47081	0.32113	-0.22145	0.15864	-0.42283	-0.33934	0.56828	-0.31951	-0.16041	-0.63287	-0.23109	-0.090676	-0.22152	-0.05449	-0.78911	0.11619	-0.406	0.17311	-0.61173	0.019313
YDR253C	0.073064	-0.15286	0.5096	1.2281	2.2817	1.3725	0	1.3045	-0.7164	-0.19978	-0.013319	0.47027	-0.91923	-0.25639	-1.0624	0.60676	-0.022866	0	-0.43254	1.4068	0.26527	1.7183	0.40456	0.68723	0.80385	0.69404	1.4153	1.8291	1.286	0.83586	0.61629	1.9551	0.95127	0.75205
YDR254W	-0.42076	1.3406	-0.7445	0.28606	-0.51528	-0.38142	-0.39883	-0.53144	1.2156	-0.34837	-0.3313	-0.4211	-1.8428	-0.1081	1.3904	0.026983	-0.68224	0.44742	-0.23037	-0.84639	NaN	-0.13246	-0.6679	-0.36582	-0.86652	-0.41746	0.36456	-0.36447	0.015217	-0.37504	-0.071059	-0.23196	-0.63292	-0.22344
YDR255C	0.86956	0.85658	0.75461	0.28847	0.21161	-0.38688	-0.92919	-0.60988	0.84793	0.34539	-0.44214	0.63547	0.31628	-0.3044	0.65705	0.16696	-0.3246	-0.47105	-0.31863	-0.49125	-0.22162	-0.71892	-0.73884	0.07008	-1.4847	-0.97367	-0.30605	-0.85459	-0.9112	0.013745	-1.1137	0.13508	-0.59453	-0.26976
YDR256C	0.052668	0.10218	0.31357	-0.6713	-0.79982	0.44544	0.35709	1.7052	-0.66961	-2.7707	-2.7403	-0.19739	-0.95465	-2.4542	-0.62442	-2.1897	-2.762	-1.8878	-3.3646	-2.7354	-1.5289	-2.4647	-2.7651	0.60369	-2.3292	-2.3862	1.151	-2.4341	-2.5376	1.7107	-2.5343	1.6436	-2.4981	-2.1101
YDR257C	1.0218	-0.093474	0.40696	0.023067	0.10599	-0.14566	-0.089842	-0.47154	-0.20118	NaN	-0.00076571	0.52789	0.34736	0.3393	-0.54479	0.068501	0.016266	-0.27553	-0.36333	0.00048522	-0.043187	-0.24137	0.092363	-0.37831	NaN	0.072415	-0.20897	NaN	-0.13207	-0.8782	-0.51797	-0.016995	NaN	-0.14199
YDR258C	-0.45505	-0.96101	-0.5675	-2.2727	-1.6397	-3.1483	-3.1469	-2.0182	-0.49062	-2.0128	-1.1443	0.14599	-1.1123	-1.5952	-1.1209	-1.5052	-1.3768	-2.0244	-2.5309	-1.4595	-2.7714	-2.6746	-1.8291	-2.5177	-2.9796	-2.545	-3.1107	-2.3381	-2.2353	-3.0057	-2.1391	-1.9788	-2.1981	-1.946
YDR259C	1.0221	1.1533	0.74195	-0.50421	1.004	-0.39677	0.69458	-0.089365	0.50164	1.1242	0.0044665	0.75266	0.22708	0.41227	1.0564	-0.44106	-0.57954	0.38487	0.6089	0.14288	-0.56063	-0.048022	-0.62871	-0.63734	-1.3467	-0.61864	-0.17055	0.13216	-0.1674	-0.48367	-0.67246	0.14563	-0.57838	-1.0452
YDR260C	0.27112	1.9313	2.7527	3.0632	4.8556	1.844	3.2234	1.0769	-0.11294	0.75775	-0.18205	0.48967	-0.60797	0.40297	3.4018	1.9588	1.9225	4.731	4.0834	3.8395	2.9586	2.4247	0.76611	2.7089	2.8119	0.62184	2.0205	2.2898	1.6129	0.86578	1.1148	0.075665	1.2945	-0.072866
YDR261C	0.40344	0.45028	-0.13055	0.98644	0.87874	0.40186	0.59721	-0.59194	0.5463	0.80053	0.0945	-0.18858	-0.27338	0.27071	0.050075	0.33693	-0.057879	0.66438	0.85914	1.259	0.32558	1.0744	0.86796	0.88158	1.2431	-0.054057	0.23204	0.64459	0.2341	-0.12495	-0.012705	-0.11682	0.1082	-0.29976
YDR262W	0.40546	-0.2433	0.1327	-0.49395	-0.27068	-0.62756	-1.6211	0.7641	0.14991	-0.037506	-0.25042	0.76308	0.012859	-0.84586	-0.12157	-0.14877	-0.37013	-0.79816	-1.5829	0.033421	-0.7364	-1.0438	-0.97182	-0.089173	-1.2932	-0.80869	-0.58621	-0.62204	-0.57662	0.24608	-0.13415	0.50395	-0.21948	-0.17172
YDR263C	0.43097	0.65193	1.9367	4.7317	4.4612	3.5426	2.9905	3.0853	0.18568	-0.47417	-0.81231	-0.3466	-0.46828	-0.51536	1.8445	2.6285	3.3436	3.7251	1.946	4.071	4.8401	2.7347	3.7858	3.9531	3.3299	2.0315	3.8533	2.6912	2.2149	1.9381	1.7245	2.748	1.7354	-0.49081
YDR264C	0.074161	0.01412	0.48131	1.1189	1.4813	1.1838	3.1909	0.45081	-0.19224	-0.095498	-0.040691	-0.33255	-0.4845	-0.24703	0.94437	0.40328	0.86196	3.2608	2.7759	0.69592	0.48505	0.27416	0.46322	0.43878	-0.17101	0.065731	0.45204	-0.1262	-0.34096	-0.42066	-0.31981	-0.61341	-0.54256	0.15069
YDR265W	-0.29069	-0.13376	-0.85113	-0.291	-0.8464	-0.12004	0.20759	0.19652	-0.075957	-1.1245	-1.0004	-0.42598	-0.74413	-0.97958	-0.76108	-1.1162	-0.78922	0.31304	-0.029112	-0.32822	-0.26173	0.067076	-0.27774	0.32741	-0.20471	-0.25522	0.24309	-0.30961	-0.23218	0.30389	-0.55582	-0.32406	-0.19773	-0.083128
YDR266C	0.42557	0.052879	0.45933	-0.1004	0.13402	0.082441	-0.34852	0.57985	-0.031077	1.5083	1.3331	0.29022	1.9485	1.3277	0.54282	1.5027	1.3969	0.62872	0.49292	0.75395	-0.16144	1.1952	NaN	-0.010843	1.1604	0.56322	0.1465	1.4292	0.45513	0.074621	0.60761	0.28707	0.92883	0.96178
YDR267C	-0.48199	-0.018969	-0.37596	0.039395	-0.32457	0.070668	-0.49904	0.44482	-0.45629	0.66488	0.18784	-0.34429	0.1134	0	-0.60009	-0.25701	0.2176	-0.26367	-0.18526	-0.063065	-0.37648	-0.22968	NaN	-0.21626	-0.26001	0.121	-0.21689	0.554	0.52887	0.17251	0.5644	0.54806	0.85902	0.033725
YDR268W	-0.55975	-0.51557	-0.65636	0.66802	0.29326	0.95834	0.0074943	-0.11759	-0.26901	0.14751	-0.013446	-0.27284	-1.0103	0.35089	-0.42906	-0.21398	0.95185	-0.19418	0.13592	0.67156	0.51366	0.14989	0.54891	0.19152	-0.091273	0.43161	-0.28093	-0.39562	0.0094109	-0.038611	-0.013165	-0.59423	-0.47817	0.53517
YDR269C	-0.81171	-0.23018	-0.13741	0.2632	-0.51334	-0.37831	0.22713	-0.71303	0.2387	-0.88561	-0.049049	-0.34314	-2.0499	-0.53265	-0.092924	-0.75722	-0.3235	0.83724	-0.022452	-0.46001	0.21512	0.1808	-0.40208	-0.26969	-0.47286	-0.15338	-0.11943	-0.66603	0.4659	-0.34708	-0.22253	-0.94727	-0.36526	-0.054476
YDR270W	0.89138	0.35796	0.5678	2.5858	2.1968	2.6667	0.93193	1.7842	0.47802	-0.7432	-0.92411	0.12924	-0.57686	-1.1367	0.0019482	-0.47053	0.31061	1.8488	1.2386	2.2218	2.4163	1.6644	1.6528	2.4723	1.0592	1.1495	2.0182	0.80874	0.65864	1.2146	0.17729	0.78225	0.2418	0.2033
YDR271C	-0.4676	0.32814	-0.10416	0.18269	0.091555	-0.012671	1.5294	-0.071288	0.2816	0.025719	0.03436	0.2503	-1.3073	-1.0109	-0.16529	-0.84454	0.044666	1.7333	1.5837	-0.80115	0.16672	-0.44708	-0.21784	-0.23832	0.42408	-0.023272	NaN	-0.3355	-0.0041933	-0.15594	-0.20623	0.26388	0	0.12347
YDR272W	0.47866	0.36218	0.78397	-0.29682	0.075624	-0.43788	-1.0761	0.20468	0.48908	0.072517	-0.067902	0.5173	0.79045	-0.15995	-0.075331	0.54164	0.25236	-0.35074	-0.61262	-0.32669	-0.91436	-0.82598	-0.55234	-0.06269	-0.63045	-0.53192	-0.6268	-0.41767	-0.67643	-0.10576	-0.40613	0.070719	-0.076573	-0.060118
YDR273W	1.518	2.0389	3.9906	4.8911	5.3523	5.9077	5.055	3.6652	1.5111	0.54149	-0.55435	2.6525	-1.3104	1.2951	3.9016	2.5364	4.2933	4.93	4.9198	4.0019	4.8334	3.9087	4.3375	2.8604	3.7681	3.9469	5.1796	3.9894	3.6385	4.0459	2.6718	4.6925	1.9476	2.4281
YDR274C	-0.64202	0.27074	-0.68753	-0.12879	-0.11791	-0.47371	-0.033601	-0.63924	0.05007	-0.7384	-0.015712	-0.24215	-1.9306	-0.44392	0.77277	-0.36583	-0.92685	0.19268	0.18978	-0.54801	0.41217	-0.51975	-0.37705	0.68557	0.074826	-0.14331	0.044747	0.0042062	0.2636	NaN	0.17558	-0.60934	-0.18352	0.15522
YDR275W	1.6766	1.9991	1.9312	1.5308	1.9433	0.79264	0.71243	-0.20515	1.9835	1.3286	0.88665	1.3597	1.4491	1.5556	1.7327	1.6544	1.2982	1.1777	1.3918	2.0157	1.3033	1.4469	0.6453	1.3009	0.90307	0.312	0.98334	0.63112	0.37302	0.83076	0.21357	0.9171	0.47602	-0.22792
YDR276C	0.23175	0.63664	0.99485	0.77767	0.48192	1.0515	1.137	2.5788	1.2659	0.62867	-0.1156	0.71971	1.0268	0.038332	0.094778	0.67499	0.28271	0.50356	0.23513	0.83465	0.71617	1.1712	0.71891	1.7787	0.02078	0.53797	1.0506	0.071933	0.39878	1.432	-0.1706	1.0444	-0.055575	1.1307
YDR277C	1.5371	0.68273	1.1922	1.3809	1.1612	0.78136	0.09368	0.22368	3.1242	1.4191	0.70509	2.2111	3.0167	1.7088	1.6238	1.4101	0.69514	1.3403	1.4596	NaN	0.39103	1.2612	0.8035	-0.42219	1.0403	0.51013	-0.16473	0.51947	NaN	1.8761	NaN	1.3451	0.27575	0.55903
YDR278C	-0.95562	-0.14329	-0.29282	-0.35753	-0.30957	-0.42698	0.037856	-0.93274	-0.75965	-1.1907	-0.18051	-0.47942	NaN	-0.44409	-0.095528	-0.67024	-0.59205	-0.30667	-0.10192	-1.2156	-0.064163	-0.45379	0.19278	-0.20769	-0.48116	-0.41235	-0.35893	-0.87605	-0.76683	NaN	-0.65661	-1.2314	-0.54844	-0.68594
YDR279W	1.4975	1.3796	1.503	0.34551	1.0854	0.023408	-0.098605	-0.74192	0.60044	-0.036095	-0.1921	1.2067	-0.67671	0.38271	0.55348	-0.406	-0.14899	0.021435	0.089308	-0.32218	-0.010482	-0.93932	-0.029779	-0.35728	-0.39876	-0.38488	-0.20139	-0.2082	-0.17217	-0.65808	-0.046709	-0.38246	-0.20176	-0.36881
YDR280W	0.22892	0.64144	-0.16362	0.38653	0.7375	0.25613	0.57626	-0.072874	0.18786	1.0955	0.43612	-0.37517	-0.85896	0.27923	0.060192	NaN	-0.24476	0.34078	0.83572	0.93773	0.27756	0.76168	0.13117	0.51255	1.7079	0.35524	0.36431	1.7333	0.55015	-0.027566	0.69125	-0.51836	0.78414	0.60534
YDR281C	2.2482	0.61163	3.3975	4.8663	4.7372	4.3045	3.7877	2.3422	-0.056124	0.26845	0.51127	0.18271	0.70071	0.95287	1.974	2.2723	2.151	3.6116	3.0468	3.3053	3.617	3.0199	3.0195	4.0904	2.5541	2.164	3.3426	1.8092	1.5132	2.5566	1.3572	2.2814	1.4959	0.40065
YDR282C	-0.40317	-0.20757	-0.18585	0.7075	0.88611	0.29734	1.0283	-0.15469	-0.14241	-0.91776	-0.50602	NaN	-0.099518	-0.077933	0.20326	-0.33207	0.072132	0.46794	0.125	0.34866	-0.01909	0.04012	-0.53721	0.54799	-0.5772	-0.45764	-0.19549	-0.6915	-0.51933	-0.56099	-0.97584	-0.65549	-0.67754	-0.44419
YDR283C	0.61628	0.46422	0.52017	-0.27629	-0.20395	-0.36867	0.15549	0.56406	0.31583	-0.40328	-0.043726	0.20084	0.14229	0.0046602	0.015364	0.089341	-0.37929	-0.099103	-0.12802	-0.15377	-0.86507	-0.036945	-0.96815	0.54897	-0.49886	-0.6609	-0.25895	-0.28661	-0.4464	0.08101	-0.54534	0.14614	-0.52885	-0.20366
YDR284C	1.221	0.68798	0.55232	0.44539	0.14459	0.63795	0.14391	1.2076	0.60273	0.17979	0.084892	-0.06641	0.33861	0.16355	-0.15336	0.14077	0.56642	0.0355	-0.02357	0.12168	-0.10513	0.52348	0.7341	0.94631	0.48529	0.55867	0.67029	0.80205	0.53137	0.20715	0.62491	0.59613	0.51958	0.89597
YDR285W	3.535	4.3456	5.3946	4.0699	4.6115	3.0185	1.23	3.1244	3.2713	2.1894	-0.15131	5.2899	2.4144	2.2605	2.2709	3.4478	3.6098	1.7125	1.4931	1.7531	2.6038	1.5326	1.9964	3.0635	1.4053	0.88953	1.9716	1.0966	0.34263	1.5345	-0.060959	2.5132	0.7339	-0.14356
YDR286C	-0.78355	0.0047316	-0.36363	-0.20564	-0.17028	-0.22569	0.41242	0.22612	-0.13169	0.20806	0.87899	0.02578	-0.13651	1.1039	-0.30117	0.72185	1.2925	-0.045998	-0.45508	0.92114	-0.1399	-0.00011089	0.93136	0.097865	0.19879	0.014977	0.40755	0.19105	0.304	0.35062	0.61412	0.2699	0.49682	0.25316
YDR287W	0.7208	0.82192	-0.061191	-0.26503	-0.27396	0.71045	0.64955	0.34706	0.81399	-0.65771	-0.81357	0.31181	-0.62107	-0.4888	0.67714	-0.66751	-0.22786	0.2345	-0.31854	-0.38514	0.072456	-0.23626	0.30708	0.14941	-0.4029	-0.1118	0.52071	-0.46705	-0.26716	0.44548	-0.56036	0.44807	-0.82261	-0.13216
YDR288W	-0.39342	NaN	-0.26313	0.095385	-0.38671	0.28737	-0.33702	-0.49142	1.0157	0	0.10702	-0.33727	-1.3071	0.14352	0.075911	-0.28955	-0.22226	-0.21006	-0.080216	-0.22807	0.52356	0.31932	-0.19291	-0.063275	-0.074942	0.13718	0.06178	-0.21897	0.077755	-0.0062744	0.11261	-0.30135	-0.052327	0.069539
YDR289C	0.37652	0.75841	0.44216	0.35879	-0.11681	0.29957	0.25814	0.39976	0.20832	-0.16782	-0.5537	-0.01131	-1.625	-0.47082	-0.057659	0.21089	0.30247	0.16493	-0.098527	0.18207	-0.54864	0.19133	-0.18053	0.29146	-0.016561	-0.29531	-0.1764	-0.37947	-0.42909	0.14953	-0.57617	0.15449	-0.61554	-0.26355
YDR290W	0.041673	-0.35249	-0.42002	0.040319	-0.47966	-0.095987	0.23999	-0.4609	-0.75992	-0.33622	-0.071344	-0.46258	-1.7752	-0.1352	-0.12122	-0.25364	-0.71427	0.2311	-0.64239	-1.163	-0.075842	-0.11266	-0.38963	-0.27274	-0.27574	-0.070565	0.031794	-0.50686	0.036095	-0.30018	-0.30894	-0.60103	-0.46543	NaN
YDR291W	0.0064123	-0.030691	0.93239	0.44989	0.60871	0.42098	0.13155	0.61435	-0.028999	0.14848	0.11113	0.14792	0.24955	-0.01195	-0.09796	0.25299	0.59209	0.37594	0.42788	0.056703	0.12387	0.1739	-0.25167	0.73542	0.41606	0.14874	0.20961	0.46191	0.3326	0.17214	-0.0067503	0.60799	0.38116	0.080914
YDR292C	-0.18181	-0.14198	0.31575	0.77035	0.62461	0.21821	-0.045708	0.47632	-0.35997	0.052175	0.14451	-0.69479	-0.085509	-0.18635	-0.07269	0.52745	0.74329	0.26435	0.14511	0.80422	-0.19431	0.31741	0.10519	0.74407	0.08441	0.042248	0.31493	0.066714	-0.043686	-0.56907	-0.064712	-0.20033	-0.18903	-0.11011
YDR293C	0.15737	-0.5426	-0.14837	-0.23428	-0.54065	-0.1372	-0.55852	0.51421	-0.14298	0.12269	-0.49998	-0.16196	0.90837	-0.37501	-1.0309	0.076325	-0.48827	-0.55583	-0.6013	-0.1517	-0.51463	-0.15168	-0.4553	0.65427	-0.59486	-0.4339	-0.29953	-0.30773	-0.39657	0.31435	-0.3681	-0.019957	-0.40608	-0.43109
YDR294C	0.10912	-0.23033	-0.079208	-1.306	-0.86819	-0.89968	-1.5026	-0.21314	-0.34379	-0.32036	-0.70579	-0.37655	0.66194	-0.73194	-0.25317	-0.80444	-0.9463	-1.4251	-1.6918	-1.5581	-1.4589	-1.6707	-1.6235	-0.68086	-1.5889	-1.4358	-0.57786	-1.4383	-1.475	-0.23766	-1.4814	-0.66719	-1.3188	-0.9073
YDR295C	0.5332	0.5178	0.8896	0.86162	1.2083	0.50419	0.18833	0.39941	-0.41865	0.10464	0.17948	-0.0035587	0.24276	-0.0060829	-0.29253	-0.19407	0.22333	0.48554	0.43761	-0.31196	0.23598	NaN	0.092366	-0.016364	0.49023	0.34765	0.31261	0.25106	-0.47991	0.32792	NaN	0.21367	-0.35503	-0.48899
YDR296W	-1.0454	-0.17165	-1.0436	-0.59022	-0.5808	-0.75562	0.86912	-0.43326	-0.10978	-0.68562	0.24425	-1.0715	-0.15429	0.038076	-0.29165	-0.08037	0.70735	0.53208	0.64573	0.31898	-0.89539	0.097408	0.24887	-0.27179	-0.14956	0.59939	-0.88725	-0.44617	0.17344	-0.71878	0.15926	-0.64706	-0.14538	0.24793
YDR297W	0.50338	0.3509	0.86585	1.3038	1.4701	1.9096	1.7414	2.3194	0.57799	-0.21495	-0.064678	0.76631	-0.38518	-0.51665	0.30327	-0.15551	0.12674	1.2302	0.86895	1.3646	1.1401	1.5737	1.1485	1.6441	1.626	1.1225	1.9479	1.7443	0.54687	1.7613	0.70091	2.1776	0.8137	0.03327
YDR298C	-0.67021	-0.83048	-1.0142	-2.3898	-1.9153	-2.6237	-3.5852	-1.8105	-0.67791	-0.12679	0.21178	-0.96423	0.29455	0.15798	-1.123	-0.40434	-0.15603	-2.0927	-1.1743	-0.37334	-1.9431	-0.86679	-1.4851	-2.7183	-1.291	-1.2375	-2.4633	-1.5681	-1.4739	-2.286	-1.2724	-1.9786	-1.248	-1.2687
YDR299W	-1.0778	-0.74643	-0.74937	-0.42588	-0.40044	-0.2317	0.87404	-0.36586	-0.5526	0.86136	0.52097	-0.40533	0.55461	1.2491	0.73891	0.0045605	-0.13839	1.1103	0.23271	0.38261	-0.12212	0.16732	-0.17874	0.25358	0.92143	0.074904	-0.096066	1.0306	0.091382	0.019237	0.67973	0.27801	1.3362	0.4006
YDR300C	-0.1426	-0.51746	-0.2151	-0.753	-0.26199	0.08468	-0.71484	-0.41332	-0.16188	-0.11199	0.21623	-0.29809	0.34418	0.42175	0.40887	-0.038229	0.11849	-0.43943	-0.024364	0.64115	-0.38451	0.12595	-0.2718	0.59267	-0.0037999	0.069459	0.43423	-0.050775	-0.01323	NaN	0.16871	-0.51751	0.62289	0.38865
YDR301W	0.50206	0.30178	0.64544	0.21204	0.30857	0.084266	-0.28621	-0.14813	-0.29474	0.14261	0.16603	0.87392	0.62869	0.22089	-0.025366	0.43049	-0.0075262	0.31228	0.1609	-0.012211	0.20788	-0.00078393	-0.11475	0.24229	NaN	-0.53923	NaN	-0.50544	NaN	0.065841	NaN	-0.28016	-0.37072	NaN
YDR302W	1.3505	0.4869	2.1289	1.9353	2.635	1.1078	0.88108	0.011943	0.97557	0.83081	0.029139	1.4532	0.58717	0.83789	1.7301	1.0445	2.0898	1.7814	2.2543	1.4419	0.92539	1.2905	0.67526	0.12025	0.41223	0.91317	1.1291	1.1923	0.95177	0.59032	0.93458	1.4253	0.80576	0.00070653
YDR303C	0.33729	0.14356	0.85766	1.4555	1.7228	1.0473	-0.38268	0.58529	-0.037906	0.44453	0.63837	0.51823	-0.11696	0.3042	-0.34481	0.18112	0.79952	0.38481	0.72659	1.8464	0.98424	1.3587	0.37427	0.28576	0.42189	0.7184	0.56523	1.0911	0.17229	0.39232	0.75395	0.56136	0.6104	0.6183
YDR304C	0.45602	-0.2095	0.15432	-0.83374	-0.36388	-1.2143	-1.5334	-0.864	0.048577	-0.23176	-0.46474	-0.26025	0.080638	-0.63652	-0.75031	-0.33775	-0.32587	-0.99504	-1.4383	-0.31499	-0.97937	-1.151	-0.90193	-1.0524	-1.8933	-1.0872	-0.9374	-1.4856	-0.98355	-1.2463	-0.8724	-1.1133	-1.1433	-0.72907
YDR305C	0.40261	0.43866	0.60774	1.1742	1.1595	0.32576	0.12072	-0.64628	0.27888	-0.0077342	-0.02732	0.00039534	-0.32466	-0.13077	0.16486	0.048907	0.069272	0.32202	0.51301	0.67591	0.56281	0.22893	0.55493	0.53939	-0.14438	0.22338	0.42014	-0.59645	-0.084184	-0.11374	-0.34055	-0.075434	-0.39845	-0.16218
YDR306C	0.36055	-0.091864	0.142	-0.0704	-0.30682	0.32511	-0.16034	0.15441	0.12312	-0.4547	-0.65608	0.27538	0.69343	-0.9143	0.022363	-0.27875	-0.43354	-0.32775	-0.80599	-0.21644	-0.68969	-0.73763	-0.57818	0.57651	-0.71525	-0.32782	0.55872	-0.31797	-0.17601	0.78485	-0.37408	0.71468	0.028441	0.19911
YDR307W	1.4454	1.2172	1.6245	0.53716	0.48347	-0.017559	-0.51531	0.38664	1.0742	0.5939	0.24031	1.215	0.94174	0.36472	1.0176	1.0736	0.5855	0.2432	-0.10778	0.074793	-0.070211	0.22336	-0.36062	0.2302	-0.27871	-0.0019002	-0.04754	-0.31532	-0.45687	-0.13871	-0.3995	0.024999	-0.53313	0.43606
YDR308C	0.42103	0.18294	0.15113	0.22288	0.13062	-0.07633	0.1628	0.33259	0.24307	-0.11974	-0.43616	-0.021937	-0.32104	0.55807	-0.22321	0.17765	0.22818	0.049937	-0.020214	0.1584	-0.50296	-0.067729	0.30498	0.097869	-0.2454	NaN	-0.015793	-0.035035	0.11494	0.23243	0.33427	0.60494	-0.24792	0.20586
YDR309C	0.62587	0.31208	0.80616	0.27091	-0.016363	-0.090427	0.33158	0.1143	-0.035519	-0.11431	-0.18696	0.56332	0.48688	0.58824	0.45631	0.90218	0.63549	1.1028	NaN	0.57699	0.065876	0.58026	0.43622	0.074278	0.567	0.45386	-0.20545	0.29735	0.29103	-0.27849	0.1149	-0.24604	-0.1835	-0.09441
YDR310C	0.086427	-0.4544	0.24619	0.74623	0.5751	1.3078	0.23488	1.7271	-0.61982	1.1722	0.97963	0.20104	1.2842	-0.34779	-0.12483	1.3713	0.95779	-0.069731	-0.39866	1.4432	1.0941	1.7181	1.5074	1.6491	1.7116	1.1304	1.3325	1.5745	1.0257	1.1533	0.94371	1.529	0.82553	NaN
YDR311W	0.23212	0.20565	0.38391	1.565	1.4235	1.4947	0.6896	1.5454	0.17211	1.2688	0.42452	0.25053	0.91482	-0.067844	-0.21469	1.512	1.4305	0.28232	-0.024096	2.2637	1.7135	2.027	1.878	1.8636	1.6968	1.1991	1.0457	1.5602	0.88299	1.0827	1.3394	1.2757	1.1115	0.50046
YDR312W	0.14598	0.6233	0.4196	-0.16159	0.23582	0.5748	0.48127	-0.15572	0.31371	1.1155	0.65183	0.81284	-1.3134	1.6765	-0.0046658	1.2164	1.3594	0.14741	0.50167	0.6957	0.28041	0.45071	0.17155	-0.15745	-0.07611	-0.15605	-0.27836	0.13476	-0.49748	0.1317	-0.36309	0.12284	0.29034	0.19719
YDR313C	1.0123	1.1992	1.2912	0.4658	0.4102	-0.35466	-0.66194	-0.01269	0.74966	-0.076983	-0.32835	1.0402	0.46451	-0.25641	0.61352	0.35531	-0.08456	0.65329	-0.28432	-0.38288	-0.44618	-0.63312	-0.90757	-0.07634	-1.0049	-1.2073	-0.71456	-1.117	-1.3892	-0.70187	-1.2474	-0.65193	-1.1252	-0.85913
YDR314C	0.052618	-0.38715	0.19118	-0.44823	-0.41318	-0.35044	0.12952	-0.70357	-0.46642	-0.35927	-0.62195	-0.1041	-0.38948	-0.49244	0.10932	-0.37429	-0.65937	0.74948	-0.63604	-0.87097	-0.58584	-0.6531	-1.0765	-0.35119	-0.92864	-0.55692	-1.0503	-0.95216	-1.3634	-0.63621	-0.91286	-0.83527	-0.5376	-0.86725
YDR315C	-0.56281	0.18325	-0.2261	0.3217	-0.31898	0.081661	0.58198	-0.082699	0.0054315	-0.55722	-0.33232	-0.19599	-1.4671	-0.50904	0.61608	-0.41084	-0.63133	0.2864	-0.28594	-0.25203	0.78842	-0.42261	-0.13165	-0.22702	0.020442	0	-0.18652	-0.1732	-0.41998	0.42839	0.42165	-0.65949	0.2508	-0.073279
YDR316W	-0.61586	-0.36819	-0.35845	0.054514	0.36481	0.00065685	-0.38843	0.14356	-0.062453	-0.036174	1.1105	-0.52496	-0.20567	0.50634	-0.6214	0.033128	0.7375	-0.04072	0.13453	0.63901	-0.18656	-0.018839	0.67941	0.14252	-0.0067004	-0.011912	-0.10943	0.011587	0.64671	-0.29497	0.28595	-0.20364	0.10184	-0.18348
YDR317W	-0.32044	1.0114	4.9926	6.4433	6.5421	4.4893	4.7785	3.0309	0.13669	-0.61211	-0.45528	0.020624	1.7703	0.62204	3.6862	4.5463	5.4676	5.3348	5.2382	4.2348	5.1895	4.9912	3.9432	4.3952	5.1525	2.975	5.2108	3.5349	4.5792	4.2051	2.0558	4.6642	1.7684	1.51
YDR318W	0.85066	0.25707	0.60182	-0.31099	0.15132	-0.32267	-0.81387	-1.0288	0.30146	0.0046244	0.2002	0.53601	-0.33479	-0.34768	-0.016325	-0.37231	-0.55058	-0.5749	-0.982	-0.67276	-0.17376	-0.78764	-0.26955	-0.35592	-0.56296	-0.61132	-0.6337	-0.80039	-0.41608	-0.094779	-0.58175	-0.43724	-0.88334	-0.41208
YDR319C	0.61011	0.80661	0.65422	-0.48788	-0.10684	-0.27416	-0.68907	-0.28904	0.67102	-0.37247	-0.78512	0.5619	-0.62013	-0.13302	0.3035	-0.67182	-0.21027	-0.15845	-0.34267	-1.0295	-0.18687	-0.9035	-0.40562	-0.37344	-0.52556	-0.62536	-0.58215	-0.77701	-0.91088	-0.86107	-0.56135	-0.5578	-1.1115	-0.6472
YDR320C	0.097556	0.23803	-0.059536	-0.83507	-1.1446	NaN	-1.3174	-1.2604	0.016969	-0.11514	-0.5616	-0.2666	-1.008	-0.26314	-0.54152	-0.56491	-0.83421	-1.7414	-1.3228	-0.75254	-1.0517	-0.87289	-0.87902	-0.98773	-1.9563	-1.0046	-0.80349	-1.3572	-1.2535	-0.84559	-0.81555	-0.80821	-1.0576	-0.69301
YDR321W	0.3216	0.41339	0.64566	0.47519	0.85452	0.21472	1.0883	-0.27477	-0.28452	2.0405	1.2003	0.11188	0.96413	0.76582	0.55058	1.2125	0.49568	0.56808	1.3578	0.874	0.29637	1.4527	0.52837	0.65194	2.3297	0.69181	0.19214	1.6709	0.77198	0.055108	1.3812	0.12349	2.3995	0.93924
YDR322W	-2.0503	-1.4457	-1.5952	-1.369	-1.7178	-0.90685	0.2429	-0.62556	-1.2433	-0.48755	0.58928	-1.0804	-0.38332	0.53241	-1.821	-0.97442	-0.14029	-0.24913	0.94257	-0.042799	-1.0042	NaN	-0.022668	-0.81061	-0.21828	0.0074402	-1.191	-0.58089	0.077978	-0.74438	-0.41161	-0.84751	0.2423	-0.02413
YDR323C	0.36125	1.0268	0.56588	0.028923	0.49215	0.060941	0.13173	0.27884	-0.21351	-0.2064	-0.56298	0.47384	-1.1596	0.31663	1.0558	-0.38487	0.2119	0.11103	NaN	0.063731	-0.42483	-0.61295	-0.29978	-0.50451	-0.65219	-0.56835	-0.17136	-0.48362	0.13461	-0.24185	-0.48828	0.15824	-0.42624	-0.39558
YDR324C	-0.87862	-0.084142	-0.57442	-0.3103	-0.51451	0.10219	0.38267	0.36514	-0.6815	2.0788	1.1139	0.042971	-0.29443	1.2059	0.50116	0.18375	0.34866	0.8222	1.2259	0.17578	0.2077	0.77658	-0.13871	-0.27405	0.22462	0.60708	0.80797	1.2814	0.54769	0.4716	1.0003	0.78435	1.0061	0.75173
YDR325W	0.56739	0.72196	0.2525	0.095838	1.6777	0.075607	0.69732	-0.69155	1.0448	0.69268	0.18757	-0.031457	-1.1925	1.0686	0.21403	-0.26158	0.053641	0.37035	0.85402	0.5762	-0.11798	-0.084166	-0.5393	0.32263	0.71594	-0.21327	-0.38073	0.22965	0.24891	-0.28688	-0.055875	-0.64459	-0.034443	-0.35133
YDR326C	0.57637	-0.18877	2.1368	4.5203	4.7159	4.0529	0.91678	1.2567	0.039827	0.036307	-0.0073266	0.23245	-0.13201	0.27895	0.50455	1.5247	2.7078	2.2024	2.3598	4.8208	3.9764	3.9656	3.6295	3.8641	3.6365	3.2725	3.3571	2.9267	2.6633	2.5477	2.5394	2.2092	2.4372	0.7648
YDR327W	-0.4828	0.7301	-0.28776	0.33895	0.62288	-0.15819	-0.26658	-0.69768	0.11613	-0.73999	0.14874	-0.10713	-1.6016	-0.37128	0.34715	-0.087789	-0.49376	0.32365	-0.11098	-0.30338	0.25887	-0.11558	-0.24202	0.26469	-0.044221	-0.13701	-0.04292	-0.58929	0.11079	-0.00046831	-0.2936	-0.05739	0.1043	-0.20014
YDR328C	0.95004	0.77978	0.95542	0.85776	0.87214	0.69059	-0.23288	1.0345	-0.048332	-0.50556	-0.70127	0.36963	0.44604	-0.33087	0.41289	-0.03557	-0.15853	0.48219	-0.12336	0.5031	0.19787	0.16209	-0.26829	0.55486	-0.2697	-0.61647	0.35761	-0.53022	-0.70946	0.28023	-0.71376	0.38237	-0.56422	-0.32786
YDR329C	-0.13081	-0.075792	-0.41923	0.33936	-0.26206	-0.26814	0.21692	1.139	-0.10574	-1.5989	-1.24	-1.0151	-1.1279	-1.0031	-0.73963	-1.449	-1.4441	-0.30962	-0.20541	-0.10967	0.030275	-0.02169	-0.22959	1.1022	-0.21921	-0.36347	0.64935	-0.26028	-0.40327	0.74015	-0.45201	0.77442	-0.47075	-1.8825
YDR330W	0.7829	-0.58886	0.94106	-0.099351	0.12156	-0.14236	-0.88078	0.75089	-0.56305	-0.3879	-0.87532	0.77378	0.67805	-1.0108	-0.30185	0.13828	-0.55187	-1.1172	-0.99899	-0.73431	-0.74719	-0.43471	-0.70942	0.64884	-0.4656	-0.54116	-0.035629	-0.1954	-0.40058	0.58235	-0.41598	0.76462	-0.14499	-0.23114
YDR331W	-0.29093	0.46762	1.1309	2.6946	3.0331	1.9811	1.9051	1.6101	0.57665	0.24668	0.4473	-0.26495	-0.16537	0.029162	1.349	1.8189	1.8241	2.408	2.089	2.4586	1.9208	1.5435	1.6946	2.4845	1.7819	0.9895	1.7861	1.1296	1.248	0.85005	0.78198	0.92608	0.76214	-0.37522
YDR332W	-0.20876	-0.65012	0.14018	-0.015598	-0.71668	-0.25925	-0.39363	0.0029481	-0.27747	0.49185	0.39183	-0.19531	0.23776	-0.046083	-0.92106	0.036683	0.68404	-0.35928	-0.24771	0.5364	-0.35856	-0.29217	0.20887	-0.40413	-0.10152	0.11966	-0.23892	0.018569	0.25134	-0.20569	0.27904	0.29828	0.51918	0.1042
YDR333C	0.47825	0.35383	0.63828	1.6742	1.775	1.7862	-0.056919	0.77039	0.15217	0.59911	0.25953	0.15141	NaN	-0.069799	-0.016661	1.4464	1.3902	0.40876	0.4847	2.0729	1.4649	2.0143	1.4139	1.9364	1.6359	1.3139	1.112	1.1828	0.7931	0.81639	0.61713	0.5064	0.90095	0.52114
YDR334W	0.56965	-0.11238	0.80744	0.26928	0.40583	0.15946	-0.97408	0.59572	0.45892	0.61514	0.22429	0.74433	1.0504	-0.48752	-0.026017	0.81352	0.28701	-0.51511	-0.48063	0.13908	-0.24543	0.67461	0.2481	0.65684	0.74948	0.57297	0.16673	0.57558	0.39052	0.48546	0.53635	0.6067	0.81401	0.99343
YDR335W	0.65564	-0.051354	0.88211	-0.49863	-0.21318	-0.9686	-0.56288	0.10641	0.14049	-0.080102	-0.27788	0.45382	0.87514	-0.63988	-0.43453	0.28847	-0.16448	-0.62751	-0.7547	-0.49331	-1.0049	-0.62955	-1.8925	-0.22534	-1.0973	-0.90079	-1.0377	-0.6188	-0.7963	-0.15602	-0.48704	-0.084051	-0.3545	-0.40945
YDR336W	0.019165	0.55211	0.76393	0.089793	0.42576	-0.28284	0.078541	0.33487	0.31252	0.9172	0.37747	0.77048	0.30539	-0.24417	0.21922	0.8518	0.29836	0.22903	-0.15458	-0.28634	-0.059044	0.073525	-0.8651	0.13044	-0.21171	-0.16805	0.2904	-0.17664	0.16881	0.07539	0.12258	0.79622	-0.032241	0.029873
YDR337W	-0.71415	-0.60931	-0.96444	-0.509	-0.27729	-0.30961	-1.3435	-0.23979	-0.080249	-0.085484	1.0503	-0.61224	0.17161	0.79843	-1.0379	0.11098	0.88782	-0.56409	-0.10331	0.30354	-0.80017	-0.009832	0.78647	-0.21321	-0.15571	0.22692	-0.87655	-0.13521	0.63089	-0.65334	0.19766	-0.54766	0.15774	0.32724
YDR338C	-0.22446	0.052894	0.2267	0.9585	0.87322	0.49595	-0.45487	0.06979	0.0028901	-0.71682	-0.50076	-0.46165	-0.67157	-0.45932	-0.46083	-0.77138	-0.40574	-0.39557	-0.29846	0.34548	0.74437	-0.14447	0.036623	0.79163	0.055153	-0.099165	0.59579	-0.066658	-0.26063	-0.093251	0.07535	0.17973	0.1145	-0.41152
YDR339C	-1.2324	-1.0605	-1.1178	-0.81748	-0.86278	0.46094	0.41656	-0.3315	-1.2748	0.74265	0.35102	-0.80583	-1.6718	-0.04807	-0.0085767	0.1858	0.56177	-0.14373	0.65477	-0.57729	-0.90594	0.20393	0.40166	-0.28788	-0.05036	0.34004	0.41592	0.52173	-0.038569	0.39241	-0.18339	0.3723	0.52474	0.90594
YDR340W	-1.0478	-0.26746	-0.080438	-0.35882	-0.34995	-0.4398	-0.7113	-0.85446	-0.1943	-0.45057	-0.29634	-0.030267	-1.6644	-0.73977	-0.83112	-0.35847	-0.56586	-0.32607	-0.6886	-1.1878	-0.11201	-0.59334	-0.25863	-0.64765	-0.52126	-0.49874	-0.2532	-0.30975	-0.18067	-0.63372	-0.13051	-0.8708	-0.29559	-0.72635
YDR341C	0.18086	-0.46549	0.19126	-1.0301	-0.7842	-0.15688	-1.0804	1.2149	-0.59626	1.3801	1.7709	-0.17044	2.0892	1.1598	-1.2906	1.4812	0.94688	-1.2501	-0.21237	0.95324	-0.48428	1.3281	0.92496	-0.12456	1.3497	0.70032	-0.17736	1.0775	0.38258	0.095479	0.85867	0.41143	1.0213	0.95161
YDR342C	-0.46767	-0.84877	-1.4512	-1.9458	-2.118	-1.4478	-2.0389	-1.1053	-0.16794	-1.3848	-0.53913	0.27966	-0.50559	-0.16628	-0.23195	-1.0346	-1.2216	-0.43149	-0.64333	-0.53149	-0.54687	-1.2369	-1.42	-0.31735	-1.6042	-1.8764	-0.75443	-1.9487	-2.5226	-1.5675	-2.2994	-1.4945	-2.6371	-3.8066
YDR343C	-0.59764	-0.66702	-1.8019	-1.7074	-2.108	-1.4985	-1.7662	-0.85883	0.18641	-1.3669	-0.82243	0.63903	-0.33884	-0.19947	-0.30902	-1.2946	-1.5206	-0.61018	-0.70909	-0.88726	-0.75893	-1.1327	-1.5384	-0.49567	-1.9055	-2.128	-0.86095	-2.3294	-2.2312	-1.2996	-2.4935	-1.4077	-3.001	-3.6112
YDR344C	0.17295	0.40392	-0.27234	0.54752	0.10488	0.094475	0.22659	-0.43477	NaN	-0.53312	-0.35833	-0.0024201	-1.4609	-0.44509	0.004604	-0.57699	-0.62138	0.3309	0.92728	-0.010699	0.20932	-0.51018	-0.5888	-0.36547	-0.22028	-0.078961	-0.41045	-0.084886	-0.12909	0.21324	-0.050927	-0.85198	-0.093142	-0.21605
YDR345C	-0.26393	-0.90914	-0.43459	-0.57068	-1.0024	0.21909	-2.0938	0.19536	0.27642	-0.645	-0.73957	0.233	0.015897	-0.36906	-0.35102	-0.71793	-0.56775	-0.31225	-0.45741	-0.82304	-0.2951	-0.23233	-0.41603	-0.42004	-0.53919	-0.68188	0.32173	-0.60606	-1.1798	-0.41629	-1.694	-0.065447	-0.59625	-0.91796
YDR346C	1.4953	1.3517	2.0442	1.766	1.6713	1.449	1.0215	1.0773	0.62254	1.2805	0.51567	1.4433	1.8307	0.74486	1.1297	1.0085	0.92298	0.86096	0.4674	1.0166	1.0309	1.233	0.56437	0.92673	0.56151	0.3978	1.1917	0.76496	-0.047782	1.4311	0.29227	1.3355	0.80567	0.59448
YDR347W	-1.6182	0.75338	-1.2363	-0.81316	-0.67206	-0.81273	1.1009	-0.40997	1.1746	-0.39239	0.86079	-1.1023	-0.25822	-0.087913	0.80602	0.020409	0.58292	1.3659	0.23068	1.0741	-1.0739	0.48711	0.57045	-0.68689	-0.27053	0.019009	-1.4136	-0.33797	-0.13951	-1.4737	-0.10239	-1.2451	-0.20485	-0.0070908
YDR348C	0.61706	0.75608	-0.25043	-0.59541	-0.74338	-0.60039	0.98016	-0.215	1.3173	0.37002	0.16566	0.018435	-0.039274	0.2093	1.0959	-0.35643	-0.066345	1.2003	0.94657	0.15008	-0.48739	-0.28199	-0.37848	-0.64537	-0.56409	-0.41272	-1.1288	-0.69246	-0.5773	-1.2833	-0.9521	-1.0297	-0.87615	-0.37258
YDR349C	0.91072	-0.033835	0.90077	0.93967	1.0867	0.88203	0.19401	0.91025	0.16874	0.35442	0.1876	0.76243	0.90137	0.10472	-0.35338	0.28862	0.37432	0.51838	0.23917	0.95016	0.79976	0.77685	0.64627	0.81028	0.14371	-0.3089	0.54468	0.47555	-0.46871	0.28603	-0.13485	0.25584	0.23792	-0.13992
YDR350C	0.20175	-0.19886	0.066598	-0.94089	-0.60775	-1.13	1.0377	-0.46641	-0.0085315	0.42594	0.54767	0.016036	0.73429	0.41362	0.35366	-0.31994	-0.0092487	0.1284	-0.21374	-0.57956	-1.1127	-0.71547	-0.48371	-0.59234	-0.81509	-0.62472	-0.81113	-0.65566	-0.3429	-0.49066	-0.17044	-0.14938	0.22254	0.21332
YDR351W	0.63497	0.70012	0.31	0.037326	-0.27313	-0.061351	1.5959	0.49206	0.28401	0.67949	0.36922	0.21237	1.62	0.76901	0.56185	0.32676	-0.11604	0.63792	0.016984	-0.11882	-0.51728	0.28893	-0.43633	-0.21488	-0.31885	-0.34002	-0.73845	0.051737	-0.23987	0.23775	0.37615	0.029739	0.65715	0.53129
YDR352W	1.8462	1.0457	1.5043	0.56829	0.68384	0.46497	1.2085	0.79766	0.66193	0.54308	0.21631	0.76461	1.1476	0.67848	1.1951	0.60701	0.49487	0.7363	0.66687	-0.014933	-0.020803	-0.23023	-0.090979	0.52694	-0.025419	-0.11485	0.09791	0.14549	-0.077942	0.43722	0.16089	0.090483	0.31321	0.30903
YDR353W	0.07671	-0.31662	-0.66121	-1.7758	-1.7684	-1.671	-0.91161	-1.2588	-0.3255	-0.23205	-0.2457	-1.0074	0.46801	-0.40202	-1.3557	-0.39984	-0.9691	-1.1231	-1.2174	-0.73869	-1.804	-1.2822	-1.124	-1.6345	-1.1405	-1.3586	-1.9898	-1.375	-1.5233	-1.9841	-1.2591	-2.0924	-1.0464	-1.3603
YDR354W	-0.49678	0.26366	0.0094356	-0.2776	0.25877	0.00054798	0.97865	0.86491	0.055963	0.24693	2.02	-0.04207	-0.91522	1.4196	-0.13292	-0.16232	0.21058	-0.13696	0.50368	-0.0035242	0.073532	-0.64224	0.13314	0.017673	0.5836	0.18314	0.53584	1.0271	0.55148	0.1823	0.27181	0.35704	0.71369	-0.027476
YDR355C	-0.65735	0.092651	-0.33096	-0.29733	-0.59095	-0.41391	0.048105	-0.3077	0.2903	0.13305	0.40388	-0.2906	-1.3364	-0.21902	-0.17854	-0.20533	-0.49908	0	-0.30883	-0.1404	0.30818	0.18724	0.025158	0.045459	0.37451	0.22895	-0.21983	0.22696	0.34615	-0.0034022	0.46635	-0.1093	-0.018797	-0.38637
YDR356W	1.4314	-0.025726	1.6806	3.1237	2.6007	2.1806	1.1153	0.8607	0.42281	0.4214	-0.15416	1.6459	1.0256	-0.98167	0.83855	1.3751	1.7743	0.92335	0.74398	2.111	2.5106	1.4706	0.62494	2.0492	1.2758	0.5367	1.1776	0.55787	0.66072	1.0816	0.052779	1.0418	0.14385	0.11785
YDR357C	-0.33129	0.62804	0.087647	0.33997	0.50645	1.2249	0.74726	0.13594	0.74439	-0.4487	-1.0689	0.27498	-1.3081	-0.49112	0.47759	-0.15547	0.78567	1.1682	0.87286	0.28456	-0.1254	0.14638	0.108	0.11484	-0.66475	-0.17239	0.57208	-0.82287	-0.18744	0.20946	-1.4266	0.022193	-1.1327	0.10638
YDR358W	0.09177	-0.14892	-0.12146	-0.21438	-0.18726	-0.71707	-1.1928	-0.44241	-0.055664	-0.76783	-1.1034	0.11512	-1.3646	-1.4456	-0.62123	-0.37643	-0.1924	-0.55095	-1.0415	-0.053483	-0.87935	-0.95855	-0.44128	-0.82674	-1.3358	-1.3461	-1.0114	-1.1533	-0.74833	-1.0249	-1.0721	-0.75248	-0.7038	-0.39702
YDR359C	1.0717	1.1453	1.5773	1.4399	1.8791	1.4966	0.81784	1.2686	1.1227	0.87931	-0.010851	1.5318	1.1449	0.60905	1.2744	1.0613	1.3141	0.90207	1.0955	1.0009	0.66525	1.0123	0.92625	1.1308	0.36206	0.38558	0.62937	0.59592	0.01448	0.52563	-0.094559	0.90483	0.082534	-0.41129
YDR360W	-0.60732	-0.11045	-0.29775	-0.31891	-0.69865	-0.33173	0.33857	-0.11061	-0.19886	NaN	-0.33386	-0.1425	-2.2184	0.1875	0.56427	-0.44556	NaN	0.84695	1.0555	-0.31184	-0.073171	-0.44207	-0.41394	-0.24047	-0.58892	-0.16363	-0.43096	-0.42938	-0.11936	-0.13382	-0.27939	-0.43437	-0.20225	-0.086166
YDR361C	-0.24204	0.40191	-0.70387	0.14968	-0.55937	0.26745	1.6736	0.56912	0.14196	0.7727	1.0562	-0.28947	0.33932	1.3873	0.54368	0.73064	0.23804	0.68701	0.87612	0.95682	0	0.64663	1.0758	NaN	2.161	0.43092	0.82989	2.3117	1.5828	0.29447	1.3918	0.65432	2.0676	0.21911
YDR362C	0.82094	0.49596	0.44574	0.70115	0.60628	0.56405	0.49379	-0.26661	0.46545	0.073098	-0.14142	0.31573	0.58015	-0.29706	0.61694	0.14682	-0.039388	1.4658	0.51977	0.11964	0.68242	0.69847	0.043818	0.59492	0.47236	0.2138	0.06754	0.18006	-0.13978	0.26382	-0.031462	0.090267	0.32558	-0.014253
YDR363W	0.24481	0.01262	-0.096025	-0.12729	-0.30227	-0.12343	-0.28705	-0.205	-0.23623	-0.17352	-0.13629	0.17777	0.28301	0.083795	0.75909	-0.094961	-0.21066	-0.13961	-0.42293	-0.48436	-0.75599	-0.33123	-0.3286	0.25264	-0.28526	-0.17327	-0.24034	-0.33103	-0.099468	-0.017437	-0.1555	-0.51413	-0.04461	-0.067938
YDR364C	0.3627	0.014336	0.85667	0.53452	1.2113	0.4077	0.55653	0.36932	-0.094886	1.3165	0.21496	0.55578	0.73685	0.21472	0.80584	0.066629	0.30916	0.26281	0.89844	0.42464	0.44435	0.78262	-0.10626	-0.01569	-0.15101	0.54405	0.36213	0.785	0.34711	0.54695	0.71144	1.1921	0.31171	0.7234
YDR365C	-0.91043	-0.28729	-0.46949	-0.4391	-0.29636	-0.24356	0.20428	-0.23454	-0.47775	1.8866	0.9567	0.10175	-0.14962	0.13135	-0.37658	0.24209	-0.3115	0	-0.17389	0.035425	0.31625	0.7528	-0.21482	-0.29019	0.84119	-0.2252	0.30643	1.4302	0.017241	0.14149	0.68886	0.5055	0.72376	0.60103
YDR366C	-0.69976	-0.37057	-0.38146	-0.23963	-0.35469	-0.33947	-0.26408	-0.20729	0.090675	-0.11852	-0.32801	0.11137	-0.78355	-0.70735	-0.2256	-0.62645	-1.127	0.0064898	0.37424	-0.35309	-0.22567	-0.13217	-0.33969	-0.027064	-0.045067	-0.3349	-0.58575	-0.28107	-0.16336	-0.16531	-0.51769	0.00092285	-0.32698	-0.38692
YDR367W	-0.15392	0.67059	0.37893	0.35625	-0.019829	0.64602	0.066195	1.255	0.21419	1.0448	1.0332	0.16637	0.20229	1.1013	0.48255	0.94803	1.0241	0.72597	1.157	-0.68391	0.0058739	0.61097	1.1252	0.27779	0.58189	0.35507	0.44449	0.42707	0.22032	0.20117	0.43796	0.39609	0.48099	0.97779
YDR368W	-0.46316	-0.55958	-0.88292	-2.4468	-2.3859	-1.8007	-1.7129	-0.60581	-0.38462	1.3954	-0.14163	-0.14629	1.3248	-0.28403	-0.56335	0.92556	-0.025054	-1.4335	-0.13518	-0.18159	-2.3565	-0.56009	-0.29586	-1.4367	-0.49129	-0.82747	-1.4528	-0.10976	-0.84065	-1.1569	-0.1847	-0.4926	0.13284	0.16312
YDR369C	0.72592	0.37723	0.61161	0.29031	0.41019	0.42646	0.039293	0.24767	0.17507	0.61781	-0.10547	0.04206	-1.0037	-0.025496	-0.36465	-0.2648	-0.014999	0.36211	-0.089618	-0.41506	0.061546	-0.25557	-0.34447	NaN	-0.094341	-0.1338	0.43921	0.31601	0.33245	0.24039	0.38789	0.34458	-0.21129	0.48122
YDR370C	-0.15507	-0.34536	-0.42038	1.7333	1.9521	1.2647	1.985	-0.18778	-0.17929	-0.068477	0.12133	-0.23792	-0.55595	0.29104	0.52547	-0.13507	0.81319	1.4724	0.41023	-0.069527	0.90994	0.96615	0.81331	1.0488	1.5566	0.60386	1.0935	0.9749	0.85578	0.93742	1.084	0.6124	1.2103	1.0674
YDR371W	-0.24544	-0.20692	3.7395	5.1406	4.5333	5.559	6.5416	6.283	-0.29498	0.15936	0.025742	-0.28373	-0.19038	0.016881	2.7402	3.7621	4.9427	5.9366	5.2254	5.5212	5.3639	5.3486	5.5395	5.7425	5.069	5.9304	5.1581	4.9471	5.4511	5.0807	5.2217	5.8164	5.4775	5.4966
YDR372C	-0.31422	-0.19444	0.054513	1.3082	0.69963	0.75602	0.28086	0.71638	-0.12763	0.21888	-0.1307	-0.024359	1.3469	0.27015	0.33922	0.26663	0.018136	0.23014	0.43265	0.53115	0.8199	1.0733	0.35091	0.22179	0.64388	-0.52351	0.43659	0.1843	-0.0047096	0.88714	-0.22937	0.83959	0.31072	0.11316
YDR373W	1.032	0.52773	0.66677	0.22631	-0.087885	0.78697	0.47774	1.092	0.62361	1.1901	0.53683	0.75398	1.5978	0.46965	0.51174	0.59141	0.83881	0.96992	0.43431	0.37544	0.18149	0.52007	1.0777	1.0528	0.94154	0.77296	0.22533	0.98077	0.56037	0.88597	0.69882	0.96893	0.95142	0.95125
YDR374C	5.031	4.4975	5.7043	4.8642	6.1039	4.4495	4.819	3.8672	4.6526	2.3587	0.13748	4.5016	3.0032	2.6884	5.1978	3.9891	4.8371	5.5657	4.1532	3.843	5.0466	3.4031	3.0009	3.7728	3.1267	3.414	4.5159	3.312	2.901	2.954	2.1709	3.9985	2.0223	0.55258
YDR375C	-0.54658	0.52803	-0.048597	0.090787	0.47214	0.035944	0.158	-0.030011	0.32209	0.049532	1.0249	0.36275	-0.041702	0.64153	0.39638	-0.23532	0.1077	0.39363	0.57132	0.57672	0.44137	-0.55992	-0.014415	0.12212	0.048899	-0.092356	-0.58122	0.27536	0.23546	0.033523	-0.059239	-0.27062	0.26618	0.098348
YDR376W	-0.45561	-0.31453	-0.73341	-0.40963	-0.37006	-0.54145	-0.43004	-0.23738	-0.47224	0.17201	0.19894	-0.39641	0.06311	0.11532	-0.46333	-0.25899	-0.098664	-0.096746	-0.76676	0.33341	-0.15219	-0.34001	-0.45733	-0.34359	-0.76396	-0.021906	-0.51293	-0.28322	-0.26547	-0.39617	-0.045869	-0.62479	0.096351	-0.15914
YDR377W	0.061813	-0.18614	-0.65296	-1.2696	-1.1896	-1.2897	-1.7168	-0.61735	-0.11407	0.88233	0.91516	-0.13691	0.6755	0.26284	-1.4116	0.51914	0.5782	-1.2168	-0.14856	0.095484	-1.8139	-0.057638	-0.631	-1.2548	-0.59483	-0.28597	-1.1038	-0.80191	-0.55831	-0.99535	-0.88517	-0.74877	-0.44241	-0.59153
YDR378C	0.83764	0.41974	0.62277	1.5662	1.0411	1.4072	0.79557	0.7709	0.55381	0.41993	0.69871	0.12729	0.81163	0.56057	0.14049	0.55861	0.81912	0.41904	0.26245	1.1124	0.6107	0.82826	1.0756	0.45996	0.53419	0.77068	1.0219	0.53238	0.9506	0.85226	0.57991	1.1292	0.65242	0.71652
YDR379W	-0.13457	-0.95325	-0.22661	0.49412	0.72913	0.22489	-0.098764	0.2196	-0.78973	0.16353	0.043814	-0.23048	0.89222	NaN	NaN	0.025721	0.10852	-0.457	-0.75346	0.21897	0.50067	0.59159	0.51844	0.16822	-0.23676	-0.22085	-0.068093	-0.0031769	-0.56453	-0.2882	-0.21228	-0.070366	-0.076346	-0.38043
YDR380W	-1.9023	-2.6334	-0.98965	0.016551	-0.12959	0.27044	-0.68622	0.8266	-2.5398	-0.70927	-0.7095	-1.497	-1.4912	-2.0689	-1.5334	-2.4456	-2.1964	-0.98415	-1.4022	-0.45086	-0.096234	-0.51804	-0.71414	0.49057	-0.82108	-0.57979	-0.080215	-0.45426	-0.13734	0.087634	-0.7459	-0.13465	-0.75965	-1.2025
YDR381W	1.5072	1.2978	1.4143	0.82891	1.4482	1.0768	1.0138	1.8843	1.7139	0.67962	0.15098	1.6103	0.17528	-0.091318	1.3705	0.27349	0.069807	1.3398	0.86712	1.088	0.52993	0.75116	0.87337	1.657	0.99574	0.58767	1.4291	1.0298	0.82841	1.3167	0.5274	1.5241	0.97261	0.3296
YDR382W	-1.8675	-1.2141	-1.8171	-1.8845	-2.3187	-1.083	-0.2687	0.58859	-0.80551	1.8136	2.2987	-1.1912	2.0726	1.0518	-0.5453	1.5623	1.7269	-0.84194	0.55914	1.8366	-0.9387	1.3948	1.6722	-0.35529	0.50371	1.5585	0.090344	1.6867	1.7656	0.44373	1.7859	0.81464	1.3563	2.1477
YDR383C	-0.33684	0.47849	-2.3691	-2.0419	-2.2478	-1.8334	0.39928	-1.0872	-0.36087	-0.50231	-1.1395	-0.70606	-0.20423	0.33165	1.0372	-1.5452	-1.1017	0.46818	0.16825	-1.8091	-3.102	-3.496	-1.8031	-3.0985	-2.9602	-2.587	-1.9706	-2.8924	-1.901	-1.3771	-1.6471	-0.83315	-1.9116	-0.018467
YDR384C	-0.15698	-0.1966	-0.35547	-1.138	-1.4321	-0.85979	-0.6201	0.13664	-0.33076	-1.6561	-0.7824	-1.1149	-0.88342	-0.95921	-0.82786	-1.9333	-1.2914	-1.1317	-1.7046	-1.5541	-2.41	-2.0371	-1.9435	-1.4371	-1.6072	-1.4933	-0.9983	-1.5634	-1.5073	-0.61339	-1.0587	-0.29953	-1.274	-0.99735
YDR385W	-0.41848	-1.9988	-1.1041	-0.92704	-0.25238	-1.5621	-1.3227	0.42311	-1.5429	-0.55373	1.1575	-1.282	-0.099863	0.057861	-1.2573	0.04583	-0.33788	-1.1369	-0.32723	0.86475	-1.468	0.1738	0.57482	-0.50916	0.2136	0.14837	-0.53529	-0.31106	0.25684	0.017479	-0.19487	0.053853	-0.23987	0.6832
YDR386W	1.9351	1.3685	1.8022	0.57555	1.5573	0.18322	0.79548	0.16337	1.0564	0.7865	-0.045857	1.4608	0.27222	0.052062	0.71701	0.056442	-0.28149	0.91044	NaN	-0.30334	0.11594	0.0038075	-0.11133	0.3214	-0.078191	0.028396	0.1652	-0.46499	-0.16751	0.079613	0.15227	0.33182	-0.64621	0.0091602
YDR387C	0.045672	-0.32294	0.20596	-0.064755	-0.44835	-0.49184	0.32204	-0.28043	-0.34282	-0.25296	NaN	-0.68075	-0.9857	-0.073453	-0.52041	-0.56004	-0.93475	-1.2695	-0.087719	-0.59929	-0.53735	-0.51818	-0.68003	-0.37585	-0.17421	-0.066194	-0.16162	0.11501	-0.16042	-0.091309	0.26886	-0.015401	-0.046929	0.11071
YDR388W	0.52056	-0.18016	-0.28878	-0.78262	-0.83152	-0.56348	-1.0917	-0.096624	0.36237	-0.2967	-0.81321	-0.26294	0.32875	-0.36234	-0.40175	-0.35994	-1.0995	-0.90904	-0.99115	-0.42615	-1.1506	-0.39573	-0.1361	-0.50198	-0.41047	-0.58418	-0.15784	-0.22113	-0.38038	-0.44837	-0.36665	-0.15923	-0.55136	-0.34527
YDR389W	0.5054	0.023884	0.26737	1.0078	0.69918	0.68547	0.76259	0.53556	0.062356	-0.21504	-0.14456	-0.035328	0.32893	-0.42039	0.16493	-0.21194	-0.34083	-0.0064206	0.7656	0.27389	0.31671	0.67911	0.39162	1.0269	0.7416	0.25329	0.58822	0.54597	0.17642	1.1004	0.26068	0.55059	0.47688	0.52194
YDR390C	0.71188	0.69445	0.5365	0.59761	0.37338	0.35014	-0.18805	0.45697	0.10936	0.41589	0.012867	0.32224	1.2181	0.1521	0.44092	0.29387	0.03335	0.011287	0.29541	0.45387	0.11204	0.51184	-0.050782	0.70699	-0.11004	0.33086	0.42497	0.088835	0.099361	0.24079	-0.0064999	0.22757	0.059194	0.63505
YDR391C	0.12428	0.4044	-0.050377	-0.85424	-1.0296	-0.77723	-1.8236	0.092554	-0.082937	0.39112	-0.39213	0.085136	0.22881	-0.17197	-0.30408	-0.043188	-0.26223	-1.1103	-0.44829	-1.3828	-1.4741	-0.88938	0.019787	-0.39984	-1.0806	-0.86971	-0.89032	-1.1112	-0.55411	-1.3585	-1.171	-1.0552	-1.2449	-0.73208
YDR392W	0.7261	0.36523	1.0604	1.4004	1.4382	0.84436	0.6494	0.14911	-0.76534	0.24809	0.27872	0.75519	-0.09848	0.2076	0.45752	0.7829	0.8532	0.88526	1.2694	1.754	0.81691	1.1481	0.46021	0.68187	0.21614	0.35078	0.1602	0.30637	-0.10481	-0.17073	0.33697	0.095307	0.19187	0.36698
YDR393W	0.11244	0.045543	0.11663	-0.62674	-0.59723	-0.60581	2.5309	-0.13869	0.60189	0.7339	1.0114	-0.084658	0.22377	-0.32006	-0.057753	-0.18373	0.86512	-0.0020268	0.25685	0.50959	-0.12633	-0.28577	-0.051593	-0.31864	-0.23987	-0.19189	-0.37808	-0.01346	0.10757	-0.34802	0.18018	-0.0136	-0.14079	0.33631
YDR394W	1.4131	0.88083	1.5541	0.58475	1.0227	-0.45791	-2.0524	-1.1942	0.5565	0.31319	-1.2354	1.022	1.2906	-1.0326	0.58192	0.579	-0.46511	-0.10822	-1.0841	-0.49804	-0.62207	-0.61456	-0.84532	-0.32127	-1.5398	-1.6852	-0.73972	-1.4	-1.4711	-1.183	-1.6613	-0.81258	-1.2715	-0.941
YDR395W	-0.020322	-0.54189	-0.080999	1.1296	0.96776	1.1704	-0.16782	1.1002	-0.84701	1.2984	1.2541	-0.44485	1.9011	0.84634	-0.26387	1.395	1.0824	0.017796	1.0535	2.005	0.87301	2.7305	1.645	1.5804	1.8568	0.88713	0.93188	1.6272	0.95359	0.88719	0.89085	0.77635	1.4973	1.5336
YDR396W	-0.73061	-0.39564	-0.47875	-0.095839	-0.33297	0.22061	0.43552	-0.31776	0.10914	-0.63227	-0.76857	-0.23287	-1.2915	-0.10997	0.24855	-0.70199	-1.2309	0.49648	-0.066991	-0.19535	-0.36933	-0.063035	-0.28763	-0.18589	0.18097	-0.049252	0.2993	-0.89838	-0.2013	-0.47262	-0.69878	-0.28396	-0.63142	-0.46289
YDR397C	1.1683	0.45033	0.50854	-0.47089	-0.10681	0.355	-0.28318	0.74394	0.99448	0.61352	0.35867	0.54617	0.76108	-0.0075429	-0.01473	0.11439	-0.189	-0.44242	-0.55263	-0.24247	-0.15127	-0.016287	0.34148	0.42543	0.046506	0.22666	0.41845	0.21675	-0.29777	0.34113	-0.14976	0.60722	-0.034376	0.28013
YDR398W	-1.0869	-0.62436	-1.0893	-0.22648	-1.0389	0.31896	0.22956	1.1005	0.15828	1.9532	1.1048	0.12568	1.1112	0.44412	0.17985	1.0108	0.84175	0.37127	-0.36904	0.22304	0.58869	1.2759	0.054742	0.93451	1.4766	0.54335	0.70473	1.4222	0.24383	0.69334	0.88836	1.3157	1.4013	0.72256
YDR399W	0.52199	1.2513	0.40929	0.093023	0.055847	0.80011	0.96183	1.6902	1.7858	3.0453	2.5353	0.67209	1.706	1.773	0.46196	1.7726	0.74845	0.18721	1.0367	0.79103	0.94043	0.25317	0.21284	1.091	1.6411	0.62956	2.1091	1.8569	1.1585	1.327	0.60515	2.2017	1.9639	0.28834
YDR400W	-0.15595	0.47439	0.66844	1.016	1.0716	0.62276	0.12053	0.37454	0.1394	0.57046	0.35069	-0.14449	0.91695	0.18571	0.58567	1.0976	0.97277	0.54411	0.76695	1.4787	0.98705	0.5496	0.18981	1.1081	0.43224	0.13321	0.51592	0.56117	0.40755	0.42519	0.19498	0.12607	-0.17163	-0.083513
YDR401W	-0.46891	-0.47617	-0.69112	-0.11906	-0.15682	-0.28045	3.532	-0.26535	-0.12328	-0.48061	0.21164	-0.12	-1.0606	-0.00081514	0.32829	0.16571	-0.49508	1.36	1.0933	-0.047343	-0.13078	0.46875	0.079338	0.20774	0.20745	0.045098	-0.24622	-0.68098	0.47793	0.045554	0.23408	-0.34206	-0.52563	-0.2181
YDR402C	0.057479	0.11661	-0.018967	3.6943	2.356	5.0844	5.2467	2.9719	0.26513	-0.49066	-0.14841	-0.11082	-0.57899	-0.12487	0.94839	0.61075	0.71223	1.834	2.2504	2.3468	4.3371	3.9517	3.5707	4.476	6.9335	4.3527	4.9112	5.0104	4.4106	3.7726	4.5403	3.6718	4.5473	2.253
YDR403W	0.80749	0.33331	1.4326	4.3955	2.5672	6.6981	6.9683	6.6983	0.07923	-0.14209	-0.14288	0.8746	-0.35978	-0.29942	0.77601	-0.045408	0.53157	1.0588	1.0373	2.2344	5.6288	5.972	6.5227	6.3971	6.177	6.3347	6.2271	5.7122	5.7739	6.4393	5.7642	5.9078	6.1032	5.7856
YDR404C	0.98728	1.1855	1.5364	0.85243	1.1756	0.89505	0.39635	0.98552	1.0891	0.84562	0.36169	1.1062	0.77199	0.69216	0.76085	0.99791	0.90899	0.91495	1.1287	0.7983	0.48179	0.57082	0.49546	0.33548	0.5907	0.9872	0.39272	0.9166	0.5774	0.41329	0.73991	0.90934	1.0051	0.34853
YDR405W	-0.16828	-0.86979	-0.026086	0.42745	0.79253	-0.34026	0.28794	-0.23504	-0.11149	-0.3224	-0.022653	0.10336	-0.21315	1.0242	-0.52341	-0.0095058	0.24607	1.2354	1.8546	1.0806	-0.23274	0.064753	0.30734	0.016463	-0.17949	-0.41248	-0.50397	-0.40395	0.21924	-0.9084	-1	-1.016	-0.40962	-0.92128
YDR406W	-0.97496	-0.58439	-0.56423	-0.31642	-0.59298	-0.73934	0.79761	-0.66193	0.07319	1.4297	-0.25055	0.74957	2.1431	-0.61156	0.89436	1.3151	0.26101	1.4155	1.4208	0.65733	-0.34788	0.25837	0.22462	-0.26604	-0.70272	-0.61869	-0.65949	-0.55838	-0.73323	-1.1242	-1.0052	-0.97676	-0.50304	-0.8641
YDR407C	0.16823	0.40329	0.18727	-0.62254	-0.26547	-0.82958	3.1616	-0.9602	0.22107	-0.042336	-0.090904	-0.2459	-0.14521	-0.052102	2.4452	-0.62729	0.0073735	4.1505	3.4387	-0.48599	-1.3596	-0.84717	-0.58061	-0.52633	-1.0379	-0.59935	-0.52661	-1.0438	-0.17838	-0.82708	-0.26275	-0.76321	-0.43813	-0.60392
YDR408C	-0.27793	-0.39998	-0.43752	-0.49393	-0.30016	-0.44912	-0.80886	-0.21446	0.19804	-0.11478	-0.040713	-0.40519	0.66988	0.42329	-0.56239	-0.52776	-0.0093372	-0.49626	-0.32902	-0.38729	-1.0522	-0.57966	-0.45442	-0.44905	-0.7125	-0.38051	-0.13374	-0.46852	-0.2975	-0.23682	-0.51783	0.042367	0.087485	0.016164
YDR409W	-0.081445	-0.41218	0.025466	-0.60771	-0.86213	-0.93015	-0.74883	-0.24374	0.0035379	-0.023523	0.015651	-0.14263	-0.088589	-0.63516	-0.34074	-0.43387	-0.4705	-0.3613	-0.51068	-0.66593	-0.90445	-0.53641	-0.1782	-0.52662	-0.65991	-0.64097	-0.72599	-0.060544	-0.33799	0.37416	-0.15818	0.1436	0.082094	0.56165
YDR410C	0.24314	0.57822	0.86516	1.2619	1.4883	1.1761	1.839	0.21861	0.063174	0.38638	0.40192	0.62867	-0.19632	0.85202	1.8742	0.10844	0.88052	1.9595	1.9951	0.83266	0.96332	1.0527	0.1093	-0.2384	0.38436	0.78161	0.29954	1.3241	0.32749	0.35297	0.62396	0.86959	NaN	1.3091
YDR411C	-0.78321	-0.039231	-1.017	-1.3251	-1.3219	-1.0693	-0.69888	-0.30698	-0.30013	-0.99286	-0.82013	-0.90736	-1.2777	-0.88395	-1.1511	-1.2748	-1.3431	-1.0731	-1.1276	-0.92153	-1.0781	-0.98026	-0.72729	-0.33579	-0.95786	-0.84088	-0.61392	-0.62865	-0.86303	-0.00018773	-0.74878	-0.40198	-1.0868	-0.56141
YDR412W	-0.45044	-2.2104	-0.55012	-0.36006	-0.52757	0.077075	1.2267	-0.39098	-0.21879	1.2019	0.73151	-0.38443	NaN	1.2497	0.47723	0.5085	0.48861	0.49	0.94383	0.32853	0.21272	0.8483	0.91692	0.71002	1.4867	1.0441	0.6254	1.5144	1.0793	0.83007	1.6132	0.4061	1.5044	1.074
YDR413C	-0.62319	-0.13336	-0.1177	-0.054762	-0.26163	-0.30655	0.84209	-0.41444	-0.46731	-0.4087	0.14091	-0.14903	-1.5507	0.14304	0.65628	0	-0.47867	0.70346	-0.050259	0	0.00676	-0.30461	-0.5865	-0.39852	0	-0.24607	-0.041938	-0.68994	0.010641	0.11593	-0.18606	-0.35246	-0.35229	-0.51376
YDR414C	0.80142	0.034513	0.71004	0.64434	0.54384	0.25353	1.0071	0.10623	0.46057	0.46211	0.42176	0.63519	0.44663	1.5037	1.3395	-0.074486	-0.23899	1.2255	0.9501	-0.43794	0.32435	0.93143	-0.52989	0.23054	0.17835	-0.050761	-0.12295	0.20439	NaN	0.14437	0.45242	0.26086	0.16739	0.26123
YDR415C	0.24683	1.0875	0.3062	-0.42074	-0.069032	0.10949	1.0465	0.20634	0.31782	0.29696	-0.089335	0.23009	0.27224	0.76542	0.99988	-0.068382	0.30205	0.17089	-0.48035	-0.81815	NaN	-0.59692	0.2938	-0.23956	0.041971	-0.22373	-0.47479	-0.44607	-0.47099	-0.31929	-0.39401	0.018605	-0.10149	0.47418
YDR416W	0.48706	0.93132	1.0057	1.0169	0.85834	1.8285	-0.26744	0.84782	0.19015	0.73639	0.36491	0.60106	0.79931	0.092472	0.15849	0.40177	0.68758	-0.18038	-0.35317	0.92727	0.97049	0.58289	1.2163	0.96467	0.80595	0.33187	0.43973	0.78946	-0.12811	0.34303	0.34935	0.45726	0.085133	0.48878
YDR417C	-0.42704	-1.593	-0.18203	-0.17645	0.90079	-0.064482	-1.0747	-1.1039	-1.8586	-0.71407	-0.40112	-0.36634	-1.3307	1.801	-2.2316	-0.51013	-0.91838	-2.2694	0.50828	-1.2175	0.058585	-0.49335	-0.52741	-0.49233	-0.081539	-0.12268	-0.2552	-0.44473	-0.079341	-0.36927	-0.10909	-0.95013	-0.51886	0.076189
YDR418W	-2.409	-2.0125	-2.7311	-2.493	-2.767	-1.4697	-1.6772	0.19417	-1.7457	1.8191	2.1103	-1.4328	1.7273	0.90252	-1.3471	1.5446	0.74026	-1.8294	0.028366	1.5452	-1.4591	1.2278	1.758	-0.76757	0.5867	1.375	-0.57006	1.1704	1.1521	0.048763	0.59001	0.78909	1.3051	1.9754
YDR419W	-0.037162	NaN	-0.41799	-0.0049092	-0.41018	0.14946	1.0985	-0.14035	0.28914	0.056856	-0.53588	0.15247	-0.20078	-0.35941	0.28975	NaN	-0.54485	-0.25301	-0.020328	-0.97969	0.54259	-0.088589	-0.045025	0.16946	-0.12494	0.093461	0.16031	0.21302	0.10861	0.47432	0.48817	-0.019147	0.41364	0.90575
YDR420W	-0.42081	0.10024	0.077152	-0.51563	-0.7683	-0.77185	0.21716	0.37938	-0.16024	0.29332	-0.48893	-0.42167	1.2687	0.29951	-0.2512	-0.17636	-0.79974	-0.30996	0.038691	-0.66309	-1.2824	-0.53708	-0.97284	-0.99165	-0.35444	-1.2195	-0.94911	-0.64033	-0.82789	-0.24001	-0.50632	-0.30334	-0.22386	-0.14762
YDR421W	-0.10702	-0.36734	-0.30992	-1.3223	-0.99296	-1.0078	-0.29892	-0.17745	-0.67599	0.30295	-0.068116	-0.39146	-0.32052	-0.7854	-0.55077	-0.66619	-1.2825	-0.34367	-1.2719	-0.84436	-1.3755	-0.96283	-0.59974	-0.83779	-1.2526	-1.0515	-0.98777	-0.6118	-1.0134	-0.32112	-1.1684	-0.71523	-0.73329	-0.59077
YDR422C	0.71026	0.037091	0.66374	-0.22945	-0.16134	-0.064651	-0.53119	0.96686	0.36366	-0.012275	-0.065843	0.62063	0.36059	-0.34024	-0.29209	0.18626	-0.13534	-1.2189	NaN	-0.29567	-0.094006	-0.11675	-0.31536	0.30972	0.15563	-0.23846	-0.23032	0.20144	-0.10374	0.2568	-0.0071823	0.21927	0.024606	0.013089
YDR423C	0.51653	0.74844	0.49637	0.10231	-0.01832	-0.26421	0.52903	0.25853	0.79398	-0.76422	-0.80608	0.43813	-0.10556	-0.34249	0.41923	-0.54877	-0.37649	-0.47832	NaN	-0.27989	-0.014997	-0.51447	-0.78374	-0.25715	-0.69686	-0.71192	-0.65072	-0.64152	-0.36282	-0.092619	-0.46431	-0.29811	-0.28884	-0.58075
YDR424C	0.33459	0.44038	0.24146	0.46863	0.76948	-0.51477	0.17506	-0.038185	0.72734	-0.039543	-0.37262	-0.0088365	-0.92568	-0.28727	-0.0083391	-0.23071	0.014667	0.31421	-0.42068	0.34813	-0.099727	-0.61194	-0.378	-0.27284	-0.95298	-0.43365	-0.14125	-0.7877	-0.50262	0.029631	-0.44014	0.13594	-0.61206	-0.40618
YDR425W	0.64045	0.89052	0.54148	0.6843	0.60677	0.37661	0.16356	-0.056024	0.33762	-0.1243	-0.51527	0.69558	-1.5829	-0.99626	-0.037762	0.007495	0.40085	0.31503	-0.078816	-0.077522	-0.29836	-0.61577	-0.54423	-0.19935	-1.3763	-1.015	-0.077788	-1.4079	-0.81591	-0.070019	-1.4478	0.034993	-1.1832	-0.51782
YDR426C	-0.58503	-0.80045	-0.67883	-0.0094107	-0.27269	-0.11569	-0.46543	-0.074343	-0.79951	-0.11173	-0.14201	-0.56735	-1.5903	0.55493	-1.0709	0	-0.53949	-0.81386	-0.83066	-0.20088	-0.066415	-0.038137	-0.29222	0.15299	0.45673	-0.3191	0.039146	-0.4408	0.21953	-0.42635	-0.21442	-0.45994	-0.56733	0.13607
YDR427W	0.61972	0.21549	1.2749	0.16572	0.45087	-0.031087	-0.84354	-0.22116	0.10827	0.10353	-1.2001	1.0018	-0.2117	0.47807	0.090124	0.38947	0.24212	-0.77015	0.052048	0.09478	-0.54529	-0.43541	-0.14167	0.55585	-0.7269	-0.96491	-0.35679	-1.109	-1.2018	-0.56533	-1.6789	-0.59685	-1.2685	-1.124
YDR428C	-0.57874	-1.2371	-0.45498	-1.0618	-0.6657	-0.75925	-0.70943	-0.37066	-1.3064	0.10256	0.2849	-0.58688	-1.2959	1.0653	-1.0854	-0.52607	-0.49649	-1.2935	0.10509	-0.53153	-0.58079	-0.50252	-0.39965	-0.52959	-0.75623	-0.61214	-0.23028	-0.60822	-0.35738	-0.42371	-1.0778	-0.51867	-0.74438	-0.69918
YDR429C	-0.6611	-0.41396	-0.22876	-0.32901	-0.84896	-0.22315	0.66846	1.0117	-0.47121	1.3666	1.4742	0.02187	0.54509	1.0484	-0.48568	0.69052	0.45674	0.0072968	0.38856	1.1192	0.28805	0.36453	0.79696	0.36722	1.0533	0.061729	0.37403	1.3168	0.88187	0.34099	0.71457	0.81541	1.3402	0.69979
YDR430C	-0.40478	-0.26747	-0.67138	-0.25847	-0.60322	-0.43546	-0.41827	-0.47865	-0.67121	0.30256	0.64631	-0.42029	0.023586	0.49486	-0.67154	0.215	0.27795	-0.96334	-0.21912	0.65151	-0.23305	-0.10282	0.31055	-0.25878	0.0079562	0.34725	0.092018	0.19175	0.41672	0.081987	0.42318	-0.38663	0.1578	0.17962
YDR431W	-0.67728	-0.37322	-0.31325	-0.3674	-0.32969	-0.75764	0.26468	-0.62855	-0.15323	-0.25901	-0.1338	-0.80874	-1.7003	-0.23994	-0.36902	-0.63542	-0.95897	0.33213	-0.0027029	-0.82281	-0.64204	-0.59012	-0.49843	0.090519	-0.020425	-0.14996	0.038696	-0.59423	0.16802	-0.37544	-0.5208	-0.84175	-0.47904	-0.25241
YDR432W	0.78084	0.50044	0.76409	0.55852	0.27507	-0.050454	-0.12725	0.088059	0.78152	-0.24812	-0.5414	0.50286	1.0738	-0.10813	0.99205	-0.24163	-0.30502	0.76382	-0.13677	-0.2275	-0.3957	-0.43303	-0.56749	0.01662	-0.63254	-0.37555	-0.50563	-0.34261	-0.56871	0.050951	-0.36588	-0.10553	-0.27382	0.011443
YDR433W	0.66106	0.61363	0.84631	0.42607	0.39019	0.033351	0.19399	0.36689	0.75609	-0.40906	-0.41196	0.39908	1.1033	-0.027048	0.78279	-0.036948	-0.44838	1.2639	0.078701	0.10462	-0.21091	-0.38718	0.063715	0.24247	-0.32453	-0.34074	-0.22362	-0.32776	-0.40869	0.068063	-0.2723	-0.018312	-0.33328	-0.23748
YDR434W	0.97522	0.69089	0.97629	0.047258	0.4279	-0.12183	0.67747	0.29831	0.36445	0.025105	-0.12379	0.59743	-0.056731	0.0067756	0.3715	-0.20708	0.3679	-0.35034	-0.1211	0.03284	0.15378	-0.41719	-0.4099	-0.080681	-0.57452	-0.61773	-0.42162	-0.77894	-0.43509	-0.24513	-0.2783	0.1592	-0.61472	-0.20073
YDR435C	-0.29921	-0.38931	-0.00071865	-0.22243	0.25368	-0.34876	-0.29937	-0.56027	-0.076334	-1.185	-1.0789	-0.45595	-1.256	-0.65773	-0.026401	-0.51356	-0.3808	-0.22716	-0.37739	-0.13648	-0.21689	-0.72594	-0.56481	-0.68694	-0.98921	-0.78788	-0.82984	-1.2373	-0.88699	-0.73818	-1.1739	-0.89779	-1.5199	-1.0911
YDR436W	0.72503	0.53207	0.82798	0.22945	0.62005	-0.059584	-0.77873	-0.12281	0.61988	-0.1687	-0.61374	0.35552	0.059401	-0.57184	0.094685	0.10813	0.18145	-0.13088	-0.40387	0.65881	0.091564	-0.12046	0.1594	-0.20388	-0.3821	-0.29467	-0.10728	-0.47051	-0.065853	-0.15829	-0.50355	0.0030883	-0.6094	-0.25196
YDR437W	-0.25743	-0.22591	-0.19299	0.37203	0.17661	0.054356	1.1044	-0.11768	0.28175	-0.4425	0.067999	-0.29003	-0.70142	0.32305	0.4521	-0.15647	-0.034619	0.86543	1.1924	0.78152	-0.17119	-0.35615	-0.13053	-0.38461	0.4195	0.084563	-0.49952	-1.1511	-0.1761	0.15679	-0.3703	-0.71009	-1.1284	-1.038
YDR438W	1.6061	0.76436	3.0007	5.9261	5.3026	5.8651	5.0554	4.6238	0.17227	0.47632	0.20394	1.0086	0.77476	0.33928	2.8087	3.1532	3.435	4.2804	4.4149	5.2372	5.7026	5.5457	4.312	5.296	5.4676	5.0995	5.3058	4.6764	4.0941	4.5108	4.4652	4.4846	4.2116	3.0995
YDR439W	1.1325	1.2147	1.7889	0.56815	1.3442	0.50057	0.63338	-0.3776	0.0777	0.22211	-0.18687	1.5697	1.3386	0.73791	0.88408	0.22006	0.53582	0.54131	NaN	-0.10786	0.22144	0.064696	-0.05122	0.23769	0.014919	-0.28108	0.00049543	0.13528	-0.29337	-0.021709	-0.1296	0.15289	-0.48977	-0.44969
YDR440W	0.30278	-0.088772	0.29064	-0.089498	-0.049466	-0.73827	0.2905	-0.3455	-0.21917	0.28509	-0.080625	-0.042266	-1.1828	0.5435	0.68171	-0.76742	-0.40329	0.36736	0.0021737	-0.42738	-0.27179	-0.5658	-0.1549	-0.33389	-0.39754	0.16501	-0.091771	0.76342	0.62451	-0.14522	-0.11254	0.76292	-0.06402	-0.88343
YDR441C	0.26553	0.89541	1.0957	-0.070309	0.97102	-0.47028	0.74912	-0.48908	0.87308	1.1313	1.0149	0.62606	0.7694	1.5322	1.2069	0.61135	0.54989	1.3672	1.3769	1.5448	0.17231	0.88438	-0.53142	0.08351	0.70993	0.01726	-0.13505	0.81024	0.53263	-0.56112	0.16386	0.20546	0.41028	-0.32189
YDR442W	-0.7076	-0.0017934	-0.47587	-0.55956	-0.22261	-0.24317	0.38283	-0.37221	-0.060089	-0.030444	-0.021229	-0.33888	-1.591	-0.17656	0.1822	-0.21015	-0.51318	0.22824	-0.45586	1.4356	0.7622	0.31819	-0.15734	0.36201	0.5783	-0.24047	0.097895	-0.020682	0.34629	-0.07133	0.25681	-0.55406	-0.16409	-0.1244
YDR443C	0.82371	0.53331	0.23157	-0.3953	-0.18783	-0.58046	0.28025	-0.010891	0.17691	-0.19372	0.00058009	-0.044278	0.43	-0.015265	0.54829	-0.2412	-0.41318	0.32697	0.075217	-0.44749	-1.1613	-0.18615	-0.27712	-0.35308	-0.51203	-0.6283	-0.30547	-0.18819	-0.49038	0.34795	-0.072423	0.1516	-0.010181	0.35101
YDR444W	1.2427	-1.3442	0.87289	1.004	0.84344	0.80735	0.14749	0.42495	-1.3137	0.34679	-0.03719	0.51171	0.8519	-1.7677	-0.040517	0.13492	-0.23697	0.36656	-0.15827	0.40024	0.53781	0.60952	-0.13492	0.79909	0.1432	-0.097365	-0.11137	0.40227	0.079655	-0.032377	-0.2376	-0.022069	-0.14085	0.21526
YDR445C	-0.42115	0.087131	-0.66187	-0.14747	-0.25828	0.19415	0.49111	-0.39597	0.49363	-0.47927	-0.98216	-0.097386	-1.6872	-0.13078	0.044285	-0.71556	-0.86555	0.29035	0.025422	-0.99995	-0.54807	-0.82037	-0.026167	-0.51356	-0.15393	0.0060038	0.091684	-0.089566	0.093302	0.0069866	-0.12388	-0.12594	-0.42206	0.20233
YDR446W	4.7488	5.9385	5.5621	4.6101	5.0568	3.8158	4.1558	3.0626	4.6807	3.6063	0.36398	5.1628	3.7893	4.462	5.4439	3.898	4.0855	5.5822	3.977	2.0179	3.6818	2.3773	1.9328	3.982	2.1154	0.98357	3.313	1.6299	1.4478	2.3385	0.60173	3.3663	NaN	-0.031285
YDR447C	-1.3191	-1.2099	-1.2164	-1.567	-1.6258	-0.94329	-1.3068	0.70189	-1.0445	0.95288	1.6234	-0.56034	0.75588	1.5862	-1.562	1.5862	0.85413	-2.3355	0.88482	1.9078	-0.80589	1.6215	1.2834	-0.20367	0.83402	1.7922	0.017157	0.73103	1.3086	0.40598	1.6641	0.67607	0.5245	2.3341
YDR448W	-0.5455	-0.28726	0.17843	2.472	1.8592	2.7357	-0.13344	1.5893	-0.1315	0.015043	-0.30778	-0.11148	-0.54541	-0.51597	-0.42563	0.45161	0.60375	-0.47563	0.0018642	1.9273	2.6253	1.4919	2.1646	2.2689	1.7397	1.4535	1.8875	1.7261	1.2905	0.74618	1.1308	1.2437	0.99504	-0.28785
YDR449C	-0.92838	-0.26796	-0.28866	0.70652	1.1287	1.192	0.15381	0.82976	-0.60712	2.224	1.5458	0.28942	-0.12657	0.8459	-0.18725	1.5876	1.8257	0.65451	0.5963	1.5101	1.0663	1.3324	1.4305	0.64613	1.7524	0.80642	1.3365	1.5686	0.77136	0.5484	1.1843	0.89191	1.6577	1.1681
YDR450W	-2.2975	-2.2078	-2.597	-2.4352	-2.2988	-1.0569	-1.2702	0.71447	-1.6816	2.0995	2.2729	-1.7255	0.54585	1.8989	-1.645	1.5534	1.4645	-2.1715	1.025	1.5009	-1.249	1.7124	1.3397	-0.74922	0.52027	1.888	-0.18348	1.1862	1.5127	0.54904	0.98529	1.1571	0.96868	2.0216
YDR451C	0.071812	-0.42289	-0.0072677	0.22921	0.30473	0.014027	0.63283	0.036704	-0.047454	-0.57543	0.29118	-0.49268	-1.0181	-0.20903	0.49726	-0.037329	-0.28592	0.95199	0.61104	-0.81562	0.73063	-0.18837	-0.044775	0.40869	-0.20304	-0.083361	-0.19978	-0.31974	0.23603	-0.14558	-0.34152	-0.14219	-0.6749	-0.13024
YDR452W	1.1538	0.71704	0.95965	0.049394	0.34672	-0.020635	-0.79985	0.71549	0.94759	0.086382	-0.53235	0.41321	1.1192	-0.31355	0.066608	0.3861	-0.55649	-0.24272	-1.0504	-0.62891	-0.60681	-0.83282	-1.1755	-0.091368	-1.2067	-0.84533	-0.55957	-0.84979	-0.80277	-0.15283	-0.79017	0.30733	-0.74147	-0.68232
YDR453C	0.085492	-0.81468	0.68244	-0.16828	0.024843	-0.2315	-2.2338	-0.32743	-0.77871	-0.074868	-0.70926	0.73991	0.27654	-0.99843	-1.0548	-0.05794	-0.47724	-1.2073	-2.055	-0.36657	-0.4668	-1.0538	-0.99061	-0.63911	-1.0022	-0.62021	-0.58386	-0.84668	-0.82011	-0.60866	-0.41442	-0.46392	-1.0224	-0.28694
YDR454C	-0.20123	0.11216	0.19735	2.9755	2.6411	2.8407	1.6391	2.0443	-0.11618	0.79091	0.88403	-0.6804	1.0723	0.80409	0.27041	1.3264	1.5634	1.6859	2.3315	2.8993	2.6591	2.8371	2.0939	2.8579	2.2406	1.6667	2.0887	1.8348	1.6873	1.3105	1.2006	1.3787	1.4783	0.61015
YDR455C	-0.56572	-0.19977	0.30348	-0.4601	-0.14453	-0.14271	-0.50537	-0.81177	-0.23492	-0.64958	-0.43152	-0.20958	-1.9593	-0.70554	-0.52766	-0.63708	-0.45343	-0.70702	0.5467	-0.70617	-0.17094	-0.38608	-0.25231	-0.57057	-0.13014	0.0059168	-0.20249	-0.8357	0.2185	-0.23787	-0.27304	-1.0788	-0.39306	-0.43016
[truncated: 4,829 more rows]
