# Supplementary material for: Modulation of the transcription regulatory program in yeast cells committed to sporulation
Source: Genome Biol. 2006 Mar 8;7(3):R20. doi: 10.1186/gb-2006-7-3-r20 (PMC1557749; doi:10.1186/gb-2006-7-3-r20)
Supplement: Additional File 4 — Normalized data of the present study (in log2 ratios) [file gb-2006-7-3-r20-S4.zip › transfer of w.t. to YPD.xls]

## Sheet: transfer of w.t. to YPD3
ORF	Sporulation 2h	Sporulation 3h	Sporulation 4h	Sporulation 5h	Sporulation 6h	Sporulation 7h	Sporulation 8h	Sporulation 9h	Sporulation 10h	2R0	2R20	2R40	3R0	3R20	3R40	4R0	4R20	4R40	5R0	5R20	5R40	6R0	6R20	6R40	7R0	7R20	7R40	8R0	8R20	8R40	9R0	9R20	9R40	10R0	10R20	10R40
YAL001C	0.48751	-0.054556	0.17196	-0.22297	0.072686	-0.075774	-0.21222	-0.004626	0.25943	-0.18255	-0.84251	-0.99067	-0.86162	-1.2058	-0.85558	-0.62016	-0.8972	-2.0761	-1.7338	-1.1927	-1.0504	-0.99418	-0.61624	-1.1211	-0.3267	-1.0878	-1.0097	0.25553	-2.1679	-0.40694	-0.056586	-0.35376	-1.4921	0.45071	-0.22306	0.027123
YAL002W	-0.0029131	NaN	-0.61086	-0.95021	-1.38	-1.1229	-1.0323	-1.0095	-0.89442	-0.22595	-0.55225	-0.5977	-0.76845	-0.9899	-0.66581	-0.76956	-0.55812	-1.1559	0.046324	-0.046755	-0.29899	-0.23194	-0.7494	-0.88315	-0.73596	-0.26068	-0.36264	-0.31546	-0.31354	-0.037776	-0.010303	0.074697	0	0	-0.060028	0.38723
YAL003W	-0.51694	-1.0108	-1.2128	-1.7124	-1.9519	-1.2188	-0.96896	-0.53831	-0.37393	2.2464	2.7878	2.8736	1.9542	1.9117	2.4691	2.0176	3.2308	2.913	2.0445	2.2936	1.1372	1.2225	1.6209	1.7934	1.2661	2.1246	1.9111	1.2746	2.3435	1.6792	1.249	1.7676	2.0919	1.0512	1.9163	2.1223
YAL004W	-0.49953	-1.4389	-0.52893	-0.08527	0.014094	-0.70575	-0.27871	-0.60485	-0.35919	-0.68746	-1.5095	-0.88367	-1.3494	-1.7285	-0.86996	-1.2382	-1.262	-0.63202	-1.1468	-1.2225	0.19541	-0.83153	-0.62471	-1.0745	-0.78921	-0.20337	-0.77864	-0.39847	-0.15381	-0.64092	-0.81266	-0.67081	-0.71883	-0.76669	-0.73771	-0.26496
YAL005C	0.33042	-0.068737	-0.63046	-1.047	-0.91387	-2.4326	-2.5581	-1.7644	-2.3247	-1.0695	-1.3293	-0.11128	-0.42431	-0.18856	-0.33011	-1.3546	-2.1368	-0.85514	-2.1986	-1.9493	-0.29249	-2.2286	-1.8896	-2.1283	-2.5239	-0.89577	-1.0933	-2.6671	-1.8836	-1.2903	-3.5546	-1.4301	-2.387	-3.4002	-2.8199	-2.338
YAL007C	0.11019	0.47024	0.48562	-0.26199	-0.62513	0.1074	-0.089208	-0.43411	-0.14925	0.62448	1.2621	1.6589	0.13277	0.68593	1.7445	0.096812	0.80894	1.0285	0	0	0.61625	0	0.033354	0.20598	0	0	0.20684	0	0.07102	0.31177	0	0.011676	0.82274	0	-0.051177	0.25263
YAL008W	0.24253	0.43146	0.3869	-0.65653	-0.45676	-0.65667	-1.0868	-0.76595	-1.0478	0.82298	0.14009	-0.48727	0.24704	0.26253	0.2861	0.20911	1.2235	-0.77524	1.3534	1.7862	1.0525	0.32025	0.58433	1.1141	-0.045903	0.89187	1.4596	0.65917	1.2727	1.3829	0.8529	1.4061	1.6879	0.76187	1.5605	1.4536
YAL009W	0.32526	0.183	0.47128	0.023448	0.13803	0.14917	-0.14835	-0.24261	0.088708	1.0909	0.73561	0.96332	0.50822	0.74806	1.0183	0.39249	0.81464	0.085707	0.028642	0.10822	0.054291	0.10386	-0.049642	0.15322	0.0013385	0	0.41313	-0.013054	0.32253	0.31143	0	0.0314	0.41483	0.0091712	0.11621	0.71289
YAL010C	0.041992	0.39008	0.2301	-0.29307	-0.10456	0	0.19689	0.071736	-0.40575	-0.18144	0	-0.39139	-0.21002	-0.84599	0	-0.34547	0	0	-0.25329	0	0	0	-0.019477	-0.066901	0	0	-0.11355	0	-0.22695	0	0	-0.1854	0	0	0	-0.13743
YAL011W	0.11404	0	0.15964	-0.84414	-0.63315	-0.72942	-0.6155	-0.65686	-0.51416	0.039766	-0.64065	-0.21249	-0.39821	-0.98562	-0.6904	-0.64818	-0.83461	-0.92658	-1.003	-0.95715	-0.39418	-1.0128	-0.36498	-0.76272	-0.45982	-0.68718	-1.011	-0.35682	-1.3546	-0.43325	-0.18968	-0.10117	-0.59235	-0.21225	-0.13609	0.095377
YAL012W	0.11341	-0.2341	-1.412	-1.1845	-2.0412	-0.63964	NaN	-1.5073	-1.0214	2.6941	3.3655	3.6292	1.362	2.7694	3.0676	1.8634	2.5783	2.4574	2.1006	2.423	2.29	1.4646	2.2298	2.0254	1.7594	1.9772	1.9465	1.8274	1.6842	2.1516	1.4026	1.9311	2.1763	1.273	1.8469	1.9367
YAL013W	0.16314	0.14033	0.50765	-0.0015503	-0.1794	-0.34244	-0.45092	-0.40351	-0.094372	-0.04282	-0.63209	-0.55624	-0.31455	-0.57918	-0.9212	-0.70509	-0.52594	-0.89378	-0.26945	-0.23006	NaN	-0.4999	-0.46537	NaN	-0.5843	-1.9661	0	-0.31099	-0.20908	0.10766	-0.254	-0.25105	-0.2652	NaN	-0.2903	0.13054
YAL014C	0.31067	0.44099	0.75741	0.15358	0.61556	0.0089734	0.19812	0.68519	0.99512	0.54511	-0.094938	-0.078192	0.3908	-1.1315	-0.12933	0.21012	0.04628	0	0.35241	0	0.014614	0	-0.26832	-0.16923	-0.011875	0	0.007138	0.005212	-0.0025782	0.18767	0.42855	0.34832	0.57558	0.56231	0.05392	0.42545
YAL015C	0.0067184	0.76334	-0.18392	0.097129	-1.502	0.15239	0.020715	-0.41675	0.14527	0	-0.88714	0	-0.62817	-0.637	-0.12647	-0.13142	0.15425	0	-0.58584	0	-0.26077	-0.35693	-0.55133	-0.019892	-0.203	0	-0.19675	-0.27121	-0.79009	-0.2652	0	-0.45742	-0.46923	-0.98008	-0.11364	-1.3585
YAL016W	-0.035793	-0.1972	-0.63641	-1.657	-2.0122	-2.0335	-2.2585	-1.7992	-1.4973	-1.34	-3.156	-1.1705	-1.6877	-3.3523	-2.5654	-1.9375	-1.4921	-2.2328	-2.0364	-2.0197	-2.1572	-2.3438	-2.4145	-2.317	-2.4992	-1.726	-2.0885	-2.1561	-1.6356	-1.5233	-1.1553	-1.6037	-1.5295	-1.3887	-1.3605	-1.2147
YAL017W	-0.47148	-0.1068	-0.58158	-0.65967	-1.246	-0.8702	-1.5928	-1.3438	-1.1499	-0.71229	-0.25428	-0.16657	-0.84076	-0.42143	-0.36686	-0.88365	-0.58799	-0.46581	-0.64187	-0.31178	-0.39495	-0.555	-0.46661	-0.53473	-0.89647	-0.36104	-0.35714	-0.70296	-0.383	-0.17561	-0.56977	-0.3021	-0.32072	-0.24662	0.065423	-0.13367
YAL018C	0.15174	0.27008	5.1719	5.414	4.9322	5.7554	5.3279	5.4462	5.7432	0	0	0	1.0138	0	0	5.4477	2.6159	1.5383	5.7231	2.8451	3.2811	5.3427	4.8829	2.8488	4.9064	4.1364	3.0664	4.7996	2.8477	1.9393	4.1701	3.4876	1.9695	3.9692	2.641	1.5603
YAL019W	0.0033696	0.21364	-0.32446	-0.53581	-0.40464	-0.41728	-0.4987	-0.56796	-0.63315	1.3197	1.7041	1.099	1.0009	1.2612	1.2963	1.1209	1.2268	1.0814	0.68091	1.0477	0.30167	0.30728	0.67017	0.38621	0.36132	0.86519	0.43209	0.30718	0.32019	0.55379	0.43921	0.79969	0.59244	0.86712	0.92587	0.6503
YAL020C	0.098112	0.012794	0	0	-0.3785	0.19504	0	0.037951	0.1231	-0.13232	0.41919	0	-0.1457	0.02242	0.9181	-0.41089	0.12426	0	0	0	0	0	0	0	0	0	0	-0.20068	-0.13531	-0.14956	0	0	0	-0.1236	0	0.88829
YAL021C	0.10759	0.20636	-0.11756	-0.10507	-0.60794	-0.50948	-0.1337	-0.7449	-0.92683	-0.6853	-0.73544	0.88173	-0.48033	-0.83859	-0.76919	-0.50502	-0.51169	-0.78553	-0.66091	-0.49069	-0.58693	-0.95406	-0.47922	-0.73507	-1.0502	-0.60312	-0.52613	-0.69139	-0.67686	-0.42841	-0.64412	-0.44567	-0.4513	-0.59928	-0.15166	-0.078103
YAL022C	-0.020674	0.18585	0.36093	0.21625	0.090135	0	0.21482	0	0.23806	0.0068786	0.56544	0.22022	0.19432	0.19226	0.076772	0.15704	0	0.053181	0	0	0	0	0	0	0	0	0	0	0	0	0	0.00088722	0	0	0	0
YAL023C	-0.00025298	0.35398	0.21118	-0.76543	-0.85751	-0.45335	-1.0911	-0.88118	-1.0386	0.035887	1.2971	1.6196	-0.18382	0.47229	0.95918	-0.073366	0.57991	0.57423	0.24029	0.55861	-0.53573	-0.82524	-0.6915	0.070447	-0.72706	-0.00028512	0.14972	-0.1895	-0.36941	-0.023791	-0.35639	0.067858	0.22602	-0.54396	0.088842	0.57005
YAL024C	0	0	0	0	0	0	0.20137	0	0	-0.02706	0	-0.038581	0	0	0	0	0	0	-0.72803	-0.49024	-0.65944	-1.0773	-0.88866	-0.93553	-0.50658	-1.0891	-0.86714	-0.90705	-1.1843	-0.68205	-0.36455	-0.4567	-0.55218	-0.70791	-0.37221	-0.31995
YAL025C	0.10283	-0.13119	-0.16563	0.27966	0.0011871	0.46575	0.08651	0.015896	0.36587	2.5851	2.9407	2.5281	2.5076	2.4668	2.6935	3.3662	2.3677	1.8568	2.3101	1.9375	0.52396	2.1731	1.6169	1.3041	1.62	1.4351	0.6195	1.5207	1.7948	1.1658	1.088	0.36684	1.7321	2.5997	1.4231	2.2492
YAL026C	0	0	0	0	0	-0.37964	0.20879	-0.32402	-0.50903	0.24777	-0.063631	-0.0012123	0.10123	-0.012303	-0.30117	-0.29849	0.20462	-0.050644	0.14503	-0.048074	-0.50603	-0.071381	-0.061009	-0.21142	-0.065047	-0.10599	-0.26819	0.050297	-0.6195	-0.29393	-0.023781	0.060071	-0.33875	-0.093778	-0.025955	-0.10541
YAL027W	0.18396	0.13506	0.00065616	0	0.70561	0.27437	0.1938	-0.14607	0	0	-1.2765	0	-0.50415	-0.16799	-0.21738	-0.10604	-0.027691	0	-0.16474	0	0	0.091695	0.040907	0	-0.092246	0	-0.034965	-0.037446	-0.30019	0	0	-0.17748	-0.06662	-0.29699	0	-0.040128
YAL028W	0.20259	0.34098	0	0	-0.27328	0.17103	0.069544	-0.0011915	-0.27193	-0.53652	-1.6867	0	-0.11739	-0.11809	-1.7842	-0.91929	-0.15461	0	-0.00093724	-0.020701	0	-0.098725	-0.063889	0	0	0	0	0	-0.16222	0	0	0	0	0.13572	0	0.2364
YAL029C	-0.050896	-0.097536	0	0	0.062262	0.17654	0	0.21511	-0.11103	-0.023249	-1.1116	-0.016066	-0.00061517	-0.14949	-0.096275	-0.38225	-0.27282	0	0.21285	-0.54877	-0.10776	0.62243	0.093994	-0.037144	0.52771	-0.37404	-0.54088	0.61435	-0.8652	-0.48404	0.07887	-0.027831	-0.26103	0.35888	-0.044687	-0.26545
YAL030W	0.58006	0.60928	1.2003	0.97666	0.94473	0.63572	0.13542	-0.029609	0.16433	0.52915	-1.4849	-1.0864	0.3715	-2.2701	-1.6144	0.32408	-1.3392	-0.91944	0.93994	-0.38259	-1.4641	0.22332	-1.5466	-1.3089	-0.084374	-0.82799	-1.0386	-0.12395	-0.98619	-1.2124	0.081191	-0.76212	-0.26919	-0.31657	-0.85187	-0.42528
YAL031C	0.062658	0.6007	0.91598	0.06634	-0.0054837	0.33249	0.23002	0.16192	0.11349	-0.21942	-0.61593	0	-0.59366	-0.30558	-0.51999	-0.38014	-0.2696	0	0	0	0	-0.010062	0	0	0	0	0	0	0	0	0	0	0	-0.022407	0	0
YAL032C	-0.018872	0.36405	0	0	0.12383	0.14226	0.084134	0	0.20256	-0.24488	-1.2684	0	0	0	-0.97243	-0.4662	-0.29444	-0.046986	-0.016574	0	0	0	0	0	0	0	0	0	0	0	0	0	0	0	0	-0.3092
YAL033W	-0.040416	0.3004	0	0	0	0	0	0	0.2546	1.4178	2.2738	1.3764	1.2892	1.8744	2.1306	1.4475	1.815	1.2007	-0.1378	0.81345	0	0	0.77421	0.6703	0.085406	0.67585	0.74079	0.07509	0.75176	1.0136	0.43173	0.85901	0.84678	0.85501	0.62644	1.1071
YAL034C	0.33027	0.33149	-0.22001	-1.6922	-1.8353	-2.0767	-1.7528	-1.8348	-1.3263	-1.9421	-2.6041	-2.0603	-1.8793	-3.4663	-2.5525	-1.9488	-2.9267	-2.2073	-2.3651	-1.6673	-2.4271	-2.5023	-2.696	-2.2651	-2.6917	-2.2211	-2.6079	-2.3415	-1.8356	-2.1415	-2.135	-2.5477	-2.4576	-2.1994	-2.4809	-2.0338
YAL035W	-0.55087	-0.49473	-1.0343	-1.1337	-1.7295	-1.8174	-1.6481	-1.467	-1.5529	0.54381	0.96191	1.196	0.078299	0.96955	1.0962	0.0094862	1.0864	1.1417	0.091838	0.63236	-0.0055601	-0.37499	0.23388	0.36886	-0.32505	0.2106	0.38532	-0.14794	0.26963	0.48611	-0.35346	0.34106	0.87332	0.10058	0.48075	0.66861
YAL036C	-0.30764	-0.52804	-0.58349	-0.8447	-0.86138	-0.060475	-0.18292	0.24826	0.60533	2.4856	3.1214	2.9808	1.7171	2.4438	2.7705	1.877	2.3817	2.7816	1.317	1.8587	0.74055	0.53057	1.5454	1.4392	0.64167	NaN	1.4574	0.63587	0.85784	1.855	1.6454	2.4718	2.3036	1.9924	2.1485	1.2751
YAL037W	0.29815	0	0	0	0	0	0	0	0	0.016049	0.13442	0	0.48799	0	0	0	0.43169	0	0	0	0	0	0	0	0	0	0	0	0	0	0.064874	-0.19814	0	0	0	-0.025111
YAL038W	0.25679	-1.3013	-2.4204	-2.2963	-2.4914	-2.2368	-2.5559	-2.0935	-2.0502	0.21503	0.45566	0.094753	-0.012944	0.18805	0.012793	-0.39369	0.50824	0.19053	-0.96227	-0.066253	-1.6319	-0.71441	-0.88377	-0.59535	-1.2054	-0.23502	-0.74603	-1.5777	-0.33265	-1.4924	-1.12	-1.0201	-1.2047	-1.6203	-0.83556	-2.1826
YAL039C	-0.58036	-0.33143	-1.0217	-1.6764	-1.4044	-1.4428	-1.214	-0.79669	-1.203	1.2444	-0.28005	0.32144	0.7118	-0.13366	-0.23684	0.52371	-0.52345	-0.11172	0.35923	-0.19399	-0.89547	-0.032023	-0.40758	-0.45588	-0.12341	-0.3791	-0.30214	-0.07234	-0.24506	-0.2349	0.22253	-0.053922	0.031658	0.2558	-0.10053	-0.49795
YAL040C	-0.82135	-1.1242	-1.5812	-1.7727	-1.7776	-1.0448	-1.0521	-1.5533	-1.6296	1.8292	1.5805	1.2379	1.2628	0.77103	0.8563	1.069	0.48966	0.73875	0.31293	-0.029644	0.066726	0.31828	-0.95938	-0.19561	-0.14681	-0.18486	-0.26612	-0.046224	-0.64383	-0.13546	-0.47216	-0.75264	-0.55797	-0.57968	-0.8479	-0.54929
YAL041W	0.096975	1.7864	0	0	0	-0.040302	0	0.24474	0	0.25606	-0.86179	-0.016518	-0.22026	0	-0.1763	-0.048145	-0.27303	0	-0.0014564	0	0	-0.15457	0	-0.048289	0	0	0	0	-0.10902	0	-0.0013757	0	0	0	0	-0.0092619
YAL042W	0.2468	0.26644	-0.58325	0.20581	-1.0158	-1.4035	-0.8626	-0.55412	-0.90047	-0.23572	-0.092589	1.1701	-0.11456	0.095436	0.46818	-0.97602	-0.52637	0.27873	-0.96003	-0.48546	-0.064728	-1.6596	-0.96587	-0.23666	-0.58539	-0.7426	-0.16817	-0.84157	-0.58778	0	-0.5209	0	0.03838	-0.31606	-0.20722	-0.027381
YAL043C	-0.13424	0.56084	0.21592	0.21628	0.36701	0.00011243	-0.17126	0.102	-0.26566	-0.90432	-1.2245	-0.25915	-1.2146	-1.3026	-0.71117	-1.2914	-1.3124	-0.87094	-0.5905	-0.86714	-0.15747	-0.14814	-0.70856	-0.96966	-0.46753	-0.64623	-0.61386	-0.29774	-0.39925	-0.66072	-0.30797	-0.15506	-0.43099	0.079186	-0.27806	-0.65642
YAL044C	0.21221	0.4833	0.57607	-0.27401	0.22807	0.33322	0.012087	0.51419	0.49234	-0.099454	-0.98456	-0.62857	-0.39783	-1.1053	-1.5438	-0.097469	-2.177	-1.2251	0.34362	-0.042002	NaN	-0.064252	-0.18518	-1.6341	-0.27574	-1.3977	-1.372	-0.090755	-0.46384	-0.65533	0.40723	-0.35224	-0.43477	0.21863	-0.047997	-0.34624
YAL045C	-0.011415	0	-2.5209	-2.6584	-3.1687	-2.8776	-2.8908	-2.4751	-2.4333	-0.15587	0.20247	-0.35707	-1.068	0.63003	-0.24418	-1.5235	0.2917	-0.058785	-1.4437	-0.32333	-1.2874	-1.9864	-1.174	-1.2026	-1.9011	-1.103	-1.0537	-1.794	-0.91419	-1.7849	-2.1257	-1.4768	-1.4989	-1.8356	-1.468	-2.0968
YAL046C	-0.088497	-0.21166	-0.80407	-0.90692	-0.4128	-0.38316	-0.79465	-0.43787	-0.45469	-1.1095	-0.96741	-0.0036782	-1.1736	-1.1415	-0.59665	-1.6121	-1.6385	-0.86908	-0.16409	-0.89148	-0.090852	-0.37568	-0.91651	-0.44847	-0.17994	-0.37209	-0.69877	0.13614	-0.21161	-0.13661	-0.24483	-0.23314	-0.017377	0.13304	-0.24596	-0.52136
YAL047C	0.39024	0.36333	0.72362	-0.028603	-0.032366	0.13712	0.089741	0.61008	0.61138	NaN	-0.12323	-0.079307	-0.39194	-0.75862	-0.2235	-0.30801	-0.38197	-0.058973	-0.47083	0	0	0.030172	-0.041078	0	-0.14132	-0.52549	-0.5765	-0.13562	-0.62959	0.14585	-0.081828	0.12381	-0.062978	0.045848	-0.0020162	-0.25331
YAL048C	-0.0038674	0.20813	0.12546	-0.80041	-0.73267	-0.40638	-0.3298	-0.40474	-0.2643	-0.28292	-0.99973	-0.3509	-0.7115	-0.87223	-0.46371	-0.57825	-1.2065	-0.98215	-1.072	-0.99724	-1.9745	-2.128	-1.0811	-1.6258	-0.69964	-1.6958	-1.7717	-0.32119	-3.1318	-1.1156	0.030803	-0.5614	-1.4687	0.24266	-0.36688	-0.12597
YAL049C	0.27728	-0.023964	0.27349	-0.97409	-0.54614	-0.87734	-0.80138	0.21111	-0.0786	0.10829	-2.0316	-0.79954	-0.47248	-0.4485	-1.3203	-0.59316	-2.3507	-1.3657	-1.015	-0.98691	-0.58925	-1.5993	-1.2613	-1.1644	-1.2355	-1.5366	-0.7951	-0.59127	-0.72806	-0.353	-0.16599	-0.389	-0.10194	-0.23043	-0.1169	-0.043731
YAL051W	-0.34633	0.42857	0.6654	-0.0052727	-0.094199	-0.65464	-0.78669	-0.63777	-0.68871	-0.87166	-1.5753	-0.91801	-0.7568	-0.95767	-0.98825	-0.87052	-1.361	-1.171	-1.3347	-1.7513	-0.89787	-1.2466	-0.8411	-1.5132	-0.79303	-1.5654	-1.6557	-0.64235	-2.9425	-1.0192	-0.53958	-0.74106	-1.7671	0.055989	-0.58005	-0.61342
YAL053W	0	0	0	-0.086468	NaN	0.33474	0	0	-0.2657	NaN	0.28639	0	0.50396	-0.25479	0	0.76695	0.2741	0	0.079919	0.037923	0.058575	-0.00028608	-0.47739	-0.51204	0.21651	0.069522	-0.50061	0.14592	-0.43948	NaN	0.26033	0.2292	NaN	0.21605	NaN	-0.10156
YAL054C	0.28956	0.10113	-0.30021	-0.44601	-0.45766	-0.86144	-1.2246	-0.91951	-0.85847	-0.87555	-6.0451	-6.3679	0.19274	-5.6557	-6.1098	-0.24088	-4.9406	-6.3263	-2.0372	-5.1605	-5.2717	-2.206	-4.7311	-5.6199	-3.0972	-4.3701	-5.0924	-3.4946	-5.5238	-4.6663	-2.9839	-4.0178	-4.7112	-3.6581	-4.3303	-4.8437
YAL055W	-0.18669	0.060414	-0.62529	-0.87399	-1.1071	-1.1569	-0.895	-0.75059	-0.81103	0.73292	0.77207	0.75075	-0.19234	0.60532	0.6172	0.08376	0.92365	0.43665	0.18746	0.24831	-0.76128	-0.26467	-0.19187	0.012194	-0.072584	-0.0053616	0.022392	0.017174	-0.1756	-0.056714	0.21993	0.29905	0.15274	0.026813	0.48176	0.068183
YAL056W	-0.013738	0.42725	-0.53508	-0.96068	-1.6315	-1.2358	-1.3865	-0.56464	-0.68552	-0.91112	-2.239	-1.8536	-1.148	-1.7852	-1.937	-1.3557	-2.092	-2.2689	-1.4675	-1.8552	-1.5799	-1.7813	-1.7138	-1.6785	-1.2869	-1.55	-1.2817	-0.71281	-1.7128	-0.70736	-0.59531	-0.74207	-1.0315	-0.059157	-0.56016	-0.42638
YAL058W	0.21354	0	0.21768	0.21308	0	-0.2517	0	0.17059	0.040262	0.16277	0.10615	0.4303	0.043659	-0.20767	-0.096107	-0.34591	-0.11458	0.0046325	-0.02792	0	0	-0.10798	-0.56765	-0.24618	-0.081154	-0.11913	-0.19129	-0.026111	-0.58069	-0.099668	-0.074076	-0.14004	-0.45514	0.070306	0	-0.13042
YAL059W	-0.14831	-0.21594	0	0	0	0	0	0	0	1.8461	3.4305	2.3086	1.4096	1.4334	3.0746	1.7861	3.779	1.7252	0.70753	1.2401	0	0.76808	1.1828	0.0584	0.28415	1.7544	0.73685	0	1.772	0.14604	1.2609	1.2021	0.97239	0.61882	1.8015	1.6854
YAL060W	-0.47959	-0.78765	-1.6184	-2.4982	-2.8068	-2.5652	-2.2091	-0.82584	-0.89174	-2.1474	-5.09	-3.6387	-3.1274	-4.3433	-4.2218	-2.8514	-4.5649	-4.6123	-3.4196	-4.4455	-3.5546	-3.3632	-4.3912	-3.8319	-3.1749	-3.1982	-2.3936	-1.9794	-1.1452	-1.1696	-0.70719	-0.98745	-0.82831	0.062088	-0.59234	-0.65963
YAL061W	-0.22026	-0.4724	-1.3811	-1.8177	-1.2704	-1.2918	-1.4514	-1.7217	-1.4449	-3.0521	-5.172	-4.2571	-3.4913	-4.9708	-5.0095	-3.4656	-4.8103	-4.1579	-1.5997	-2.3284	-3.4706	-1.998	-3.1412	-2.9931	-1.7823	-2.8177	-2.8956	-2.0347	-2.6379	-3.1899	-1.8984	-2.7	-2.7503	-2.2756	-2.8739	-2.2726
YAL062W	1.1872	0.78944	-0.23488	-1.207	-1.2075	-1.3498	-1.2066	-0.31747	0.38975	0.30424	-3.5929	-3.3771	-0.72642	-2.1497	-3.2649	-1.3043	-2.9453	-3.5814	-0.093961	-0.35671	-2.235	-0.93674	-1.3652	-1.5952	-0.35482	-0.67586	-1.3187	-0.54457	-0.74669	-0.65936	0.16081	-0.066978	-0.65497	-0.12786	0.067496	-0.33639
YAL063C	-0.84683	-0.80858	-0.78957	-0.33113	-0.80069	-1.0211	-0.9394	-0.98551	-0.70118	-1.0454	0.2109	0.013492	-1.4087	0.1586	0.2949	-1.4544	0.085568	-0.13465	-0.63995	-0.52608	0.14183	-0.8283	-0.764	-0.90248	-0.89942	-0.91179	-0.88676	-0.77143	-1.1886	-1.1651	-1.143	-1.1098	-1.2644	-0.77237	-1.1758	-0.95734
YAL064W	0	0.022283	0	0	NaN	NaN	0	0	0	0.28779	0.59569	0	0	0.24122	0.74699	NaN	0.57692	0	-0.15513	-0.29494	0	0.0104	-0.02028	-0.039746	0	-0.070425	0	0	-0.020596	0	-0.080854	-0.017078	0	0	0	0
YAL065C	-0.034373	0.051862	-0.064789	-0.10539	0.23837	0.73831	-0.00050693	0.62213	0.60627	0.50001	2.4788	2.1929	-0.26171	1.3832	2.3118	-0.061821	1.7429	1.7186	0.10759	1.5079	1.5431	0.38433	0.72721	1.2269	0.098282	0.40232	1.0048	0.67541	0.2976	0.52989	0.28243	0.0056162	0.38974	0.39377	-0.21889	0.039578
YAL066W	0	0	0	0	0	0	0	0	NaN	0	0.11835	0	0	0	0	0	0	0	0.46857	0.52637	1.2609	0.56196	1.0515	0.93603	0.46529	0.5053	0.9006	0.28139	0.39132	0.69604	0	0.76419	0.62428	0	0.6625	1.1788
YAL067C	0.2391	0.53007	0.75565	1.0133	1.6396	0.42102	0.63892	0.41523	0.62831	-1.6727	-2.398	-1.7304	-1.4822	-2.4948	-2.7415	-0.74821	-1.8739	-1.7803	-0.13572	-0.2605	-0.19167	0.49678	0.82005	-0.85731	0.32834	0.50923	-0.50413	0.33545	-0.059308	-0.85217	-0.39021	-0.30569	-0.73391	0.121	-0.47781	-0.82213
YAL068C	-0.67865	-0.81328	-0.56147	-0.88052	-0.3506	0.4548	-0.31627	-0.23919	0.35324	0.030592	-0.7563	-0.66951	-0.69744	-1.2444	-0.12595	-0.49917	-0.407	-1.2824	NaN	0	-0.45682	0.13585	0	0.19273	0.3775	0	1.0152	0	0	0	0	NaN	0	0	0	0
YAL069W	0	0.12243	0.99591	0.82186	0.8216	0.32406	0.24321	0.51818	0.47096	0.89973	0.35432	-0.0033448	0.82782	-0.14267	0.30037	0.32073	-0.25764	0.2033	0.79431	-0.0043021	0.22314	0.81214	0.2764	-0.22363	0.67047	0.13599	-0.28562	0.76494	0.027166	-0.06178	0.32125	0.011179	-0.05268	0.062778	-0.027882	0.13578
YAR002W	0.23537	0.19527	0.2319	-0.28025	-0.43175	-0.38111	-0.30725	-0.52126	-0.10512	1.0778	1.2285	1.7113	0.48181	0.83012	1.0763	0.591	0.92079	0.7425	0.72837	0.7766	1.0629	0.31664	0.48727	0.77989	0.19031	0.60013	0.81074	0.33723	0.66231	0.82421	0	0	0.89855	0	0	0
YAR003W	0.1114	0.64221	0.84829	1.1081	1.9325	1.5143	0.93843	0.95757	1.3274	0.28354	1.7329	1.9851	0.020409	1.4115	1.5133	0.2398	1.268	1.4091	1.2325	0.89575	0.87569	1.4893	0.65004	0.9341	1.2635	0.20399	0.44979	1.0964	-0.85452	0.34329	0.94798	0.84365	0.53455	1.0011	0.25523	0.54332
YAR007C	1.0268	1.9355	2.0589	0.61501	0.36902	-0.19491	-0.57652	-0.71129	-0.51347	0.12795	-0.62226	NaN	0.04927	-1.2882	-0.24373	0.027682	-0.94223	-0.83088	-0.62738	-0.77092	-1.0119	-0.91589	-1.5099	-1.1731	-1.2756	-1.102	-1.2396	-1.2144	-1.2137	-1.1257	-0.84067	-1.4323	-1.2174	-1.2067	-1.2851	-0.98227
YAR008W	0.38902	0.024526	1.1599	0.20428	1.1484	0	0.21327	0.044598	0.25865	0.68102	1.6165	0.47159	0.11372	0.61655	1.4252	0.36539	0	0.15275	-0.002123	0	0.13245	0	0.19375	0	-0.034319	0	0.056011	-0.006351	0.087017	0.3727	0	0	0.030414	0	0	0.67551
YAR009C	-0.15474	-0.3766	-0.50156	-0.54204	-0.57297	-1.5918	-2.1898	-1.3745	-1.554	-0.74644	-0.88061	-1.947	-0.32861	-0.64269	-0.98032	-0.72616	-1.2747	-2.5893	-2.5235	-3.1253	-2.088	-1.7828	-2.133	-2.6168	-2.1734	-1.7887	-2.4282	-1.8959	-3.2192	-1.9274	-2.8678	-2.4825	-2.8483	-2.5993	-2.7599	-2.5666
YAR010C	-0.048498	-0.35895	-0.81977	-0.75839	-0.71823	-1.4231	-1.5391	-1.4113	-1.6276	-0.76897	-1.7585	-1.4419	-0.929	-1.1679	-1.7182	-1.3001	-1.75	-1.7737	-1.1769	-2.0146	-2.3225	-1.5634	-2.0799	-2.2781	-1.4403	-1.5979	-1.9394	-1.1816	-2.4907	-1.6054	-1.2322	-1.2889	-1.8587	-1.3322	-1.5861	-1.2911
YAR014C	0.37227	0.7493	0.53009	-0.50325	-0.57965	-0.1195	-0.22569	-0.070758	-0.32944	0.58608	0.70124	0.98231	-0.014013	0.2508	0.26888	0.046686	0.50829	0.54421	-0.12731	0.37817	0.50657	-0.21496	0.088472	0.10976	-0.25683	0.45392	0.36515	-0.1203	0.16138	0.16939	0.32203	0.28515	-0.010468	-0.20584	-0.092004	0.33703
YAR015W	-0.17862	-0.12894	-0.63542	-1.5167	-1.7021	-1.675	-1.6569	-1.3214	-0.79949	-1.2929	-0.53107	-0.93543	-1.3753	-0.91494	-1.5012	-1.7332	-0.69703	-1.5248	-1.7875	-1.2994	-2.1242	-2.1296	-2.4959	-2.0417	-2.0463	-1.8714	-2.0359	-1.8591	-1.6518	-1.5479	-0.72983	-1.1924	-1.2858	-0.93001	-1.0831	-1.2955
YAR018C	-0.03224	0.034328	-1.0612	-1.4289	-1.6895	-0.43242	-0.81665	-1.2651	-1.0873	-0.70196	-1.1014	-1.083	-1.3247	-0.92462	-1.5734	-1.6879	-1.2335	-0.97057	-0.99117	-0.17522	-0.45736	-1.1916	-0.57837	-0.44133	-1.5538	-0.82333	-0.3743	-1.5087	-0.13668	-0.40326	-1.3265	-0.53876	-0.18296	-1.0504	-0.2901	-0.40309
YAR019C	0.39676	0.82232	1.6251	0.57175	0.98221	0.26926	-0.014823	0.48863	0.051904	-0.15689	-0.60305	-0.74332	-0.97277	-1.1839	-0.59572	-0.10422	-0.2743	-0.87342	-0.53664	-0.15515	-0.73315	0.097111	-0.81716	-0.84804	0.080476	-0.95909	-1.0292	-0.26382	-0.47465	-1.0884	-0.47855	-1.0961	-0.74278	-0.31827	-0.68388	-0.9531
YAR020C	0	0	0.81944	2.0213	1.9942	2.1367	2.2186	1.9988	2.2913	0.64266	0.53839	-0.3581	0.91885	0.4953	0.22827	1.2553	1.2648	0.12953	1.8313	1.033	0.067226	1.6385	1.702	1.4474	2.1245	1.7193	1.1536	1.788	0.9766	0.92305	0.94723	1.2119	1.0633	1.5606	0.45534	0.91646
YAR023C	-0.38345	0.39007	0.85002	0	-0.029744	-0.0031961	-0.026617	-0.13915	-0.15405	-0.30955	-1.7733	0	-0.1848	-0.091736	-1.5409	-0.47752	-0.11372	0	-0.272	0	0	-0.56019	-0.15373	0	-0.024521	0	-0.036879	-0.3123	-0.78129	0	0	0	0	-0.19993	0	-0.84874
YAR027W	-0.35178	-0.28496	-1.3102	-0.98597	-1.5181	-1.2306	-1.552	-1.8998	-1.9408	-2.1384	-3.7097	-1.314	-2.0869	-2.5103	-3.4265	-2.5738	-2.5283	-1.9407	-1.7263	-2.373	-1.8121	-1.3674	-2.2459	-1.85	-1.7027	-1.7229	-1.6798	-1.77	-1.5126	-1.4133	-0.72194	-0.93983	-1.437	-1.4075	-1.3173	-1.9398
YAR028W	-0.3444	-0.038058	-0.15355	0.54414	1.4881	0.66695	0.26511	0.55473	0.71611	-1.6243	-1.2185	-0.67151	-2.2039	-2.144	-1.071	-1.2983	-1.764	-1.2426	0.18885	-0.76444	-1.5987	0.24314	-1.3192	-0.79871	0.15908	-0.84727	-0.80148	-0.019154	-0.81786	-1.1206	0.21324	-0.57458	-0.56745	-0.12583	-0.74638	-1.0576
YAR029W	0	0.054078	0	0.84376	1.268	1.9408	0.27155	1.4706	1.2681	-0.19637	0.64016	0	0.34164	0.12386	0	0.63611	0.16618	0	2.5184	1.4688	0.25824	1.3822	0.75223	0.79208	1.2789	1.8339	1.4144	2.2422	1.1255	1.3	2.0002	1.5509	1.268	1.5205	1.0467	0.90054
YAR030C	0	0	0	0	0	0	0	0	0	0	0	0	0	0	0	0	0	0	-0.70077	-0.52957	0.061779	-0.064684	0	0	0	-1.0778	-1.0371	-0.94972	-1.3252	-0.80808	-0.35295	-0.60054	-0.55002	-0.67022	-0.0062857	-0.44125
YAR031W	0.01148	0.038381	0	0	0	0	0	0	0	0.092327	-0.18129	0	0	0	0.040887	0.36526	0.050325	0	0	0	0	0	0	0	0	0	0	0	0	0	0	0	0	0	0	-0.094375
YAR033W	-0.11361	0.073934	0.027382	-0.92154	-0.63922	NaN	-0.25352	-0.27472	-0.66694	-0.4692	-0.88744	-0.20882	-1.5757	-1.4035	-0.29309	-0.64825	-0.56801	-0.17188	-0.13624	0	-0.027283	-0.11251	-0.60285	-0.11839	-0.26462	-0.70275	-0.85504	-0.21509	-0.28863	0	-0.44784	-1.1601	-0.29069	-0.45233	-0.62651	-0.60589
YAR035W	-0.2053	-0.39764	-1.0465	-1.8894	-1.4258	-2.0512	-2.495	-2.0911	-2.0146	-1.3106	-3.8815	-1.7376	-1.2541	-2.1051	-2.8097	-1.8051	-2.7198	-2.5735	-2.3049	-2.4651	-4.5601	-2.7927	-3.309	-3.2332	-2.576	-2.9071	-2.8387	-2.2875	-3.0195	-2.2157	-2.1332	-2.1702	-2.9376	-2.4107	-1.9207	-1.8271
YAR042W	0.01995	-0.11593	0.042396	-0.14554	-0.14218	-0.56802	-0.40822	-0.38948	-0.56209	1.0997	-0.79533	-0.48321	0.86501	-0.7818	-0.63563	0.3578	-0.81289	-1.001	0.96177	-0.92558	-1.711	-0.067467	-1.4552	-1.198	0.31365	-2.272	-2.4657	-0.89016	-3.9523	-2.0893	0.0088686	-0.80939	-1.5664	0.37711	-0.51669	-1.5474
YAR044W	0.056656	0.59629	0.20576	-0.26492	0.12631	-1.5407	-0.41175	-1.1155	-0.81693	-0.38864	-1.366	-0.76646	-0.7848	-1.2712	-1.4011	-0.55854	-1.1111	-1.0171	0	0	0.069441	0.87201	-0.30894	-0.075126	0.86981	0	-0.16471	0.79645	-0.12795	0	0	0	0	0	0	0
YAR047C	-0.027438	0.12168	-0.0056577	0	-0.22876	-0.35382	-0.003136	0.087406	0.032789	-0.14148	-0.48954	-0.080404	-0.03817	-0.14865	-0.69724	-0.32639	-0.37778	-0.32495	-0.33145	-0.002561	-0.04038	0	0	-0.081749	-0.0070379	-0.19307	0.17458	0.02509	0.27689	0.4391	0.19668	0.63606	0.13814	0.62092	0.42844	0.71533
YAR050W	-1.1144	-1.3047	-1.2064	-1.0644	-1.1797	-1.6799	-0.89085	-1.8313	-1.5048	-1.003	0.77502	1.1341	-1.8431	0.97347	1.2129	-1.4872	1.0424	0.96538	-0.78576	0.70872	0.34471	-1.5454	-0.62097	-0.33011	-1.4323	-0.66044	-0.28565	-1.1486	-0.63259	-0.97551	-1.3538	-1.423	-1.1478	-1.2879	-1.5313	-1.0749
YAR053W	0	0	NaN	0	0	0	0	0	0	0	0	0	0	0	0	0	0	0	0	-0.32498	0	0	0	0	0	0	0	0	0	0	0	0	0	0	0	0
YAR060C	0	0.12787	NaN	0	0	0	0	0	0	0	0.096761	0	0	0	0	-0.12008	0	0	0	0.108	0	0	0	0	0	0	0	0	0	0	0	0	0	0	0	-0.045335
YAR061W	0	0	0	0	NaN	0	0	0	0	0	0	0	0	0	0	0	0	0.0085916	0	0	0	0	0	0	0	0	-0.045992	0	0	0	0	0	0	0	0	0
YAR062W	-0.41882	-0.9231	-1.1554	-0.99803	-1.064	-1.3212	-1.3899	-0.80858	-0.71103	-0.8181	0.79261	0.9578	-1.4966	1.2699	1.2665	-1.4192	0.81471	0.81014	-0.13502	0.62271	-0.21245	-0.83307	-0.43556	-0.593	-0.89758	-0.71344	-0.57567	-0.43298	-0.28871	-0.5456	-1.0245	-1.2828	-1.121	-0.82522	-0.52771	-0.34615
YAR064W	-0.41415	-0.43866	-0.88185	0.0114	0.17853	-0.67495	0	-0.073818	-0.36796	-0.16845	0.32564	-0.076876	-1.0271	0.08519	-0.29797	-0.95213	-0.097673	0	-1.3515	-0.39283	-0.50693	-1.309	-0.21578	-1.0243	-0.29573	-0.91196	-1.1148	-1.7694	-0.98144	-1.1279	-1.9402	-1.3856	-1.5044	-1.5159	-1.2245	-1.2352
YAR066W	0.054089	-0.37768	-1.0551	-1.028	-1.0202	-1.2083	-1.163	-1.3015	-0.82868	-0.39082	0.092114	1.0546	-0.82762	-0.0082883	0.35071	-0.6313	-0.063108	0.52998	-0.68844	0	-1.2181	-0.88419	-0.91753	-0.58156	-0.81756	0	-0.55426	-0.62925	-0.49559	-0.80308	0	0	0	0	0	0
YAR068W	-0.11694	-0.399	-0.43656	-0.54785	-0.56748	-0.54809	-0.82266	-0.3611	-0.67433	-0.068968	0.15225	0.048036	0.40115	0.43991	-0.046846	-0.14916	0.086815	-0.47884	0.16203	-0.4423	-1.9057	-0.30632	-1.5239	-0.54182	-0.26883	0.047812	0.1049	0.0066158	-0.26328	0.36559	-0.1696	0.40402	-0.27185	-0.14716	-0.79495	-0.88486
YAR069C	-0.19225	0	0	0	0.33036	0.34517	0	0	0.0651	-0.085053	0.29461	-0.49878	-0.01506	0.45064	-0.0054087	0	0.55947	0	0	0	0	0	0	0	0	0	0	0	0	0	0	0	0	0	0	0
YAR070C	0	0.046363	0	-0.12272	0	0	0	0	0	0	0	0	0	0	0	0.03898	0	0	0	0	0	0	0	0	0	0	0	0	0	0	0	0	0	0	0	0
YAR071W	0.036621	0.30938	-0.51022	-0.16757	-0.60833	-0.25861	-0.36661	0.46933	0.95395	1.357	0.81476	-0.28617	0.59481	0.83771	0.43827	0.17686	1.5143	0.43043	0.36456	0.61711	0.11088	0.18529	0.038878	0.10409	0.34728	0.023503	0.41641	0.83571	0.2054	0.2478	0.71981	0.39144	0.24201	1.2259	0.28329	-0.066606
YAR073W	-0.30789	-0.0086135	-0.31474	-1.01	-1.0916	-0.64297	-0.63451	-0.548	-0.2452	1.8181	2.6586	2.2134	1.6805	2.4431	2.4952	2.0301	2.1301	2.3813	1.9729	2.0078	1.4824	0.93672	1.1516	1.4199	0.93333	1.2912	1.7453	1.3769	1.1875	1.2495	1.4966	2.0588	2.2364	0.96489	0.80225	1.2751
YAR075W	-0.096324	0.047548	-0.45658	-0.6175	-0.0043255	-1.1402	-0.41789	0	-0.5265	3.3294	2.9873	3.2457	3.0456	3.3435	2.4849	3.0443	3.0453	3.2564	0	0	2.2061	2.2049	2.5765	2.8816	2.5033	0	0	0	0	0	0	0	0	0	0	0
YBL001C	-0.43845	0.37222	-0.4951	-1.1732	-1.6324	-1.5239	-1.647	-0.66653	-0.18179	0.13089	-1.3455	-1.3139	-0.35934	-1.9504	-1.9529	-0.87111	-2.3988	-2.5802	-0.67363	-1.9893	-1.248	-0.97485	-2.1426	-1.6805	-1.3137	-1.2847	-0.79952	-0.26603	-0.30416	-0.26191	-0.31875	-0.24172	0.053292	0.4052	0.0073938	0.018421
YBL002W	2.0202	1.9823	0.95258	0.53469	0.024847	-0.058616	-0.033414	-0.10155	-0.30452	0.81839	0.51585	1.6617	0.87796	0.26765	0.51317	0.86518	0.00074153	-0.30582	1.0137	-0.62246	-2.4488	0.15363	-1.4347	-1.1399	0.14979	-0.54125	-0.46562	0.16529	-0.028407	-0.34102	-0.0010871	0.30957	0.01395	-0.00073233	-0.45494	-0.47539
YBL003C	1.5105	1.6963	1.3867	0.22201	0.13759	0.20361	-0.13291	-0.048706	0.28769	1.788	0.57688	2.1482	1.1374	-0.20009	1.0376	1.2919	-0.29282	-0.26084	0.94737	-0.64474	-2.1488	-0.23052	-1.1754	-0.8879	-0.068288	-0.87731	-1.0158	-0.0028543	-0.25071	-0.6905	0.40894	-0.41791	-0.17163	0.020448	-0.5222	-0.95644
YBL004W	-0.16212	-0.0010733	-0.19531	-0.21659	-0.46732	-0.16821	-0.51891	0.30227	0.032993	0.13577	-0.65489	-0.33812	-0.32768	-0.35357	-0.29081	-0.35261	-0.12121	-0.38792	-0.88581	-0.72104	-0.49859	-0.78222	-0.017491	-0.68372	0.0090597	-0.55977	-0.83695	0.0883	-1.3245	0.29542	0.19285	0.523	-1.1951	0.75518	0.65173	0.76446
YBL005W	0.026679	0.56512	0.02406	0	-0.0025307	0.23077	-0.13988	0	0	0.48588	-0.39624	-0.10146	0.52708	0	-0.20645	-0.17157	-0.17898	-0.047866	0	0	0	0	0	0	0	0	0	0	0	NaN	0	0	0	0	0	-0.11912
YBL006C	0.04303	0.062578	0.422	-0.18533	-0.03188	-0.1619	0.39081	-0.092498	0.04479	0.76282	0.84942	1.5845	0.44957	0.35711	0.77411	0.23013	0.75451	0.82312	0.36482	0.37885	-0.35062	0.039007	-0.12505	0.39345	0.040514	0.049407	-0.26704	-0.14727	0.26427	-0.045045	0.31685	0.30049	0.32747	-0.16264	0.43256	0.49621
YBL007C	-0.11504	-0.074626	-0.59197	-1.4976	-1.8008	-2.0293	-1.2018	-1.3975	-1.461	-1.3104	-3.094	-1.463	-1.7664	-2.3087	-2.3877	-2.0562	-3.3192	-2.1956	-1.4909	-1.7742	-1.6782	-1.6365	-1.7869	-1.9564	-1.7428	-1.5884	-1.5365	-1.3049	-1.1459	-1.0682	-1.0678	-1.4233	-1.5504	-0.8415	-1.2277	-1.1626
YBL008W	0	0	0.14041	0	0.4481	0	0	-0.1802	0	0.23399	0.82911	0.6561	0.42428	0	0.37035	0.16396	0.1197	0	0	NaN	0	0	0	0	0	0	0.16145	0	-0.24405	0	NaN	0	NaN	0	0.053678	0
YBL009W	0.1678	0.49603	1.3878	1.9519	1.9998	1.6739	1.3877	1.1321	0.7416	-0.23047	-0.058173	0.82343	-0.29752	-0.57201	0.14964	-0.043238	0.081367	0.44711	1.6906	0.04062	-0.46476	1.5353	0.19743	0.37107	1.3616	0.25769	-0.66144	0.4227	-0.87351	-0.74298	1.0754	0.63019	-0.52993	0.32892	0.40658	-0.23646
YBL010C	-0.071137	0.53695	0.32449	1.7003	0.92642	2.0815	0.54565	0	0.25864	-0.052237	-0.71935	0.22499	0	0	-0.32718	0.59669	-0.058342	-0.046457	1.3129	0	0	2.0029	0	0.060447	0.44654	0.21993	0	0	0.35352	0	0.50548	0	0	0	0	-0.21272
YBL011W	0.11954	0.8247	0.48808	-0.30294	-0.52069	-0.47783	-0.96305	-0.44102	-0.6915	-0.61854	-1.1649	-0.031465	-0.51104	-1.388	-0.78678	-0.8169	-1.5287	-0.7727	-0.55829	-0.5189	-0.28913	-0.43355	-0.77597	-0.60787	-0.52731	-0.59782	-0.40971	-0.11788	-0.20874	-0.3146	-0.19756	-0.53746	-0.27704	-0.42127	-0.2118	-0.054829
YBL012C	-0.14893	-0.22636	0	0	0	0	0	0	0.20475	0	-0.27058	0	-0.21789	0	0	0.039871	0.13134	0	0	0	0	NaN	0.040167	0	0	0	0	0	0	0	0	0	0	0	0	0
YBL013W	0.1777	0.56913	-0.66705	-0.64196	-1.1216	-1.5797	-1.0004	-1.7401	-1.6824	-1.73	-2.561	-1.547	-2.0903	-2.4885	-2.8505	-1.5907	-2.2241	-1.2742	0.008994	-0.2466	-1.3068	-0.30398	-0.38125	-0.63898	-0.38394	-0.28175	-0.54679	-0.51546	-0.7665	-0.61176	0.16704	0.0064092	-0.65123	-0.42433	0.015841	-0.29807
YBL014C	-0.033367	0.93229	1.3156	0.24229	0.048018	0.018609	0.089701	0.16241	0.33398	0.12366	0.17308	0.20934	0.1768	-0.030534	-0.34175	-0.13232	-0.033003	-0.28587	0	0	NaN	0	NaN	0	0	0	0	0	0	0	0	0	0	0	0	0
YBL015W	0.27643	-0.11573	NaN	-0.50552	-0.7694	-0.89574	-1.7507	-1.0916	-1.9363	-0.53478	-5.1088	-4.4294	-0.0576	-4.369	-5.2542	-0.060788	-3.2686	-5.1339	-1.4417	-2.6954	-3.9836	-0.61134	-1.9869	-2.6902	-1.4419	-2.1657	-2.8055	-2.3982	-3.234	-1.9384	-2.0301	-1.7068	-2.4161	-2.2684	-2.3562	-3.7506
YBL016W	-0.021987	0.10055	0.69163	0.1372	0.6262	0	0.37148	0	0	0	0	-0.069419	0	0.36375	0	0	0	0	0	0.075791	0	0	0	0	0	0	0	0	0	0.12454	0	0.43984	0	0	0.0171	0.74536
YBL017C	-0.33549	-0.31647	-0.77015	-0.80137	-1.0208	-1.2508	-1.2215	-1.3612	-1.0403	-0.082762	-0.54146	-0.46905	-0.63758	-1.0819	-0.52716	-0.44349	-0.6912	-0.9894	-0.70468	-0.87931	-0.12385	-0.79054	-0.54692	-0.96743	-0.77514	-0.61112	-0.79233	-0.68889	-1.4264	-0.6272	-0.54101	-0.29799	-0.93457	-0.7581	-0.43939	-0.037552
YBL018C	0	0	0	0	0	0	0	0	0	0.019529	0.80858	0.033757	0	0.12478	0.38944	0	0	0	0.56323	0.42503	0.85914	0.44125	0.86546	0.65606	0.11265	0	0.68497	0.23245	0.4251	0.58664	0	0.88825	0.93029	0.50173	0.75385	1.6418
YBL019W	0.14277	0.051638	-0.30961	-0.32593	-0.7136	0.37268	-0.23215	NaN	-0.39791	-0.90891	-1.6537	-0.16361	-1.0347	-0.88006	-1.2089	-1.6898	-0.58994	-0.49581	0.13321	0	0	0	0	0	0.066865	0	0	0	0.10949	0	0	0	0	0	0	-0.11166
YBL020W	-0.42062	-0.31437	0.43925	-0.47177	-0.010451	-0.24486	-0.56068	-0.23321	-0.17518	-0.098483	-0.31667	0.48545	-0.72513	-1.3276	-0.055623	-0.99013	-0.26083	-0.23945	0	0	-0.28628	-0.46631	-0.32868	-0.80441	-0.91216	0	-0.71021	-0.49896	-0.1138	-0.70125	0	0	NaN	0	0	0
YBL021C	0.088892	0.17765	0.55032	0.44426	1.1336	0	0.24241	0.751	0.63492	0.40948	1.0121	0	-0.093796	-0.53826	0	0.099086	0.067996	0	0	0	0	0.42508	0.15157	0.20231	0.45196	0	0.11518	0.10114	0.2009	0	0	0	0	0	0	0
YBL022C	0.045167	-0.037575	0.14977	0.12331	-0.034264	-0.63187	-0.87847	-0.92928	-0.88329	-0.38739	-1.5073	-0.66519	-0.2622	-0.24329	-0.3922	-0.50354	-0.14987	-1.369	0.73146	1.0208	0.53101	-0.2033	0.086198	0.41492	-0.34515	0.65865	0.91568	0.29776	0.70015	0.77983	0.19298	0.79084	1.0916	0.074136	0.69182	1.1661
YBL023C	0.36855	0.49996	0.86328	0.074268	-0.35679	0.44701	0.14642	-0.40452	-0.45699	0.51891	0.83292	0.70404	-0.044833	0.41893	0.33591	-0.029071	0.73122	0.51398	0	0	0	0	0	0	0	0	0	0	0	0	0	0	0	0	0	0
YBL024W	-0.062052	-0.18771	-0.067519	-0.84305	-0.88585	0.095274	-0.29915	-0.39403	-0.70272	1.4268	2.6047	2.7776	1.2037	2.2581	1.9411	1.0757	1.9444	2.2669	0.9088	1.031	2.2873	0.51492	1.9038	1.56	0.34515	1.7524	1.305	0.078468	0.61511	1.841	-0.21073	1.801	1.4969	-0.072092	1.1456	1.6161
YBL025W	0.19014	0.85565	0.061661	0	0.24739	0	0	0	0	0	0	0	0	0	0	0.043609	0	0	0	0	0	0	0	0	0	0	0	0	0	0	0	0	0	0	0	-0.061501
YBL026W	0	0.01769	0.56858	0.46726	1.0059	0.92654	0.30507	0.61469	0.93838	0.22946	0.55772	0.56158	0.15293	-0.026737	0.072786	0.18389	-0.30056	0.22403	0.33104	0.37887	0.13136	0.65917	0.48153	0.79638	0.70437	0.73839	0.5004	0.84137	0.78769	0.62206	0.57771	0.6622	0.84265	0.68672	0.73806	0.75601
YBL027W	-1.0294	-0.62155	-1.1112	-1.7093	-1.8894	-2.3546	-2.4269	-2.1067	-1.3032	1.0571	2.219	2.259	0.7064	1.7012	1.66	0.55177	2.3449	2.4663	0.50354	2.5085	2.1047	0.021995	1.8235	2.0455	-0.043025	1.6643	2.1072	-0.23127	1.8501	2.0554	-0.040403	1.9367	2.5824	0.39597	1.8894	1.8386
YBL028C	0	-0.19145	0	0	0	0	0	0	0.45768	3.3891	3.2419	2.0646	3.5669	3.9142	2.0763	2.7289	2.9702	1.6522	3.1921	2.2939	1.7033	2.3274	2.3751	2.1621	2.9819	2.2676	1.9935	2.4183	2.6676	2.5134	2.4943	3.2115	3.3846	2.6473	3.1105	3.3671
YBL029W	0.70348	1.7154	1.6079	0.70826	0.50901	0.13664	0.43828	0.03748	0.17487	4.3034	2.7515	0.85924	3.9828	2.3876	1.5175	3.1281	2.5433	1.0656	3.535	1.2276	0.073745	3.1932	1.0594	0.22153	2.7947	0.99542	-0.061502	2.3531	0.6052	0.11613	1.6653	0.72111	0.20031	1.57	0.63468	0.68281
YBL030C	-1.1787	-0.2849	-0.72423	-2.0626	-1.0707	-2.4862	-2.489	-1.5836	-1.9895	-1.549	-0.01469	-0.12289	-1.729	-0.67838	-0.042074	-0.79179	-1.1728	-0.9796	-1.5125	-1.2907	-0.86558	-1.6643	-1.6259	-1.1091	-1.8922	-1.3397	-0.46973	-1.5995	-0.52184	-0.13979	-1.4871	-1.0491	-0.65986	-1.5537	-1.411	-0.58017
YBL031W	0	0.26117	0.46102	-0.097016	0.019659	0.39634	0.11722	-0.24824	-0.14971	-0.0074063	0.091202	0.41883	-0.40312	-0.19873	0.074106	-0.24582	-0.20183	-0.13664	-0.81355	-0.34773	0.14038	-1.2418	-0.53768	-0.16515	-1.4054	-0.71404	-0.3068	-1.251	0.10129	-0.072046	-1.0107	-0.32738	0.18304	-0.37094	-0.14338	-0.27969
YBL032W	0.79089	1.4737	2.1646	0.90636	1.5292	1.6566	0.99737	1.0838	1.4809	-0.12637	-0.37359	1.2469	-0.71704	-1.233	0.62671	-0.12992	-0.27763	0.3529	0.78348	0.54355	1.0046	1.2928	1.0852	0.61698	1.2055	0.85061	0.57653	1.0671	0.49056	0.49201	0.70561	0.51202	0.44498	0.46438	0.21293	0.05704
YBL033C	0.35469	0.62491	0.57751	-0.40631	-0.17167	0.61211	0.041638	0.40525	0.42468	1.6141	0.27747	0.44577	1.5179	0.32914	0.6675	1.6007	0.54169	0.60138	1.8469	0.38745	-1.1312	0.82065	-0.54181	-0.0068705	0.70107	0.10567	0.039428	0.94565	0.19341	-0.12725	1.4996	0.21945	0.44243	1.1217	0.2173	0.13501
YBL034C	0	0.23026	1.4579	0.35386	0.59806	0.079504	0.14705	-0.16771	-0.14935	-0.70046	-0.31955	0	0.0131	-0.24439	-0.41357	-0.16456	NaN	0	0	0	0	-0.034229	0	-0.052044	-0.043246	0	0	0	-0.13202	0	0	0	0	-0.11609	0	-0.20947
YBL035C	0.037374	0.16117	-0.4425	-0.72855	-1.202	-1.2525	-1.7206	-1.5403	-1.2464	0.89171	2.7166	2.3566	0.66602	2.2973	2.1144	0.42517	2.4243	1.8442	0.56845	2.2082	1.7879	0.052888	1.6098	2.0565	-0.154	1.4888	1.9387	-0.19127	1.9989	1.7762	-0.11945	1.6089	2.2956	0.14514	1.4827	1.5743
YBL036C	0.37855	0.67258	0.88426	0.13788	0.20323	0.14711	-0.39707	-0.14188	-0.021434	1.2716	1.686	1.1028	0.28559	0.6659	1.2208	0.7327	0.9098	0.65146	0.76872	0.64	-0.057393	0.31599	0.10853	0.438	0.038215	0.59318	0.4214	-0.1155	0.72689	0.56307	0.25742	0.82002	1.1865	0.41148	0.78654	0.77542
YBL037W	0.71609	1.1142	0.9139	1.7117	1.7665	2.0728	0.80701	1.8733	1.5848	0.50786	0.38698	-0.056203	0.32055	0.25867	0.13845	1.3942	0.80576	-0.19168	2.5312	1.492	0.014792	2.0339	0.98237	0.28375	1.8911	1.7917	1.1617	2.065	1.2514	1.1745	2.276	1.5224	1.2036	1.8055	1.5657	1.3323
YBL038W	0	-0.2127	-0.47485	0.10688	-0.78414	-0.48997	-0.20086	-0.37347	-0.15581	-0.77881	-2.5302	0	-0.82839	-0.11381	-1.6182	-1.2519	-1.6077	-0.0226	-1.2549	-1.2069	-0.70405	-1.3296	-0.78839	-0.81751	-0.94202	-1.3438	-1.2255	-1.1007	-0.83401	-1.1855	-0.77303	-0.98813	-0.55733	-0.76625	-0.63134	-0.60685
YBL039C	-0.033155	-0.11273	-0.2677	-0.088272	-0.16447	0.48947	0.01487	-0.040794	-0.34325	3.4863	3.9669	3.4807	2.7102	3.4391	3.6452	3.1696	3.5482	3.3021	0	0	1.6365	1.9274	2.1632	2.0519	NaN	0	0	0	0	0	0	0	0	0	0	0
YBL040C	0.089566	0.40336	0.70382	-0.38516	-0.66216	-0.26598	-0.40965	-0.24387	-0.27916	-0.38452	-0.55021	0.66035	-1.0466	-1.5113	-0.089901	-0.48386	-0.95829	-0.017916	-0.83878	-0.48562	0.052039	-0.70223	-0.77804	-0.65721	-1.0565	-0.70663	-0.4423	-0.79058	-0.51507	-0.21636	-0.74815	-0.77286	-0.15425	-1.1977	-0.7551	-0.32234
YBL041W	0.6068	0.98389	1.1118	0.15701	-0.07414	-0.39755	-1.2467	-0.99817	-1.012	0.56254	-1.6777	-0.23576	0.63687	-1.6251	-1.5496	0.73816	-1.3667	-0.22315	0.4741	-0.58787	-1.3445	-0.32938	-1.7547	-1.7019	-1.0844	-1.1658	-1.5714	-1.1484	-1.367	-1.6425	-0.86033	-1.2078	-1.4695	-1.2931	-1.4425	-1.0699
YBL042C	0.084406	-0.26273	-0.23975	0	0.65542	0.82428	1.1307	1.3961	1.2474	1.4191	1.5853	-0.002796	0.62402	1.8607	0.12258	1.3281	1.8976	0.37384	1.9767	1.489	0	1.8442	1.0699	0.71101	2.0414	1.0488	1.156	2.154	1.0145	1.411	1.3536	1.0672	1.2617	2.0964	1.4096	1.6879
YBL043W	0.39395	0.67197	0.74813	-0.15567	-0.58657	-0.071704	-0.63466	-0.49929	-0.69612	-0.7091	-1.51	-0.86978	-0.77254	-1.0897	-1.423	-0.4145	-1.3181	-1.4706	-0.37981	-0.24723	-0.06047	-0.026569	-0.59159	-0.46394	-0.35734	-0.30215	-0.081857	-0.093533	-0.012895	-0.21432	-0.053298	-0.2124	-0.13121	-0.33122	-0.11877	0.13828
YBL044W	0	0	0	0	0	0	0	0	0	0	0	0	0	0	0	0	0	0	0	0	0	0	0	0	0	0	0	0	0	0	0	0	0	0	0	0
YBL045C	-0.82388	-0.66561	-0.74018	-1.0916	-1.1598	-1.587	-1.8086	-1.573	-1.4695	-1.925	-2.2204	-0.70558	-2.1512	-2.4026	-1.5388	-1.3945	-2.3516	-1.3924	-1.1987	-1.7634	-2.5797	-1.8483	-2.8651	-2.2288	-2.1733	-2.1737	-1.9069	-1.8379	-1.8894	-2.0536	-1.5657	-1.7869	-1.9386	-1.8898	-1.6834	-1.3334
YBL046W	0.004866	0.1688	0.06807	-0.11986	0.085496	0.18948	0.064504	0.13801	-0.045836	-0.49687	-1.2835	-0.068256	-0.02349	-0.16142	-0.5104	-0.90484	-0.64419	0	-0.65594	0	-0.88791	-1.1696	-1.1357	-0.46921	-0.024042	0	-0.68684	-0.89387	-0.52305	-0.56971	0	0	0	0	0	0
YBL047C	-0.23757	-0.024049	-0.53592	-0.86744	-1.5177	-1.7252	-1.9631	-1.9595	-1.7855	-1.2697	-2.9471	-1.5941	-1.3182	-2.645	-2.3627	-1.8623	-2.6212	-2.673	-0.43752	-0.38881	-0.25774	-0.7566	-1.2568	-1.2061	-1.3424	-0.40867	0.24705	-0.26096	-0.34527	0.086764	0.32003	0.56716	0.20053	0.45057	0.47747	0.11917
YBL048W	1.1048	0.85605	1.3182	0.77895	0.66104	0.63059	0.39284	0.76264	0.95227	1.4884	-1.5886	-1.832	0.81932	-2.6112	-1.7075	0.97753	-2.0358	-1.6388	0.60739	-0.738	-1.6681	0.091211	-1.6749	-1.3853	0.030523	-0.4897	-0.52683	0.31661	0.53967	-0.42971	0.80073	-0.14919	-0.19296	0.81402	-0.12711	0.030929
YBL049W	0.9568	0.98512	1.2589	0.16982	0.42008	0.46294	0.6606	0.55682	0.50002	1.0768	-1.8397	-0.74508	0.72698	-1.4129	-1.3169	1.0188	-1.6741	-0.38229	0.56333	0	-0.4831	-0.19217	-0.090337	-1.2608	-0.040146	-0.81003	-0.96566	0.12546	-0.66192	-0.406	0.64387	-0.53535	-0.46477	0.5562	-0.12546	0.065885
YBL050W	0	0.51099	0.27619	-0.061947	0.76734	0.77915	0.23179	0.33947	0.53505	-0.60208	-2.5033	-0.77433	-0.77481	-0.2296	-1.6435	-0.66186	-1.994	-0.55295	-0.023231	-0.40303	-0.00080012	-0.017322	-0.3603	-0.31796	-0.15516	-0.22589	-0.19982	0.049607	0.35499	0	0.54784	0	0.12859	0.38635	0.0131	-0.17263
YBL051C	-0.23677	0.47244	0.14059	-0.19948	0.68683	0.48862	0.52689	0.60614	0.63764	0.16595	-0.021573	0.74423	-0.11459	0.33407	0.476	-0.30268	0.06306	0.27029	0.063285	0.29836	-0.1214	0.26078	-0.1234	0.22236	0.5185	0.18921	0.26812	0.61917	0.23245	0.13753	1.0549	0.19541	0.11467	0.94374	0.289	0.34475
YBL052C	0.43542	-0.11599	0.23143	0.19468	0.15516	0	0.15746	0	0.47985	0	-0.0033737	0.14139	-0.25319	-0.069876	0	0.0043573	0	0	0	0	0	0	0	0	0	0	0	0	0	0	0	0	0	0	0	0
YBL053W	0	0	0	0	0	0.25703	0	0	0	0	0.47204	0	0.70545	0.542	0.30404	NaN	0.78709	0	0	0	0	0	0	-0.44984	0	0.15228	0	0	0.41619	0	-0.40122	NaN	0	-0.087147	0	0.3626
YBL054W	0	0.17107	-0.051965	0.15135	0	0.23959	0	0	0	0.9384	3.0393	2.6166	1.6257	0.20282	2.6105	2.102	3.0362	1.7466	0.042612	0.3287	-0.96801	-0.54293	-0.45382	-0.15504	-0.45836	-0.31359	-0.29902	-0.77544	0.13517	-0.82517	-0.49815	-0.47871	-0.23079	-0.51474	-0.27529	-0.14312
YBL055C	-0.025975	0.12082	-0.021376	-0.49259	-0.32699	-0.38755	-0.41495	0	-1.045	0.12062	-0.15612	0.44109	-0.47967	0.017842	-0.0047004	-0.32963	-0.46299	-0.15541	0	0	-0.13916	-0.86887	NaN	-0.11147	-0.2156	0	0	0	0	0	0	0	0	0	0	0
YBL056W	0.024664	0.33884	1.2876	-0.020805	0.2829	0.24835	0.054741	-0.084072	0.27357	-0.63314	-0.97557	0.12903	-0.46634	-1.4101	-0.34921	-0.077888	-1.2904	-0.24432	0.1227	-0.72114	-1.4555	-0.55277	-0.86007	-0.49534	-0.50843	-0.20442	-0.38654	-0.38723	-0.12056	-0.26143	-0.27306	-0.43377	-0.43616	-0.81316	-0.79264	-0.42614
YBL057C	0	0.11867	0	0	0.67409	0.30856	0	0	0	-0.27031	0.30996	0.17252	-0.471	0	0.41892	0.016552	-0.15998	0	0.19135	0	0	0.87677	0	0.015064	0.04641	0	0	0	0.16673	0	0	0	0	0	0	0.51646
YBL058W	0.19088	0.54567	0.52006	-0.49448	-0.39878	-1.0954	-1.0443	-0.34233	-0.90463	-1.2471	-3.4829	-1.1326	-0.91051	-1.254	-2.5153	-1.1358	-3.0194	-1.8695	-1.5565	-1.2822	-0.38064	-2.3259	-1.6164	-0.62922	-1.2056	-2.0809	-0.72849	-0.98128	-1.765	0	-0.53701	0	-0.62204	-0.75554	-0.86463	-1.3458
YBL059W	-0.25381	0.45123	0.10907	-0.10246	0.043073	0	0.24052	0	0.00064086	-1.0844	-1.0607	-0.035737	-0.28963	-0.58367	-1.6384	-1.809	-1.3046	-0.23522	0	-0.47245	0	0	-0.15505	-0.0082309	0	-0.31169	0	0	-0.12641	0	0	0	0	-0.021388	0	-0.74084
YBL060W	0.17091	0.51682	0.30379	-0.54103	-0.32356	0.23483	0.19156	0.042096	0.017992	-0.35136	-0.18083	0.033261	-0.63767	-0.32834	-0.52714	-0.30345	-0.32651	0	0.33329	0	0	-0.00051325	-0.031391	-0.38392	-0.24589	-0.10111	-0.26177	0	-0.18026	-0.033396	NaN	-0.16892	-0.03991	-0.13151	-0.29956	-0.4005
YBL061C	0.15995	0.46439	0.10426	-0.31756	0.030098	0.16934	0	0.12049	0	1.2406	1.4931	1.9144	1.3279	0.93933	1.3126	0.69879	1.4576	1.3905	0.67848	0	0.42823	-0.19058	0	0.7245	0.15775	0.70755	0.21205	0	0.23331	0	0.17719	0.56466	0.18077	0	0.39614	0.20413
YBL062W	-0.073302	0.043663	0	0	0	0	0	0	0	0	0.47103	0	0	0	0.19719	0.021433	0.43216	0	0	0	0	0	0	0	0	0	0	0	0.02519	0.18698	0	0	0	0	0	0
YBL063W	0.32323	1.56	1.6743	1.7361	1.1062	0.41375	0.47579	NaN	0.5831	-0.22896	-0.55026	0.21931	0.073686	-0.43928	-0.0017179	0.027788	-0.59538	-0.26084	0.29073	-0.79349	-0.183	0.18958	-0.46686	-0.5617	0.32502	-0.62314	-0.57175	0.25527	-0.20955	-0.33718	0.40454	0.12678	-0.084215	0.75161	-0.20292	-0.40327
YBL064C	0.29324	0.31968	0.11764	-0.68613	-0.95883	-1.2403	-1.6025	-1.0023	-0.7597	-0.76791	-4.7576	-3.5988	0.26547	-4.4066	-4.4766	-0.13818	-5.1981	-4.1318	-0.75859	-4.4182	-4.4586	-1.6926	-3.4663	-3.3498	-1.9354	-2.1244	-2.3529	-1.8778	-1.6378	-1.5119	-1.039	-1.1804	-1.5435	-1.4276	-1.6607	-1.3796
YBL065W	0.55386	0.20202	0	0.17771	0	0	0	0	0	0.7281	0	0	0.58956	0	-0.021672	0	-0.046767	0	-0.052627	0	0	NaN	0.038193	-0.25261	0	-0.020426	-0.25238	-0.0012438	-0.51607	0	0	NaN	NaN	0	0	-0.037885
YBL066C	0.049479	-0.99197	-1.132	-1.761	-1.5196	-1.7856	-1.349	-1.4292	-1.7254	-0.85123	-1.4448	-1.068	-1.3269	-1.4615	-1.4216	-1.6062	-1.8622	-1.8343	-1.6963	-1.9185	-2.9241	-2.4035	-1.6751	-2.1927	-1.7263	-2.2383	-2.0893	-1.3393	-2.1538	-1.8969	-1.1968	-1.3259	-1.9487	-0.65878	-0.96561	-0.82946
YBL067C	-0.31679	-0.10645	-0.69968	-1.7076	-1.3778	-1.0349	-0.92274	-0.47226	-0.38101	-1.374	-1.6693	-0.667	-1.3943	-1.408	-1.4111	-1.7571	-2.0354	-1.4934	-1.434	-1.4367	-1.1095	-1.9717	-1.7518	-1.3963	-1.4743	-1.4303	-1.2432	-0.89136	-0.76195	-0.67159	-0.20763	-0.76968	-0.75878	0.39071	-0.96296	-0.96396
YBL068W	-0.37588	-0.19928	-0.56329	-0.63831	-0.70402	-0.60912	-0.64156	-0.6113	-0.15362	0.62266	1.0959	0.83648	-0.028603	0.7733	0.62825	-0.14368	0.73007	1.0199	-0.2151	0.52442	-0.76431	-0.99584	-0.94659	-0.22575	-0.78819	-0.2596	-0.33565	-0.56044	0.20375	0.49883	-0.1679	0.36267	0.57858	-0.46484	0.12991	0.055694
YBL069W	0.043656	0.83372	0.89834	0.71076	0.99891	0.4482	1.1201	0.52061	0.93172	1.4198	1.2806	1.7512	0.69122	0.7452	0.75182	0.17963	0.93936	1.6768	0.33155	0.51983	0.11493	-0.033542	-0.082126	0.447	0.53111	0.49054	0.38201	0.51218	0.12455	0.32372	0.65803	0.7877	-2.9278	0.61499	0.50368	-0.27346
YBL070C	-0.24343	0	-0.55335	-1.0195	-1.3043	-1.553	-1.2149	-0.86108	-1.2639	0.798	0.79083	0.89207	-0.14824	0.66546	0.64392	-0.13407	0.74714	0.11075	-0.047853	0.044609	-0.53664	-0.79432	-0.47197	-0.49867	-0.57118	-0.40959	-0.98086	-0.4639	-0.86167	-0.37724	-0.2681	-0.158	-0.34335	-0.11607	-0.083929	-0.58749
YBL071C	0	-0.31176	0	0	0	0	0	0	0	0.76378	0.6434	0	0.75473	0	0	1.0809	0.84262	0	-0.45356	-0.70983	-0.55705	-0.48121	-0.78254	-0.80736	-0.62382	-0.87381	-0.8107	-0.41005	-0.78524	-0.53027	-0.32028	-0.77122	-0.3969	0.027503	-0.37732	-0.44441
YBL072C	-2.1541	-2.0712	-2.0932	-2.6935	-2.35	-2.3978	-2.4106	-1.892	-1.1773	0.89172	1.9948	2.0541	0.57969	1.5741	2.0144	0.84227	2.8694	2.658	0.95455	2.8522	1.0593	-0.085793	1.747	1.5383	0.31957	1.8098	1.6146	0.13988	2.1326	1.6748	0.14959	1.3668	1.7009	0.42046	1.2846	2.1534
YBL073W	0	0	0	0	0	0	NaN	0	0	0	0	0	0	0	0	0	0	0	0.09795	0	0	0.061737	0.062856	0	0	-0.0066289	0	0	-0.30535	-0.085102	0	0	NaN	0	0	0
YBL074C	-0.25196	0.31422	0	0.1715	0	0.052061	0	0	0.26786	0.49876	-0.41977	-0.20667	0.66278	0	-0.294	0.43482	-0.32204	-0.10056	0.0029645	0	NaN	0	0	NaN	0	-0.054265	0	0	-0.59133	0	0	0	0	0	0	0
YBL075C	-0.094627	-0.017003	1.9325	1.2538	1.1081	1.4414	1.5177	1.8326	1.6745	0.1607	-3.0875	-2.8888	0.6351	-2.3571	-3.4865	1.2156	-2.2502	-2.5682	1.7679	-1.0988	-1.9292	1.6921	0.21389	0.48653	1.5252	1.0943	1.207	1.7545	1.6338	2.0281	2.3256	1.808	1.6118	2.6075	1.663	1.5465
YBL076C	-0.80857	-1.0048	-0.99874	-0.10333	-0.42172	-0.94143	-0.25654	-0.87655	-0.56309	0.95209	1.9376	1.8871	0.31415	1.774	2.0787	0.28491	2.0704	2.0839	0	0	1.3663	0.15605	1.5572	1.3045	0.13752	0	0	0	0.29783	0	0	0	0	0	0	0
YBL077W	0.47067	0.036665	-0.034726	0.063803	-0.0032467	-0.0025986	-0.54593	0.092243	0.044267	0.52717	0.099802	0.018438	-0.24061	0.058781	-0.18321	0.25662	-0.19211	-0.34769	0.19717	0.047393	-0.72366	-0.31366	0.27868	-0.13304	-0.26886	-0.018205	-0.25755	0.13309	-0.60838	-0.080514	0.34345	0.44654	-0.36083	-0.20702	0.1958	-0.21984
YBL078C	1.6056	2.4479	2.72	2.2286	2.8301	2.591	3.1674	3.4104	3.3882	0.96287	-3.7207	-3.1932	1.5606	-2.1197	-4.1023	1.6145	-1.0237	-1.5056	2.4661	1.5293	2.0063	2.6259	2.9358	2.9528	3.5928	3.3148	2.9678	3.7091	3.1689	2.74	2.5957	3.3389	3.1854	4.0386	3.216	2.7121
YBL079W	-1.7899	-1.5371	-1.1018	-1.0818	-0.88799	-0.85807	-0.71753	-0.80133	-0.39451	-1.9515	-1.9251	-1.1937	-1.3804	-1.2831	-1.2751	-1.656	-1.6719	-1.258	-1.8799	-3.436	-3.5195	-2.1759	-2.8491	-2.9283	-2.3888	-2.5991	-2.3638	-1.9692	-1.9357	-1.7631	-1.8526	-2.0505	-1.9189	-1.196	-1.8237	-1.8425
YBL080C	0	-0.060454	0.3841	-0.67802	-0.3059	0.10194	-0.0068463	-0.29795	-0.59709	-0.11698	-0.15975	-0.38464	-0.16629	-1.3696	0	-0.33394	0.14717	-0.20717	0	-0.017936	-0.083234	0	-0.18753	-0.11239	-0.12258	0	-0.18317	0	-0.14847	-0.12036	0	-0.39587	-0.052285	-0.14041	0	-0.34519
YBL081W	0.11867	0.71987	0.69525	0.097698	0.40764	-0.4126	-0.78898	-0.53383	-0.74512	1.3247	1.3799	1.0842	1.0032	1.0229	0.75238	1.0256	0.64937	0.44383	1.1865	0.57286	0.43663	0.13937	0.64646	-0.20905	0.13065	-0.057657	-0.14826	0.61913	-0.48054	0.32733	0.20795	0.42888	0.32141	-0.078094	-0.36089	0.52835
YBL082C	0.27847	0.98454	0.96597	0.11697	-0.30081	0.18643	-0.041144	-0.063191	0.3307	0.77345	0.92415	0.60978	0.25437	0.83354	1.3253	0.45783	0	0.33761	1.3591	1.6374	0.73648	0.42762	0.75017	1.2916	0.52838	0.87506	1.2712	0.29675	0.70523	1.2238	0.60994	1.4752	1.6446	0.049985	1.2464	1.4643
YBL083C	0.33684	0.36665	0.97675	0.049437	0.018384	0.27084	-0.0056626	-0.40384	-0.35282	0.79325	1.191	1.5566	0.16812	1.1468	0.80628	0.42957	0.55249	0.58352	0.46418	0.60351	0.18822	0.53592	0.54987	0.36254	0.1488	0.13222	0.67305	0.14417	0.41444	0.93944	-0.028735	0.49954	0.79208	-0.19388	0.24773	0.78091
YBL084C	0.54901	0.1006	2.0982	3.4791	4.0748	4.0128	4.1945	3.8118	4.0554	0.18874	-0.2094	-0.22406	-0.3773	-0.57904	0	-0.12589	0.1298	0.033313	2.43	1.8978	1.5934	3.1573	2.2656	2.0762	3.6451	2.7604	2.3023	3.8163	1.7957	1.5661	3.4175	2.608	2.3764	3.1655	2.5446	1.8308
YBL085W	0.41349	1.0339	0.039233	-0.0087552	-0.1672	-0.47064	0.20394	-0.28935	-0.32973	0.76024	1.982	1.2092	0.78762	1.7884	1.7226	0.83207	1.54	0.91298	0.36891	0.61747	0.56607	0.44453	0.42232	0.42763	0.30356	0.41619	0.32604	0.22053	-0.17627	0.21596	0.19593	0.34701	0.5222	-0.073103	0.35179	0.56774
YBL086C	-0.030557	-0.25171	-0.38314	-0.85365	-1.1686	-1.2548	-0.94428	-0.67684	-0.4852	1.9189	2.5712	2.2676	NaN	2.3592	2.4711	1.5808	2.3063	2.0162	1.3043	1.956	1.814	0.38765	1.2945	1.924	0.70006	1.4707	1.6861	0.60292	1.5011	1.5982	0.63056	1.5259	1.6558	0.51384	1.6065	1.6779
YBL087C	-0.28834	-0.37067	-1.0841	-2.1373	-1.7951	-1.7297	-1.7214	-1.0393	-0.99483	2.3588	3.2579	3.9841	2.0795	3.3549	3.094	1.7351	3.9247	4.0379	1.7809	3.6805	2.757	1.1501	3.085	3.2514	1.2196	2.8108	3.2527	1.1161	3.408	3.0752	0.99212	2.9296	3.6162	1.37	2.9016	3.2086
YBL088C	0	0	0	0.80393	0.64518	0.96052	0.23745	0.50857	0.36818	0	0	0	0	-0.21528	0	0.09342	0	0	1.3157	0.0043175	0.44834	1.1559	0.70936	-0.072595	0.52569	0.3941	-0.26607	0.66112	-0.12397	-0.0027288	0	0.17321	0	0.17005	0	0.062735
YBL089W	0	0	0.00406	0	0	0.1895	0.22804	0.091741	0	-0.12432	0	0	-0.047407	-0.13485	0	0	0	0	-0.052915	0	0	0	0.053422	0	-0.0027955	0	0	0	0	0	0	-0.028274	0	0	0	-0.1002
YBL090W	0.060183	-0.19871	-0.47777	-0.17392	-1.0093	-0.13925	-0.92844	-1.2648	-0.96768	-0.82058	-0.95438	-0.016073	-1.0165	-1.4979	-0.75201	-1.0489	-0.081528	-0.4187	-0.88895	-0.96101	-0.89215	-0.82974	-1.0319	-0.7589	-0.98336	-0.29065	-0.86823	-0.94016	-0.49463	-0.6247	0	-0.68273	-0.53992	-1.1657	-0.57592	-0.53433
YBL091C	0.28942	0.56928	-0.23743	-0.93663	-1.4096	-1.0612	-1.7965	-1.8482	-1.527	-0.14014	-0.58061	0.27763	-0.4319	-1.1995	-0.74692	-0.59312	-0.98183	-0.45178	-0.73935	-1.4734	-1.1214	-0.9278	-1.5802	-1.0109	-1.3347	-1.2278	-0.89958	-1.3092	-0.7694	-0.67182	-0.95097	-1.096	-0.42919	-0.783	-0.77381	-0.71483
YBL092W	-0.075177	-0.26734	-2.2191	-1.8894	-2.7114	-2.3258	-2.2712	-1.6833	-1.0891	2.0218	3.5313	3.0754	1.3585	2.118	3.3284	1.5068	3.7011	3.3708	1.9306	2.8918	1.7813	0.88315	2.1785	2.2101	0.81667	2.5907	2.2695	0.83188	2.5208	1.9896	0.74828	1.7375	2.3107	0.63571	1.9495	2.729
YBL093C	0	0.54899	1.155	0.27061	0.44643	0.35539	0.33002	0.13562	0.1724	3.176	1.611	0	2.4561	1.3173	0.80233	3.0647	1.7442	0.058649	2.2751	0.54	-0.53663	1.4679	0.26697	-0.095341	1.3293	0.215	0.023806	1.3924	-0.30738	0.23779	1.4977	0.37465	0.26461	1.2298	0.29503	0.48438
YBL094C	-0.099893	-0.13036	-0.10261	0.13383	-0.74311	-1.2854	-0.81143	-1.2308	-1.4535	-0.8575	-0.95329	-0.50872	-0.73177	-1.5238	-0.79172	-0.99077	-1.0831	-0.71944	-0.55762	-1.3039	-1.2379	-0.81646	-1.1382	-0.92537	-0.8603	-1.0123	-0.75389	-0.79002	-0.55872	-0.74973	-0.51062	-1.0056	-0.69689	-0.76028	-0.97604	-0.61273
YBL095W	0.19158	0.35334	-0.15064	-0.35484	-0.48657	-1.6823	-0.8125	-1.7637	-1.1866	-0.8615	-0.10389	-0.16871	-0.88432	-0.44503	-0.29594	-0.96953	-0.44112	-0.24323	-0.58966	0.016041	-0.43775	-0.86489	-0.46298	-0.017866	-1.0935	-0.51752	-0.13137	-0.59793	0.51639	0.012699	-0.78509	-0.15064	0.45258	-0.30093	0.038134	-0.21115
YBL096C	0.36796	0.080566	0.34994	0.45047	0	0	0	0	0	0.20184	0	0	0.73635	0	0	0.60313	0	0	0.88151	0	0	0.19093	0	0	0.71437	0	0	0.1605	-0.18584	0	0.42248	0	0	0.13819	0	0
YBL097W	0.019993	0.48095	0	0	0	NaN	0	0	0	0	0	0	0	0	0	0	0	0	0	0	0	0	0	0	0	0	0	0	-0.096218	0	0	0	0	0	0	0
YBL098W	-0.19408	-0.4634	-1.0064	-2.1512	-2.3958	-2.6433	-2.8877	-2.6785	-2.5719	-2.1275	-2.3349	-0.82164	-1.9153	-2.3842	-1.7307	-1.857	-2.6716	-1.8648	-2.1705	-2.7101	-2.9864	-3.155	-3.2883	-2.8336	-2.9824	-2.5765	-2.3434	-2.2824	-2.9651	-1.7304	-1.3109	-1.785	-2.4053	-1.7249	-1.8435	-1.0042
YBL099W	-0.39558	-0.75159	-0.84947	-1.8155	-1.5342	-3.3738	-3.2471	-2.1616	-2.4173	-1.9177	-0.97462	-1.0437	-1.4665	-1.4115	-0.7321	-0.50581	-2.2775	-1.9825	-2.3475	-2.1985	-2.4512	-2.6475	-3.2945	-2.0934	-3.2531	-2.8021	-1.9804	-3.335	-2.6036	-1.4755	-3.5135	-2.7624	-2.1313	-2.4761	-2.8363	-1.5069
YBL100C	-1.6372	-1.8314	-2.007	-2.1314	-3.3115	-3.009	-2.7509	-3.4555	-3.2166	-2.6283	-2.6173	-1.9629	-3.1256	-3.2431	-2.0702	-2.4801	-2.7766	-2.5919	-2.7326	-2.2924	-2.6295	-2.7746	-2.6229	-3.4082	-3.1526	-2.96	-2.8404	-2.0535	-3.7138	-2.7028	-3.3239	-2.9079	-3.0104	-2.9344	-2.9309	-1.9936
YBL101C	-0.4649	-0.45904	-0.32911	-0.29508	-0.27675	-0.002852	-1.0939	-0.35557	-0.10716	-1.0459	-2.0039	-1.4118	-1.7964	-2.224	-1.5372	-1.132	-1.3307	-2.1086	0.66616	0.0041234	-1.9843	-0.30227	-1.4792	-1.8893	-0.88184	0.20745	0.19117	0.78907	0.012315	-0.077398	1.1252	0.528	-0.041286	0.95011	0.38903	0.62283
YBL102W	0.3497	0.49699	0.8338	-0.14701	-0.18228	0.021926	-0.24172	0.12665	0.090152	-0.34841	-1.1566	0.020203	-0.47912	-1.4383	-0.58327	-0.16965	-1.5638	-0.11208	-0.37924	-1.1631	-0.46177	-0.64141	-0.79949	-0.42972	-0.5855	-0.66207	-0.16199	-0.43977	-0.16595	0.017702	-0.15124	-0.41662	-0.23856	-0.44353	-0.63774	0.35012
YBL103C	0.19103	0.17771	-0.068067	-0.16119	0.050573	-0.26875	0.059694	-0.18811	0.058146	-0.57585	-1.1732	0	-0.65252	-0.75009	-0.42084	-0.4239	-0.51526	0	-0.44398	0	-0.06167	-0.62439	-0.44302	-0.01664	-0.22519	-0.65231	-0.46832	-0.23367	-0.88558	-0.51888	0.13341	-0.23145	-0.33619	0.044922	-0.19957	0.36434
YBL104C	0.019844	0.17854	-0.24878	-0.27566	-0.64652	-0.93143	0.027931	-0.78996	-0.9006	-0.45866	-1.3495	-0.15438	-0.25042	-1.1984	-0.87201	-0.72291	-1.1912	-0.53895	-0.68935	-0.53884	-0.45634	-0.74062	-0.78569	-0.66946	-0.79965	-0.76582	-0.59216	-0.74233	-0.49537	-0.62699	-0.28311	-0.38252	-0.58816	-0.47207	-0.56235	-0.26746
YBL105C	-0.032504	0.14022	-0.11705	-0.010438	-0.82566	-0.41684	-0.99218	-0.99463	-0.94093	-1.1117	-1.7828	-0.85181	-1.1018	-1.628	-1.2653	-1.1423	-1.5727	-1.4957	-0.64873	-0.81694	-0.42207	-0.45759	-1.0163	-1.2758	-1.1618	-1.034	-0.95134	-0.75809	-0.54982	-0.79519	-0.49833	-0.54434	-0.51854	-0.59518	-0.56527	-0.98245
YBL106C	0.17926	0.38443	-0.11299	0.72568	0.65106	-0.021624	0.14577	-0.52295	0.12583	-0.16016	0.051276	-0.3417	-0.14898	-0.30343	-0.25517	-0.15611	-0.14368	0.0018805	0.36045	-0.33987	-0.34706	-0.07035	-0.21358	-0.42762	-0.19188	-0.71143	-0.41866	-0.17937	-0.70032	-0.64642	-0.16456	-0.05993	-0.28118	0.19558	-0.22398	0.08405
YBL107C	0.22482	0.0088554	-0.24263	-0.34192	-0.36139	-0.92843	-0.82911	-0.99553	-1.2893	NaN	-0.98616	-1.0654	-0.35045	-1.8729	-1.3411	-0.8124	-0.95642	-1.0305	0.10895	-0.49178	-0.81415	-0.23142	-1.0679	-0.94895	-0.84401	-0.82137	-0.97221	-0.76165	0.22897	-0.77888	-1.0758	-1.1403	-0.54348	-1.0685	-1.0946	-0.41504
YBL108W	0.17673	0.14672	-0.12417	-0.088471	-0.030016	-1.6058	0.14802	-1.4582	-0.75819	-1.3815	-1.4247	-0.63735	-1.1219	-1.1138	-1.2294	-1.5743	-1.3315	-0.68052	-1.045	-1.0471	-1.2705	-1.1482	-1.4197	-1.0603	-1.205	-1.1474	-0.52581	-0.61374	-0.24078	-0.50386	-0.49678	-0.52449	-0.42954	-0.44399	-0.40406	-0.24356
YBL109W	0.16815	0.45654	0	0.48833	0.70235	0.64043	0.23419	0.89808	1.2379	0.12192	1.2629	0	0	0.3438	0.45325	0.19173	0.8355	0.056205	0.49903	0.42868	-0.14924	0.066822	-0.13326	0.032126	0.039809	0.63298	0.39423	0.59843	0.11435	0.67465	0.74224	0.70215	0.38196	1.1257	0.55559	0.48444
YBL111C	0.74677	0.55935	0.59165	-0.37427	-0.059235	-0.15072	0.078196	-0.11451	0.021484	-1.1726	0.16987	0.29151	-1.3466	-1.0095	-0.098817	-1.0251	-1.5159	-0.083946	-0.6436	-0.99314	-1.8093	-0.82627	-1.1311	-1.0547	-0.71734	-0.75564	-1.0899	-0.37336	-1.3143	-0.85216	-0.56117	-0.93176	-1.7567	-0.60339	-0.98667	-0.42408
YBL112C	0.56646	0.57166	0.34439	0.37518	-0.23165	-0.52494	-0.45021	-0.66822	-0.72025	-0.66605	-0.095156	-0.067839	-0.49312	-0.62931	-0.24649	-0.24656	-0.74644	-0.6007	-0.58361	-0.83361	-1.1658	-1.0607	-1.2762	-0.98821	-0.93781	-0.94584	-0.86621	-1.057	-1.9476	-0.92533	-0.93046	-0.88511	-1.3005	-1.2142	-1.0809	-0.51696
YBL113C	1.682	1.632	1.2238	0.41687	0.25693	0.20768	-0.063002	0.12219	-0.015404	1.2777	0.24176	1.3868	1.379	-0.37297	0.17802	0.85414	-0.65963	-0.093617	0.33473	-0.79889	-2.06	-0.48897	-1.2411	-0.84395	-0.34001	-1.1468	-0.81695	-0.28747	-0.81889	-0.67289	-0.026117	-0.34923	0.046798	-0.27346	-0.48209	-0.41991
YBR001C	0.77356	1.0459	1.5223	0.72643	0.64515	-0.026136	0.14084	-0.24074	-0.16214	-0.042255	-1.0224	-0.33223	0.42174	-0.79893	-1.1714	0.41551	-0.8861	-0.87057	0.14191	-0.58467	-1.4747	-0.20926	-0.85057	-0.85654	-0.66464	-1.0097	-1.3362	-0.49555	-0.99347	-0.99179	-0.20382	-0.60234	-0.65067	-0.17056	-0.58117	-0.9064
YBR002C	0	0	0	0	0	0	0	0	0	2.0539	1.7278	0.69803	2.0453	1.3715	1.0699	1.6462	0.85619	0.5609	0.61612	0.032369	0	0.078061	0	0.15114	0.18274	0	0.21005	0.13863	0	0	0.57257	0.63957	0.80829	0.28198	0.37162	0.21949
YBR003W	-0.21571	-0.59411	-0.57135	-1.1597	-1.0073	-0.58419	-0.54599	-0.64921	-0.62924	-1.3281	-1.8387	-1.2157	-2.2794	-1.2615	-1.3168	-0.89535	-1.4339	-0.62225	-0.52279	0	-0.34407	-0.87629	-0.17835	-1.161	-0.68872	-0.5239	-0.30245	-0.097812	-0.13479	-0.043996	-0.83298	NaN	-0.58911	-0.35017	-0.52117	-0.41147
YBR004C	-0.35668	-0.53885	-0.93994	-1.5377	-0.76014	-1.3168	0.051386	0.16046	0.13692	-0.88164	-0.82935	-0.38094	-1.5087	-0.10523	-0.59048	-1.4907	-1.2559	-1.0049	-1.6581	-0.55888	-0.99565	-2.0411	-1.3219	-0.94474	-1.0408	-0.7996	-0.46388	-0.65431	-0.40507	-0.23046	-0.1608	-0.54604	-0.34868	-0.42587	-0.5348	-0.72349
YBR005W	-0.60285	-0.53957	-1.0429	-1.8127	-1.7163	-1.1096	-0.88122	-0.23487	-0.41428	-1.3285	-2.3325	-2.01	-1.5762	-2.1006	-1.4273	-2.0207	-2.7861	-2.3576	-2.3726	-2.3332	-1.5979	-2.02	-2.1286	-1.3154	-0.81506	-1.2745	-0.72017	-0.43025	-0.30483	-0.66436	0.31233	-0.27433	-0.41954	0.32303	-0.29631	-0.88109
YBR006W	0.17042	-0.50446	-0.054544	-1.6522	-0.83636	-0.20525	-0.046666	0.44922	0.98806	-0.52686	0.96764	1.266	-1.3027	0.44087	1.1879	-1.0332	0.22544	1.4231	-1.0212	0.62586	0.87689	-0.91664	0.6818	0.92393	-0.37432	1.5577	1.0408	0.18487	1.3602	1.4459	0.75531	1.3378	1.2589	0.53319	1.2653	1.4485
YBR007C	0.30125	0.51236	0.39313	0.11368	0.18258	0.31296	0.10889	0.19945	0	0.85339	1.089	1.0813	0.46615	0.69342	1.1336	0.46544	0.58321	0.73782	0.072035	0	0.11944	0.40444	0	0.35803	0.17913	0.96582	0.68676	0.0099082	0.58722	0.40355	0.42809	0.66028	0.38946	-0.040159	0.33634	0.35471
YBR008C	1.6385	2.1236	2.1158	0.67517	1.0263	0.51945	0.44135	0.27635	0.21373	2.1933	0.22399	2.3084	1.9774	0.17111	1.0038	1.5902	-0.29023	-0.01265	1.137	-0.25155	0	0.51835	-0.25477	-0.33756	0.34432	-0.32642	-0.051192	0.30939	0.11853	0	0.70242	0	0.20087	0.32697	0.0023625	-0.23592
YBR009C	1.5564	1.9061	1.8056	1.3887	0.80224	0.96582	0.28013	0.28291	0.23058	1.4324	0.57328	2.37	1.7744	0.34058	0.75764	0.75324	-0.005796	-0.34853	1.1816	-0.62699	-0.11889	1.055	-0.25605	-0.12221	0.6534	-0.15813	-0.29691	0.71523	0.2616	-0.22751	0.42585	-0.23118	0.09163	0.62885	-0.49746	-0.84091
YBR010W	0.89347	1.0138	1.0364	0.48263	0.020995	-0.027321	0.052242	-0.17679	-0.33997	0.84328	0.31479	1.6271	0.81633	0.34063	0.75169	0.93536	-0.20355	-0.15028	1.2912	-0.76624	-1.4602	0.39647	-1.0701	-0.71932	0.47631	-0.19258	-0.27658	0.26757	-0.49681	-0.47286	-0.016701	0.24074	0.033446	0.30923	0.019921	-0.58106
YBR011C	-0.1648	-0.074998	-0.36528	-1.2448	-1.4036	-1.2329	-1.1181	-0.84078	-0.91823	-0.077962	-0.62378	0.47024	-0.70754	-0.82767	-0.41011	-0.84238	-0.94872	-0.50372	-0.97578	-0.70825	-1.0419	-1.7749	-1.2463	-0.83074	-1.6593	-0.66829	-0.33934	-1.0644	-0.59318	-0.17836	-0.59286	-0.12519	0.28598	-1.0505	-0.29069	-0.065846
YBR012C	0.17239	0.37212	0	0	0	-0.013069	0	0	0	0.2045	-0.010141	0	0.19771	0	0.30572	-0.34769	-0.14881	0	0.12887	0	0	0	0	NaN	0	0	0	0	0	0	0	0	NaN	0	0	0
YBR013C	0.60012	-0.062298	0	0.32519	0	0.038431	0	0.17295	0.015309	0.23154	-0.43552	-0.10185	-0.41019	-0.69906	-0.82688	-0.62732	-0.37554	-0.0044161	0.10227	-0.2743	-0.49708	-0.56387	-1.2927	-1.1997	-0.33784	-0.8816	-0.92228	-0.47712	-1.1132	-0.76318	-0.46273	-1.0557	NaN	-0.50968	-0.63894	-0.36174
YBR014C	-0.34342	-0.64946	-0.52087	-0.60101	-0.22938	-0.082162	-0.43565	0.03059	-0.032963	NaN	-1.4393	-0.77274	-0.6439	-0.19061	-1.0469	-0.58041	-1.0346	-0.88332	-0.59031	-0.75139	-0.63791	-0.76259	-0.55984	0.082448	-0.46448	NaN	-0.027185	-0.54265	0.1445	-0.11691	-0.19461	0.10482	0.49931	-0.29303	0.0559	-0.017188
YBR015C	0.98353	1.5089	1.4145	0.40795	0.33508	0.32381	-0.28676	0.017872	-0.072528	1.649	0.43873	1.1579	1.6098	-0.20622	0.66677	1.0646	0.18604	-0.41382	0.60138	-0.45853	-0.095541	0.66721	0.084845	-0.15018	0.42695	0.070944	-0.083543	0.23977	0.23986	0.13391	0.17519	-0.047097	0.13456	0.30913	-0.053633	-0.26429
YBR016W	0.52334	-0.16714	-0.57286	-0.36744	-1.0997	-0.61506	-0.34931	-0.1233	0.15028	-0.44028	-1.8666	-1.2936	-0.92248	-1.7884	-1.1559	-1.2371	-1.9938	-1.7709	-1.2349	-1.5926	-1.9798	-1.2847	-1.3216	-1.1341	-0.60146	-0.61064	-0.53537	-0.30083	-0.59602	-0.18231	-0.027456	0.041693	-0.063416	0.0041627	-0.28226	-0.17934
YBR017C	0.27278	0.16804	-0.48446	0.25483	0.29684	-0.88764	-0.2393	-0.89738	-0.65409	0.35694	-0.27905	-0.018936	-0.35137	-0.6278	-0.52445	-0.55364	-0.37634	0.4657	-1.3589	-2.2242	-3.2411	-2.1752	-2.3388	-2.6309	-1.9928	-2.4917	-2.8528	-2.2595	-2.4474	-2.5391	-1.8186	-2.1577	-2.3272	-2.2403	-2.3354	-2.1825
YBR018C	0.15154	0.051105	0.7236	3.42	3.1816	4.506	2.498	2.2188	2.1223	NaN	0.14641	0	0.38324	0	0.30235	0.64295	1.0637	0	1.717	0.66661	-0.37897	1.943	0.84249	0.60716	1.8303	1.1723	0.27619	1.2381	0.93578	0.21133	2.0205	0.77087	0.73026	0.98207	0.83595	0.1699
YBR019C	0.23733	0.1645	1.0232	0.80855	0.16992	0	0	0	0	0.016016	-0.090966	0	0	0	0	-0.26731	-0.054749	-0.11062	-0.23098	-0.32188	0.058485	0	-0.29524	-0.064176	0	-0.18363	-0.23978	-0.10539	-0.28801	-0.55079	-0.24693	-0.076299	-0.012475	0.06372	-0.086237	0
YBR020W	0.002369	0.51112	0.68695	0.60886	0.16401	0.24315	0	0.42343	0.37353	0.037497	1.0679	0.91253	0.3182	0.58583	1.0958	0.10226	NaN	0.62051	0.12083	1.0375	0.89014	-0.041525	0.5329	1.0478	-0.13575	0.74966	0.75281	-0.41675	0.57246	0.91201	0.015179	0.84482	1.1109	-0.011826	0.66161	0.4416
YBR021W	0.14004	0.27766	0	0	0	0.43769	0	0	0	2.0859	1.656	0.13639	1.3247	0.61473	0.41577	0.44573	1.321	0.20597	0.027006	0	0	0	-0.032131	0	0.20455	0	0	0	0.048409	0	0.27212	0.87607	NaN	0	0.69384	0
YBR022W	-0.3617	-0.012576	0	0	0	-0.20846	0	0	0.075363	-0.26569	-0.74633	-0.1378	0.053974	-0.050633	-0.23993	-0.47989	-0.78655	-0.043078	0	-0.0079941	NaN	-0.17421	0	0	0	-0.11678	0	0	-0.050035	0	-0.2759	-0.06639	0	-0.1388	0	-0.44162
YBR023C	-0.18754	0.52411	-0.0050394	-0.061923	-0.22908	-0.49337	-0.88075	-0.40887	-0.60267	-0.48699	-0.62306	-0.67277	-0.57698	-0.90269	-0.9038	-0.60882	-0.80693	-1.5305	-0.31848	-0.68644	-1.0443	-0.062646	-0.47619	-0.3406	-0.26971	-0.22426	-0.42506	-0.27231	0.13979	-0.1701	-0.23668	-0.28488	-0.31134	-0.076979	-0.34733	-0.72521
YBR024W	-0.10791	-0.29095	-0.36864	-0.90036	-1.1713	-1.1665	-0.81975	-1.0764	-0.6985	-1.1878	-2.3569	-1.6913	-1.7159	-2.5938	-2.3158	-1.6645	-2.4815	-2.1007	-1.2662	-1.6885	-2.1775	-1.6645	-2.2792	-1.9016	-1.3232	-1.4377	-1.3465	-1.0865	-1.5462	-1.0759	-0.48293	-1.0221	-0.66207	-0.78088	-1.0045	NaN
YBR025C	-1.0211	-0.55673	-1.9442	-1.4003	-0.96268	-0.41784	-0.49315	-0.075694	0.13358	0.66114	1.3692	1.4094	0.3297	1.0322	1.0782	0.22101	1.1687	1.1821	0.87543	1.0197	0.30552	0.17375	0.61662	0.78426	0.45317	0.71759	0.67535	0.49825	0.76172	0.49034	0.78591	1.2641	0.915	0.23466	0.95752	0.72822
YBR026C	-0.25169	-0.37655	-1.0847	-1.9722	-2.4851	-2.9497	-2.4611	-2.0867	-1.8421	-1.586	-5.9249	-5.0811	-1.6754	-4.648	-5.8028	-2.1723	-5.9289	-4.7406	-2.5522	-4.1646	-3.4777	-3.3105	-4.3958	-4.2403	-3.6439	-4.3287	-3.95	-2.8669	-2.9849	-2.8096	-2.0261	-3.0103	-2.5797	-1.5724	-2.7762	-2.4468
YBR027C	-0.16425	-0.47344	-0.40584	-1.2159	-0.87883	-1.8725	-1.3561	-1.843	-1.7846	-0.99322	-2.2383	-1.9484	-0.69324	-1.8394	-2.1147	-1.5197	-1.7166	-1.7373	-2.0545	-3.3922	-3.4597	-1.9622	-2.8937	-2.7223	-2.3759	-2.6687	-2.541	-2.0271	-1.8565	-1.9487	-1.6315	-1.9734	-2.0963	-1.208	-1.8285	-1.8335
YBR028C	0	0	0.63798	-0.17801	-0.0072729	0.38044	-0.04577	0.097191	-0.10414	1.1238	0.58042	0.53364	1.329	0.46132	0.14955	0.4913	0.23877	0.72931	0	0	0.41458	0	0	0	-0.025034	0.4821	0	0	-0.16027	0	0	0.10587	0	0	0	-0.18351
YBR029C	0.50937	0.85795	0.17887	0.023911	-0.71499	-1.1226	-0.65874	-0.58947	-0.37982	1.2104	1.3338	0.86324	0.67351	1.1489	1.4719	0.54545	1.2349	0.75427	0.2154	0.56033	1.5463	0.29283	0.57231	0.46074	-0.0032926	0.7604	NaN	0.043248	0.48564	0.77198	0.1964	0.74566	0.91552	-0.068833	0.79598	0.82
YBR030W	0	0	0	0	0	0	0.28937	0	0	1.7681	1.2749	0.91561	1.8504	1.2884	1.4266	1.8378	1.1588	0.61612	1.3486	0.86373	0.62187	0.90581	1.0321	1.1393	0.94783	0.69494	0.95692	0.76441	0.50199	0.70363	0.84951	1.4186	1.3131	1.059	1.1133	1.2993
YBR031W	-1.716	-1.5847	-2.0583	-2.4512	-2.17	-2.2417	-2.0671	-1.683	-1.1193	0.73553	1.068	1.4601	0.29022	1.1347	0.86553	0.1946	1.6072	1.6637	1.0337	1.7998	1.4178	0.45651	1.2225	1.2572	0.27212	1.3015	1.6735	0.41702	1.9919	1.4503	0.36551	1.2733	1.7177	0.11872	1.1962	1.4235
YBR032W	0	-0.81021	0	0	0	0	0	0	0	0	0	0.13515	0	0.32413	0	0	0	0	-0.0046316	0	NaN	0	0	0	0	0	0	0	0	0	0	0	0	-0.028041	0	-0.044786
YBR033W	-0.48543	-0.36865	-0.54268	-1.386	-1.6493	-0.72801	-1.1108	-1.3541	-1.4252	2.1754	1.2153	1.1404	1.9847	0.73327	1.0983	1.897	1.0622	0.61981	1.8707	0.49994	0.96249	1.3564	0.34058	0.55218	1.3324	0.39984	0.65723	1.1876	0.25032	0.69718	1.2322	0.81397	0.9011	1.0817	0.8175	1.0388
YBR034C	0.213	0.34164	-0.14918	-0.75008	-0.91002	-1.1123	-0.91587	-0.34746	-0.45603	2.9506	2.1928	1.7145	2.3832	1.505	1.8445	3.0281	1.5999	1.8583	2.8191	1.6369	1.1632	2.242	1.2495	1.5577	2.0514	1.0921	1.3975	2.1993	1.3609	1.6003	1.8949	1.5873	1.9471	2.0394	1.562	2.311
YBR035C	0.40715	0.058692	-0.15187	-0.96391	-1.666	-1.6984	-2.1784	-1.6941	-1.0477	-0.13691	-0.60207	-0.16095	-0.38589	-0.64288	0.097821	-0.71227	-0.46395	-0.13426	-0.81695	-0.59128	-0.17228	-1.0114	-1.0761	-0.24488	-1.7135	-0.14841	-0.25793	-1.212	-0.12275	-0.033912	-0.73832	-0.2865	0.21752	-0.91677	-0.18097	0.00036322
YBR036C	-0.0067338	0.011884	-0.30626	-1.2631	-1.2226	-0.87623	-1.0203	-0.61081	-0.61024	-0.56768	-0.68573	-0.0069971	-1.0788	-1.1406	-0.62091	-1.1551	-1.2437	-0.46638	-1.1281	-1.5706	-0.33673	-1.345	-1.3461	-1.0667	-1.6711	-0.95341	-0.68712	-0.99684	-0.53188	-0.53635	-0.76253	-0.71464	-0.86685	-0.9448	-0.90713	-0.51223
YBR037C	-0.17086	-0.12597	0.33665	0.64795	1.2813	1.1333	0.57324	0.39532	0.42815	-0.86775	-1.4112	-0.3692	-1.1739	-1.5363	-0.84745	-0.92656	-0.30228	-0.17484	0.46079	-0.25162	-0.75342	0.76007	-0.37782	-0.40258	0.58601	-0.23684	-0.48044	0.21334	0.017253	-0.78389	0.33159	-0.43653	-0.34581	-0.34824	-0.69976	-0.62584
YBR038W	-0.25104	-0.83431	-0.69566	-0.13435	-0.11314	-0.59669	-0.17969	-0.84978	-0.81166	-0.50706	-0.18687	-0.61114	-1.2611	-0.96765	-0.39243	-1.326	-0.18177	-0.66931	-0.38752	-0.16007	-0.35764	-0.54416	-0.58505	-0.98372	-0.6618	-0.43748	-0.48279	-0.52117	-0.12997	-0.4181	-0.44917	-0.3801	-0.5088	-0.81406	-0.41658	-0.27985
YBR039W	-1.0293	-1.0611	-1.3069	-2.0828	-2.1696	-3.3105	-3.1908	-3.0757	-2.5908	-2.324	-2.5496	-1.408	-2.0653	-2.6637	-2.2913	-1.7373	-3.3207	-2.4774	-2.2925	-2.349	-2.2071	-2.7273	-3.0759	-2.3897	-3.2623	-2.5654	-1.9977	-2.755	-1.5756	-1.7819	-2.1835	-2.2349	-1.721	-1.9424	-1.9232	-1.8463
YBR040W	0	0	0.37381	0.55834	0.94865	0	0	0	0	0	0	0	0.00085991	0.47906	0	0	0	0	0.31825	0.45994	0	0	0	0.66774	0	0.16441	0.46496	0	0.097883	0.39194	0	0.28536	0.015575	0.091787	0.063061	0.81389
YBR041W	0.82292	1.2623	1.7069	1.0282	1.2431	0.020147	0.42693	0.40749	0.23257	1.1366	0.3256	0.83719	1.4088	0.34503	0.63762	1.2935	0.87273	0.07438	0.68666	0	0.70223	0.75684	0.76989	0.11784	0.37777	0.9168	0.043108	0.22982	-0.052711	0.04437	0.070274	0.42404	-0.026093	0.01224	-0.023422	0.20647
YBR042C	0	-0.17766	-0.62265	-1.5505	-2.1731	-2.3845	-1.2983	-1.6741	-1.9238	-1.0075	-0.55638	0.072782	-1.5141	-0.96965	-0.34294	-0.97311	-0.96945	-0.59463	1.5925	0.94371	1.5802	1.5905	1.0027	0.91843	1.3185	0.91473	1.1827	1.6443	1.1115	1.2983	1.1106	1.0304	1.3243	1.0948	0.80714	1.5734
YBR043C	0.4747	0.22409	-0.29373	-0.70714	-0.71797	-0.98231	-1.2401	-1.0119	-0.57411	-0.24253	-0.17315	0.098044	-0.3639	-0.46469	-0.2783	-0.73562	-0.74452	-0.095736	-0.96719	-0.32205	-0.21916	-1.0688	-0.642	-0.4757	-1.2156	-0.75326	-0.39798	-0.97138	-0.048366	-0.11858	-0.92897	-0.79059	-0.07501	-1.0031	-0.41173	-0.22057
YBR044C	-0.14726	-0.34757	0.43958	0.6414	1.578	2.0165	1.0432	1.0592	1.6589	-0.12345	-0.7476	-0.69856	-1.3448	-1.8766	-0.40916	-0.62585	-0.3034	-0.31106	1.2223	0.050497	0.40498	1.7205	1.3414	0.15596	1.3697	1.0128	0.025108	1.1883	-0.35232	-0.029713	0.3087	0.059284	-0.20075	-0.023221	0	-0.23808
YBR045C	0	0.26816	3.3851	4.6811	4.4969	5.2286	4.7253	4.7105	4.7222	0.20879	-0.78929	0	0.09872	-0.18068	-0.083389	2.7467	2.067	0.59662	5.1894	2.8205	2.9988	5.3895	4.5575	4.1521	5.5336	4.5219	4.0205	5.2106	3.4813	3.0491	5.0572	4.2352	3.3343	5.175	3.351	3.4089
YBR046C	0	-0.27347	-0.59183	-0.339	-1.694	-1.4485	-1.6341	-1.363	-1.4057	-0.6109	-1.8126	0.16033	-0.5274	-0.062571	-1.4482	-1.0043	-0.83792	-0.91979	-1.0866	-0.090121	-0.62697	-1.7195	-1.0531	-0.050789	-1.4102	-0.52076	-0.5387	-1.5052	-1.7504	-0.63939	-0.383	-0.12402	-0.68963	-1.2155	-0.52305	-1.2951
YBR047W	-0.36522	-0.44995	-1.0872	-1.4725	-2.1539	-1.9653	-1.9038	-1.7119	-1.5247	-1.1817	-0.69493	-0.20555	-0.98948	-0.37662	-0.54018	-1.3118	-0.53033	-0.73538	-1.2084	-0.50586	-0.4532	-1.3048	-0.57047	-0.067165	-1.4019	-0.4904	-0.20318	-1.338	-0.22071	-0.088324	-0.78138	-0.060631	0.026347	-0.57326	-0.090361	-0.12834
YBR048W	-1.1214	-0.49708	-1.7514	-2.6643	-2.1265	-2.4571	-2.0974	-1.8127	-1.2525	1.482	3.9551	3.1644	0.8947	2.3496	3.8761	0.98374	3.5027	3.3577	1.0933	3.4014	1.6625	-0.18416	1.9853	2.2282	-0.014437	2.0844	2.3484	0.0515	2.6714	2.0928	0.27253	2.0926	2.6778	0.31921	2.0683	2.4551
YBR049C	-0.030664	0.51959	-0.28804	-0.24184	0.095954	1.0592	0.60078	0.44461	0.47266	0.13384	0.063941	-0.093773	-0.091557	-0.19032	-0.064949	0.47167	-0.16205	-0.17871	1.4282	0.88029	-0.17661	1.0847	0.66395	0.41455	1.1728	0.63163	0.45567	0.55114	0.96587	0.49524	1.3159	0.81663	0.67313	1.1939	0.92927	0.68964
YBR050C	0	0.0021155	-0.78822	-0.3498	-0.16146	-0.7774	-0.4725	-0.53096	-0.46637	-1.2641	-2.1648	0	-1.6667	-1.5617	-2.0623	-1.4218	-1.0534	-0.25319	-0.39086	-0.19151	-0.59864	-0.46135	-0.94301	-0.33743	-0.44774	-0.20411	-0.79057	-0.68628	-0.77438	-0.69471	0.12244	-0.33376	-0.6536	-0.29673	-0.41698	-0.74187
YBR051W	0	-0.38076	0	0	0	0	0	0	0	0	-0.015623	0	0	0	0	-0.32906	0.11822	0	-0.91326	-0.91656	-0.77339	-1.2824	-1.1316	-1.0163	-1.3216	-1.1057	-0.98797	-1.277	-0.80764	-0.75189	-1.2059	-0.6824	-0.61316	-0.70154	-0.43516	-0.48723
YBR052C	-0.47885	-0.85888	-0.62333	-0.65493	-0.80121	-0.75691	-1.23	-1.0959	-1.0754	-0.88375	-2.0375	-1.9287	-1.2094	-2.6356	-1.9834	-0.87328	-1.8015	-1.6223	-0.92059	-1.4552	-2.0252	-1.0114	-1.3386	-1.284	-0.84499	-0.84265	-0.88395	-0.71114	-0.48681	-0.88788	-0.72526	-0.93249	-0.7138	-0.99971	-1.0495	-0.81016
YBR053C	-0.85897	-0.77703	-0.67037	-2.11	-1.9065	-2.1919	-1.9242	-2.0282	-2.1102	-1.2401	-2.1838	-0.71388	-1.7203	-0.87593	-0.9338	-1.6806	-1.7687	-0.33584	-1.9653	-1.3828	-0.94131	-2.7919	-2.4158	-1.6107	-2.6426	-1.7897	-1.3365	-2.6544	-1.1383	-1.9958	-2.2136	-2.1804	-1.8235	-1.9094	-1.7594	-1.1875
YBR054W	-0.92715	-1.8749	-3.0929	-2.847	-3.5361	-3.6341	-3.9161	-3.8539	-4.2054	-1.2922	-1.0455	-0.44446	-1.3345	-0.548	-0.43652	-2.7364	-1.1176	-0.27141	-3.4875	-1.1054	-0.19775	-3.8336	-2.1643	-1.2083	-3.7035	-1.828	-0.86731	-3.9492	-1.4223	-2.9433	-2.7134	-2.3555	-2.6885	-4.0515	-3.1338	-3.6985
YBR055C	-0.43976	0.22521	0.14531	0.054838	0	0	0.158	0	0.30854	0.57164	0.77008	0.30191	0.51605	0.68222	0.35294	0.14773	0.74619	0.25224	0	0	0	0	0.01621	0	0	0.020327	0	0	0	0	0	0	0	0	0	0.10696
YBR056W	0.14325	0.27177	-0.17207	-1.5634	-1.8127	-1.925	-1.9865	-1.8061	-1.4141	NaN	0.00015057	-2.4691	-1.9437	-3.9802	-2.4396	-1.6615	-2.1049	-2.0116	-1.9861	-1.951	-2.5341	-2.6678	-2.9372	-2.8711	-2.8687	-2.6504	-2.2464	-2.5985	-1.6166	-1.5314	-1.6234	-1.2401	-1.0479	-1.5818	-1.2272	-0.87556
YBR057C	0.34082	1.6771	1.7645	1.2489	0.90009	0.25516	0.13536	-0.33567	-0.26627	0.20247	-1.5557	-0.31442	0.13455	-1.7259	-1.2025	0.34982	-0.90197	-0.36229	1.2078	-0.036492	-0.57568	0.43191	-1.0768	-1.027	0.33423	-0.85543	-0.82804	0.15634	-0.29932	-0.63875	0.38484	-0.3585	-0.64245	-0.089134	-0.38288	-0.85596
YBR058C	0	-0.15908	-0.6233	0.11629	-0.65647	-0.26894	-0.0036506	-0.68933	-0.69068	-0.57531	-1.0106	-0.16891	-0.5774	-0.95569	-0.99218	-1.0797	-0.37027	-0.47678	-1.2828	-0.86765	-1.0981	-1.7397	-1.6133	-0.97842	-1.5117	-0.96155	-0.51014	-0.9506	-0.24163	-0.32192	-0.62843	-0.49571	-0.36299	-0.42092	-0.46607	-0.14968
YBR059C	-0.0018139	0.26456	-0.69226	-0.96597	-1.1727	0.27643	-0.42357	-0.31296	-0.22078	NaN	-0.25165	-0.90351	-0.42219	-0.34903	-0.81153	-0.64179	-0.66399	-1.0727	-0.73156	-0.6732	-0.72523	-0.96655	-1.1422	-1.2874	-1.1479	-0.7182	-0.50931	-0.77556	-0.68316	0.025552	0.16809	-0.10536	NaN	0.27891	0.09201	-0.17076
YBR060C	0.2291	-0.027993	0.26924	-0.39854	-0.2479	0	0.27588	-0.10496	0.34086	0.33494	0.48564	1.021	-0.70453	-0.1433	0.59578	-0.12688	-0.1137	0.80755	-0.13783	0	-0.43767	-0.58211	-0.67243	-0.47159	-0.51445	-0.38554	-0.065657	-0.219	-0.013048	0.19443	0.19416	0.46507	0.29218	0.062371	0.33157	NaN
YBR061C	0.35784	0.21213	0	0.15568	0	0.37604	-0.51827	0.36735	0.1803	2.6571	3.3694	2.2836	2.3554	2.4786	2.1546	1.4487	2.8062	1.5834	1.7626	0.19903	0.20953	1.0913	0	1.7666	1.2564	1.5701	1.2729	0.59315	1.8691	0.76187	1.6512	2.0384	1.963	0.87985	1.9031	1.9211
YBR062C	0.59396	0.92324	0.74671	0.74799	0.23107	0.048859	0.3908	0.061628	0.27588	0.51287	-1.3147	-0.44353	0.69747	-0.07284	-1.3705	0.359	-1.1182	-0.19136	0.33744	-0.61074	-0.7256	0.52187	-0.56672	-0.75991	0.14941	-0.66371	-0.5129	-0.20889	-0.30828	0	-0.08263	-0.32488	-0.49885	-0.42853	-0.75209	-1.1062
YBR063C	0.3367	0.68478	2.2561	3.7803	4.2511	4.3267	3.1927	3.027	3.9535	1.4512	0.51024	0.012814	1.1724	0.74979	0.34855	2.4581	1.5675	0.75563	4.3017	2.8606	1.2068	4.3711	3.3608	2.1698	3.5295	3.2605	1.9067	3.1453	3.2909	0.80486	3.2201	0.98364	1.2982	3.2165	1.6336	1.9185
YBR064W	0	0	0.43606	2.8478	2.9202	1.1853	1.4054	0.80113	1.0441	0	0	0	0	NaN	0	0	0	0	0.058972	0	0	0.38701	-0.22493	0	0.062608	0	-0.24506	0	0	0	0	0	0	0	0	0
YBR065C	0.039798	0.10131	0.010532	0.1362	0.2796	0.41719	0	0.34169	0.29154	1.0176	0.53775	-0.074442	1.2152	0.52473	0.32942	0.921	0.59561	-0.37369	1.0007	0	0	0.18015	0	0	0.77284	0.14309	0	0.20305	0.46912	0	1.039	0.97251	0.18982	0.67347	0.68516	1.0967
YBR066C	0	0.17702	NaN	0	0	NaN	0.088196	0.54655	0	NaN	-0.097389	0	NaN	NaN	-0.12334	2.8667	2.2095	0	-0.43387	-0.63776	0.69036	-1.1025	-0.18224	-0.29259	-0.67713	-0.095087	-0.36189	-0.49446	0.92577	-0.18416	-0.5552	-0.45957	0.090508	-0.64317	-0.012935	0.27427
YBR067C	-0.90711	-1.9636	-2.6898	-2.6836	-2.4729	-1.4416	-0.29614	0.44665	0.4851	-1.357	-2.6568	-3.6292	-2.1541	-3.3557	-3.7884	-2.3145	-3.6078	-4.5551	-1.3513	-1.8657	-1.5466	-0.30865	-0.62433	-0.93796	-0.29182	-1.1332	-1.0788	0.086105	-0.17177	-0.54553	0.49209	-0.20649	-0.70531	0.96566	-0.23898	-0.49107
YBR068C	-1.473	-1.4156	-2.5768	-2.5903	-1.5332	-0.78127	-0.099442	0.45951	0.94212	1.099	2.5444	2.6684	-0.2507	2.2563	2.4155	0.68444	2.0363	2.9127	1.2241	1.5359	0.42396	0.46876	0.7277	1.5345	1.0094	1.6258	1.648	1.4203	1.6691	1.7976	1.841	1.8038	2.1116	1.8217	1.8307	2.1394
YBR069C	-0.25883	-1.2897	-1.1077	-0.82175	-0.015124	0.17456	0.17662	0.52049	0.31412	-0.4818	1.5814	1.1598	-1.1796	1.0437	1.0761	-0.38844	1.5535	1.3391	0.3328	0.70102	0.17632	-0.018574	0.33375	0.80301	0.19784	1.406	0.6526	0.36279	0.7734	0.504	0.70344	0.91348	0.66541	0.53151	0.73284	1.2029
YBR070C	0.068171	0.60543	0.45238	0.17769	0.59474	1.5613	0.65181	0.39053	0.91829	-0.15101	-0.30703	0.67994	-0.064708	-0.42124	0.5611	-0.13582	-0.64356	-0.081811	0.65652	0	0	1.3474	0.16721	-0.14079	0.77805	0.7292	0.011258	0.3173	1.059	0	1.2649	0	0.26268	1.0578	0.57989	1.1074
YBR071W	0.60025	0.6163	0.10741	0.73154	1.9314	2.3994	2.0171	2.1914	2.0883	-0.78451	-1.5929	-0.53083	-1.1594	-1.7913	-1.4764	-1.4206	-1.7236	-1.0965	0.647	0.43491	0.19697	1.8793	1.2652	1.1803	1.8793	1.4003	1.0253	2.003	1.3479	0.8163	2.2498	1.3342	1.2332	2.4208	1.1843	0.68803
YBR072W	-1.6842	-2.3959	-2.5512	-1.8671	-2.0339	-2.0738	-2.6037	-2.5455	-2.4311	-2.7216	-5.4487	-3.955	-2.4567	-5.0482	-4.8659	-2.7254	-4.7328	-3.6155	-1.846	-3.1389	-4.1756	-2.1591	-4.0022	-3.8013	-2.5603	-3.3153	-3.2877	-2.4694	-3.2198	-3.2081	-2.3151	-3.1389	-3.3747	-2.7262	-3.5113	-3.8332
YBR073W	0.28813	0.82858	0.85797	0.3967	0.65054	0.17726	0.21023	0.20383	-0.27674	0.63079	0.54437	1.0206	0.60096	0.36425	0.50467	0.51422	0.29586	0.29309	0.24948	0	0	0.18494	0	0.093367	0.13638	0.082008	-0.059505	0.033938	0	0.07472	0.23529	0.35604	0.043013	0.075773	0.31826	0
YBR074W	-0.033829	0.12276	0	0	0	0.21726	0	0	0.17186	0.3745	0.39067	0.10428	0	0	0.29091	0.25527	0.10362	0.079346	0.18309	0	0	-0.19015	0	0	0	0.079784	0	0	-0.38957	0	0	0	0	0	0	-0.19226
YBR075W	0.11933	0.36394	0.095487	-0.63749	-0.59082	-0.51527	-0.74512	-0.65877	-0.85156	0.44918	0.13334	0.50612	0.25795	0.35901	-0.059951	0.12339	0.25048	0.13464	0.018332	-0.052347	-1.3147	0.018592	-0.17767	-0.54543	-0.067618	-0.39935	-0.58476	-0.027177	-0.94982	-0.30193	0.20411	-0.024538	-0.15988	0.63285	-0.049414	0.096125
YBR076W	0.25519	0.38115	2.388	4.5296	4.3833	5.8163	5.3133	5.6047	5.6143	0.10633	0	0	1.6285	0	0	2.9984	2.6172	1.6339	4.9343	4.2736	3.2286	5.181	4.4738	4.9275	5.3904	5.2922	4.9896	5.391	4.9412	4.0983	4.9444	5.2045	4.7628	5.4527	4.9104	3.569
YBR077C	0.91101	0.57719	0.6626	0.70256	1.927	2.4172	2.4994	2.3628	2.7104	0.28891	-0.98507	-1.1775	0.14444	-1.1064	-0.99916	0.67697	-0.51217	-0.52402	1.2486	0.9196	0.1301	1.482	1.1705	0.94793	1.8741	1.5059	0.94761	1.9382	0.54157	0.94341	1.8143	1.2211	1.0371	1.4064	0.87892	0.38063
YBR078W	-0.030549	-0.2929	-1.1311	-1.8461	-1.7759	-1.929	-1.7089	-1.2466	-1.2817	1.4463	1.5183	1.9712	0.65316	1.5848	1.358	0.69423	1.6438	1.646	0.98433	1.7492	-0.64032	0.0045572	0.92908	0.86352	0.33819	0.85674	0.7785	0.1948	0.85971	0.67468	0.1182	0.64479	0.81328	-0.095576	0.61957	0.28053
YBR079C	-0.25647	-0.62169	-0.78923	-0.64473	-0.69548	-1.4624	0.18745	-1.0726	-1.1769	-0.065967	0.55693	0.64172	-0.13169	0.38778	0.56862	-0.043818	0.83444	0.54783	-0.44516	-0.032244	0.026889	-0.42554	0.50939	-0.1781	-0.21293	0.039217	-0.17983	-0.013763	-1.123	-0.0016448	-0.33684	0.085306	-0.44377	0.19719	0.11832	0.14381
YBR080C	-0.63512	-0.15157	-0.15673	-0.45594	-0.39004	-0.86731	-1.096	-1.1108	-0.84411	-0.46309	-0.25976	0.12633	-0.72725	-0.5121	-0.29044	-0.34073	-0.44204	-0.31519	-0.14937	-0.036714	-1.7181	-1.0004	-1.4171	-0.87471	-0.9018	-0.72096	-0.6371	-0.95846	-0.59185	-0.62163	-0.54845	-0.24725	-0.12315	-0.71213	-0.64122	-0.25514
YBR081C	0.079406	0.4725	0.4093	-0.14166	-0.26844	-0.90473	-1.0805	-1.07	-0.68986	-0.05068	-0.48986	0.53098	-0.32402	-0.26982	6.7765e-05	-0.091463	-0.38457	-0.086579	-1.3679	-1.5929	-2.8215	-2.4426	-2.8259	-2.3759	-2.3979	-2.3499	-2.2945	-1.8124	-2.0087	-2.0134	-1.4595	-1.7854	-1.698	-1.7278	-1.8398	-1.3954
YBR082C	-0.48325	-0.69499	-0.69027	-0.79463	-0.19394	-0.58727	-1.107	0.60444	0.53426	1.2299	1.1646	1.1885	1.1054	0.45617	0.53187	1.211	0.96598	0.41889	0.96959	0.49273	-0.75417	0.30348	0.16212	0.094468	0.47753	0.068941	-0.10169	0.48031	0.066186	-0.30214	0.18562	-0.008687	0.18193	0.20121	0.026715	-0.27963
YBR083W	-0.32827	-0.04413	-0.90687	-0.8973	-0.55947	-0.35033	-0.28063	0.16765	-0.93847	-0.76306	-0.67851	-0.78046	-0.85103	-0.65195	-1.2807	-1.2513	-1.1297	-1.2049	-0.69991	-0.92226	-0.42879	-1.0612	-1.0476	-0.82143	-0.90356	-1.2958	-0.82992	0	-0.79938	-0.74769	-0.75398	-0.70211	-0.4602	-0.42542	-0.49558	-0.76094
YBR084W	-0.30212	-0.22372	-0.22791	-1.0147	-0.98722	-0.57738	-0.66816	-0.51358	-0.38311	0.061782	0.3172	0.93919	0.028504	0.02297	0.069906	-0.41988	0.030961	0.50869	0.22256	-0.34143	-1.3387	-0.49958	-0.34984	-0.039917	-0.22032	-0.44675	-0.40485	-0.21956	-0.30569	-0.54759	0.34167	0.1651	-0.10905	0.16748	0.19811	0.35047
YBR085W	-0.48864	-0.16245	-0.79912	-1.5389	-2.0829	-2.3101	-1.9295	-2.0987	-2.2779	-1.1058	-1.4032	-0.097653	-0.84391	-1.0189	-0.33262	-0.47256	-0.95977	-0.73439	-0.45452	-1.3978	-0.87714	-1.1582	-2.1141	-1.5	-1.3335	-1.517	-1.0044	-1.5888	-0.84704	-1.012	-1.2306	-1.5925	-1.2712	-1.5147	-1.7598	-1.2666
YBR086C	-0.43119	-0.10156	-0.80028	-1.3816	-1.7141	-1.282	-1.3045	-0.97277	-1.0522	-0.65154	-0.62783	0.06902	-0.74913	-0.31036	-0.48027	-0.92892	-0.90503	-0.70891	-1.2604	-0.83567	-1.4865	-1.5092	-0.88288	-0.5501	-0.96342	-1.2184	-0.83515	-0.62868	-1.7405	0.0054565	-0.33009	0.069201	-0.56159	0.14559	-0.18696	0.056945
YBR087W	0.33923	0.98408	0.78812	0.030472	-0.098979	-0.10378	0.32082	-0.39131	-0.29204	0.40058	1.5451	1.8353	0.079704	0.73123	1.6959	0.18301	0.72819	0.97232	-0.19557	0.14432	0.28468	-0.58007	0	0.20507	-0.23906	-0.37144	NaN	-0.118	0.042347	0.38649	NaN	0.09515	1.379	-0.12096	0.30168	0.40165
YBR088C	0.60093	1.0728	0.025736	-0.35708	-0.37546	0.063211	-0.48519	-0.13185	-0.21792	0.37925	0.54756	0.63514	-0.11597	-0.080053	0.55971	-0.011912	0.31942	0.137	0.43926	0.4184	-0.16472	-0.13675	-0.21118	0.25952	-0.26672	-0.1066	-0.064341	-0.15672	-0.21961	-0.038952	0.47211	0.45453	0.80645	-0.023574	0.37454	0.63423
YBR089W	0.68652	0.45435	0.11416	0.14187	0	0.21762	0.20178	0	0.13511	0.7364	2.4191	1.9317	0.41739	2.1462	1.9659	0.25712	2.1029	1.2477	-0.10466	0.87853	0.13619	-0.11125	0.11647	0.24329	-0.20085	0.36193	0.69886	-0.064082	0.49224	0.69316	0.22987	0.64817	0.83864	0.51368	0.7171	0.16174
YBR090C	0.30616	0.31214	1.2529	0.50101	0.36482	0.39094	-0.15536	0.14432	-0.12094	-0.0065748	-1.6891	-0.66701	0.20287	-1.5887	-1.4006	0.27101	-1.7129	-1.6134	-0.15887	-1.9407	-2.6165	-0.48205	-1.9636	-1.5699	-0.49063	-1.5889	-1.5339	-0.31271	-1.5121	-1.3502	-0.37667	-1.2851	-1.1872	-0.31444	-1.1198	-1.5635
YBR091C	0	0	-0.085398	0	0.62894	0	0	0	0	0.25327	1.0589	1.0781	0.74293	0.82732	0.65923	0.052723	0	0.010414	0.050377	0	0.30958	0	0	0	0	0	0.046892	0	0	0	0	0.32178	0.019221	0	0	-0.0056226
YBR092C	-0.039367	-0.30337	-0.90937	-1.2615	-1.5282	-0.53009	-0.10085	0.45006	0.65239	2.7315	2.672	1.8559	1.8098	2.351	2.7287	1.9494	2.256	2.6111	1.9903	1.7747	1.6431	0.9224	0.57977	1.7087	1.1015	0.6141	1.6043	1.3812	0.85334	1.142	1.402	1.1273	1.6776	1.3951	1.0573	1.1584
YBR093C	0.071985	-0.10606	-0.71306	-0.69659	-0.86635	-0.31368	0.42772	0.87589	1.1112	2.2438	1.6814	1.0821	1.2086	1.6253	1.5177	0.88121	1.8559	1.3419	1.0703	0.82473	0.44697	0.52556	-0.10687	0.8111	0.96738	0.39803	0.78633	1.0835	0.37887	0.40222	1.1947	0.33299	0.4426	1.3903	0.36403	-0.05762
YBR094W	-0.65395	-0.27509	0.064788	-0.031488	0.059217	-0.26483	-0.20813	-0.011827	0.16334	-0.91899	-0.6218	-0.96149	-1.0466	-2.1734	-1.0071	-0.75536	-0.88407	-1.5066	-0.64446	-0.79343	-0.93784	-0.67942	-0.93435	-0.64132	-0.51001	-0.29664	-0.12018	-0.17496	0.10926	0.2564	-0.010861	0.36389	-0.1378	0.014211	0.047144	0.51969
YBR095C	0.18972	0.4935	-0.030065	-0.57288	-0.71411	-0.79425	-1.152	-1.0434	-1.011	0.22556	0.094862	-0.10097	-0.56765	-0.55084	-0.067643	-0.28757	-0.15296	-0.44484	-0.20428	-0.47235	-0.93603	-0.86689	-0.87089	-1.1362	-0.76813	-0.69959	-0.61006	-0.62909	-0.37362	-0.33451	-0.58063	-0.48061	-0.49755	-0.94285	-0.4637	0.23362
YBR096W	0.21007	0.45595	0.93745	0.023325	-0.61204	0.087163	-0.13636	-0.76893	-0.14054	0.2168	-0.72752	0.64835	0.14831	-0.714	0.33533	0.22123	0.16615	-0.23631	0.54038	0.25746	0.36353	0.11148	-0.12722	0.53032	-0.14976	0.30385	0.29515	0.043307	-0.058709	0.30787	0.16264	0.37381	0.72134	-0.68356	0.39861	0.48096
YBR097W	0.26894	0.23046	0.43127	0.42799	0.42601	-0.44028	0.1824	-0.38325	0.011994	1.1022	1.4245	1.4574	1.1292	1.122	1.1827	0.89077	1.2573	1.1555	0.70822	1.1511	1.0498	0.69593	0.99102	1.2072	0.46392	1.0052	1.1326	0.34301	0.79642	1.1923	0.55099	0.96751	1.2893	0.40179	1.1523	1.2991
YBR098W	0.23312	0.56206	0.50232	0.2497	0	0.40774	0.13124	NaN	-0.098746	0.091464	0	-0.2689	-0.060408	-1.2989	0	0.041853	0.049951	0	-0.011541	0	-0.15663	-0.026178	-0.25676	-0.22406	0	-0.19115	-0.50021	0	-0.049869	-0.70725	-0.11043	-0.38765	0	-0.20706	-0.18282	-0.07757
YBR099C	0	0.96705	-0.0033634	-0.046239	-0.66272	-0.2529	-0.10956	-1.0357	-0.63634	-0.018598	0.48331	0.25705	0.27669	0.40834	0.68134	0.25709	0.16479	0.02853	-0.25736	0.26127	0.034241	-0.46059	-0.90026	-0.57443	-0.85036	-0.082423	-0.31709	-0.76271	-0.36246	-0.23435	-0.34887	-0.49678	-0.57451	-0.8355	-0.38932	-0.6849
YBR100W	0	0.057616	0	0.17483	0.11055	0.17077	0.13641	-0.055183	0.2734	-0.44139	-0.73377	0	-0.63217	-0.68637	-0.79728	-0.75941	-0.12337	0	0	0	0	0	0	0	-0.086632	0	-0.088121	0	0	0	0	-0.0071726	0	-0.10839	0	0.34589
YBR101C	-1.4755	-0.96322	-1.7362	-2.5927	-3.0185	-2.8809	-3.4362	-2.8344	-2.1562	-2.1608	-1.5377	-1.0288	-2.2053	-1.2933	-1.1191	-2.1588	-1.5166	-1.554	-2.525	-2.3361	-1.9976	-2.7646	-2.8	-2.2978	-3.0259	-2.5212	-2.2932	-2.8013	-1.8004	-2.248	-2.1275	-2.1828	-1.8478	-1.9136	-2.0045	-2.3937
YBR102C	0.19356	0.46172	0.15731	-0.23943	-0.37934	-0.44857	-0.49233	-0.86723	-0.50825	NaN	0.045056	0.30353	-0.32637	-0.17734	0.16785	-0.35031	0.001844	-0.27825	-0.18838	-0.044969	-0.65757	-0.70306	-0.93814	-0.46686	-0.87998	-0.2118	-0.2514	-0.39976	-0.42917	-9.413e-05	-0.45488	0.06566	0.24299	-0.37828	0.1063	0.28353
YBR103W	0.38182	1.1422	0.90693	-0.18968	-0.14871	-0.3742	-0.36999	-0.54018	-0.38878	0.37181	-0.2603	-0.016785	0.6598	-0.33644	-0.15039	0.8078	0.16535	-0.58897	0.72404	-0.53466	-0.20057	0.46609	-0.25375	-0.47122	0.010232	-0.18	-0.66042	0.20362	-0.92019	-0.27033	0.43235	-0.19645	-0.37455	-0.22201	-0.27401	0.23435
YBR104W	0.35123	0	0	0	0	0.24363	0	0.28972	0.32624	1.2395	1.9797	1.5797	0.32646	1.6372	2.39	0.79011	0.87861	1.5732	0.028814	0.41176	1.329	0	0.53726	0.75727	0.18143	NaN	0.57856	0.073702	0.16992	0.82811	0	0.60807	0.99677	0.075271	0.35403	1.7757
YBR105C	1.1568	0.59069	-0.23598	-0.37794	-1.0501	-1.3194	-1.2193	-1.3584	-1.1676	2.0566	0.60428	1.4877	1.3094	0.32543	0.49202	1.35	0.52628	1.3897	3.4256	1.1394	0.96449	2.7876	1.0745	0.44152	2.3442	0.97111	0.37789	2.445	0.74403	0.4606	2.4358	0.31532	0.70046	2.4574	0.6346	0.79328
YBR106W	0.59364	0.78981	0.55016	0.41174	-0.032072	0.16026	-0.2755	-0.080151	0.089298	3.8701	2.9847	2.4373	3.3135	2.25	2.7233	3.5649	2.6493	2.2826	3.4969	2.5644	1.283	2.4537	1.5438	1.835	2.4291	2.0598	1.958	2.3432	2.1386	1.5546	2.3468	1.9845	2.3392	2.2002	1.948	1.8077
YBR107C	0	0.10037	0	0.5199	1.5353	2.0514	0.87048	1.8194	1.5679	0.50969	0.20894	0	0.91825	-0.11801	0	1.0441	0.34406	0	0.15485	0	0	0.20879	0	0	0.04511	0	0	NaN	0	0	0.056434	0	0	0.10904	0	0.011509
YBR108W	0.14117	0.65479	0.39156	-0.42013	-0.47291	-0.52613	-0.6613	-0.55398	-0.52331	-0.04435	-0.94118	-0.45595	-0.27034	-0.49911	-0.61697	-0.25672	-0.91607	-0.64037	-0.31646	-0.62779	-1.7573	-1.1756	-1.4234	-1.2529	-0.80558	-1.2752	-0.96687	-0.67639	-2.2396	-0.63653	-0.097136	-0.28491	-0.93237	-0.15901	-0.29696	-0.03171
YBR109C	0.21542	0.34132	-0.0059251	-0.4397	-0.93106	-1.045	-1.7037	-1.1425	-0.94602	-0.57634	-0.96554	-0.6692	-0.57028	-1.5435	-1.0045	-0.6339	-1.4547	-1.26	-0.95477	-1.6332	-1.5162	-1.2095	-2.0752	-1.3309	-1.5891	-1.7908	-1.3525	-1.6738	-1.0905	-1.1992	-0.88447	-0.69026	-0.44668	-0.89793	-0.7351	-0.69802
YBR110W	-0.063097	0.25535	0.1252	-0.95104	-1.1449	-0.6044	-0.67646	-0.58247	-0.43133	0.19647	-0.23612	-0.05086	-0.5246	-0.98795	-0.40657	-0.50644	-0.91373	-0.63088	-0.1918	-0.22515	-2.0611	-1.4339	-1.3278	-0.92833	-0.98233	-1.1335	-0.81749	-0.74194	-1.5631	-0.49379	-0.42288	-0.36166	-0.49095	0.031994	-0.15816	0.1425
YBR111C	0.48278	0.6053	0.42545	-0.39501	-1.0512	-0.16187	-0.6771	-0.72955	-0.71633	-0.56664	-2.2384	-0.95585	-0.35269	-2.2145	-1.5692	-0.11928	-1.8188	-1.2688	-0.25279	-0.58127	-1.9599	-0.49887	-1.3415	-1.1808	-0.91146	-0.87278	-1.0162	-0.56029	-0.6807	-0.76219	-0.23342	-0.40684	-0.48916	-0.70887	-0.57279	-0.49172
YBR112C	0.58368	0.92462	0.92948	0.9035	1.1183	0.57137	0.53641	0.46342	0.31517	-0.021833	0.0065254	-0.18352	-0.2541	-0.3305	-0.24991	0.10227	-0.13618	-0.40639	0.82111	0.23604	-0.68472	0.58906	-0.095514	-0.21996	0.43545	0.15644	0.084488	0.60198	-0.2504	-0.0048181	0.32412	-0.09812	-0.004773	0.23803	-0.11056	0.36692
YBR113W	0.3379	0.40248	1.0056	0.27124	0.47423	0	0	0.43084	0.20293	0.23654	0.042378	0	0.52495	0	-0.17381	0.16393	-0.018894	0	-0.94305	-1.0783	-1.167	-1.5362	-1.3953	-1.1548	-1.5513	-1.2022	-0.97268	-1.3153	-0.54912	-0.85236	-1.4331	-0.84359	-0.81516	-0.94079	-0.90916	-0.65068
YBR114W	0.29551	0.48585	0.36738	0.40649	-0.45028	-0.45781	-0.45895	-0.45742	-0.53534	2.8911	2.2023	1.6377	2.7174	1.7619	1.835	2.4598	2.4995	1.2467	2.2907	1.2302	1.5838	1.6032	1.5892	1.1406	1.7128	1.2887	0.74196	1.5948	0.16849	0.97515	1.5264	1.4149	1.3787	1.3451	1.3081	0.85214
YBR115C	-0.5452	-0.34601	-0.56821	-0.25862	-0.50654	-0.75121	-0.31016	-1.0027	-1.0996	-0.33106	-0.43598	-0.7476	-0.82745	-0.78884	-0.48876	-0.91544	-0.58436	-0.61493	-0.98611	-1.1291	-0.64006	-1.318	-0.55962	-1.107	-0.44955	-0.87311	-1.1083	-0.33398	-2.1497	-0.61498	-0.54865	-0.46651	-1.26	-0.43562	-0.12097	-0.071371
YBR116C	-0.43388	-1.0143	-0.25116	0.058756	-0.83388	0.0064659	1.0986	1.824	1.7244	-0.2427	-2.274	-0.33012	-0.50204	-0.85116	-2.2031	-1.4773	-1.4988	-0.91779	-2.1218	-1.2816	-1.4987	-1.8926	-0.77914	-0.208	-0.29381	0.77443	1.3213	0.61474	2.7953	2.0776	1.0904	1.1329	1.5677	2.0971	1.9306	2.6353
YBR117C	0.33344	0.56938	-0.59901	-1.1556	-1.5026	-0.21073	0.61039	1.3477	1.6035	-0.51784	-1.3773	-1.6546	-0.78869	-1.5139	-1.5369	-1.5667	-0.91035	-1.9665	-1.287	-1.218	-1.1534	-1.2354	-0.71345	0.00060143	-0.16938	0.91115	1.4573	0.86922	2.0468	2.4044	1.6412	2.1045	2.3095	2.2772	2.2269	2.5178
YBR118W	0.45708	-0.081915	-0.55777	-0.53573	-0.60375	-0.68994	-0.72246	-0.30988	-0.74678	0.1063	1.1018	0.22434	0.37774	0.67662	1.0258	0.26582	1.8229	0.77222	0.39464	0.35691	NaN	0.29528	0.46127	-0.13648	0.2214	0.66037	0.33901	0.29775	0.45639	0.5815	-0.14033	0.71326	0.14403	0.47106	0.23919	0.26196
YBR119W	0.1979	0.99999	0.69338	0.1368	-0.2564	-1.0036	-0.55424	-1.0067	-0.76158	-0.10883	-1.0843	-0.61398	-0.58233	-1.3049	-1.0706	-0.22144	-1.1329	-0.78318	-0.26463	-0.60942	-1.0967	-0.74931	-1.1575	-1.2574	-0.95866	-1.0839	-0.93202	-0.79673	-0.87146	-0.95927	-0.45122	-0.37115	-0.46621	-0.73336	-0.33589	-0.055864
YBR120C	0.13596	-0.41358	-0.85506	-0.00089947	-0.80269	-0.9684	-0.50834	-0.85476	-0.98338	-1.1126	-1.1208	NaN	-1.257	-1.0049	-1.4422	-1.9159	-0.73324	-0.75786	-1.6088	-1.2845	-1.5494	-1.8503	-1.2572	-1.3916	-1.3503	-1.303	-1.1264	-0.75483	-1.0374	-0.66802	-0.64837	-0.47524	-0.82928	-0.063418	-0.57769	-0.47942
YBR121C	-1.2231	-0.72731	-1.2765	-1.8948	-2.3889	-1.925	-1.7667	-1.3325	-1.7161	-0.084311	0.88226	1.1397	-0.44278	1.0176	1.2128	-0.73386	0.78917	1.0182	-0.5764	0.56892	0.29067	-1.2118	0.20973	0.5371	-0.90118	0.32733	0.62515	-0.59673	0.41038	0.53233	-0.47747	0.71267	0.67641	-0.054737	0.51996	0.53321
YBR122C	-0.26747	-0.24965	-0.22002	-0.63398	0.15266	0.41096	0.049911	0.071435	0.30553	-1.2444	-1.1599	-0.017803	-2.0771	-2.0838	-0.50203	-1.5115	-1.5011	-0.47777	-0.61295	-0.76791	-1.3616	-0.51064	-0.92754	-0.16769	-0.1567	-0.60638	-0.51667	-0.37457	-0.19062	-0.35294	0.33044	0.030286	0.061197	0.2662	-0.20043	-0.072834
YBR123C	0.29226	0.4435	0.5594	0.12429	0.33189	-0.13872	-0.14744	-0.14353	-0.10708	-0.047393	-0.46305	0.010221	-0.33435	-0.29882	-0.20085	-0.21769	-0.33074	-0.2523	-0.045944	-0.73884	-1.3939	-0.63092	-1.1381	-0.88435	-0.57127	-0.63719	-0.76822	-0.44021	-1.6218	-0.36669	0.16706	-0.10624	-0.57482	-0.031461	0.026624	0.16177
YBR124W	0	0.64381	NaN	0	NaN	0.036094	0	0	0	-0.16852	-0.09789	NaN	-0.046104	0	-0.09769	-0.30187	0.088228	0	0	-0.016198	0	0.01825	NaN	-0.0036551	0	0	-0.0061003	0	0	0	NaN	0	0	0	-0.036048	NaN
YBR125C	0.22649	0.28415	-0.15195	-1.2258	-0.53013	-0.98624	-1.0022	-0.72641	-0.88649	-0.5892	-2.0624	-0.64774	-0.72337	-1.2807	-1.3111	-0.61544	-1.7842	-1.3078	-0.38945	-1.1886	-1.2383	-0.55578	-1.3906	-1.1182	-0.72162	-1.19	-0.64865	-0.69396	-0.67113	-0.46524	-0.13215	-0.71431	-0.39629	-0.18745	-0.37225	-0.28719
YBR126C	-0.43262	-0.20502	-0.58261	-1.512	-1.2588	-1.6064	-1.2471	-1.0798	-0.81812	-1.5231	-2.0297	-1.7464	-1.1515	-1.7615	-2.0169	-1.6465	-2.5554	-1.931	-1.4237	-1.8147	-4.0208	-2.7169	-3.4214	-2.0212	-2.041	-1.4258	-0.64817	-1.5298	0.00089062	-0.45824	-0.53473	0.13528	-0.23594	-0.81412	-0.24142	0.064791
YBR127C	0.063084	-0.5324	-0.80541	-1.5825	-1.8544	-1.6898	-1.4212	-1.2341	-1.2628	0.21945	-0.58089	-0.339	-0.55508	-0.81115	-0.54236	-0.41998	-1.0494	-0.56763	-0.82162	-0.83426	-2.1283	-1.7923	-2.0259	-1.2887	-1.6099	-1.4082	-0.89437	-1.3649	-1.0818	-0.77953	-0.62716	-0.41335	-0.39246	-0.79581	-0.41528	-0.15064
YBR128C	0	-0.24154	-0.45777	-0.2154	-0.13308	-0.13477	-0.056587	0.0017247	-0.27061	NaN	-1.554	0.039509	-0.38686	-0.29761	-1.4519	-0.67544	-0.94869	-0.49975	-0.66447	-0.94782	-0.26942	-0.71817	-0.13425	-0.54812	-0.38267	-0.81043	-0.76364	-0.40464	-0.22098	-0.60491	0.25059	-0.36521	-0.27605	0.47789	0.1229	0.43427
YBR129C	0.22054	-0.055863	-0.37489	-0.0039217	0.059547	0.10427	0.49008	0.62467	0.61494	-0.81014	-0.77403	NaN	-0.61535	-0.65269	-0.91383	-1.264	-1.3608	-0.71437	-0.57408	-0.45361	-0.012667	0.21273	-0.59115	-0.29374	0.15183	-0.26713	-0.095477	0.27302	0.38322	0.068949	0.92925	0.00022882	0.31728	0.9801	0.41314	0.30533
YBR130C	0.23232	0.64505	0.73999	0.29505	-0.26753	0.036908	0.14581	-0.40735	-0.27869	NaN	-0.19785	0.70186	-0.6055	-0.551	-0.15139	-0.13505	-0.26609	-0.13398	-0.42472	-0.018175	-0.069863	-0.75579	-0.11452	-0.24746	-0.41742	-0.58098	-0.47911	-0.37805	-0.49944	-0.43235	-0.21125	-0.21875	0.026366	-0.29816	-0.12395	-0.30495
YBR131W	0	0.34337	0	-0.015864	-0.14637	-0.1694	0.083654	-0.00026707	0.052079	-0.19919	0.22885	-0.074931	-0.3609	-0.026198	0.036882	-0.30268	0.21772	-0.21426	0	0	0	-0.12667	0	-0.011801	0	-0.18571	-0.20453	-0.071313	-0.27179	-0.14574	0.064217	0.03977	0.10652	-0.023142	5.5724e-05	-0.0099194
YBR132C	-0.19579	0.248	-0.063506	NaN	-0.23831	-0.67905	0.56805	0.34951	-0.43047	NaN	-0.51562	0.35105	-0.0087939	-0.10493	-0.47427	-0.10161	-0.33406	-0.82684	-1.4038	-1.0505	-0.52796	-1.8609	-1.2305	-0.63913	-0.75371	-1.596	-0.57554	-0.72224	-1.0894	0	-1.0425	-0.046659	-0.25262	-0.95548	-0.70618	-1.5009
YBR133C	-0.21896	-0.049184	0.039631	0.036064	0.17311	0.062043	-0.16141	0.048514	-0.15511	NaN	-0.39148	0.36434	-0.39056	-0.46471	-0.3309	-0.68826	-0.55453	-0.32509	-0.21581	-0.35357	0.051158	0.74061	-0.10058	-0.36261	0.12824	-0.16635	-0.45034	0.08866	-0.37633	0.016466	0.32625	0.14214	-0.052506	0.37567	-0.2056	0.0069992
YBR134W	0	0	-0.10857	-0.062877	-0.36238	-0.93643	0.18204	-0.87035	-0.79777	0.40932	0.74559	0.089851	0.27951	0.32909	0.64075	-0.032347	0.78879	0.12906	0.20219	0.12623	-0.46478	-0.76582	-0.59121	-0.3721	-0.40382	-0.2866	-0.084247	-0.62687	-0.61713	-0.32556	-0.075677	0.22838	0.48137	-0.091105	0.13089	0.0028892
YBR135W	0.26665	0.78263	0.53129	0.49244	-0.24073	-0.71461	-0.85764	-0.55326	-0.69248	-0.087567	-0.07564	0.28593	0.14758	0.23377	-0.043996	0.0096243	-0.10715	0.25714	0.12366	0.16285	-1.1472	-0.62908	-0.5195	-0.54711	-0.5588	-0.14713	-0.23656	-0.020738	-0.58168	-0.34384	-0.074487	-0.14251	-0.19662	-0.38244	-0.43236	0.236
YBR136W	0.2608	0.49197	0.26654	-0.62142	-0.55956	-0.35556	-0.76966	-0.48226	-0.70234	0.86153	-0.34347	0.96098	0.47455	0.88618	0.42811	0.55982	0.56535	0.50766	-0.37786	-0.38002	-0.31238	-0.8264	-0.67638	-0.4388	-0.59843	-0.23265	-0.061873	-0.44601	0.016588	0.43394	0.15628	0.27894	0.32874	-0.059383	0.17633	0.03529
YBR137W	0.030651	-0.16448	-0.040329	-0.22969	-0.38597	-0.50598	-0.82207	-0.57826	-0.56283	0.10185	-0.77976	-0.26701	-0.038419	-0.5901	-0.36808	-0.092929	-0.86996	-0.57147	-0.12987	0.34124	-0.082203	-0.030867	-0.49297	0.47881	-0.36918	0.028087	0.54246	-0.48772	0.090907	0.5868	-0.54801	0.71424	1.0068	0.13477	0.24266	-0.29802
YBR138C	-0.56027	-0.32114	-1.0526	-1.0324	-1.4211	-1.4409	-1.7067	-1.4731	-0.9671	1.1561	3.1819	2.9319	0.53115	2.275	2.83	0.42853	2.8144	3.1267	0.41561	2.6933	1.8742	0.031642	1.3486	2.1855	-0.1063	1.8096	2.023	-0.40765	2.4008	2.1354	0.072892	1.8131	NaN	0.16044	1.8337	2.0989
YBR139W	0.7751	0.64993	0.21055	-1.2708	-1.2119	-1.0627	-1.0182	-0.47677	-0.35239	-0.39657	-3.4438	-2.3728	-0.8294	-2.8193	-2.5411	-0.70656	-3.2102	-3.3121	-1.4547	-1.6476	-2.2598	-2.0506	-2.3943	-2.386	-1.6717	-1.6349	-1.5658	-1.255	-1.466	-0.97855	-0.29591	-0.67846	NaN	-0.775	-0.93271	-0.8887
YBR140C	-0.24464	-0.064234	-0.55093	-0.53965	-1.017	-0.61223	-0.82695	-0.91021	-0.99548	-0.29108	-0.56983	-1.0388	-0.51877	-0.90834	-0.92805	-0.79684	-0.61976	-1.2454	0.073238	-0.27651	-0.72791	-0.7567	-0.41189	-0.52305	-0.42879	-0.35572	-0.41052	-0.12059	-0.61529	-0.37977	-0.1906	0.052677	-0.3648	-0.1857	0.045485	-0.074321
YBR141C	0.24618	0.15311	NaN	0	0	0.25739	0.62804	NaN	0	2.3044	1.7117	1.0818	2.283	1.5083	2.1279	2.5703	2.2819	NaN	1.4854	1.0823	0	1.7034	1.1987	0.35168	1.1701	1.3999	0.37895	0.66696	0.8318	0.24304	1.5359	1.2063	0.44139	0.91474	1.124	0.64087
YBR142W	-0.46727	-0.15812	-0.62537	-0.45747	-0.57467	-1.2282	-0.44422	-0.69216	-0.67265	2.1764	1.8541	1.3358	1.3987	1.4706	1.2397	1.5255	1.8812	1.3272	1.5913	1.1795	0.07613	0.41407	0.36349	0.4625	0.79176	0.60006	0.52282	0.5097	0.46982	0.74117	0.804	0.95915	1.2297	0.89777	0.89769	1.0333
YBR143C	0.18551	-0.37482	0.31959	-0.52294	-1.136	-1.6331	-1.5439	-2.0235	-1.6647	-0.57688	-1.0536	-1.2632	-0.98134	-2.0471	-1.5151	-0.89942	-1.348	-1.9782	-1.1992	-2.4872	-0.98547	-1.9895	-2.2006	-2.5843	-2.0769	-1.8789	-2.3508	-2.2502	-1.6145	-2.3664	-2.4097	-2.1078	-1.2911	-2.5891	-1.4231	-1.1736
YBR144C	-1.0266	-1.0616	-0.66778	-0.18846	-0.73404	-0.5047	-0.80259	-0.46731	-0.48422	0.8449	1.1122	1.1214	0.13427	0.46171	0.57067	0.31545	0.73602	0.58309	0.26168	0.025522	-1.3687	-0.26187	-0.32158	-0.54779	-0.16896	-0.42996	-0.38549	-0.38397	-0.35587	-0.63397	-0.053139	-0.50274	-0.24431	NaN	-0.0014283	-0.29053
YBR145W	-1.2995	-1.22	-2.1833	-2.5066	-2.7104	-3.0707	-2.3664	-1.9639	-1.7808	-0.07932	-0.21197	-0.070765	-0.52635	0.21579	-0.17245	-0.5635	-0.10609	-0.33072	-2.0115	-0.65003	-2.4233	-2.7619	-1.6807	-1.3311	-2.5664	-0.79709	-1.0776	-2.3395	-1.1746	-1.2024	-1.5288	-0.67102	-1.2968	-1.5154	-1.3451	-1.9527
YBR146W	-0.65324	-0.63823	-1.4352	-1.4114	-1.4428	-1.107	-1.8216	-1.51	-1.08	-1.3467	-1.6037	-0.58731	-2.0354	-1.6496	-0.67425	-1.6276	-1.6415	-0.97626	-1.2744	-0.53457	-1.2283	-1.7291	-1.2596	-0.65923	-1.4812	-1.3132	-0.83394	-1.6594	-0.89833	-0.79568	-0.97569	-0.91261	-0.21059	-1.3563	-0.945	-0.5476
YBR147W	0.29642	0.47089	0.39045	0.80774	1.2461	1.6248	1.2661	1.1607	1.2084	-1.0908	-1.4454	-0.74181	-1.149	-0.68039	-0.6195	-0.8519	-1.4079	-0.14726	0.60259	0.041812	-0.22697	0.49037	0.38594	0.20273	0.48034	0.61927	-0.052813	0.46051	0.079144	-0.12229	0.71771	0.66266	0.068194	0.10775	0.59027	0.74137
YBR148W	-0.12084	0.38917	1.5257	1.6038	1.6738	2.0573	1.7346	1.0658	1.4164	-1.1621	-2.5798	-2.0964	-1.1907	-1.92	-2.2371	0.23167	-0.97664	-1.4124	1.9541	0.49483	0.080166	2.2194	1.7075	0.48248	1.8889	1.1985	0.28738	1.542	0.52529	0.23607	1.4153	0.27856	0.084909	1.0792	0.34934	0.29629
YBR149W	-0.083236	-0.27268	-1.1965	-1.9298	-2.4191	-2.1503	-2.1403	-1.2652	-1.2952	-0.86159	-3.7772	-3.2544	-1.5847	-3.1745	-3.2684	-1.4825	-3.904	-4.5374	-2.7181	-4.5722	-4.2565	-3.0503	-3.8265	-3.3077	-2.7102	-3.1951	-2.6188	-1.7686	-1.9239	-1.2748	-0.77843	-1.2628	-1.3499	-0.37638	-1.3748	-1.2174
YBR150C	-0.812	-1.2391	-0.42193	0.14836	-0.35399	-1.7925	0.050239	-1.3245	-1.2741	0.070092	0.92804	0.31576	-0.30476	0.74664	0.83887	0.047745	1.2577	0.00067101	-0.066422	0.7274	2.0043	-0.36518	0.91388	0.47551	-0.27936	1.0184	0.77271	-0.35028	1.1077	0.58777	-0.80302	0.59358	0.65941	-0.5834	0.42666	0.4309
YBR151W	0.24591	0.48939	0.62111	-0.6413	-0.54761	-0.84538	-0.73131	-0.66958	-0.40014	-0.83965	-2.0023	-0.74101	-0.93055	-1.2369	-1.0508	-0.33183	-1.9507	-0.98911	-0.49173	-0.070738	-0.69435	-1.0442	-0.39475	-0.88276	-0.66793	-0.75783	-0.58572	-0.66855	-0.91354	-0.36597	-0.47101	-0.15809	0.0056223	-0.52563	-0.39813	-0.45945
YBR152W	-0.042466	0.14983	0.057183	-0.24993	0	-0.76707	0.29329	0.15542	-0.43905	-0.010196	-0.24718	0.076234	0.65369	0.17003	-0.14392	-0.050379	-0.39685	-0.22717	-0.63945	-1.1252	-1.1181	-0.86422	-1.043	NaN	-0.79732	-2.2886	-2.2425	-1.626	-1.1828	-2.1545	-1.1805	-2.3055	-1.8587	-1.4549	-1.1894	-1.8782
YBR153W	-0.48946	-0.05936	-0.1422	-0.18209	-0.023422	-0.22261	-0.80286	-0.19785	-0.54648	0.74865	0.80703	1.0692	0.71387	0.79624	0.6956	0.47889	0.59036	0.47862	0.031348	-0.15666	-0.95183	0.089273	-0.46486	-0.14665	-0.2882	-0.49294	-0.27228	-0.4164	0.1429	-0.28297	-0.026065	-0.33183	0.2068	0.016376	0.056461	-0.32202
YBR154C	0	-0.59815	-0.097343	-1.1298	-1.0766	-0.21267	-0.59157	-0.18559	0.44847	3.2379	3.6296	3.2206	3.1038	2.8432	2.8553	2.6277	2.7807	2.7191	2.5847	2.6781	3.0452	2.4372	3.0493	2.9143	2.0446	2.8984	2.7576	2.3157	2.997	2.8012	2.273	3.0589	3.2102	2.427	2.7868	2.732
YBR155W	0.17442	0.24781	0.021504	0.297	1.7742	0.76983	1.0203	1.1295	0.87466	3.3962	2.9524	2.1673	3.6436	2.5458	2.2155	3.097	2.2304	1.8356	2.8738	1.2509	1.1696	2.5553	2.3134	1.8424	2.7163	1.7499	1.5218	2.2973	1.7263	1.7051	2.3468	2.7295	2.0341	2.3872	1.8461	2.5416
YBR156C	0.30311	1.7321	2.2034	0.3828	0.18822	0.27578	-0.46806	0.13028	0.031348	1.242	1.0123	2.3146	1.1181	0.932	1.1178	1.3672	1.0834	1.6337	1.3089	1.0109	1.7744	0.91133	1.2185	1.2381	0.79326	0.77261	1.0246	0.65618	0.69135	1.1827	0.74544	1.068	1.3119	0.35931	1.0237	1.4925
YBR157C	0	-0.56061	-0.1835	-0.88339	-0.50969	0.3456	0.59558	2.1039	1.7609	0.633	1.273	1.6945	0.26767	0.36689	0.40045	0.048891	0.30755	1.3473	0.58903	1.0979	1.3037	0.13756	1.1783	1.4235	0.36875	1.2432	1.6195	0.67641	1.461	1.6336	0.89575	1.5858	1.8491	1.5206	1.547	1.8389
YBR158W	NaN	-0.23586	-0.013002	-0.75451	-0.53126	-0.19724	-0.54538	-0.59141	-0.75897	0.76608	0.56363	0.63943	-0.16607	-0.6481	0.041083	-0.76419	-0.078658	0.083894	-0.051131	0	0.059089	-0.3763	0.15135	-0.070202	-0.26428	-0.052248	-0.0082122	-0.41342	0.062622	-0.054733	-0.1474	0.30853	-0.074515	-0.47235	0.11899	0.29646
YBR159W	0.39928	0.56919	0.45927	0.38171	0.77091	0.18404	0.31651	0.12799	0.036517	0.42175	0.2491	0.6594	0.27205	0.013518	0.43373	0.11812	0.12269	0.068622	0.37778	0.19518	-0.088392	0.23138	-0.21254	0.38309	0.090574	0.020122	0.17892	0.11945	0.19761	0.090625	0.62732	0.30403	0.68619	0.12419	-0.35029	0.37723
YBR160W	0.22523	1.2199	1.448	0.98201	0.99049	-0.088221	-0.071315	-0.058403	-0.15404	1.6918	1.9917	1.7677	1.3435	1.594	1.5607	1.384	1.8879	1.6316	2.2762	1.4691	1.1118	1.8194	1.2077	1.0338	1.4083	0.93101	0.92566	1.1285	1.4059	0.974	0.51375	0.87065	1.0868	0.67093	0.99838	1.1632
YBR161W	0	0.059025	-0.04568	0.29117	-0.13162	0	0.30485	0.34458	0.10783	1.1908	-0.28963	0.15138	1.5703	-0.25043	-0.10012	1.3846	0.32772	-0.027919	0.52435	0.88905	1.6734	0.26774	1.2329	1.2431	0.17196	0.98781	0.92303	0.21796	1.0631	1.0305	0.08399	0.91816	1.0955	0.72476	1.0189	1.1278
YBR162C	-0.37493	-0.35238	-1.5887	-2.004	-1.9007	-1.7101	-1.8148	-1.8596	-1.3078	0.11385	1.0221	1.7917	-0.39693	0.77826	1.0071	-0.35651	1.0174	0.94102	-0.070726	0.8288	-0.10142	-0.85681	-0.22352	0.18593	-0.99672	0.20745	0.3845	-0.77062	0.66879	0.069989	-1.0041	0.49872	0.39012	-0.97823	0.31337	0.31632
YBR163W	0.41534	0	0.1558	0.33665	1.1759	0	0.4235	0.61381	0.11752	0.5521	0.45358	0.37836	0.19981	0.21308	0.31839	0.55171	0.1446	0.078286	0	0	0.63597	0.25039	0.21596	0	0.080581	0.16463	0	0	0	0	0	0	0	0	0	0.1054
YBR164C	0.017492	-0.4144	-0.52357	-1.1091	-1.4013	-1.7595	-1.999	-1.8191	-1.75	-0.3662	-0.045062	0.49502	-0.47186	-0.31249	-0.2022	-0.61721	-0.53822	-0.33555	0.0029248	0.023596	0.61901	0.21272	-0.13739	0.010196	-0.46474	-0.45816	-0.45309	-0.25775	-0.0091204	-0.17271	-0.69624	-0.46009	0.35666	-0.18092	-0.35995	-0.27
YBR165W	0.1158	0.23662	0.81404	0.94219	2.1366	1.6958	0.9429	1.3816	1.4397	-0.019032	0.026715	-0.015957	-0.16892	-0.43929	0.073222	-0.22684	0.14888	0	0.77804	0.40581	-0.043136	1.2743	0.60628	0.72372	1.4543	1.0985	0.67271	1.5403	0.74063	0.78838	1.2766	1.1249	1.2005	1.3402	0.86176	1.0539
YBR166C	-0.57153	-0.84165	0.31077	0.065908	0.76729	0.18969	0.010797	-0.00041741	-0.15868	0.37536	0.12446	-0.48741	-0.12919	-0.8502	-0.41631	-0.28887	-0.30788	-0.92386	0.82316	0.13007	-0.4305	0.6426	0.16855	-0.27257	0.71306	-0.44179	-0.26806	0.3749	-0.21334	-0.50757	0.56921	0.17147	-0.07767	0.32302	0.14241	0.59467
YBR167C	0	0	-0.29603	-0.42059	-0.99063	-1.1315	-1.1972	-1.4323	-1.5307	-0.49613	-0.32342	0.57331	-0.61273	-0.3826	-0.33379	-0.70484	-0.1278	-0.18068	-0.10381	-0.24221	-0.41434	-0.41056	-0.52853	-0.39004	-0.41903	-0.5574	-0.54202	-0.28336	-0.1348	-0.19504	-0.25548	-0.24471	-0.0027248	0.016273	-0.38066	0.081548
YBR168W	0.15148	0	0.95702	2.285	3.4748	2.7318	2.362	2.3	2.3465	-0.13495	-0.3999	-0.10296	-0.024259	-0.069372	-0.31294	0.093611	-0.13996	-0.30294	1.8619	1.3829	1.394	2.8044	1.9128	1.8677	2.8926	1.3563	1.2428	2.1917	1.3023	1.0235	2.1536	1.2808	1.3772	2.653	0.96719	1.0335
YBR169C	0	0.60795	0.97557	-0.52411	0.11317	-0.36607	-0.98244	-0.96303	-0.61509	-0.92847	-2.741	-2.1336	-0.92463	-3.8128	-2.3395	-0.79785	-2.3455	-2.1952	-0.81725	-1.1869	-1.9971	-0.76088	-1.3917	-1.5324	-0.82621	-1.2468	-1.4217	-0.92369	-1.2867	-1.3941	-1.1148	-1.302	-1.4877	-1.2469	-1.2099	-1.1372
YBR170C	0.58726	0.98648	1.5445	0.63587	0.71838	0.56996	0.35958	0.4143	0.24761	-0.23802	-0.76191	0.19176	-0.098259	-0.95373	-0.56174	0.37834	-0.77736	-0.38074	-0.37849	-0.18768	-0.71121	-0.44261	-0.61553	-0.52718	-0.45801	-0.69881	-0.48929	-0.46295	-0.42065	-0.34533	-0.12261	-0.35827	-0.41362	-0.20644	-0.23676	-0.40057
YBR171W	0.11922	0.92477	0.75336	-0.032602	-0.35975	-0.65299	-0.98528	-0.82806	-1.0709	-0.25519	0.1304	-0.033108	0.21009	-0.74623	0.029424	0.50355	-0.45077	-0.65074	0.64479	-0.28919	-0.76998	-0.28759	-0.74286	-0.42535	-0.4355	-0.66262	-0.34393	-0.46883	0.34931	-0.41888	-0.31497	-0.44527	0.28841	-0.52259	-0.42966	0.34492
YBR172C	-0.01258	0.19185	-0.27652	-0.29579	-0.99028	-0.6717	-0.78874	-1.3736	-1.3931	1.5374	1.0681	0.58047	1.3893	1.0191	0.80996	1.164	1.0276	0.36908	0.75497	0.2299	-0.14833	0.21246	0.0088859	-0.12624	0.36664	0.12238	-0.082194	0.47338	-0.18561	0.19578	-0.16196	-0.060681	0.05748	0.30725	-0.0579	0.43071
YBR173C	0.36353	0.48461	1.5207	0.85414	0.089353	-0.32415	-0.93279	-0.99804	-0.80333	0.52973	-1.0543	-1.1825	0.44272	-2.0439	-1.0186	0.91941	-1.5318	-1.4677	0.57444	-1.3777	-2.6241	-0.30486	-2.5005	-1.7708	-0.89095	-1.9225	-1.5899	-0.90962	-1.6885	-1.5978	-0.84279	-1.7117	-1.0377	-0.94689	-1.5653	-1.0887
YBR174C	0	0.056163	0	0	0.59504	0.71437	0.15317	0.57589	0.14546	0.49638	-0.11049	-0.31584	0.037225	-0.40262	-0.18282	0.25567	-0.018672	0.066323	0.27613	0.029339	0	0	0	0	0	0	0	0	0.03318	0	0	0	0	0	0	0.36655
YBR175W	0.022355	0.010111	0	0.10685	-0.054791	0.41778	0.072218	0.0092492	0.12801	-0.038712	0.24098	0.493	0.068083	-0.12318	0.62098	0.12377	-0.18919	0.26316	-0.22376	-0.71928	-0.67495	-0.72831	-0.75966	-0.60051	-0.7544	-0.51259	-0.63013	-0.43278	-0.78775	-0.74859	-0.42668	-0.4694	-0.46763	-0.53759	-0.44783	-0.060981
YBR176W	0	-0.03909	0	0	0	0	0	0	-0.45264	-0.35703	-1.0874	-0.021697	0.068584	-0.35782	-0.22088	-0.82568	0.05357	-0.083546	-1.2705	-1.1547	-1.5187	-1.6142	-1.567	-1.1098	-1.8705	-1.5769	-1.2605	-1.4668	-1.0193	-0.9451	-1.4291	-0.95514	-0.60133	-1.1838	-1.0717	-0.82213
YBR177C	-0.50255	-0.39531	-1.013	-1.9016	-2.2275	-2.6539	-2.5205	-2.6721	-2.5488	-0.67732	-1.6497	0.053467	-1.1501	-1.8737	-1.1425	-1.1728	-1.7492	-0.025637	-1.1729	NaN	-2.3128	-2.4681	-2.8244	-1.9079	-2.8535	-2.658	-1.9153	-2.0706	NaN	NaN	-2.2338	-2.4374	NaN	-2.4472	-2.512	-0.84435
YBR178W	0.067218	-0.036788	-0.20868	-0.35145	-0.69995	0.1022	-0.2868	-0.19908	0.061245	-0.33102	-0.49501	-0.39467	-0.7216	-0.42188	-0.38597	-0.37064	-0.12251	-0.55736	0	0	0	0	0	-0.028116	-0.075466	0	0	0	0	0	0	0	-0.029939	0	0	-0.062726
YBR179C	-0.43406	-0.65957	-0.30636	0.35814	0.97777	0.84911	0.36755	0.41729	0.36116	0.79363	2.4199	3.0315	0.52211	2.5596	2.3697	0.59768	2.6361	2.7545	0.99057	1.9766	1.5017	0.66509	1.3796	1.9535	0.58079	1.492	1.5844	0.73398	1.6128	1.5453	0.54092	1.3586	1.8837	0.66773	1.5409	1.5108
YBR180W	-0.027509	0.39588	2.2295	3.8819	3.3777	3.3936	3.7803	3.102	3.3212	0.073173	0.86979	1.4577	0.056438	0.46815	0.79889	1.6927	1.2938	1.3842	4.5853	4.1597	3.1521	5.0136	4.1964	4.0942	4.8763	4.1899	3.5818	4.7266	3.6525	3.1036	4.1457	3.2853	3.302	4.3109	3.1465	3.0789
YBR181C	-1.6745	-2.0562	-2.2728	-3.1086	-2.3314	-2.1983	-2.2086	-1.6791	-1.4765	1.4258	3.105	2.5143	0.59254	1.8427	2.7335	1.1309	3.3104	3.3212	1.0665	2.8538	1.3246	-0.037494	1.72	1.5492	0.15797	1.5482	1.5891	0.082454	2.144	1.5196	0.39659	1.3193	1.8632	0.39475	1.3384	2.1201
YBR182C	0	0.28063	0.19627	-0.19338	-0.0019803	-0.1764	-0.077258	-0.31796	-0.35263	0.17696	0.2649	0.81215	-0.1493	0.10643	-0.11515	-0.1964	-0.050417	0.3557	0.023416	0	0	-0.13013	0	-0.15271	-0.23711	-0.2941	0	0	0	-0.047243	0	-0.052381	0	0	0	0.057541
YBR183W	-0.065149	0.24803	-0.0086403	0	0.13228	-0.43585	0.33766	0	-0.66866	0.12039	0.71958	1.3539	0.26712	1.1857	0.89308	-0.14934	0.96868	0.76619	-0.86676	-0.32173	-1.2492	-1.3836	-1.0248	-0.63676	-1.183	-0.87398	-0.37539	-1.1122	-0.33526	-0.41107	-0.8279	-0.1988	-0.24226	-0.73878	-0.44114	-0.15586
YBR184W	0.63875	2.1419	3.5437	2.685	2.93	1.7826	1.2062	1.3032	1.531	0.20861	-0.32497	0.54049	0.36747	-0.1958	-0.016462	1.313	-0.050622	-0.088801	1.6427	0.88464	0.29409	1.7215	0.73859	0.57644	1.1765	0.59832	0.52628	1.1369	0.4114	0.37175	0.56688	0.49411	0.30505	1.3322	0.35461	0.13802
YBR185C	-0.46274	0.10295	-0.13839	-0.99731	-1.1842	-1.331	-1.4337	-1.733	-1.3969	-1.6889	-0.67817	-0.10702	-1.3795	-1.8387	-0.2791	-1.1755	-1.5212	-0.50022	-1.5174	-0.89143	-1.5619	-1.6379	-1.7891	-1.1725	-1.9966	-1.6802	-1.3582	-1.707	-1.0908	-1.4648	-2.1333	-1.6623	-1.2224	-1.9453	-1.4737	-0.97659
YBR186W	1.2562	2.1466	2.8492	2.317	2.019	1.0376	0.53283	0.91485	0.6463	0.70008	1.593	1.1601	1.9048	1.4577	1.3698	1.5686	0.78535	0.56043	0.73662	0	0.2395	NaN	0	0.016104	0.071498	0.051053	0	0	0.028086	0	0.024976	0.088236	0.068404	0	0	0
YBR187W	0.33449	1.2704	1.1926	-0.011607	0.27587	0.90094	-0.24506	-0.058419	-0.41978	0.75535	2.4116	2.0194	0.66328	1.4102	2.0123	1.2552	1.7594	1.5624	1.4581	1.1261	-0.17053	1.1623	0.30308	1.0901	0.25447	1.1785	0.89737	0.36965	1.9478	0.69159	1.0511	0.90884	1.6389	0.58598	1.2367	1.9313
YBR188C	0.12478	0.24756	-0.56699	0.051726	-0.059167	-0.45303	-0.63554	-0.44808	-0.22344	-0.39088	-0.053838	0.58187	-0.42522	-0.15605	0.2109	-0.70842	-0.24855	-0.4655	-0.14666	0.095567	-0.77266	0.26548	-0.14851	0.11481	-0.033425	-0.35813	0.11578	-0.10996	-0.34133	0.078122	0.20529	0.24305	0.12281	0.38372	0.18761	0.051659
YBR189W	-1.7386	-1.6665	-2.5183	-3.6548	-3.2247	-2.6427	-2.2559	-1.6274	-1.0966	1.8902	3.4183	2.8664	0.81514	2.0178	3.0118	1.5217	3.8049	3.5236	1.7237	3.0754	1.7255	0.57261	2.5313	1.9654	0.65803	2.2125	2.1151	0.69023	2.9387	2.022	0.77532	1.9267	2.5178	0.74742	2.1445	3.0872
YBR190W	-0.0717	-0.033811	-0.40217	-0.50517	-0.46011	-1.3963	0.01486	-1.0255	-1.092	0.26382	1.7077	1.8046	-0.0038555	2.3956	2.1411	0.64481	1.6898	1.9566	0.2596	2.4738	0.89873	-0.85649	1.3805	1.5105	-0.51704	1.3973	2.0006	-0.29617	1.3103	1.7669	-0.24985	1.7228	2.4397	-0.36557	1.3344	1.8889
YBR191W	-0.95786	-0.45851	-1.6287	-2.5008	-1.7065	-2.2783	-1.6298	-0.91353	-1.0555	1.8917	2.7953	3.6365	1.4509	3.2967	2.6645	1.5284	3.5745	3.9846	1.6037	3.7673	2.5019	0.67744	2.8695	3.01	0.91031	2.8849	3.3645	0.88872	3.1286	2.481	0.98132	2.8665	3.6445	0.86535	2.8349	3.1387
YBR192W	0.11709	0.22271	-0.25306	0.060827	0.47627	-0.092574	-0.20712	0.16599	-0.30189	-0.099446	-0.14068	0.94707	-0.059751	-0.036324	0.25484	-0.20029	-0.20229	0.72985	0.27321	0.78859	1.4143	0.84341	1.505	1.3912	0.21696	1.37	1.0385	0	0.60725	1.2087	0	1.0784	0.59431	0.15189	0.61316	0.86865
YBR193C	0.18184	0.037358	-0.15391	-0.72576	-0.98468	-0.23432	-0.21998	-0.461	-0.45911	-0.1632	-0.92309	-0.43284	-0.66627	-0.93485	-0.59876	-0.4458	-0.32176	-0.20398	-0.59892	0	-0.1405	-0.22786	0.055888	-0.70235	-0.088657	-0.50203	-0.89981	-0.35854	-0.34506	-0.34047	-0.69637	-0.83967	-0.57316	-0.40237	-0.32115	-0.37532
YBR194W	0.064443	0.010794	0	0.10655	0.097094	0.19742	0.17555	-0.040908	0.075905	0.13815	0.10192	-0.14113	0.19167	0.39327	0.089192	-0.023668	-0.26321	0	-0.1524	0	0	-0.5361	0	-0.13572	-0.10011	0	0	0	-0.33022	0	0	0	0	-0.21511	0	-0.24213
YBR195C	0.1174	0.46478	0.51905	0.1605	1.1995	1.6756	0.75178	0	0.95204	1.013	2.039	1.0706	0.43979	0.70622	1.7093	1.8087	1.7328	0.8763	1.4481	0.17583	0	2.2439	1.1385	0	0.72453	1.3347	0.0020946	0.45107	1.1129	0	0.71402	0	0	0.58811	0.12957	0.91006
YBR196C	-1.06	-1.3368	-1.9025	-2.4426	-1.8927	-1.5605	-2.3357	-1.8915	-1.7167	-0.049558	-0.30272	0.058999	-0.9907	-0.34017	-0.35039	-1.2453	-0.58031	-0.50136	-1.848	-0.74214	-2.1949	-2.3135	-1.6587	-1.1632	-2.3561	-1.4459	-1.1782	-2.0692	-0.91161	-2.146	-2.1429	-1.6051	-1.5961	-1.5636	-1.2807	-1.8632
YBR197C	0.2541	0.32981	0.28153	-1.1848	-1.151	-1.2545	-1.1356	-0.87474	-0.71568	1.1016	2.4492	2.2562	0.88947	2.0294	2.3445	0.63014	1.868	2.097	0.93134	1.7773	1.3418	-0.32162	0.75479	0.9951	-0.27837	1.059	1.1439	-0.15001	0.8989	1.1061	0.067918	1.5396	1.5185	0.035859	0.91793	1.0161
YBR198C	-0.11378	-0.095605	-0.10602	-0.74867	-0.6417	-0.91688	-0.81661	-0.68374	-0.8818	0.18937	0.69718	1.5962	0.35349	1.011	0.72611	0.5146	0.4828	1.0849	0.34154	1.0278	0.9317	-0.3792	-0.0035266	0.4089	-0.44121	0.18177	0.50887	-0.20513	0.31269	0.52811	0.049931	0.49283	0.97995	-0.18386	0.46137	0.59367
YBR199W	-0.0074051	-0.11068	-0.019308	-0.99815	-0.65873	-0.58013	-0.57748	-0.089114	-0.4039	0.038494	-0.090947	0.60461	0.25494	1.5786	-0.41513	-0.61415	-0.31797	0.33624	-0.90898	0.23922	0.45523	-1.2885	0.20191	0.67323	-0.49572	0.11624	0.48831	-0.093724	0.25181	1.1292	0.18108	0.50018	0.90226	0.43024	0.49997	0.33121
YBR200W	-0.92887	-0.28354	-0.60078	-0.1908	-0.29871	0.022492	-0.83764	-0.133	-0.11839	0.23272	-0.4909	0.44657	-0.080673	-0.38511	-0.38562	-0.067948	-0.13103	-0.12794	0.24448	1.0154	0.10491	0.19765	0.73832	1.0199	0.04756	0.74067	1.1512	0.22563	1.4045	1.1502	0.43191	0.97323	1.2745	0.77013	0.685	0.784
YBR201W	0.071552	0.25694	0	0.29972	0.2099	0.72607	0	0.67766	0.82509	0.54661	0.50241	0.14336	0.56965	0.50703	0.62523	0.94527	0.62589	0.48883	0.55786	0.48505	-0.090324	0.022198	-0.17478	0.53361	0.58527	0.58868	-0.032394	0.30485	0.33379	0.55054	0.80275	-0.040309	0.89241	0.48784	-0.092561	0.30166
YBR202W	0.27389	-0.17759	0.10992	-0.98949	-1.0758	-1.2644	-1.4536	-1.4339	-1.1572	-0.54567	-0.24381	-0.43811	-0.81451	-0.71504	-0.64723	-1.0807	-1.1317	-0.66299	-1.5735	-2.3729	-2.9625	-2.4796	-2.6498	-2.4431	-2.3939	-2.5724	-2.3452	-2.4753	-2.2388	-2.4686	-1.788	-2.6733	-1.5654	-2.3087	-2.1128	-1.892
YBR203W	-0.21551	-0.38035	-0.70007	-1.1502	-0.78233	-0.2573	-0.63765	-0.22118	-0.22017	0.88473	0.71999	1.0503	-0.13135	0.27597	0.22641	0.16061	0.59464	0.43329	-0.47147	-0.59131	-0.76114	-0.71958	-0.34087	-0.66756	-0.4622	-0.73284	-1.0165	-0.53842	-1.0974	-0.57689	-0.34294	-0.62359	-0.75642	-0.37001	-0.72323	-0.67489
YBR204C	-0.30037	0.62999	0.53705	0.311	1.0091	0.90292	0.33354	0.15284	0.43187	-0.54157	-1.498	-1.1075	-0.35564	-1.1665	-2.0306	-0.37728	-1.8053	-1.47	-0.077053	-0.87455	-1.4631	0.73259	-0.62076	-0.74836	0.29616	-0.80083	-0.93687	0.13094	-0.81527	-1.1772	-0.51324	-1.0863	-0.78074	-0.034577	-1.047	-1.3776
YBR205W	-0.3322	-0.059461	-0.43792	-0.21548	0.034	-0.49478	-0.46207	-0.60143	-0.38753	-0.52585	-0.22783	0.66808	-1.0368	-1.1361	-0.20574	-0.79174	-0.81274	-0.13829	-0.19836	-0.46944	-0.80533	-1.0183	-1.1033	-0.8718	-0.88639	-0.63574	-0.65668	-0.83866	-0.29488	-0.41832	-0.73528	-0.75884	0.039707	-0.96421	-0.71912	0
YBR206W	0.20855	-0.14441	-0.2229	-0.24766	-0.57138	-0.4416	-0.78748	-1.0043	-0.85044	-0.43535	-1.0607	0.14859	-0.92043	-1.3976	-0.94004	-0.80733	-1.0692	-0.18212	-0.84556	-1.1948	-1.3909	-0.96469	-2.2456	-2.3165	-1.1944	-1.1884	-1.0618	-1.1787	-0.53289	-1.0948	-1.138	-0.99522	NaN	-1.3154	-0.83342	-0.65225
YBR207W	-0.24981	0.027363	1.0079	1.8753	2.0667	1.9604	1.471	1.326	1.3536	-0.76469	-1.1585	-0.73079	-0.79204	0.018251	-1.2452	-0.008748	-0.73337	-0.55442	1.9807	1.0907	NaN	1.5486	0.67617	0.67947	1.3409	0.65615	0.32318	1.4256	0.84783	0.17052	1.4371	0.77053	0.53135	1.067	0.17161	-0.1279
YBR208C	0.64437	-0.28225	-0.795	-1.1849	-1.6536	-1.7392	-1.7968	-1.3351	-1.4815	0.69995	1.2248	1.2555	0.45661	1.2377	1.4018	0.23941	1.3447	0.86415	0.44178	0.89055	1.7609	0.12375	0.9022	0.82697	-0.098121	1.001	0.90099	-0.10232	1.2202	0.89276	-0.4067	0.68041	0.79167	-0.17756	0.55019	0.57822
YBR209W	0	0	0	0.051741	0	0	0	0	0	0	0.40725	0	0.13366	NaN	0	0.05983	0	0	0	NaN	0	-0.098623	0	0	0	0	NaN	0	0.2372	0	0	0	0	0	NaN	NaN
YBR210W	0.050366	-0.096554	-0.27527	-0.4387	-0.15921	-0.64504	-0.21549	-0.23372	-0.30165	0.046027	0.13984	0.73719	0.090253	0.44843	0.066435	0.091576	-0.24858	-0.1851	0.055833	0.36466	-0.46466	-0.29424	-0.20148	-0.12993	-0.15812	-0.078499	-0.16431	-0.2557	-0.33017	-0.25206	0.17702	NaN	0.02792	-0.088078	0.10222	0.23427
YBR211C	-0.13837	0.16054	0	-0.099542	0	0.29188	0.0010685	0.21839	0	0.11557	-0.11032	0.4749	-0.20102	0.51703	0.10742	-0.1338	-0.20683	0.023049	0.16188	0.073948	0	0.42074	-0.11864	NaN	0.22769	0.080485	0.17158	0	0.30866	-0.0079353	0.87907	0.091998	0.41151	0.57723	0.45862	0.25615
YBR212W	0.16337	0.16106	0.53636	-0.045035	-0.0080138	0.15313	0.14353	1.0118	0.77159	-0.83379	-2.0213	-0.99609	-0.68768	-1.6374	-1.6837	-1.05	-2.1144	-1.5711	-1.0418	-1.6296	-1.7726	-0.51353	-0.90225	-0.89356	-0.49814	-0.55047	-0.52504	0.13736	-0.44126	0.10148	0.44059	-0.37457	-0.20473	1.2173	-0.39242	-0.1504
YBR213W	0.31719	-0.081749	0.01576	0.075037	0.11429	0.39656	0.12569	0.5427	0.4288	0.51648	-0.30236	0.23483	-0.16846	0.051751	0.615	-0.2245	0.51471	-0.20255	-0.11411	0.42627	-0.090267	0.14132	0.73091	0.53401	0.36586	0.51687	0.57456	0.36957	-0.59232	0.62714	1.0174	0.88961	1.0278	0.2326	1.118	0.027851
YBR214W	0.22745	0.21388	-0.59295	-1.3961	-1.5357	-1.5447	-1.5227	-0.98118	-0.58181	-1.165	-2.6239	-2.3946	-1.4922	-1.2851	-2.0752	-1.4376	-2.3808	-2.6311	-2.1932	-1.7331	-3.3909	-3.0744	-2.455	-2.6041	-2.1146	-2.4574	-1.9721	-1.6355	-2.1552	-0.97221	-1.2315	-1.044	-1.2225	-1.232	-1.1003	-0.38627
YBR215W	-0.17773	0.20737	0.53302	-0.53368	-0.48828	-0.31205	-0.12919	-0.023268	-0.13245	0.26599	0.20664	0.43506	0.29405	0.66296	0.28234	0.086295	0.15545	0.50303	0.58644	0.59373	NaN	-0.057035	0.25322	0.3834	0.29228	0.072163	0.16203	0.27163	0.0048346	0.75907	0.46688	0.36843	0.26832	0.52202	0.60838	0.39954
YBR216C	0.086708	0.58766	0.59172	-0.46977	-0.76708	-0.55591	-0.64564	-0.43122	-0.49667	-0.38171	-1.1977	-0.66569	-0.34232	-0.79837	-1.0721	-0.57174	-1.1665	-0.95235	-0.76969	-1.0637	-0.68911	-0.81763	-1.0528	-0.62371	-0.83705	-0.77573	-0.48539	-0.1894	-0.29774	-0.20878	-0.71246	-0.62402	-0.23395	-0.19123	-0.21782	-0.23628
YBR217W	0.047434	-0.59385	0.58681	0.56837	0.72951	0.34683	0.043934	0.40267	0.4257	0.3759	0	0.055725	0.21649	0.264	0.21234	0.33181	0.38087	0	0.070317	0	0.1305	0.08814	0.089552	0.034823	-0.17365	0	0	0	-0.074111	0	0	0.17466	0.15964	-0.12409	0.13036	0.19861
YBR218C	0.33896	0.10856	-0.64319	-0.39898	-0.76095	-1.0197	-1.0017	-1.0668	-0.87407	-0.17551	-0.17891	-0.37126	-0.61073	-0.2957	-0.12626	-0.75849	-0.58582	-0.42772	-0.88372	-0.53743	-0.46962	-1.2248	-0.45859	-0.8705	-0.87036	-0.64451	-0.86481	-0.81078	-1.4933	-0.75016	-1.0809	-0.53613	-0.93917	-0.9735	-0.74841	-0.26357
YBR219C	0.37342	0.43242	0	0	-0.48814	-0.61769	-0.31027	0.0095481	-0.32175	1.2469	1.3249	1.1595	0.82483	0.86241	1.0909	0.71572	1.2539	0.58001	1.1369	1.2105	0.73489	0.71282	0.8175	1.3075	0.7263	0.61824	0.95131	0.82841	1.0274	1.0401	0.83019	1.2075	1.5391	0.7002	1.0791	1.396
YBR220C	0.13881	-0.061751	-0.23902	-0.64858	-0.79721	0.02675	-0.026968	-0.09591	0.081825	0.63717	0.91891	1.0612	0.18749	0.8305	0.65649	0.065	0.49515	0.64382	0.37279	1.2476	2.1663	0.35711	1.3213	1.5634	0.20384	0.9805	1.417	0.3022	1.2052	1.4006	0.41434	1.0527	1.6001	0.46838	1.061	1.3789
YBR221C	-0.34807	-0.0030725	0.084978	-0.85019	-0.68521	-1.4478	-1.4437	-1.1622	-1.1427	-0.57215	-2.2661	-1.341	-0.6936	-2.0458	-1.9851	-0.70589	-3.3423	-2.1542	-0.52702	-3.0755	-3.8875	-1.7927	-3.7172	-2.8241	-1.7599	-2.8397	-2.3316	-1.6843	-1.6596	-1.8334	-1.4103	-1.3661	-1.5779	-1.5045	-1.9739	-1.3014
YBR222C	-0.078207	-0.20378	-0.67862	-1.6368	-2.0319	-1.8853	-1.9491	-1.6953	-1.6361	-1.0689	-0.74758	-0.80068	-1.2176	-1.2503	-1.4959	-0.95753	-1.8836	-1.702	-1.3847	-1.5709	-2.008	-1.9666	-2.363	-1.6686	-1.6896	-1.4755	-1.11	-1.603	-1.161	-0.94021	-1.2017	-0.85184	-0.72295	-1.4953	-0.96071	-0.48489
YBR223C	0.045857	0.48483	-0.34058	-1.2676	-1.265	-1.0415	-0.91783	-0.69004	-0.82458	0.47949	1.0727	1.7201	0.23289	1.2764	1.3334	0.38479	1.1805	1.3777	0.23588	1.0967	0.50619	-0.28849	0.24732	0.751	-0.27085	0.37489	0.64862	-0.021746	0.49168	0.52326	0.25269	0.70793	0.97328	0.049856	0.8709	1.0942
YBR224W	-0.52595	-0.25469	-0.83629	-1.0287	-1.5462	-1.5193	-1.4392	-1.3322	-1.4502	0.1047	1.1711	0.87958	0.34167	1.0833	1.1758	0.17171	1.047	0.79053	0.3437	1.0442	0.55257	-0.072184	0.5862	0.8071	-0.20931	0.57356	0.8636	-0.043502	0.98676	0.88428	-0.13017	0.68436	1.1251	0.33323	0.63911	0.79458
YBR225W	0.34901	0.17419	0.39478	-0.47796	-0.51818	-0.70863	-0.25831	-0.35271	-0.37207	-0.55651	-0.52	-0.53933	-0.40203	-0.6744	-0.88994	-0.74827	-0.81112	-0.69677	-1.1808	-1.5014	-0.71487	-1.2182	-0.62693	-1.168	-1.015	-0.83687	-1.1374	-0.60654	-1.9336	-0.57224	-0.23188	-0.52324	-1.2636	-0.56852	-0.52711	-0.27954
YBR226C	0.34002	0.6754	0.42802	0	0.10768	-0.067704	0.27191	-0.18035	0.06072	1.4184	0.14656	0	0.48663	0.077987	0.53996	0.92571	0.10257	-0.16631	0.13186	0	-0.059475	0.2514	0.028367	0	0.056623	0	0	0	0	0	0.076391	0.020573	0	-0.036813	0	0
YBR227C	-0.042129	0.53925	-0.14387	-1.097	-1.2005	-1.4149	-1.1044	-0.9184	-0.88213	0.27384	0.78545	1.4299	0.045404	0.86081	0.94167	0.194	0.89174	0.95578	-0.40941	-0.37996	0.30997	-0.86903	-0.30031	-0.10727	-0.61944	-0.32269	0.051285	-0.75518	0.26804	0.047133	-0.69644	-0.20139	0.11823	-0.67998	-0.31237	0.17408
YBR228W	0.29658	0.1878	0.02546	-0.50619	-0.50269	-0.48299	-0.31069	-0.59709	-0.38249	0.17407	0.3297	0.64746	0.12405	0.068553	0.67385	-0.07674	0.070499	0.036983	-0.13079	0.0074947	-0.46105	-0.044216	-0.21795	-0.16521	-0.48924	-0.21986	-0.086624	-0.32699	0.26433	0.25008	-0.37756	-0.11011	0.55237	0.15021	0.089478	0.015859
YBR229C	-0.58701	-0.16049	-0.30603	-0.72764	-1.3079	-0.93069	-1.0141	-0.9381	-1.269	-0.5531	-1.0559	-1.1163	-0.68865	-1.134	-1.2943	-0.99001	-1.3817	-1.2819	-0.96153	-1.5926	-1.2997	-1.712	-0.96284	-1.5755	-1.0352	-1.3302	-1.6025	-0.68059	-2.3771	-0.98433	-0.56107	-0.9361	-1.4806	-0.59451	-0.71509	-0.19125
YBR230C	-0.43935	-0.14892	0.15005	-0.64673	-0.76409	-1.169	-1.8002	-1.3491	-1.0603	-0.16903	-2.0063	-2.5761	-0.5045	-2.5099	-2.2995	-0.53762	-2.1507	-3.1667	-0.78717	-2.0988	-3.4354	-1.3877	-2.6659	-2.4795	-1.5488	-1.7905	-1.8384	-1.5469	-1.4993	-1.3771	-0.83151	-1.2088	-0.8778	-1.4182	-1.3621	-0.81525
YBR231C	0.10308	0.93063	1.5753	-0.01325	1.0356	0.42745	0.58373	0.64523	0.29694	0.49386	-0.076811	0.68432	0.35459	0.38433	0.25973	0.87896	0.20426	0.58673	-0.10603	-0.17222	-0.30159	-0.81736	-0.72195	-0.39418	-0.56179	-0.44561	-0.31123	-0.48579	-0.067094	-0.17904	-0.34439	-0.19136	-0.20832	-0.26264	-0.28935	-0.16728
YBR232C	0	0.4508	-0.46963	-0.087152	-0.073288	-1.0202	-0.79839	-1.1004	-1.0471	0.087453	1.3171	1.0146	0.0094345	1.0037	1.1287	-0.0051964	1.0773	1.0113	0.4039	0.75844	0.69291	0.33534	0.49067	0.78616	0.023174	0.056979	0.55723	0.062095	0.68247	0.46701	-0.024807	0.47868	0.88607	0.4525	0.44873	0.37919
YBR233W	1.1783	1.2628	2.9401	2.7997	3.4109	2.9434	2.1656	2.5986	3.1477	0	-0.019156	0.66157	0.096518	-0.87078	0.087377	1.1297	-0.087162	0.26649	1.9511	0.45284	1.1554	2.3997	1.9799	0.93359	2.3357	2.2766	1.5499	2.4206	1.0546	1.3902	1.6463	1.2423	1.0623	1.0687	0.68996	0.34225
YBR234C	-0.016882	0.11912	-0.035406	-1.0157	-1.1577	-0.7981	-1.0581	-1.1353	-1.0219	-0.57622	-1.5079	-0.61418	-0.57478	-1.5125	-0.73599	-0.27398	-1.518	-0.56648	-1.056	-1.2034	-2.2893	-1.9563	-2.4441	-1.8499	-2.284	-1.956	-1.5207	-2.273	-1.2415	-1.3117	-1.5162	-1.0626	-1.0306	-1.8775	-0.99692	-0.74065
YBR235W	0.15677	0.39397	1.0196	0.25258	0.4275	-0.34084	-0.64034	-0.41441	-0.64818	-0.28588	-0.67626	0.058107	-0.36729	-0.40129	-0.45728	-0.076633	-0.36161	0.089414	0.21235	0	0	-0.29651	-0.067979	0	-0.41369	0	0	-0.0017006	-0.19173	0	0	0	0	-0.27628	0.030857	0.083602
YBR236C	0.29391	0.43481	0.46762	-0.69869	-0.63112	-0.52427	-0.66599	-0.69303	-0.98791	0.23044	0.0065162	1.0377	0.056525	0.35366	0.194	-0.19232	0.57412	0.30297	NaN	-0.5778	-0.31635	-1.0529	-0.63632	-0.19834	-1.216	-0.50523	-0.37384	-1.0328	-0.56301	-0.27629	-0.66327	0.1213	-0.028977	-0.72964	-0.18669	-0.27295
YBR237W	-0.092635	-0.14843	0.90895	-0.19643	-0.35079	-0.65333	-0.63413	-0.38442	-0.30633	0.21547	0.8707	0.74543	-0.11628	0.13303	0.585	0.20584	0.22679	0.99122	0.08382	0.87062	-0.99457	-0.53634	-0.14067	0.32801	-0.30005	0.18345	0.4217	-0.5471	0.21952	0.26947	-0.24218	0.033316	0.59248	-0.21719	0.10674	0.80438
YBR238C	0.19839	0.15413	-0.16648	-0.68692	-0.21452	-0.74636	-0.82924	-0.63198	-0.73938	2.4873	2.1143	1.7557	1.6793	1.2193	1.3902	1.3889	1.4291	1.28	1.6739	1.1934	-0.15823	0.64388	0.22465	0.66342	0.9911	0.68878	0.69329	0.54646	0.75774	0.4577	0.76521	0.72277	0.88314	0.74466	0.60932	1.1081
YBR239C	-0.34432	-0.029705	0.036752	-0.85115	-0.25966	-1.0695	-0.80839	-0.79415	-0.84485	0.57822	1.287	1.6272	0.36484	1.2037	0.89056	0.57419	1.175	1.0735	0.31097	0.4589	-0.61262	-0.17308	-0.024224	0.36396	-0.092467	0.22937	0.18515	-0.099857	0.26195	0.27964	0.14902	0.12243	0.6314	0.0099785	0.254	0.4954
YBR240C	0.91507	0.50605	0.32121	0.12409	0.35309	0.18776	0.0075738	0.29442	0.12892	0.12996	0.65317	0.72277	0.2307	0.90655	0.77832	0.20241	0.72995	0.62136	-0.71707	-0.53915	-1.4956	-1.2568	-1.1248	-0.86522	-1.4065	-0.96033	-0.55808	-0.82879	-0.66522	-0.46105	-0.74337	-0.30477	-0.18295	-0.28181	-0.49655	-0.457
YBR241C	0.1451	0.41081	0.042679	-1.1542	-1.2576	-0.58664	0.10626	0.64319	0.59928	-0.22065	-1.6081	-1.4088	-0.82518	-2.3225	-1.8378	-0.6439	-1.8046	-1.5137	-0.88722	-0.82212	-0.73387	-1.0797	-0.71964	-0.85256	-0.72703	-0.095018	-0.0067407	0.094772	0.59581	0.72268	0.5737	0.51381	0.62038	0.53841	0.71874	1.2337
YBR242W	0.15467	0.58259	0.84114	-0.35068	0.045184	-0.23459	-0.19602	-0.50367	-0.4627	0.79957	-0.26032	0.5206	0.29426	-0.36223	-0.019053	0.30675	0.23928	-0.050479	1.1445	0.452	0.15803	0.52749	1.0193	1.1652	0.71814	1.2785	1.1538	1.0692	1.9285	1.2242	0.88787	1.5386	1.5665	1.033	1.4466	1.9918
YBR243C	0.10283	0.32595	-0.062079	-0.76523	-0.44221	-0.87179	-0.91437	-0.26696	-0.45567	-0.59366	-0.32658	0.44162	-0.2882	0.011546	-0.15894	-0.73005	-0.10608	-0.070304	-0.55449	-0.17492	-0.31433	-0.65143	-0.32821	-0.1184	-0.4894	-0.16695	-0.056184	-0.46801	0.22148	0.022607	-0.46976	-0.18557	0.12135	0.00078214	-0.010092	0.20859
YBR244W	0.065904	0.049374	0.015597	0.53141	0.8154	0.25994	0.18118	0.63093	0.32813	-0.20758	1.5308	1.8602	-0.29395	1.2667	1.9136	0.26041	0.82189	1.3235	0.76082	0.94401	0.33505	1.22	0.77452	0.86729	1.0411	0.69595	0.52488	0.79324	1.2346	0.99326	1.0809	0.59893	0.96539	0.80121	0.5478	0.99076
YBR245C	-0.028815	0.28038	0.039987	-0.12453	-0.56944	-1.0456	-0.78033	-1.037	-0.90909	0.28362	1.1592	0.5514	-0.13509	0.75185	0.87354	0.084365	1.1154	0.63658	0.02091	0.91181	-0.28435	-0.53266	-0.11833	0.56673	-0.53179	0.32926	0.65759	-0.3527	0.48159	0.50424	-0.12598	0.39151	0.8802	-0.17898	0.40279	1.0157
YBR246W	0.08364	0.026671	0	0	0	0.12192	0	0.39951	0.17349	0.80937	1.5555	0	0.80787	0.06912	0.4862	0.30162	0.85686	0	-0.22663	-0.15198	-0.70837	-1.0726	-0.61665	-1.28	-0.70502	-0.70257	-0.8455	-0.70151	-0.41166	-0.43791	-0.22196	-0.20526	-0.21112	-0.47991	-0.34269	-0.044571
YBR247C	-0.088464	-0.0078484	0	0	0	0	0	0	0	1.8237	3.4369	1.5575	0.35223	1.6006	3.048	1.7144	2.9162	1.4956	0.056668	0.3224	-0.8761	-0.44082	-0.36218	-0.3187	-0.29641	-0.22125	-0.029662	-0.36129	0.29894	-0.079835	-0.16467	-0.12253	0.51358	0.095229	0.16048	0.65805
YBR248C	0.015738	0.2028	0.35004	-0.38627	-0.53607	0.016402	0.046131	0.077962	0.19752	1.3201	1.6759	2.2398	1.2017	2.46	2.6134	0.97466	1.778	2.6474	1.139	1.2305	2.131	1.0815	1.3594	1.6615	0.77032	1.4116	1.2678	0.84523	0.92826	1.4278	0.94842	1.2664	1.4366	1.2026	1.2547	1.3593
YBR249C	-0.19848	-0.24372	-0.38295	-1.797	-1.1147	0.26395	0.36084	0.64008	1.0501	1.6971	3.6125	3.4493	1.0038	2.4805	3.5086	0.73685	2.6435	3.6142	0.22711	1.7723	2.2338	-0.20817	1.4644	2.0118	0.60377	2.2594	2.1459	0.71973	1.6596	1.8355	1.0994	2.32	2.2656	1.1042	2.1319	2.2332
YBR250W	0.2069	0.9189	3.9953	3.9757	3.7681	3.3865	2.7937	2.9025	2.5544	-0.25569	0.48435	0.29034	0.44898	-0.020165	0.41495	2.1994	0.94144	0.25681	4.0258	0.87254	1.0623	3.9283	0.66355	1.1184	3.01	2.2537	0.9506	2.6442	1.4285	0.5771	2.9753	1.33	0.87583	2.4042	1.2157	0.68937
YBR251W	0	-0.07276	0	0	0	0.34859	0	0	0	0	-0.87447	0	-0.024992	0	-0.6633	-0.53151	-0.71343	0	-0.12448	0	0	-0.82789	0	0	0	0	0	0	-0.33165	0	0	0	0	0	0	-0.37811
YBR252W	0.038965	0.20901	0	0	0	0	0	0	0.3312	0.83451	2.1208	1.8201	NaN	0.7453	2.3769	0.41465	0.95895	0.84495	0.24524	0.44732	0	0.17825	0	0.23503	0	0.10758	0.26477	0	-0.27318	0	0	0	0.18658	0.031313	0	0.39071
YBR253W	0.20233	0.33014	0.87703	0.55317	0.32854	0.42264	-0.12917	0.21891	0.35483	0.9742	1.6918	1.369	0.76403	1.2649	1.4505	0.64269	1.55	1.1773	0.76879	1.2566	0.62471	0.34375	0.74912	1.0907	0.50722	0.9572	0.91762	0.29083	0.68926	0.6719	0.5884	1.0062	1.4196	0.56645	1.0676	1.0107
YBR254C	0.106	0.1322	0	0	0	0.24218	0	0.36316	0.18923	0.5839	0.56634	0.30657	0.39176	0.3895	0.76062	0.50963	0.05883	0	0	0	0	0	0	0	0	0	0	0	0	0	0	NaN	-0.02582	0	0	0
YBR255W	0.11077	0.24997	-0.085053	-0.70676	-0.19193	-0.31377	0.23502	0.37759	0.166	-0.18024	-0.32397	1.0282	-0.11085	0.62577	0.21873	-0.43865	-0.51216	0.40965	-0.6363	NaN	-0.07484	-0.98496	-0.079745	-0.00061282	-0.31701	-0.64298	-0.050606	0	-0.32471	0.03829	-0.12447	-0.09552	0.27374	-0.12787	-0.085957	-0.1802
YBR256C	0.92947	1.0758	0.9976	0.53848	0.30017	0.31514	-0.093797	0.26977	0.55012	1.0253	1.2282	1.5034	0.64691	1.3229	1.6908	0.79519	1.1654	1.5879	0.77362	0.81147	0.86129	0.46624	0.28273	1.0228	0.34192	0.37929	0.65392	0.51001	0.83892	0.7795	0.56054	0.43244	1.4033	0.99731	0.69928	0.71961
YBR257W	0.9458	1.6861	2.9068	2.2134	2.6599	2.3062	1.563	2.2585	2.6302	1.0282	1.2797	0.82176	1.853	0.4415	0.62719	2.126	0.11021	0.32857	1.404	0	0.89405	1.78	0.2703	0.94466	1.1479	1.1401	0.6801	1.1995	0.26404	0.56887	1.4211	0.64919	0.76296	0.99131	0.23143	0
YBR258C	0	0.053201	0.46648	-0.26318	0.069718	-0.16011	0.21128	-0.24441	0.121	-0.040352	0.26341	0.74393	-0.40892	0.36595	-0.025071	-0.1242	0.27463	0.11081	0.059776	0	0	0	0	0	0	0	0	0	-0.10876	0	0	0	0	0	0	-0.036061
YBR259W	-0.10277	0.23388	-0.18799	-0.38856	-0.19487	-0.44804	-0.28722	-0.49505	-0.40623	0.28319	0.48975	0.98333	0.02014	1.0768	0.65861	0.19118	0.63087	0.6072	0.28239	0.62113	-0.051405	0.045065	-0.0029969	0.3494	-0.1439	0.2208	0.72305	0.057615	0.47196	0.5628	0.086139	0.72431	0.81056	0.18993	0.38076	0.34288
YBR260C	-0.4592	0.19354	0.055863	0.033029	0.094137	-0.088198	-0.56824	-0.11518	-0.32846	0.59151	1.1267	1.3015	0.17083	1.0184	1.2161	-0.075601	1.1841	0.61494	0.64257	0.79008	0.71324	0.27089	0.74268	0.8019	0.2823	0.79601	0.85936	0.30932	1.1832	0.93619	0.11244	0.72699	0.72297	0.37427	0.61322	0.32245
YBR261C	0	0	0	-0.13016	-0.047113	-0.63744	0.25028	-0.66346	-0.62541	1.7248	2.4013	1.7309	1.0566	1.3236	1.6503	0.38134	1.2894	1.3075	0.62912	0.3203	0.27656	-0.056751	-0.020509	1.1385	0.085991	0.6941	0.75419	0.0024188	0.67051	0.45541	-0.0059986	1.3003	1.4694	0.27697	0.63211	1.01
YBR262C	-0.14742	-0.49712	-0.89537	-0.73456	-0.33575	-0.20949	-0.77418	-0.26415	-0.44582	0.10693	0.020149	0.61585	-0.33393	-0.17671	0.0024615	-0.32852	-0.67191	0.60164	-0.42671	0.027541	-0.072662	-0.6975	-0.13498	-0.10447	-0.49201	-0.12031	-0.021438	-0.3432	0.13162	0.18994	-0.12259	0.090042	0.60229	-0.27262	0.4432	0.042668
YBR263W	-0.074106	0.039787	-0.23627	-1.1266	-0.64883	-1.0122	-0.70369	-0.51937	-0.42217	-0.27191	0.019212	0.78826	-0.25271	0.20001	0.32311	-0.74072	-0.53099	0.21482	NaN	-0.43738	-1.0961	-1.6501	-0.8995	-0.11576	-1.1117	-1.2888	-0.34192	-0.72377	-0.97586	NaN	NaN	0.08582	NaN	-0.27102	0.25819	-0.024526
YBR264C	0	0.37416	0.68789	1.5433	2.532	2.7116	1.4227	2.0514	1.9891	0.20704	-0.81849	-0.32678	-0.11758	-0.62169	-0.57986	0.086105	-0.66454	-0.31205	1.0337	0.5693	0.2004	1.7921	1.409	1.2795	1.3838	1.2713	1.0057	1.5588	1.673	0.95683	2.1778	1.17	1.0399	1.8861	1.1739	0.86898
YBR265W	-0.035736	0.10678	0.10251	-0.43108	0.23327	0.76515	0.81483	0.6763	0.71633	0.2469	0.21996	0.44413	-0.43286	-0.47459	-0.065745	-0.043177	-0.55448	0.28889	0.69178	0.21181	-0.85576	0.31439	0.37698	0.069286	0.75109	0.87182	0.38523	0.60177	0.57833	0.41799	0.93174	0.74227	0.67332	0.6731	0.70145	0.4569
YBR266C	0.23092	0.13881	0.24961	-0.91244	-1.1827	-1.4016	-1.8848	-2.0364	-1.743	-1.1772	-3.1354	-1.926	-1.3778	-2.9839	-2.8068	-1.3075	-3.0301	-3.3434	-0.62939	-0.33124	-0.9965	-0.66678	-1.0181	-1.1885	-0.66886	-0.8615	-0.72471	-0.81775	-0.9318	-0.66857	-0.66038	NaN	NaN	-0.16071	-0.52642	-0.22633
YBR267W	-0.27677	0.10513	0.43396	0.93237	1.4968	1.5565	1.731	1.4389	1.4043	1.7816	2.6944	2.3937	1.5172	1.4712	1.8102	1.3782	2.5361	2.1776	2.7837	0.7946	0.84423	2.4792	1.3948	2.212	2.3307	2.0074	1.6704	1.9033	2.5599	NaN	2.7029	2.157	2.4589	1.9695	2.3715	2.3349
YBR268W	-0.094594	-0.13945	0.78648	1.8055	2.7491	2.7813	2.0281	2.0179	2.1916	-0.43593	-0.64143	0.43522	-0.88934	-0.76117	-0.22057	-0.14864	-0.2569	-0.40634	1.0525	0.8947	-0.028892	1.8333	0.72318	0.71013	1.3862	1.1613	0.81704	1.1201	1.5267	-0.13188	1.3055	0.35979	0.78617	1.0739	0.42006	0.3548
YBR269C	0.33185	-0.023981	0.42573	0.67921	0.34252	-0.042641	-0.40512	-0.20042	0.25788	-0.19798	-3.0949	-2.5591	-0.67261	-4.0173	-3.016	-0.14049	-2.9111	-2.9091	0.080463	-1.775	-2.3496	-0.28412	-1.6788	-1.8896	-0.28829	-1.1588	-1.5621	-0.41292	-1.2959	-1.3845	-0.16469	-0.91875	-0.62059	-0.20696	-0.89743	-0.81055
YBR270C	0.44885	0.38361	0.57861	-0.22866	-0.26695	-0.41127	-0.10583	-0.19447	0.14325	0.76282	-0.46976	-0.055646	0.3169	-0.61129	-0.62211	-0.23858	-0.37458	-0.13718	-0.53141	-0.77088	-1.1039	-0.6299	-1.5336	-1.3315	-0.71704	-0.97023	-1.0823	-0.86551	-0.47725	-0.61824	0.12747	-0.10404	-0.70894	-1.3715	-0.40224	-0.24876
YBR271W	NaN	0.15292	0.089384	0.10562	0.058843	0	0	0	0	1.4913	2.387	2.0683	1.521	1.4911	1.9349	0.70533	2.0219	NaN	0.086255	0	0	0	NaN	0.27102	0	0.22324	0.053168	0	0.3955	0.061601	0.47912	0.50015	0.47764	0	0.2226	0.10857
YBR272C	0.53756	0.15989	0.76026	-0.0027719	0.18547	-0.41189	-0.40113	-0.35593	-0.4003	-0.59951	-1.2441	-0.80039	-0.29983	-0.70361	-1.2661	-0.60821	-1.5848	-1.366	-0.64081	-1.3754	-0.96895	-0.69194	-1.3643	-1.0581	-0.93789	-1.4914	-1.0411	-0.75245	-0.74388	-0.69308	-0.41377	-0.94658	-0.39191	-0.49565	-0.74225	-0.80217
YBR273C	-0.40981	-0.20463	-0.92957	-2.1129	-1.0431	-0.35622	-0.19825	-0.18888	-0.00078285	-1.4007	-1.9761	-1.4369	-1.817	-2.6551	-2.246	-1.83	-2.9955	-1.9469	-1.5746	-1.1711	-1.0244	-1.2797	-0.66555	-0.82486	-0.79698	-0.19322	-0.43499	-0.61168	-0.23982	-0.45506	-0.37856	-0.68317	-0.47241	-0.25876	-0.71721	-0.47493
YBR274W	0.31635	0.67801	1.1011	-0.17007	0.55237	0.43505	0.23606	0.20269	0.049322	0.058723	-0.14572	0.21951	-0.19193	0.16774	0.14637	0.0046675	-0.38248	0.17883	-0.15716	0.38921	-0.13813	-0.24301	0.023001	0.19733	-0.18425	0.40957	-0.017307	-0.093554	0.092945	-0.068871	0.35591	0.1555	-0.42446	-0.33509	0.26275	-0.012446
YBR275C	-0.4229	0.041807	-0.57874	-0.62719	-1.1051	-0.77115	-0.42991	-0.81703	-0.87483	0.59959	1.4465	1.0032	0.86461	1.2543	1.4005	0.51159	1.3398	1.0442	0.73285	0.83375	0.44078	0.4883	0.72408	0.75782	0.57508	0.72758	0.63673	0.36965	0.8449	0.53712	0.64169	0.66307	0.88504	0.68853	0.76102	0.80759
YBR276C	-0.71916	0.12841	-0.40824	-0.91993	-0.72674	0.096831	-0.28461	0.016341	0.028958	-0.55303	-0.83321	0.29973	-0.94667	-0.5377	-0.45833	-1.4484	-1.371	-0.19026	-0.831	-0.53457	-0.13274	-0.52951	-0.77998	-0.4892	-0.38889	-0.70541	-0.59313	-0.42786	-0.30515	-0.17963	NaN	-0.59208	-0.21185	0.031444	-0.3659	-0.13102
YBR277C	0.43389	0.57019	0	0	0	0	0	0	0	0.044673	0.095725	0	0.23054	0	0.33994	0	0.46887	0	0	0	0	0	0	0	0	0	0	0	0	0	0	0	0	0	0	0
YBR278W	0.42836	0.29537	0.13419	0.090357	-0.00063016	-0.21233	-0.34493	-0.1042	-0.30229	-0.21402	-0.49054	-0.0014372	0.046902	-0.30756	-0.46193	-0.26526	-0.79369	-0.47633	-0.075985	-0.051017	-0.76592	-1.1666	-0.92676	-0.81096	NaN	-0.96929	-0.94319	-0.9258	-1.0391	-0.7275	-0.71231	-0.52778	-0.44119	-0.61019	-0.64018	-0.4703
YBR279W	-0.39601	-0.081517	-0.59307	-1.6422	-1.3226	-1.6858	-1.044	0.074412	-0.48171	-0.47879	-1.3692	-0.35617	-0.29953	-1.0212	-1.072	-0.64452	-1.4838	-1.0411	-0.45549	-1.0349	-0.71784	-0.92733	-0.56063	-0.69734	-0.29758	-0.80981	-0.82311	-0.47463	-0.68295	-0.19683	-0.12339	-0.66325	-0.47924	0.10884	-0.72391	-0.38166
YBR280C	-0.34628	0.0065655	0.66564	-0.28163	-0.76771	-0.95941	-0.96519	-0.43784	-0.67022	-1.3321	-2.4777	-2.3699	-0.58806	-2.0934	-2.6573	-1.1581	-2.4273	-2.9228	-1.478	-2.2963	-2.3928	-1.2542	-2.055	-1.6524	-1.377	-1.8959	-1.5747	-0.83997	-0.81617	-0.96739	-0.57209	-0.95604	-1.0371	0.10636	-0.9833	-0.96349
YBR281C	0.20906	0.0097234	1.2154	0.12877	0.47823	-0.118	0.068014	0.0090142	0.54826	-0.090602	0.61563	1.9466	-0.60367	0.05325	2.2669	-0.3903	0.53132	2.4165	-0.62128	1.6344	3.0689	-0.58104	1.8635	3.0453	-0.39136	3.3176	2.9995	-0.44052	3.0882	2.1789	-0.71578	2.0344	2.15	-0.5463	1.4593	1.1973
YBR282W	0.34088	0.11682	0.44663	0.6439	0.76316	0.1799	-0.019585	0.078043	-0.024297	-0.16197	0.55939	0.99152	0.61818	0.22049	0.51594	0.48168	0.54078	0.47509	0.86507	0.55768	1.041	1.4277	1.6731	1.7785	1.4664	1.3111	1.4653	1.4412	1.3093	1.0225	1.1516	1.3929	1.6709	1.0904	1.0787	1.2311
YBR283C	-0.064828	1.0247	1.4045	0.79977	0.59531	0.52496	-0.025423	0.060933	0.049619	0.34312	1.0714	1.7274	-0.44714	0.51742	1.3135	0.32433	0.74694	1.2003	0.66121	0.88581	0.81801	0.27205	0.13176	0.90811	-0.14738	0.42558	0.84004	-0.1252	0.60929	0.78573	0.19251	0.82481	1.0499	-0.27867	0.78638	1.0745
YBR284W	0.014168	0.056415	-0.13593	-0.33719	-0.20482	0.020857	-0.046585	-0.68189	-0.49044	-0.13601	0.4644	-0.18475	-0.25767	0.21546	0.44596	-0.32445	0.56964	-0.38696	0.43152	0.86708	0.44255	0.087987	0.68079	0.78906	0.022392	0.48173	0.80903	-0.046483	0.5003	0.92521	0.1101	0.75879	1.0308	0.16159	0.78033	0.72751
YBR285W	1.2192	0.19542	2.4831	2.1452	2.139	2.7453	2.5521	2.2592	2.1751	-0.18243	-2.1916	-2.2344	-0.29355	-3.7282	-2.4896	1.1543	-0.68504	-1.6731	3.0278	2.5679	1.7501	3.0123	2.7802	2.6094	3.1636	3.0146	2.6106	2.7957	3.2007	2.0328	2.7255	2.8081	2.8701	3.2786	2.6414	2.4238
YBR286W	-0.50968	-0.72327	-0.74566	-1.3356	-0.67987	-0.85459	-0.7479	-0.18386	-0.27887	-1.2386	-2.5499	-1.8932	-1.216	-2.6065	-2.4457	-1.4668	-3.2823	-2.9378	-1.7878	-2.5466	-1.3464	-1.5766	-1.3182	-0.95743	-1.117	-0.50181	-0.028993	-0.34528	0.16558	0.53721	0.0090758	0.3133	-0.14439	0.18645	0.11913	0.81328
YBR287W	0.49516	0.47353	0.1537	-0.66581	-0.74665	-0.20805	-0.22721	-0.092977	-0.051573	1.1402	-0.75517	-0.19522	0.028084	-0.9725	-0.38128	-0.11799	-0.53256	-0.82724	0.052027	-0.42859	-0.74223	-0.13728	-0.69037	-0.6292	-0.19042	0.13911	-0.41874	0.2047	0.14804	-0.37474	0.55455	0.084395	-0.3971	0.19854	0.0069807	-0.25922
YBR288C	0.067517	-0.0013736	0.48985	-0.26706	-0.61713	0.12714	0.096336	-0.39725	-0.22486	0.74104	1.0734	1.5454	0.33957	1.142	1.1559	0.36891	0.76085	0.48337	0.088796	0.95928	1.5254	0.13244	0.84089	1.0288	0.0085411	1.0086	0.9361	0.042999	0.87271	1.2372	0.33099	0.79969	1.227	0.30331	0.93488	1.1679
YBR289W	0.61372	0.44022	1.0284	0.43606	-0.21452	-0.542	-0.1221	-0.46659	-0.33833	0.052912	-0.31015	-0.054111	0.04457	-0.33408	-0.28137	-0.17837	-0.13863	-0.32894	0.16781	-0.31562	-0.070231	-0.58648	-0.20156	-0.45854	-0.47929	-0.20821	-0.33707	-0.014776	-0.72908	0.099831	-0.099375	-0.35263	-0.41585	-0.46939	-0.74948	0.095344
YBR290W	0.0056256	0.027338	0.13905	0.16538	0.5338	0.087735	-0.50558	-0.44904	-0.29204	-0.1942	0.017657	0.050117	-0.39112	-0.77678	-0.14544	-0.2486	-0.18849	-0.2684	0.37737	-0.2095	-1.0452	0.16221	-0.57907	-0.45058	0.017376	-0.34226	-0.54005	-0.4045	NaN	-0.88717	0.07869	-0.57491	-0.29814	-0.27068	-0.60498	-0.60942
YBR291C	0.16798	0.0062909	-0.19571	-0.60225	-0.19402	-1.6202	-0.6857	-1.5363	-1.1624	-0.79546	-0.40872	0.46217	-0.95892	-0.8624	-0.095348	-0.73489	-0.37789	0.5021	-0.66801	-0.64884	-0.29927	-1.0424	-0.91305	-0.59264	-0.98258	-0.85111	-0.5546	-0.94324	-0.37124	-0.4821	-0.44604	-0.46935	-0.35384	-0.88267	-0.81096	-0.13408
YBR292C	0	0	0	0	0	0	0	0.25703	0.18722	-0.08231	-0.055848	0	-0.14504	-0.34828	-0.62299	-0.40463	0.013099	-0.0076837	-0.027442	-0.027431	-0.14117	-0.2002	-0.38503	-0.24883	-0.52353	-0.50828	-0.27336	-0.40802	-0.057169	-0.15667	-0.5824	-0.30435	0.1243	-0.14944	-0.40424	-0.22607
YBR293W	0.068581	0.48101	0.48241	-0.45578	-0.1492	0.14293	0.084793	-0.26479	0.1694	-0.2825	-0.22929	-0.2429	-0.40657	-0.98223	-0.090645	-0.33259	0.08675	-0.37509	-0.38812	-0.069774	0.26423	0.0049916	1.6018	0.34711	-0.064094	1.243	0.84346	0	0.63535	0.49886	0	0.80538	0	-0.0031136	0	0.51614
YBR294W	0.16763	0.20138	0.918	0.23219	0.65716	-0.037087	0.052407	0.066433	0.26582	0.44349	-1.022	-1.0645	-0.31954	-1.2277	-1.3975	-0.27435	-0.59689	-0.92102	0.1852	-0.90701	-0.68563	-0.032636	-0.62996	-0.83348	0.013161	-0.39855	-0.99212	0.25786	-0.19036	-0.78778	0.68584	-0.52963	-0.51994	0.47526	-0.68536	-0.32942
YBR295W	0.39106	0.099868	0.22374	-0.50466	-0.59779	-1.1737	-0.87077	-0.88226	-0.83424	-0.02517	0.10683	-0.036809	-0.30767	0.083245	0.39656	-0.044749	0.63481	-0.039919	-0.85056	-0.6657	-0.84362	-1.1663	-1.0339	-0.73188	-1.0781	-0.81192	-0.71281	-1.0068	-0.42834	-0.6331	-0.76922	-0.55615	-0.54848	-1.2879	-0.87296	-0.26119
YBR296C	0.34152	0.63917	-0.10498	-0.37333	-0.71632	-0.41558	-0.1833	0.4887	0.70405	1.3293	-2.3317	-3.9374	0.66673	-1.9147	-3.3032	-0.16675	-0.37162	-3.5539	0.039774	-0.67727	-1.9483	0.15164	-1.1121	-2.5331	-0.020121	-1.1755	-1.9461	0.36213	-1.304	-1.9025	0.69393	-1.7396	-1.7498	0.58633	-1.3678	-1.7923
YBR297W	-0.36952	-0.282	-0.30884	-1.187	-0.91326	-1.2389	-0.84917	-1.272	-0.91766	-0.95262	-1.5071	-1.2382	-1.5107	-2.6251	-1.2753	-0.96859	-0.97207	-1.1628	-0.62059	-0.25334	-1.0028	-0.95805	-1.1122	-1.1816	-1.1971	-1.3472	-1.7208	-1.5048	-0.58841	-1.3781	-0.83943	-1.5041	-0.72265	-1.2686	-0.83042	-0.75591
YBR298C	0.7906	0.78295	0.24246	-0.39175	-0.077583	0.21422	-0.41638	0.077915	-0.16895	-0.22373	-0.184	0.68703	-0.38397	-0.65978	-0.08615	0.025066	-0.39838	0.88214	-0.014221	0.10012	-0.92079	-0.62032	-0.87398	-0.56923	-0.75278	-0.45986	-0.3681	-0.42737	0.071644	-0.39229	-0.50376	-0.32272	-0.39204	-0.49437	-0.37856	-0.15227
YBR299W	0	0.4985	0.2227	-0.43515	0.03652	0.05236	-0.36793	-0.29219	-0.24191	0.44456	-0.58335	1.0371	0.12421	0.63859	0.15232	0.20285	-0.074023	0.70132	0.28305	0.38932	-0.081132	-0.19812	-0.46191	-0.01304	-0.12362	0.18568	0.25014	-0.066455	-0.010755	-0.19925	0.047245	0.28277	0.0019309	-0.6924	-0.065411	-0.13343
YBR300C	0	0	-0.0055831	0	0	0	0	0.040495	0.20654	0.017202	0.18038	0	0.19193	0.18452	0.44956	0.13095	0.27105	0	-0.93378	-0.83494	-0.94645	-1.2941	-0.88741	-0.70013	-1.2175	-0.99454	-0.81687	-1.1944	-0.90347	-0.50276	-0.71025	-0.47822	-0.31734	-0.68646	-0.51739	-0.44625
YBR301W	0.42752	0.55847	0.70141	1.0366	0.98797	1.6836	1.1108	1.5618	1.6601	0.44217	0.31594	-0.52348	0.62478	0.3581	0.63717	0.91658	0.97935	0.14106	2.1961	2.251	-0.12843	1.5633	1.1669	1.487	1.7313	1.7926	1.5593	1.5722	1.7675	1.1792	1.6087	1.7232	1.8824	1.8918	1.5603	2.0002
YBR302C	-0.58578	-0.62111	-0.37848	-0.072195	0.40442	-0.78127	-0.7755	-0.99058	-0.74907	0.60186	0.90402	0.57644	0.34746	0.52568	0.84207	0.31284	0.84133	0.64134	0.33422	0.95044	1.225	-0.13817	0.8892	0.57848	-0.20074	0.72554	0.7266	-1.0466	1.0191	0.55078	-0.52204	0.45023	0.65734	-0.58172	0.61885	0.79457
YCL001W	-0.44151	-0.65348	-0.52678	-0.58048	-1.0722	-1.5502	-0.96797	-1.3686	-1.3699	0.032868	1.1883	0.97771	0.44549	0.76804	0.83693	0.41105	1.3774	0.85231	-0.36111	-0.19561	-0.67011	-0.76154	-0.78277	-0.46446	-0.8974	-0.35756	-0.33338	-0.67891	-0.376	-0.35325	-0.64457	-0.40888	-0.33225	-0.82603	-0.53484	-0.074316
YCL002C	0.11843	0.30265	0.68566	0.98211	0.88143	0.54247	0.22716	0.49761	0.74232	NaN	-0.084257	0.064844	-0.19531	-0.25893	-0.05357	-0.20838	-0.19968	-0.2674	-0.426	-0.54652	-0.61339	-0.9186	-0.78893	-0.59828	-0.93092	-0.4446	-0.56061	-0.75126	-0.30924	-0.43911	-0.70788	-0.31838	-0.27528	-0.41734	-0.6452	-0.55988
YCL004W	0	-0.30408	-0.46931	-0.81322	-1.0366	-1.1461	-0.75392	-0.8433	-0.92266	-0.39885	-0.047655	0.32935	-0.27005	-0.29741	-0.03461	-0.25	-0.30324	0.32447	-0.50683	0.36075	-0.25422	-0.84742	-0.40954	-0.11562	-0.82095	-0.000485	0.09276	-0.68076	0.18633	0.091235	-0.2545	-0.07179	0.07017	-0.5662	-0.12511	0.30038
YCL005W	0.20739	0.47957	0.55883	0	0.28136	-0.18647	0.25799	0.16106	-0.093538	0.30297	0.2725	0.65036	0.13518	0.16527	0.7353	0.34886	0.30613	0.16637	0.47262	0.19501	0.04156	0.38653	-0.16108	0.034039	-0.20135	-1.0002	-0.64226	-0.22644	-0.4757	0.011542	0.32134	-0.16395	-0.17637	0.64066	0.14063	0.18085
YCL007C	0.44785	-0.74573	0.26669	0.59708	1.4032	0.91463	0.78898	1.1016	1.1749	0.03104	0.79871	0.74014	0.28989	1.0027	0.58921	0.048294	0	0.23347	0.12873	0.30347	0	0	0.061567	0.43497	0	0.25199	0.38731	-0.0081794	0.23723	0.35468	0.054915	0.54887	0.61091	0.087974	0.1866	0.067787
YCL008C	0	0	-0.2072	-0.33756	-0.19047	-0.17583	-0.93789	-0.46643	-0.39887	-0.11562	-0.98657	-0.63962	-0.38257	-1.2134	-0.60998	-0.57762	-0.89632	-0.95496	-0.47293	-0.90226	-1.5617	-0.66703	-1.2383	-0.86309	-1.0172	-1.1785	-1.0226	-0.77947	-0.33716	-0.83812	-0.62507	-0.42137	-0.27483	-0.7374	-0.39643	0.20806
YCL009C	0.68721	0.56451	0.14496	-0.56216	-0.039048	0.35036	0.45253	0.62257	0.70841	0.66165	1.3239	2.1819	-0.031231	1.4787	1.4384	0.076272	1.064	2.0124	0.38145	1.2485	0.64835	0.020048	0.33433	1.0219	0.15069	0.58135	1.3844	0.56642	1.0346	1.4194	0.40804	0.90311	1.0963	0.75505	0.91247	1.4624
YCL010C	0	0.22631	0.51257	1.3242	1.837	1.3668	1.3695	0.78771	1.1577	-0.1713	-0.2363	0.28864	-0.18956	-0.040975	0.15308	0.078327	-0.066622	0.13065	1.1218	0.9095	0.36754	1.5301	1.1261	1.0094	1.5249	0.96786	0.85992	1.4447	0.59002	0.85515	0.83913	0.93057	0.63613	1.3173	0.90594	0.7849
YCL011C	0.067694	0.28765	0.9334	0.85736	1.507	1.721	1.0007	1.3916	1.6398	0.71464	2.0705	2.0099	0.2922	1.3027	1.9754	0.54934	1.0577	1.8753	1.0289	1.5301	0.55504	1.2453	1.2077	1.3249	1.0695	1.8314	1.4843	0.95415	1.721	1.5574	1.1429	1.5348	1.7587	0.73835	1.2395	1.4751
YCL014W	0.10071	0.09591	0.32745	-0.089787	0.0035067	-0.12634	0.086185	-0.023368	-0.10133	0.044688	-0.15791	-0.016787	-0.078053	0.34866	-0.15244	0.05016	-0.25565	-0.19763	NaN	-0.23684	-0.22493	-0.1501	-0.28465	NaN	-0.1925	-0.26583	-0.17309	-0.15155	-0.26742	-0.02527	-0.13474	-0.16936	-0.12227	-0.23526	-0.20067	-0.23151
YCL016C	0	0.33004	0.34507	-0.83761	-0.54463	-0.52822	-0.48658	-0.55112	-0.11187	-0.079369	0.051906	0.51859	-0.17999	-0.52657	-0.04296	-0.29554	-0.385	0.34601	-0.28116	0	-0.43444	-0.20868	-0.2969	-0.5498	-0.63376	-0.64711	-0.46377	-0.46244	-0.47253	-0.40979	-0.55764	-0.072184	0.16338	-0.77683	-0.2223	0.21966
YCL017C	0.2671	0.0095771	0.10906	-1.1264	-0.75449	-0.38886	-0.3947	-0.29929	-0.3301	-0.45026	-1.2886	-0.77557	-0.93156	-1.7927	-1.0998	-0.54422	-1.6387	-1.0879	-0.57308	-0.88464	-1.6675	-1.206	-1.4579	-1.3686	-0.93939	-0.97096	-0.8579	-0.69463	-0.72259	-0.82855	0.022437	-0.40832	-0.40319	-0.32848	-0.54877	-0.34922
YCL018W	0.17145	0.61676	NaN	-0.88154	-0.50739	-0.6974	-0.32059	0.28775	NaN	1.0798	0.97625	1.441	0.036084	0.79709	1.1401	0.48938	0.59907	1.2968	1.2076	1.0834	-0.19186	0.12514	-0.022221	0.5527	0.24198	1.0829	0.81522	0.29151	1.7794	0.60598	0.65063	0.88337	0.98109	0.41834	1.0752	1.1213
YCL019W	-0.41231	-0.49561	-1.066	-1.1655	-1.2824	-1.7856	-1.7732	-1.8961	-1.9886	-0.83113	-0.52503	-0.67038	-1.1052	-0.58321	-0.79061	-1.0719	-0.57736	-0.60275	-0.90812	-0.73581	-1.1035	-0.93751	-0.94272	-1.0203	-1.1928	-1.3108	-1.2046	-1.3604	-0.94873	-1.0274	-1.3146	-0.68158	-0.65223	-0.89764	-0.80114	-1.0013
YCL020W	-0.81809	-1.5951	-1.0395	-1.8829	-1.7373	-1.8905	-1.7337	-2.0296	-1.8391	-1.167	-1.3926	-0.85246	-0.83757	-1.3695	-1.5857	-1.159	-1.773	-1.0901	-1.4208	-1.2464	-2.3728	-1.4891	-1.63	-1.7903	-1.5169	-1.3944	-1.8202	-1.4062	-1.697	-1.6667	-1.5322	-1.626	-1.3906	-1.5541	-1.7231	-1.6842
YCL022C	0.013121	0	0	0	0	0.51037	0	0	0	-0.34507	0.057849	-0.020193	-0.15046	0	-0.2888	-0.62359	0.051496	0	0	0	0	0	0	-0.10945	0	0	0	0	0	0	0	0	0	0	0	-0.056119
YCL023C	0	0.034023	-0.45481	-0.48994	-0.86107	-0.7588	-1.4447	-0.96964	-0.60653	0.10956	-0.64264	-0.13482	-0.20604	-0.35159	-0.42597	-0.34438	-0.71571	-0.98646	0	0	0	0	0	0	-0.29286	0	0	0	0	0	0	0	0	-0.076397	0	-0.070685
YCL024W	0.48428	0.28552	0	0	0	0	0	0	0	0	-0.04366	-0.014002	-0.022707	-0.27938	0	0	0	0	0	0	0	0	0	0	0	0	0	0	0	0	0	0	0	0	0	0
YCL025C	-1.1091	-1.1164	-1.7278	-2.2571	-1.8293	-1.436	-1.3466	-0.91315	-0.68664	2.4923	-1.4689	-0.072082	0.3558	-0.43677	-0.69447	0.18299	-0.51238	-0.18826	1.0293	0.060509	-1.3807	0.70982	-0.97347	-1.5102	0.93726	-0.98659	-1.2633	1.002	-0.89664	-0.91018	1.3773	-0.52982	-0.7501	0.83925	-0.7991	-0.66259
YCL027W	0	0.56184	0.31347	0.047741	0.24912	0.11175	0.0072496	0.26889	-0.13319	0.68445	0.14334	1.1848	0.15143	0.74021	0.62626	0.25237	0.39766	0.65576	0.52946	0.67382	-0.041867	0.60688	0.26328	0.64909	0.4837	0.69135	0.54554	0.31404	0.29607	0.51222	0.66461	0.69961	0.69839	0.83065	0.25697	0.49331
YCL028W	-0.5012	-1.044	-0.69483	-2.1749	-1.8888	-1.1735	-1.5472	-1.0081	-0.76706	-1.1522	-0.60705	-0.12637	-1.3615	-1.5878	-0.59384	-1.5242	-1.7526	-0.83664	-1.7763	-1.4282	-1.651	-2.2131	-1.618	-1.53	-2.242	-1.2014	-1.1605	-1.4767	-1.4049	-1.0331	-0.86755	-0.81866	-1.0819	-0.8793	-0.9456	-0.56414
YCL029C	0.3774	-0.10707	-0.13327	-0.53971	-0.38765	-0.23865	0.18953	-0.2592	0.0049012	0.38698	0.44747	0.84717	0.06262	-0.039203	0.18521	-0.38432	0.073682	0.42349	-0.31852	-0.097849	-0.4183	NaN	-0.48525	-0.51149	-0.46689	-0.87585	-0.51218	-0.58061	-1.0822	-0.6688	-0.29365	-0.27891	NaN	-0.34637	-0.3228	-0.021345
YCL030C	0.19442	-0.0093878	-0.42576	-0.32025	0.13916	0.3161	0.70569	0.89811	0.80295	0.7149	2.7845	3.0252	0.044569	2.6956	2.9661	-0.48297	2.472	3.2352	-0.19466	-0.1281	1.1546	-0.054599	0.052273	2.0582	-0.18167	1.2725	1.2674	0.15626	0.78541	1.0017	0.6672	0.92459	1.4103	0.14895	0.94578	0.50588
YCL031C	-0.11733	0.50981	0.55591	-0.11636	0.46285	-0.097308	0.12886	0	0.31487	0.6771	0.2172	0.89697	0.47851	0.098217	-0.072097	-0.11531	0.028612	-0.18981	-0.32741	-0.069548	0	0.17858	-0.17189	0.040255	0.18348	0.33683	0.033791	-0.014612	-0.08611	0	0.267	0	0.018463	0.62806	0.062914	-0.061966
YCL032W	0.12717	-0.13588	0.41305	-0.82171	-0.83452	-0.58546	-0.38368	-0.53259	0.023589	-1.0703	-1.6809	-0.86946	-1.2069	-2.1198	-1.4085	-1.162	-1.3911	-0.66886	-0.76743	-0.35095	-0.7027	-0.85428	-0.98745	-1.1918	-0.94897	-0.83715	-1.1556	-0.75446	-0.60598	-0.43157	-0.12573	-0.22222	-0.087299	-0.25204	-0.37771	-0.13156
YCL033C	0.27884	0.027482	-0.40839	-1.0613	-1.4684	-0.9721	-0.56636	-0.26374	-0.010495	-0.51858	-3.0858	-2.5516	-1.1578	-2.6877	-2.3444	-0.90498	-2.8453	-2.295	-1.4181	-1.1682	-1.8765	-2.366	-1.5437	-2.5192	-1.8822	-1.7802	-1.3366	-1.1801	-0.39784	-0.69403	0.0077104	-0.60362	-0.22393	-0.09466	-0.077045	-0.01039
YCL034W	0.54119	0.56897	0.18951	0.064637	0.27115	0.1194	-0.16165	0.24748	0.022505	0.56228	0.69136	0.29896	-0.0020064	0.40386	0.15373	0.16334	0.70259	0.30913	-1.0956	NaN	-0.64666	-1.5508	-1.0249	-1.4887	-1.4586	-1.834	-0.92128	-0.46352	-1.4161	0	-0.82055	-1.0181	-1.0347	-0.76116	-0.96555	-1.0213
YCL035C	0.54009	-0.047484	-0.17965	-0.58345	-0.84181	-1.1894	-1.6934	-0.61434	-1.3224	-0.39137	-2.4578	-2.1305	-0.34228	-2.3161	-2.1346	-0.3809	-2.6672	-2.9254	-1.0687	-2.4156	-2.3962	-1.4799	-2.6257	-1.8416	-1.3936	-1.9514	-1.5212	-1.0892	-1.5578	-1.1215	-1.2362	-1.3023	-1.1401	-0.81207	-1.2565	-1.6006
YCL036W	-0.26631	-0.073868	0.11734	-0.0045296	-0.41918	0.12097	0.40134	0.076941	0.13161	2.3745	1.6032	1.0999	1.0532	0.50944	0.47608	0.45271	0.027515	0.87832	-0.89275	-0.029072	0.58814	0	-0.054721	-0.25182	-0.026561	0.051779	-0.014989	0	-0.21397	0.10981	0	0.5754	0.061493	0	0.19597	-0.042447
YCL037C	-0.043185	-0.03267	-0.13998	-0.31821	0	-0.041303	0.1462	0.38619	0.4848	2.8955	2.7308	2.5414	2.6347	1.9464	2.898	2.1365	2.8417	2.7176	1.403	0.55494	0.54743	1.1338	1.0897	1.0173	1.3151	0.86756	0.40997	0.84624	-0.048357	0.44552	0.93257	1.0885	-0.29469	0.47612	1.2118	0.96594
YCL038C	0.1772	1.0432	1.2644	0.36985	0.20736	0.54467	0.24194	0	0.73964	0.66706	-2.1274	-1.2741	0.39587	-0.18369	-2.4388	0.57503	-2.0896	-1.3511	0.6153	-0.73058	NaN	0.34617	-0.80338	-0.21858	0.44656	-1.1717	-0.68238	0.2155	-0.31719	-0.027313	0.89747	-0.060465	-0.54052	0.97088	-0.20654	-0.20744
YCL039W	-0.0046247	0.039036	0.16248	-0.43576	-0.67153	-0.63761	-0.78329	-0.7054	-0.74885	-1.5729	-2.6629	-1.9958	-1.6148	-2.0515	-2.4672	-1.9106	-2.7303	-1.7957	-1.5543	-1.5383	-1.0105	-1.1511	-1.3283	-1.172	-1.2486	-1.6032	-1.2892	-1.011	-0.38921	-0.54301	-0.48992	-0.47329	-1.1362	-0.4054	-0.70321	-0.41338
YCL040W	-0.48104	-1.0854	-1.6828	-2.0595	-1.6093	-1.9462	-2.0631	-0.78394	-0.95886	-1.5316	-3.4764	-4.2462	-0.81687	-3.7639	-4.6184	-2.3167	-4.3687	-4.4552	-2.2311	-2.8912	-5.1707	-2.7523	-4.3021	-2.8337	-2.1712	-1.752	-1.2984	-1.7754	-1.435	-0.57483	-0.15826	-0.34501	-0.96611	-1.4236	-0.11482	-0.61981
YCL041C	-0.25212	-0.40143	-0.075696	-0.59151	-0.66757	-0.65903	-0.95339	-0.49254	-0.32859	0.25704	-0.15123	0.054225	-0.15807	-0.40973	-0.41826	-0.1767	-0.27006	-0.38806	-0.0096568	-0.49782	-1.2449	-0.49716	-1.1602	-0.63894	-0.67857	-0.48567	-0.48636	-0.37158	-0.40454	-0.30395	-0.089922	-0.21602	-0.2119	-0.11176	-0.38724	-0.17209
YCL042W	-1.3947	-1.7422	-3.0273	-3.2204	-1.9705	-3.5606	-2.1822	-1.2825	-2.2644	-2.4721	-5.3018	-3.5418	-2.7792	-2.2878	-5.4538	-3.7465	-4.691	-3.2073	-2.6509	-2.3444	-2.7712	-3.551	-2.8052	-1.4914	-2.2299	-2.4576	-1.3396	-1.4444	-2.0614	-0.36825	-1.79	-1.1437	-1.1023	-1.0534	-1.2988	-1.1691
YCL043C	0.65577	0.84373	0.73815	0.43398	0.099193	0.24064	-0.23343	-0.1024	-0.33418	0.14547	-2.2586	-0.43564	0.40968	-2.1812	-1.2626	0.20139	-1.9694	-1.4682	0.90267	-1.0058	-1.5652	0.54555	-1.1277	-0.80146	0.059397	-0.689	-0.6789	0.071177	-0.6537	-0.8072	-0.061405	-0.71839	-0.62453	0.13151	-0.83398	-1.2582
YCL044C	0.94645	-0.026983	1.4049	-0.0035872	-0.16892	-0.53295	-0.31051	-0.10963	-0.12289	0.60156	-0.58195	0.2275	-0.72698	-2.0181	-0.41393	-0.3651	-0.23055	-0.80904	-0.65897	-0.76502	-0.36482	-0.77634	-0.60469	-0.65302	-0.98729	-0.17054	-0.2738	-0.53287	-0.10436	-0.35195	-0.39819	-0.47441	-0.44345	-0.74986	-0.37913	-0.61508
YCL045C	-0.038504	0.50759	0.34921	-0.59841	-1.1179	-0.88011	-0.93266	-1.3682	-1.3508	-0.36475	0.044624	0.3391	-0.76945	-0.66582	0.028703	-0.30414	-0.40958	-0.49048	-0.44328	-0.17177	0.24797	-0.2741	-0.49267	-0.54738	-0.42522	-0.11781	-0.54323	-0.52434	-0.17434	-0.38239	-0.32056	-0.43884	-0.44689	-0.56354	-0.24244	-0.43338
YCL046W	0	0	0	0	0	NaN	NaN	-0.18447	0.24748	0.994	1.4177	-0.043985	0.6776	1.0277	1.5538	0.71417	1.2251	0.041305	0.37143	0.17847	0.8081	0.19573	0.088016	0.55523	0.079578	0.038073	0.39148	0.069058	-0.095544	0.0019147	-0.074602	0.48546	0.3047	-0.0089599	0.11835	0.54578
YCL047C	0.025108	-0.20042	0	0	0	0.10941	0	-0.27783	-0.29493	1.599	1.4869	1.0059	0.96363	1.4426	1.3417	0.79233	1.358	0.43838	0.74918	1.3371	1.3731	0.11563	0.83845	1.4349	0.21531	0.71956	1.1071	0.34777	0.95332	1.2842	0.22297	0.90222	1.6055	0.55773	1.1803	0.98203
YCL048W	0	-0.24759	4.3642	4.9261	4.7526	5.7951	5.4296	5.6794	5.8264	0	0	0	0	-0.065538	0	3.2695	1.9207	2.1473	5.7324	4.6898	3.9677	5.4507	5.2283	5.0822	5.5712	5.5636	5.3051	5.6157	4.8029	4.5186	5.371	5.6328	4.6154	6.0003	4.769	4.9277
YCL049C	-0.69244	-0.23541	-0.4943	-1.0877	-1.2062	-0.88702	-0.7547	-0.20037	-0.039495	-0.47634	-0.79865	-0.76139	-0.80153	-1.2276	-0.83788	-0.66251	-1.6685	-1.2622	-0.15508	-0.93572	-0.33092	-0.44477	-0.68819	-0.60829	-0.36292	-0.52317	-0.3873	-0.58744	0.068977	0.17959	-0.038658	0.095919	0.31724	-0.58881	0.065356	0.57813
YCL050C	-0.30525	-0.12097	0.14973	-0.051236	-0.46564	-0.52193	-0.47566	-0.46045	-0.22872	1.2326	1.0532	1.2997	0.8218	1.0096	1.2597	0.73161	1.0943	0.85415	0.47675	0.57638	0.19561	-0.069977	0.0033731	0.34457	-0.37166	0.050227	0.25752	-0.31953	0.029995	0.079318	0.097748	0.36756	0.6301	-0.43933	0.24535	0.39853
YCL051W	0	-0.28224	-0.22851	-0.76344	-1.001	-0.98084	-0.95827	-1.6243	-0.91603	0.15238	0.19967	0.33642	0.031811	0.2165	0.32733	-0.22525	0.20247	-0.35371	-0.80948	-0.91754	-1.0696	-1.0499	-0.93712	-0.9475	-1.0706	-0.90537	-0.7756	-0.91068	-0.90031	-0.47313	-0.4484	-0.44717	-0.36729	-0.36004	-0.19214	-0.21676
YCL052C	0.25027	0.64808	0.5271	-1.2826	-0.77289	-1.3073	-1.7892	-1.6328	-1.4909	-0.35999	-1.6216	-1.2572	-0.38473	-2.8627	-1.887	-0.35445	-1.5513	-1.712	-1.0468	-1.7506	-2.2344	-1.5843	-2.5712	-2.3628	-2.2456	-2.3399	-2.5245	-2.0068	-1.8322	-2.0332	-1.6559	-2.2738	-1.9396	-2.054	-1.8352	-1.6311
YCL054W	-0.12822	0	-0.44141	-0.038909	-0.40086	-1.1085	-0.20701	-1.4454	-1.2807	0.46626	0.6551	0.90384	0.055284	-0.065833	0.73482	-0.13435	0.79961	1.159	0.083134	0.046332	0.34161	-0.66914	-0.27544	-0.24676	-0.57298	-0.17939	-0.14362	-0.29075	-0.18547	0.12587	-0.29357	0.10703	0.12013	-0.17804	-0.098141	0.32929
YCL055W	0.48237	1.1243	1.5676	1.2091	0.5911	NaN	-0.12841	-0.42739	-0.71082	-0.35865	-0.53337	-0.66374	0.095907	-0.82234	-1.0066	0.31722	-0.70203	-0.5773	0.020578	-0.096189	0.90877	-0.14876	-0.37231	-0.076862	-0.37071	-0.56956	-0.2828	-0.52853	-0.14198	-0.079256	-0.54312	-0.62304	0.086145	-0.27193	-0.20227	-0.16095
YCL056C	0.2245	0.40917	1.1748	0.41877	0.30906	0.11473	-0.34366	0.27326	0.53241	0.33692	0.28075	0.0097398	-0.14918	-0.19904	-0.037268	-0.24159	0.36327	-0.58654	-0.042024	-0.14507	-0.64842	-0.44519	-0.38269	0.019628	-0.50202	0.064613	0.22707	-0.083839	0.77557	0.31522	0.4114	0.57276	0.8532	0.66324	0.55588	0.42219
YCL057W	0.63346	1.1317	1.6215	0.84476	-0.037118	-0.61847	-1.0257	-1.1869	-1.0179	0.0396	-2.059	-1.6838	0.16029	-2.706	-1.7611	0.49489	-1.1979	-1.8596	0.15801	-1.039	-1.6015	-0.91789	-1.7904	-1.766	-1.7962	-1.193	-1.6759	-1.4364	-0.58692	-1.2645	-1.4572	-1.9863	-1.5893	-1.6969	-1.5131	-1.5762
YCL058C	0	0	-0.64957	-1.6274	-1.9995	-1.4352	-2.2887	-2.5431	-2.1654	-0.73809	-0.93028	-0.27079	-0.89362	-1.5607	-1.0312	-0.91818	-0.85009	-1.2151	-1.0824	-1.3174	-1.4693	-1.6781	-1.4537	-1.0536	-1.5458	-0.98353	-1.0438	-1.5558	-0.81668	-0.90781	-1.0502	-1.0598	-0.83397	-1.5107	-1.2004	-0.63491
YCL059C	0	0.017575	-0.17042	0.01374	-0.21014	0.1244	-0.17006	0.14201	0.067211	2.5889	3.1929	2.5089	2.1084	2.8069	2.6202	1.9631	2.7463	1.7084	1.2209	1.9417	1.6087	0.98512	2.0289	1.4702	0.84973	2.0466	1.4838	0.9081	1.8772	1.5848	0.68863	1.724	2.09	1.1495	1.991	1.6656
YCL061C	-0.017351	0.13561	0.16425	-0.28975	0.025315	NaN	0.19159	-0.14662	-0.26091	-0.3663	-0.47053	-0.018905	-0.49601	-0.99767	-0.2727	-0.050112	-0.029575	-0.01646	-0.20923	0	0.051385	-0.095765	-0.08065	-0.156	-0.4447	-0.15829	-0.35	-0.19082	-0.388	-0.094375	-0.039504	-0.33496	0	-0.14112	-0.024674	-0.17865
YCL063W	0	0	0	0	0	0	NaN	0	0	0	0.23411	0	0	0	0.38845	NaN	-0.19958	0	-0.67785	-0.5149	-0.67175	-0.8153	-0.6197	-0.6131	-0.82735	-0.75025	-0.5583	-0.76615	-0.43376	-0.5157	-0.69285	-0.44844	-0.44145	-0.5671	-0.48884	0.090945
YCL064C	-2.0629	-2.2893	-3.7332	-4.7783	-4.5208	-3.2353	-1.7041	-0.89618	-0.6383	-3.2832	-0.85369	-1.0078	-4.3508	-2.1865	-1.6363	-4.668	-2.4044	-1.8406	-4.2806	-1.956	-3.2097	-4.0063	-2.5553	-2.2111	-3.3051	-1.28	-1.4067	-1.6789	-0.19007	-1.0014	-0.11488	0.57813	-0.44917	-0.31111	0.27343	-0.10414
YCL065W	0	0.1355	0.0084446	0.49527	0.1455	0.34724	-0.030578	0.28923	0.16722	2.7825	3.1886	2.0398	2.8348	3.5481	2.9699	3.6608	3.4715	2.1298	4.8256	3.4749	3.0243	4.2506	3.735	3.4458	4.2195	3.9481	3.775	4.1571	4.4062	3.559	3.5063	3.7618	3.5857	3.5697	3.2352	2.9583
YCL066W	-0.058116	-0.083238	0	0	0	0	0	0	0	0	0.12971	0	0	0	-0.0070436	0	0	0	-0.51127	-0.66032	-1.157	-1.0224	-0.93494	-0.91097	-0.97795	-0.95339	-1.05	-0.85549	-0.62334	-0.72864	-0.72998	-0.71947	-0.86406	-0.80233	-0.4612	-0.18984
YCL067C	0.0062042	0.24574	0.074439	-0.015491	-0.045902	-0.37837	-0.67539	-0.58252	-0.48202	-0.26422	-1.0775	-0.68426	-0.22512	-0.89054	-1.2515	-0.47082	-0.80335	-0.69727	-0.54973	-1.0639	-0.70706	-1.2177	-0.85962	-1.0008	-1.2875	-0.94668	-0.90846	-0.91501	-0.63342	-0.62006	-1.4322	-0.72015	-0.73522	-0.85778	-0.80661	-0.64272
YCL068C	0	-0.54507	0.12527	0.67433	0.69846	0.17973	0	0.22958	0.19359	-0.02265	-0.12979	-0.027824	-0.016103	-0.24348	0	0.016739	0.0583	0	0.36226	0.288	-0.31136	-0.12651	0.16022	0.18582	-0.04469	-0.062413	0.27905	-0.12084	-0.22574	0.0086862	0.34409	-0.36538	-0.36648	-0.1495	0.19214	-0.019882
YCL069W	0	0.48608	0	0	0	-0.37921	0	-0.58653	-0.27143	0.16274	-0.81042	0	-0.13763	-0.56414	-0.90327	-0.40936	-0.64935	0	0	0	0	0	0	0	0	0	0	0	0	0	0	0	0	0	0	0
YCL073c	0.066882	0.05339	0	0	0.64023	0.30603	0	0.096521	-0.02539	-0.29305	-0.68825	-0.091367	-0.5567	-0.37875	-0.40282	-0.33884	-0.22652	-0.019871	0.33063	-0.33456	0	0.24166	0.029994	0	0.12898	0	0	0	0	0	0	0	0	0.016472	0	-0.27201
YCL074W	0	0	0	0	0	NaN	0	0	0	0	0	0	0	0	0	0	0.13605	0	0.22835	0	0.31292	0.42318	0.30898	0	0.36129	0.12109	0.073451	0.11119	0	0	0.050241	0.014187	0	0.45556	0	0.6548
YCL075W	NaN	-0.28862	0	0.0067047	NaN	0	0.21254	0	NaN	0	0	0.16277	0	0	0	0	0	0.28499	-0.0098451	0	0	0	0	0	NaN	0	0	0	0.084472	0.15855	0	0	0	0	0	0
YCL076W	0	0.19651	0	0	0	-0.12772	0	-0.34713	-0.41178	-0.2793	-1.0611	0	-0.62621	-1.2485	-1.1529	-0.47231	-0.45147	0	0	0	0	0	0	0	-0.11058	0	0	0	0	0	0	0	0	0	0	0
YCR001W	0	0	0	0	0	0	0	0	0	0	0	0	0	0	0	0	0	0	0	0	0	0.0042504	0	0	0	0	0	0	0	0	0	0	0	0	0	0
YCR002C	-0.43717	0.1194	2.0226	2.887	2.8068	3.3734	2.8608	2.6334	2.3998	-0.9196	-0.96333	-0.40125	-0.71467	-1.2215	-0.81088	1.2683	0.035024	-0.25387	3.2102	2.0336	1.3162	3.4878	2.1201	1.9728	2.9372	1.8931	1.6554	2.6562	1.8154	1.0831	2.4905	1.66	1.6535	2.4849	1.2898	0.18026
YCR003W	0	-0.29903	-0.41353	-0.079372	-0.21794	-0.34605	0.021346	-0.85859	-0.72353	-1.4091	-1.6263	0.08957	-1.9725	-1.8142	-0.26669	-0.65428	-0.68683	-0.22081	-1.1628	0	-0.20378	-0.82128	-0.2613	-0.8426	-0.9575	-0.91776	-0.72535	-0.78889	-0.70125	-0.63928	-1.3538	-1.3511	-0.69933	-1.0925	-0.8672	-1.0495
YCR004C	0.23757	0.01215	-0.35544	-1.4605	-1.4924	-0.71752	-0.34114	0.23724	-0.048115	-0.76286	-4.4409	-2.402	-1.4451	-2.7528	-3.5117	-1.5437	-3.9421	-1.6899	-2.0316	-0.82337	-1.7741	-2.0828	-1.5347	-2.0351	-1.2674	-1.1637	-0.99176	-0.62055	-0.042174	-0.68175	0.702	-0.74802	-0.77994	0.26963	-0.7975	-0.22431
YCR005C	0.43463	0.089284	-0.31933	-1.2827	-0.90466	-1.2829	-2.4398	-2.1891	-1.7628	-3.8313	-4.5327	-5.2792	-3.0579	-5.1613	-4.0697	-1.6501	-3.3073	-5.3655	-3.1121	-2.6892	-4.8731	-2.567	-2.877	-3.8369	-2.9658	-1.6577	-2.9667	-2.2762	-2.4084	-3.1473	-1.4083	-1.8363	-2.8881	-1.4652	-2.1847	-1.9772
YCR006C	0	0.11733	-0.539	-0.57822	-0.39958	0.27883	-0.066414	-0.10979	-0.58506	-1.374	-1.6156	-0.53477	-0.92654	-0.93982	-1.6722	-1.626	-1.3934	-0.79644	-0.09941	-0.78073	-0.58777	0.34772	-0.43179	-0.12536	0.38439	-0.54315	-0.44532	-0.2196	-0.29857	-0.70555	-0.23337	-0.17531	-0.65274	0.14524	-0.56976	-0.74343
YCR007C	-0.61451	-0.52676	-1.2054	-1.7029	-1.4472	-1.9648	-1.4956	-2.0717	-1.774	-2.2972	-2.8351	-2.3559	-2.3954	-3.3563	-2.2043	-2.6777	-2.8334	-1.8098	-2.1682	-1.9476	-2.0959	-1.9566	-2.2491	-2.7096	-2.3496	-2.1953	-2.4071	-1.9642	-1.7186	-2.1677	-1.5064	-2.5776	-2.3003	-1.9474	-2.3986	-1.5153
YCR008W	0.21616	0.3225	0.20453	-1.093	-1.0087	-0.66953	-0.081492	-0.09887	0.24245	0.78309	0.096597	0.73686	0.63015	-0.56479	0.076232	0.59614	-0.45675	0.27438	-0.3732	-1.5704	-1.4664	-0.90535	-1.1379	-0.75017	-0.39428	-0.62695	-0.44623	-0.075054	-1.3532	-0.1958	0.22153	0.070038	-0.7511	NaN	-0.41175	0.39035
YCR009C	-0.34406	0.14766	0.039068	-0.61014	-0.024927	-0.32759	-0.59117	-0.16472	-0.081425	-0.044428	-0.95341	-0.33072	-0.44931	-0.91642	-1.2689	-0.66513	-1.7132	-1.1509	-0.70284	-0.82476	-1.3077	-0.89767	-0.8455	-0.50379	-0.59837	-0.72828	-0.41453	-0.44497	-0.40141	-0.50467	-0.061467	-0.42471	-0.16814	-0.23312	-0.40559	-0.44962
YCR010C	0.61355	0.30595	0.21088	0.024153	-0.029018	0.091482	-0.24205	-0.063046	-0.47833	-0.07093	-5.1404	-5.6393	0.41047	-4.6493	-5.6595	0.079977	0.084531	-1.4778	0.46574	0.18911	-0.11678	0.37289	0.42912	-0.12231	0.29438	0.55446	0.26839	0.24107	0.45452	0.43061	-0.066089	0.64717	-0.01447	0.58049	0.12109	-0.49119
YCR011C	-0.019509	-0.31682	0.16418	-0.37863	-1.332	-1.8323	-1.5315	-1.6504	-1.0973	-1.33	-2.8801	-1.9034	-1.4117	-2.9305	-2.5108	-1.9237	-2.6146	-2.0555	-1.5026	-1.2252	-1.7427	-1.9311	-1.8858	-2.1003	-1.9046	-1.7819	-1.9713	-1.6382	-0.62204	-1.4023	-1.8008	-1.3585	-1.2852	-1.6674	-1.322	-0.61411
YCR012W	0.20981	-0.31273	-1.6302	-1.9655	-2.0896	-3.0469	-3.3679	-1.9012	-1.7066	-0.089156	-1.1834	-1.1082	0.37114	-0.94196	-0.87839	-1.3796	-2.0408	-1.7321	-2.7975	-2.9913	-3.5462	-3.1776	-4.5216	-2.6235	-3.2458	-4.0094	-2.4844	-3.5338	-3.0486	-3.0274	-2.842	-2.0926	-2.1408	-2.9781	-1.8128	-2.4086
YCR013C	0.32454	-1.3948	-2.4552	-3.1914	-3.1265	-3.9743	-3.8309	-3.6711	-3.0829	-0.79311	-1.4694	-1.8233	-0.68661	-2.7192	-1.441	-1.7646	-2.4165	-2.3705	-3.3142	-3.7184	-3.5448	-4.301	-4.6613	-3.7698	-4.6009	-4.5789	-3.4889	-3.7913	-2.8097	-3.8874	-4.242	-3.8299	-3.0651	-3.7073	-2.8587	-2.6397
YCR014C	0.70592	0.66618	0.21655	0.71951	0.32055	0.52337	0	0	0.16065	-0.20658	-0.59392	-0.12232	0.037415	0	-0.90066	-0.37599	-0.54109	0	0	0	0	0	-0.29361	-0.27379	0	0	0	0	0	0	NaN	0	-0.24489	0.047453	0	-0.24782
YCR015C	-0.14155	0.030957	-0.015486	0.1001	0.053402	0	0.11105	0.26623	0.16518	-0.13416	0.075166	-0.22273	-1.0734	-0.53209	-0.60058	-0.41414	-0.24095	-0.0016697	-0.20954	0	0	0.0044896	0	-0.25113	-0.041541	0	-0.041867	0	0	0	-0.023221	-0.11164	0	0	0	0
YCR016W	0.045622	0.011456	0	0.14498	0	0.39498	0	0.18773	0	2.0525	1.6483	1.6628	1.8775	1.5694	1.2201	1.2452	1.8458	1.2853	0.97047	0.69912	0.16673	0.56432	0.83475	0.73774	0.45294	0.95844	0.42532	0.15915	0.18185	0.1509	0.67831	0.83521	0.098741	0.26628	0.73752	0.41829
YCR017C	-0.44654	0.26862	0	0	0	-0.16463	0	0	0.26867	-0.50499	-0.079486	-0.31902	-0.23304	0	-0.20796	0	-0.17212	-0.22872	0.29518	-0.66495	NaN	0.5189	0.21227	-0.43824	0.29928	0.15169	-0.30509	0.23136	-0.11851	-0.089145	0.41241	-0.065068	-0.086169	0.64652	0.21946	-0.55296
YCR018C	-0.60736	-0.77182	0	0	0	0.079956	0	0	0.15703	0.13583	-0.36441	NaN	-1.2827	0	0.48731	0.084564	0.40858	NaN	0	0	0	0	0	0	0	0	0	0	0	0	0	0	0	0	0	0
YCR019W	-0.26166	-0.44087	0.55938	-0.0058527	-0.039801	-0.34633	-0.48744	-0.26529	-0.18872	-0.5712	-1.4365	-1.0724	-0.75433	-1.6655	-1.0878	-0.53583	-1.0737	-0.61076	-0.15101	-0.9629	-0.72954	-1.1688	-1.0739	-1.2991	-1.0109	-1.1924	-0.9122	-0.72652	-0.66265	-0.5846	NaN	-0.9631	-0.72674	-0.86815	-0.97081	-0.6776
YCR020C	0.50325	0.28703	0.23867	0.15885	0	-0.15704	0	-0.050777	0.20901	0.42424	-0.0043296	-0.13019	0.27932	-0.15246	0.24956	0.0013482	0.09298	0.075622	-0.15461	-0.23	-0.88691	-0.59037	-0.53172	-0.45648	-0.54498	-0.34963	-0.28192	-0.32254	-0.56973	-0.17721	-0.25641	0.016687	-0.64043	-0.37573	0.040497	-0.11243
YCR021C	-0.36344	0.17324	-0.82286	-1.0382	-0.97296	-1.0067	-0.91021	-0.75515	-1.432	-2.2509	-3.3777	-1.8357	-1.9118	-2.6111	-3.3149	-2.0932	-3.1485	-1.7945	-1.0562	-2.1058	-1.8099	-0.99597	-2.0221	-1.5286	-1.2495	-1.5753	-1.3952	-1.0851	-1.1645	-1.3898	-1.5162	-1.591	-1.6096	-0.85218	-1.5019	-1.6876
YCR022C	0	-0.4353	0	-0.022351	0	NaN	0	0	0	0	0	0	0	0	0.13107	0	0	-0.10713	NaN	NaN	0	NaN	0	NaN	0	NaN	-0.44853	-0.27725	-0.57842	NaN	NaN	NaN	0	NaN	0	NaN
YCR023C	0.012791	0.36919	0.27957	0.018341	-0.37124	-0.18945	-0.19147	0.26959	-0.26605	NaN	0.29986	0.9379	0.57428	0.24934	0.88178	0.35498	0.18444	0.25068	-0.24684	0	-0.0065691	0.0094647	-0.27433	-0.15471	-0.047104	-0.07134	-0.18483	-0.18107	0	-0.18683	-0.088922	-0.65463	-0.18483	-0.54008	-0.15161	0.23454
YCR024C	0.13105	0.38473	0.022503	0	0.15435	0	0.34878	0.36682	NaN	0.25491	-0.093526	0.3582	0.22733	0.24419	0.36032	0.19666	0.71097	0	0.28902	0.24474	0.77481	-0.0012608	0.32456	0.52449	-0.13112	0.14171	0.33372	0.080856	0.10171	0.56507	0.14098	0.3549	0.50049	-0.23553	0.55572	0.54921
YCR025C	0	-0.32238	0.086559	1.2023	1.9689	2.2419	1.2271	1.7256	2.1294	0	0	0	0	0	0	0.059089	0	-0.11253	0.4309	0	0	0.84553	0	0	0.74946	0.053767	0	0.6868	0.003129	0	0.30532	0.041357	0	0.35559	0	0.20677
YCR026C	0.14976	0.027763	-0.14859	-0.74455	-1.2321	-1.4381	-1.0837	-0.90605	-0.77144	0.79072	-0.6714	-0.67335	0.45745	-0.97897	-0.50307	0.18328	-0.75881	-1.0076	-0.11542	-1.0416	-0.56899	-0.54693	-0.64285	-1.0153	-0.60696	-0.45439	-0.43773	-0.33011	-0.25105	-0.14828	-0.18038	-0.15881	-0.26252	-0.45339	-0.30467	0.28158
YCR027C	0.22567	-0.050502	0.11594	0.088314	-0.2752	0.21762	0.00010668	-0.49603	-0.39865	0.78705	0.10477	0.10478	0.024562	-0.25291	0.30402	0.082754	0.10965	0.20648	0.40876	0.34166	-0.018953	-0.12145	-0.0024862	0.24061	-0.060336	0.11189	0.07588	-0.07569	0.13494	-0.020033	-0.088999	0.25011	0.50781	-0.23286	0.42196	0.35466
YCR028C	0.3732	0.49732	0.90963	0.18354	0.5328	0.53086	0.0083201	-0.0099763	0.25293	-0.77278	-1.5791	-1.6516	-0.70761	-1.9231	-1.7756	-0.52986	-1.8867	-1.6081	0.22203	-0.64112	-0.80195	0.39757	-0.34807	-0.18861	0.20148	-0.1804	-0.23217	0.12588	0.19552	-0.66092	0.24506	-0.52521	-0.62736	-0.012495	-0.86595	-0.78418
YCR030C	-0.048104	0.047142	-0.36322	-0.85065	-1.3743	-1.6375	-1.529	-1.4445	-1.3468	-0.82416	-1.169	-0.9276	-1.0892	-1.8707	-1.0738	-0.95991	-1.1883	-1.314	-1.1035	-1.5349	-2.1992	-1.7385	-1.9751	-1.6943	-1.7818	-1.7629	-1.3919	-1.3717	-1.401	-0.93854	-0.87502	-0.79412	-0.79376	-0.92209	-0.75524	-0.40083
YCR031C	NaN	NaN	NaN	NaN	NaN	NaN	NaN	NaN	NaN	NaN	NaN	NaN	NaN	NaN	NaN	NaN	NaN	NaN	NaN	NaN	NaN	NaN	NaN	NaN	NaN	NaN	NaN	NaN	NaN	NaN	NaN	NaN	NaN	NaN	NaN	NaN
YCR032W	-0.75661	-0.7459	-0.47802	-0.22979	-0.72618	-0.58627	-0.6071	-0.73817	-0.65461	-0.20329	-0.89932	-1.1775	-0.75601	-0.85889	-1.0265	-1.0055	-1.1754	-1.4819	-1.1015	-1.4124	-1.6294	-1.2058	-0.79552	-1.4278	-0.80097	-0.97068	-1.0828	-0.44844	-2.597	-0.75785	-0.59638	-0.66575	-2.0427	-0.26079	-0.59197	-0.27113
YCR033W	0.79742	1.3382	1.503	1.443	1.4186	1.329	0.77058	0.8012	0.9778	-0.052708	-2.3936	-2.3566	-0.34212	-2.6326	-2.446	0.00020788	-1.5049	-1.8431	0.74121	-0.016782	-0.92275	0.78825	-0.02513	-0.13953	0.43808	0.26312	-0.14802	0.56212	0.27606	-0.78206	0.48839	-0.12796	-0.45752	-0.26037	-0.4814	-0.58142
YCR034W	0.16903	NaN	0.45819	0.37121	1.9355	1.4668	2.0368	1.6666	1.8205	0.15654	1.9148	1.9405	-0.11776	1.4299	1.9839	0.4097	1.189	1.9587	0.36524	1.1217	1.2354	0.62055	1.4672	1.3011	1.1891	1.1493	1.4174	0.99371	1.5426	0.98113	0.58545	1.5114	1.5737	0.94331	1.2939	1.5767
YCR035C	0.34853	0.34318	-0.35164	-0.19886	-0.042364	0.16375	-0.24589	-0.54061	-0.40587	-0.15668	-1.411	-1.3138	-0.59473	-1.6514	-1.6318	-0.51118	-1.7549	-1.5283	0.12644	-0.55167	-0.83981	0.48494	-0.019227	-0.51212	0.32024	0.11402	-0.23615	0.34103	0.28051	-0.64173	0.030562	-0.39026	-0.24683	0.10797	-0.47161	-0.65103
YCR036W	0.17267	0.53691	NaN	-0.58031	-0.58235	-0.24896	-0.7409	-0.44295	-0.11661	-0.20643	-0.90052	-0.17112	-0.15811	-2.1239	-1.0145	-0.12052	-0.77911	-0.76727	-0.38004	-0.34428	-1.022	-0.8922	-1.2907	-0.93984	-1.4691	-1.0385	-0.84807	-1.2499	-0.6966	-0.80855	-1.0313	-0.78102	-0.61838	-0.95651	-0.62146	-0.28481
YCR037C	-0.40395	-0.12146	0.097883	-0.99162	-0.71353	-0.061974	-0.40609	-0.095665	-0.27675	0.78237	-0.2761	0.75301	-0.093268	-0.60646	-0.13356	0.26087	-0.38833	0.22951	-0.55305	0.17983	-0.39278	-0.90199	-0.82196	-0.63318	-0.92863	-0.27285	-0.11413	-0.54466	-0.69808	-0.16919	-0.2573	-0.53593	-0.2175	-0.5521	-0.63511	-0.18744
YCR038C	0	0.20227	0.4802	-0.28185	0.17683	-0.17165	-0.25473	-0.44537	-0.49299	-0.12082	-0.84842	-0.4129	-0.70114	-0.39996	-0.67674	-0.66324	-0.74422	-0.78845	-0.50075	-0.66413	-1.3703	-0.62	-1.1305	-0.9285	-0.66827	-0.90414	-0.92937	-0.56048	-1.552	-0.90513	-0.36484	-0.57795	-0.77729	-0.39756	-0.42855	-0.26164
YCR039C	0.053327	-0.076266	-0.086017	0.065108	-0.52292	-0.37632	-0.60615	-0.78585	-0.47657	-0.26929	-0.85533	-0.80707	-0.39245	-0.87414	-1.4164	-0.61548	-0.64482	-0.91817	-1.1635	-1.0836	-1.4013	-1.4256	-1.4704	-1.2938	-1.6468	-1.2482	-1.1332	-1.4901	-1.1021	-0.87832	-1.437	-0.89271	-0.67637	-1.0239	-0.96813	-0.8916
YCR040W	0	0	0	0	0	0	0	0	0	0	0	0	0	0	0	0	0	0	0	0	0	0	0	0	0	0	0	0	0	0	0	0	0	0	0	-0.049931
YCR041W	0.094704	-0.040974	-0.32424	0.17983	-0.37911	-0.2043	-0.28153	-0.50061	-0.54825	0.65079	0.19336	-0.06034	0.813	0.17934	0.26424	0.65897	0.3864	-0.48911	2.1245	0.77595	0.058126	1.2124	0.99508	0.42209	1.5556	1.1028	0.77093	1.5193	1.3893	0.84449	0.92538	1.2659	0.71064	1.409	0.79214	1.1234
YCR042C	-0.15691	-0.41195	-0.35574	-0.33522	-0.66579	-0.78957	-0.58795	-0.77054	-0.53564	-0.29043	-0.52492	-0.42111	-0.89609	-0.84492	-0.91735	-0.78932	-0.43562	-1.1918	-0.57766	-0.91907	-1.2453	-0.94327	-1.0847	-1.0255	-0.9979	-0.8196	-0.85442	-0.81119	-1.5068	-0.82188	-0.60021	-0.61976	-0.74267	-0.74294	-0.50466	-0.30125
YCR043C	0	0.012949	0	0	0.95523	0	0	0	0.85894	0.28548	0.90864	0.046091	0	0	0.63324	0.73579	0.6179	0.083565	-0.37792	-0.5985	-0.91453	-0.70728	-0.71541	-0.83397	-1.1975	-0.64862	-0.75001	-0.7944	-0.39697	-0.68938	-1.0852	-0.65191	-0.48394	-0.65107	-0.72982	-0.45295
YCR044C	0.064343	-0.29116	-0.31533	-1.0852	-1.1739	-0.18555	-0.36462	-0.59028	-0.6369	-0.13472	-0.49508	0.1918	-0.54171	-1.0132	-0.06148	-0.58423	-0.33368	-0.37688	-0.73389	-0.41856	-0.78019	-0.87256	-0.67805	-0.48618	-0.79506	-0.18375	-0.21937	-0.51529	-0.57901	-0.4181	-0.35303	-0.32887	0.081904	-0.5692	-0.038863	0.10723
YCR045C	-0.016117	0.10298	1.0761	2.7058	3.0301	3.2774	3.6962	2.9279	3.0349	-0.20866	-1.2507	-1.1713	-0.92204	-1.2656	-1.1481	-0.025883	-0.066061	-1.3522	2.3921	0.87135	0.50122	3.1308	1.8276	1.5607	3.1815	1.7026	0.88768	2.7795	0.93712	0.61245	2.1837	1.4662	0.51377	2.8531	1.2675	1.3215
YCR046C	0.1565	-0.26194	-0.2619	0.21309	0.46278	-0.31521	0.021891	-0.054511	-0.32824	-0.63814	-0.65533	-0.38169	-0.74196	-0.42383	-0.35843	-1.0679	-0.81106	-0.53772	-0.48678	-0.46478	-0.96535	-0.4025	-1.0288	-0.12625	-0.54796	-0.62006	-0.43261	-0.52868	-0.28748	-0.51191	-0.33558	-0.521	-0.40112	-0.22612	-0.61214	-0.13054
YCR047C	0.16991	0.48391	0.56734	0.65276	0.63491	0.84375	0.36904	0.50072	0.30606	0.8181	0.90078	0.50568	0.075401	0.74072	0.64834	0.39807	0.51089	0.26852	0.78003	1.1417	0.20776	0.97349	0.66465	0.92198	0.85079	0.3872	0.42904	0.4884	0.17981	0.36089	0.75942	0.72334	0.65339	1.0371	0.73532	0.82338
YCR048W	-0.44359	-0.26512	-0.02238	-0.2888	-0.43711	0	0	0.18611	0	-0.11911	0.24932	1.165	0	-0.08305	0.14151	NaN	0	0.0097607	0	0	0	0	0	0.25299	0	0	0	0	0	0.4372	0	0	0	0	0	-0.011636
YCR049C	0	-0.025952	0	0	0	-0.13511	0	-0.053986	0.0009565	-0.16971	-0.65043	0	-0.278	-0.60882	-0.65358	-0.34538	0.03971	0	0.1799	0	0	NaN	0	0	0.018355	0.13483	0.023508	0.34508	0.51855	0	0.15208	0.31289	NaN	0.11208	0	0.26889
YCR050C	-0.0033684	0	-0.075213	0	-0.064767	-0.44638	0.28355	-0.49605	-0.21178	-0.22892	0.3615	0.13874	-0.3523	0.40045	0.91617	-0.28479	0.30125	0.21145	0	0	0	0	0	0	0	0	0	0	0	0	0	0	0	0	0	0
YCR051W	0	-0.96303	0	0	0	0	0	0	0	0.49713	0.41482	0	0	0	0.0077067	0	0.64372	-0.11461	0.12845	0	0	0.28845	0.14375	0.0087843	0.11955	0	0	0	0.12263	0	0.010424	0	0	0.034137	0.0066761	0.40403
YCR052W	0.15106	0.13045	0.51364	-0.62948	-0.4538	-0.44793	-0.11059	-0.30558	0.014193	0.36847	0.62375	1.022	-0.22102	0.20249	0.6852	0.33895	-0.24649	0.5519	-0.13308	-0.078668	-0.30964	-0.55649	-0.78485	-0.19898	-0.57679	-0.54502	-0.36223	-0.46389	-0.73322	-0.15606	-0.3828	0.2439	-0.1451	-0.14018	NaN	-0.059673
YCR053W	-0.33875	-0.48073	0.11446	-0.053828	-0.27284	-0.34595	-0.18559	-0.6573	-0.53173	0.79984	1.4615	1.4553	0.46304	1.1579	1.3399	0.41001	1.427	1.5647	0.7134	1.7978	1.0121	-0.20225	1.015	0.96324	-0.033799	1.2584	1.1129	-0.08469	1.2065	0.90649	0.019422	1.0504	1.4169	-0.00055335	1.0182	0.99126
YCR054C	0	0	NaN	-0.16115	0.43673	1.4846	0.087318	0	0	0	0.92047	0	0.31743	0	0.51172	0.44377	0.12105	0	0.47673	0	0	1.3478	0	0.39036	0.40633	1.1478	0	0	0.81165	0	0.66456	0.0079894	-0.011783	0	0.2323	0.58147
YCR057C	-0.0055603	-0.16327	-0.18422	0.021477	0.10052	0.10149	-0.13972	0.03945	-0.043259	0.90082	1.7436	0.76991	0.51274	0.78794	1.3003	0.59431	1.2396	0.28074	1.2751	0.76599	0.48873	NaN	0.72047	0.9568	0.791	1.1144	0.77143	0.59506	0.81309	0.5788	0.65771	0.50598	NaN	0.67704	0.80194	1.09
YCR059C	0.00111	0.57103	0.087518	0	0	0.21093	0	0	-0.050233	0.52255	1.3209	1.4634	0.2768	1.1078	1.4949	0.15587	1.0736	1.3805	0.031814	0.9021	0	0	-0.017012	0	0	0	0	0	0.32035	0	0	0	0	0	0.14335	1.0166
YCR060W	0	0	0.53832	-0.018181	-0.32216	-0.23487	0.14961	0.10183	0.098528	0.72288	2.0472	1.2284	0.71322	1.0871	1.4532	0.63896	0.79333	1.2377	0.029347	0.035951	0.030598	-0.12746	-0.07423	0.58764	-0.36816	-0.33737	0.14853	-0.53054	-0.039621	-0.13118	-0.20076	0.30813	1.3246	-0.37005	-0.055682	0.82931
YCR061W	0.77113	1.1967	2.0048	1.254	0.71776	0.95726	0.4134	0.46177	0.50697	1.1363	-1.2757	-0.26342	1.2675	-0.56909	-0.82655	1.6244	-1.3386	-0.89172	2.0797	-0.52445	-0.112	1.0484	-0.6454	-0.90532	0.53418	-0.14321	-0.26769	0.56525	0.24326	-0.013801	0.69925	0.21709	-0.0031805	0.43505	0.20165	0.57776
YCR063W	0	0	0.084304	0.48424	0.35005	0.29687	0	0.45569	0.86565	2.7703	2.3668	1.381	2.2704	2.1813	2.2039	2.9164	2.7696	1.74	2.7787	2.4201	0.98671	2.4369	2.0071	1.2866	1.9819	1.5995	0.60115	1.5819	0.22731	0.72329	1.8552	1.0915	0.93545	1.6621	1.327	1.0866
YCR064C	0	0	0	0	0	0	0	0	0	0.30909	0.061367	0	0.15784	0	0	0	0	0	0	0	0	0	0	0	0	0	0	0	0	0	0	0	0	0	0	0
YCR065W	0	0.36763	0.051669	0	0	0.035898	0	0.3273	0.069622	1.6186	1.487	0.21759	1.1731	0.24882	0.40294	0.84751	0.97522	0.28556	1.046	0	0	0.90292	0	0.15888	0.7239	0.258	-0.094202	0.16732	0.087718	0	0.58823	0.47445	0.27687	0.18369	0.37472	0.12744
YCR066W	-0.0077796	0.051504	-0.092301	0	0	-0.78143	0.15782	-0.090458	-1.1212	-0.97678	-2.1278	-0.047547	-0.84267	-1.0284	-2.4624	-1.4898	-2.2484	-0.091551	-1.0609	-1.2926	-0.10599	-0.91798	-0.17462	-0.017476	-0.062846	-1.0853	-0.30194	-0.65617	-1.4092	-0.16071	-0.68934	-0.26579	-0.41841	-0.83443	-0.44561	-1.4114
YCR067C	-0.033744	-0.042273	0	0	0.65257	0.41063	0	0.26826	0.59364	-0.27758	-0.55009	-0.19962	-0.27022	-0.58437	-0.11383	-0.31911	-0.29643	-0.32836	0.29137	-0.31008	0.29701	0.80397	0.15671	-0.028813	0.62857	0.10558	-0.35018	0.33792	-0.022749	-0.29357	0.10067	-0.15047	-0.11747	0.50985	-0.31354	-0.54121
YCR068W	0.23203	-0.078589	-0.039202	-1.4175	-1.215	-0.69915	-0.74875	-1.0469	-0.60724	-0.52179	-2.3427	-1.1501	-0.84042	-1.9114	-1.3339	-1.2092	-1.6156	-1.0127	-0.45342	-0.27504	-0.42212	-0.73695	-0.68189	-1.1282	-0.7213	-0.77063	-1.1344	-0.4126	-0.046463	-0.59782	-0.95482	-0.91041	-0.69046	-0.80084	-0.84412	-0.18547
YCR069W	0.33557	0.26418	0.075749	-0.76269	-1.2538	-1.2523	-1.2357	-1.0966	-1.1503	-0.28546	-2.0219	-1.504	-0.73216	-1.701	-2.0541	-0.82127	-2.4209	-2.5589	-1.4197	-1.5453	-2.1015	-1.9945	-1.835	-1.8175	-1.5827	-1.1054	-0.81722	-1.4021	-0.37911	-0.5031	-0.56122	-0.15486	-0.18471	-0.80293	-0.14015	0.011012
YCR071C	-0.30422	0.78283	1.3197	0.49914	0.31216	0.92929	0.072653	0.99518	0.62111	-1.0353	-3.0014	-1.6193	-0.59197	-2.9682	-2.1896	-0.74918	-2.0511	-1.8604	0.0022989	-0.70916	-0.86604	0.2773	-0.2936	-0.23564	0.20803	-0.19529	-0.46034	0.29312	-0.24393	-0.89537	-0.34177	-0.85372	-0.9138	-0.16085	-0.91633	-1.3728
YCR072C	0	-0.10339	0	0.090605	0	0	0.27085	0.1111	0.84549	4.034	3.2104	2.7011	3.8055	3.044	2.5095	3.6092	2.5069	2.0286	2.6754	0.93095	0	1.8282	0.44083	1.1948	2.2294	1.1226	1.0157	1.7812	0.24935	1.2496	2.771	NaN	1.5737	2.275	1.6724	1.2488
YCR073C	-0.044366	-1.9295	-0.98123	-0.67778	-1.2241	-1.4724	-0.68439	-1.6023	-1.5319	-0.45704	-1.6997	-0.76219	-1.2792	-2.1398	-1.6709	-1.7726	-1.7874	-1.1005	-1.3029	-1.473	-1.4514	-1.3365	-1.3058	-1.7568	-1.7347	-1.5566	-1.535	-1.9085	-1.1169	-1.6817	-1.5327	-1.9449	NaN	-1.5489	-1.282	-0.76133
YCR075C	0.73986	0.48557	0.17442	0.10947	0	0.22292	0.13013	0	0.041787	-1.0502	-1.0675	-0.20337	-0.30336	0	-1.3185	-1.3882	-1.2033	-0.16273	0	0	0	0	-0.086816	0	0	-0.67566	-0.34237	0	-0.62325	-0.15257	-0.037052	-0.12854	-0.013473	0	0	-0.48861
YCR076C	0	-0.026214	0.98722	0.068732	-0.2217	-0.18531	-0.39941	-0.38048	-0.29751	-0.026632	-1.7597	-1.1856	-0.4813	-1.8553	-1.8553	0.0040716	-1.4878	-0.5728	-0.21313	-0.18269	-1.0554	-0.67125	-0.87475	-0.41004	-0.65852	-1.0063	-0.79229	-0.7681	-0.51971	-0.40496	-0.22824	-0.20657	0.17511	-0.21321	-0.22894	-0.12716
YCR077C	0.085161	-0.47329	-0.049769	-1.1108	-0.93578	-0.65259	-0.34043	-0.023242	0.20961	-0.19573	-0.37967	0.37301	-0.34207	-0.43998	0.077107	-0.49328	-0.71716	-0.12974	-0.031495	0.15683	-0.74793	-0.58194	-0.18065	-0.17806	0.14041	-0.11992	-0.10561	-0.0046226	-0.13355	0.084704	0.45594	0.40936	0.18174	-0.23161	0.25506	0.50453
YCR079W	0.51646	0.66795	0.25177	-0.39092	-0.41895	-0.67966	-0.2419	0.085983	0.087587	-0.43952	-2.3141	-1.5841	-0.77158	-0.78502	-2.4943	-1.0938	-1.9367	-1.5805	-0.68878	-0.74243	NaN	-1.0044	-1.0578	0.12909	-0.6965	-1.0994	-0.64256	-0.36039	-0.23868	-0.46113	0.23927	-0.49451	-0.62115	0.06283	-0.3931	-0.61601
YCR081W	-0.092645	-0.42184	0	0	0	0.11495	0	0.024352	0.13274	-0.34781	-0.14979	0	-0.27799	-0.057755	-0.074255	-0.17883	0.06762	0	-0.14855	-0.26674	0.015372	0	0	-0.065235	0	0	-0.057005	-0.024245	0	0	-0.13443	0	0	-0.39518	NaN	0
YCR082W	0.16263	0	0.91579	0.53028	0.012058	-0.14573	-0.72706	-0.13134	-0.27241	-0.017353	-0.99227	-0.21514	-0.14251	-0.99731	-0.84425	-0.1557	-1.4738	-0.98629	-0.17366	-0.45904	-1.2063	-0.71108	-0.70108	-0.70962	-0.76055	-0.46897	-0.69385	-0.50071	-0.43838	-0.23725	-0.15902	-0.21071	-0.14191	-0.43674	-0.24577	-0.062687
YCR083W	0.31364	0.39477	0.99174	0.09214	0	0.23648	0.16994	0	0.31882	0.55253	-1.0819	-1.0034	0.89679	-0.1614	-1.3344	0.35266	-1.2184	-1.4487	0.4196	-0.11142	-0.48606	0.057194	-0.22154	0.032744	0.2086	-0.24864	-0.05814	0.055177	0.016009	0.26369	0.43404	0.13818	0.44413	0.68053	0.30036	-0.25773
YCR084C	0.24828	0.6109	0.12829	-0.37885	-0.51889	-0.60643	-0.64529	-0.58675	-0.67802	-0.068322	0.47161	1.0908	-0.21512	0.36335	0.26896	-0.43799	-0.16026	0.37958	-0.19267	-0.27161	-1.819	-0.56586	0.13149	-0.22614	-0.39641	-0.24882	-0.10533	-0.23598	-0.46555	0.41608	0.0099217	0.050231	-0.049292	0.46889	-0.14312	-0.044882
YCR085W	0	-1.163	0	0	0	0	0	0	0	0	0	0	0	0	0	0	0	0	NaN	-0.37712	0	0	0	0	0	0	0	0	0	0	0	NaN	0	0	0	0
YCR086W	0	0.824	1.739	1.2447	2.2166	1.7292	1.4605	1.444	1.352	0.36448	-0.38322	0.030149	0.60224	-0.52619	0.060274	0.83276	0.086133	0	0.92775	0.31293	0.7723	1.3166	0.8088	0.76052	1.3215	0.81857	0.61892	1.2536	0.58254	0.56819	1.0574	0.94045	0.99256	1.1731	0.50997	0.86405
YCR087W	0	0	0.033607	0	0.072459	-0.76676	0.1036	-0.61372	-0.80178	1.199	2.8358	2.2432	0.86191	2.775	3.0543	1.0565	2.8969	2.376	0.60609	1.8202	1.633	0.10829	1.1211	1.6279	0.11584	1.0398	1.6238	-0.031235	1.8494	1.4237	-0.20176	1.0122	1.5798	-0.050954	0.83149	1.3685
YCR088W	-0.32545	-0.80014	-1.55	-1.9405	-1.6529	-1.7686	-1.7188	-1.6125	-1.5106	-0.93518	-1.2862	-1.642	-1.2238	-0.91431	-1.3416	-1.6519	-0.7033	-2.642	-0.4401	0.25823	-0.46616	-0.97324	-0.72842	-0.54359	-1.2708	-0.24647	0.078791	-0.92454	0.20918	-0.073056	-0.60126	-0.0071565	0.28004	-0.53366	0.054828	0.25627
YCR089W	0	0.0072995	0	0	0.35081	NaN	0	0.70111	0.81294	0	-0.082841	0.015504	0	-0.19838	-0.10898	0	-0.34121	0.12051	0	0	0	0	0	0.015485	0	0.10046	0.1916	0.023007	0	0.016187	0	0.28256	0	0	0	0.41915
YCR090C	0	-0.17963	0.46086	0.24441	-0.18168	0.36135	0.092283	-0.55725	-0.38771	0.028631	0.37594	0.26705	-0.19993	-0.56618	0.35106	0.057952	-0.093699	-0.26016	-0.35534	-0.6943	-1.2118	-0.77914	-1.1571	-0.48205	-0.67251	-0.32105	-0.15795	-0.32233	-0.017003	-0.07967	-0.095046	0.04534	0.55209	-0.34835	0.0042728	0.47797
YCR091W	-0.33473	-0.32542	-0.85468	0.024584	0.18608	0.69411	0.59187	0.27246	0.52231	-0.52995	-1.5897	-1.5831	-1.3824	-1.7349	-1.2939	-1.2031	-0.86873	-1.7302	-0.15354	-0.19355	-0.83052	-0.22583	-0.48626	-0.38678	-0.39204	-0.38976	-0.54572	-0.37018	-0.52211	-0.66693	0.080138	-0.18169	-0.22766	-0.48523	-0.064014	-0.088763
YCR092C	0.1481	0.47072	-0.2257	-0.32443	-0.40687	-0.29183	-0.40119	-0.97434	-0.11181	0.12825	0.61714	0.69782	-0.172	0.13869	0.83251	-0.26511	-0.024165	0.40094	-0.025054	0.54751	0.34729	-0.34406	0.033984	0.51808	-0.49467	0.12475	0.46128	-0.19454	0.38549	0.50707	-0.056408	0.44751	0.52237	-0.15107	0.61075	0.3801
YCR093W	0.059787	-0.39847	0.67577	0.15454	-0.27166	-0.8702	-0.14705	-0.91628	-0.50478	NaN	-0.85985	-0.42668	-0.2644	-0.66182	-0.37585	-0.46108	-0.19884	-0.63232	-0.60525	-0.46775	-0.66953	-1.0818	-0.5602	-0.8917	-1.1116	-0.23967	-0.63556	-0.38747	-0.55116	-0.16417	-0.51172	-0.2095	-0.43064	-0.49363	-0.22226	0.0051542
YCR094W	0	0.43899	1.2772	0.59061	0.74107	0.32171	-0.13559	-0.14967	0.019244	-0.028857	-0.52141	-0.013394	0.12455	-1.2295	-0.34214	0.38982	0.025905	-0.025553	0.20133	0	0.21813	0.38145	-0.26526	-0.30865	-0.015323	-0.13883	-0.37239	-0.019546	-0.31293	-0.46566	0.11732	-0.53563	-0.33167	-0.1979	-0.35049	-0.29798
YCR095C	0	0.27298	0.056276	0	-0.25367	0.24333	0.31573	-0.61292	-0.42561	-0.1841	-0.4431	0	-0.54439	-0.75473	-0.24809	-0.49558	0.011414	-0.11306	-0.74587	-0.86906	-0.54446	-1.0924	-0.98891	-0.73558	-1.0406	-0.92093	-0.52176	-1.1461	-0.22121	-0.45711	-0.59898	-0.68721	-0.40171	-0.83247	-0.59075	-0.27184
YCR096C	0	0.1474	-0.50765	-0.61374	-1.013	-1.3165	-1.0932	-1.7169	-1.0443	0.14281	1.1674	1.0377	-0.067277	1.0302	1.1102	-0.14008	1.1265	0.35862	0.20526	0.82315	0.41563	0.0023185	0.13829	0.58639	-0.43434	0.26927	0.70248	-0.40888	0.77378	0.57672	-0.50386	0.49971	0.84842	-0.046517	0.48667	0.30457
YCR097wa	0	0	0	0	0	-0.055987	0	0.24479	-0.27959	-0.085608	0	0	0	-0.65193	-0.015737	-0.03246	0.1639	-0.071667	-0.43121	-0.96863	-0.75328	-0.86824	-1.0294	-0.88034	-1.3679	-0.96227	-1.0639	-1.1565	-0.96753	-1.2641	-1.1076	-1.3665	-1.043	-1.6045	-1.3702	-1.1087
YCR098C	0.068613	0.031159	-0.032574	-0.35671	-0.46208	-0.12055	0.19295	0.21391	0.43778	-0.47719	-0.82809	0.04597	-0.71774	-0.85879	-0.39102	-0.5844	-1.0939	-0.4138	-0.49282	-0.30055	-0.046824	-0.75456	-0.23032	-0.49247	-0.39858	-0.3524	-0.15743	-0.5291	0.22566	-0.25032	-0.22293	-0.13212	0.083815	-0.28962	-0.45971	0.11216
YCR099C	0	0.18049	-0.52732	-0.48691	-0.82262	-0.49571	-0.044057	-0.80566	-0.50235	-0.7997	-0.26484	-0.66127	-1.1795	-0.5518	-0.40263	-1.1902	-0.13491	-0.89365	-0.61353	-0.20167	-0.3718	-0.47093	-0.35246	-0.16223	-0.46577	-0.2603	0.0619	-0.50861	0.35646	0.051569	-0.29355	0.1591	0.28446	-0.02341	0.2002	0.31164
YCR100C	0.22127	0.24879	-0.029189	0.087713	0.25889	NaN	0.074013	0.22491	0.26221	0	-0.033222	-0.021918	-0.51676	-0.87795	-0.052742	NaN	0.094294	0	-0.079621	0	0	0	0.043357	0	-0.04609	0	0	0	-0.061938	0	0	0	0	0	0	0
YCR101C	0	0.088504	0	-0.030715	0.74526	0.93004	0.61876	0.63689	0.30133	0.19435	-1.0246	-0.06301	-0.273	-0.70214	-0.40836	0.25798	-0.39041	-0.17036	-0.33182	0	0	0	0	0	-0.032641	0	0	0	-0.16664	0	0	0	0	0	0	-0.033582
YCR102C	0	0	0.034685	-0.043766	-0.53181	-0.90247	-0.95208	-1.1264	-0.94939	-0.97277	-1.2388	-0.44985	-0.95264	-1.0176	-1.1493	-0.93996	-1.0406	-1.0553	-0.4688	-0.55341	-0.77254	-1.1304	-1.1769	-0.8935	-0.94258	-0.87625	-0.97206	-0.94934	-0.97158	-0.85069	-0.45174	-0.56962	-0.40486	-0.7987	-0.61674	-0.084625
YCR104W	0	0	0.32113	0.63731	0.43643	0.97676	0.63359	0.745	0.87978	0.80187	1.6676	1.0381	0.83155	0.88318	1.7119	0.94452	1.5971	1.0099	1.101	0.83802	-0.10739	0.67653	0.77018	0.33895	0.67344	0.85967	0.53465	0.44141	0.80164	0.74451	0.30982	0.86864	0.49361	0.79112	0.30169	0.83316
YCR105W	0	0.50304	0.91091	0.62294	0.92698	0.5876	0.16209	0.62108	0.66204	0.72553	-0.31782	0.036058	0.60611	-0.13067	0.011123	0.91943	0.043929	0	0.53645	0	0	0	0	0	0.11944	0.089144	0.14086	0.18681	0.18078	0	0.28055	0.093702	0	0.096891	0	0
YCR106W	0.073857	0.62912	0.18981	0	-0.055539	0.20816	0.28831	0.25638	0.37517	0	-0.77538	0	0.032521	0	-0.61729	-0.25289	-0.085911	0	-0.71204	-0.74485	-1.469	-1.0856	-1.268	-0.85324	-1.0557	-1.0012	-0.93038	-0.91889	-1.0412	-0.81447	-0.57468	-0.69162	-0.68207	-0.68538	-0.57503	-0.28129
YCR107W	0.024482	0.70687	0.61156	0.16853	-0.18226	0.28794	0.057134	-0.32309	-0.38205	-0.33891	-0.64721	-0.10258	-0.41383	-0.60967	0.021484	-0.50437	-0.4952	-0.33642	-0.61186	-0.97203	-1.4011	-1.1109	-1.2674	-0.55851	-1.312	-1.3068	-0.58928	-1.3158	-0.9333	-0.47524	-0.85536	-0.49811	-0.14732	-0.76971	-0.40147	-0.32048
YDL001W	0	0	0	0.078786	1.0983	0.58526	0	0.3786	0	-0.00029067	-0.46151	0.024052	-0.54273	-0.15708	0.080999	-0.29746	-0.54307	0	-0.15332	0	0	0.70878	0	0.07344	0.40511	0.062072	0	0	0.063594	0	0.61991	0.0094781	0	0.010905	0.028949	0.40119
YDL002C	0	-0.15463	-0.56859	-0.99588	-1.3576	-2.0948	-2.2057	-1.8273	-2.0174	-1.5897	-2.5844	-2.269	-1.817	-1.9553	-2.792	-1.9372	-2.7666	-2.5749	-0.30238	-0.96592	0	-0.27769	-0.22344	-0.022438	0	-1.0011	-1.3714	-1.1555	0.16527	0	-1.0572	-0.87556	-0.54936	-0.31819	-0.25197	0.17385
YDL003W	0	0.10672	0	0.10549	0	0	0.076488	0.21928	0.27381	-0.047705	-0.4311	1.1887	-0.19338	-0.36697	0.25487	-1.1185	-0.90552	-0.061823	-0.0041692	0	0	0	0	-0.02238	0	-0.15564	0	0	-0.19346	0	0	0	0	0	0	-0.18526
YDL004W	-0.9521	-1.0978	0	0	NaN	0	0	0	NaN	0	0	0	0	0	0	0	0	0	0	0	0	0	0	0	0	0	0	0	0.29479	0	0	0	0	0	0	0
YDL005C	0.21765	-0.020173	0.15484	-1.0627	-0.86775	-0.22397	-0.41249	-0.52587	-0.15835	-1.4431	-1.6844	-0.60389	-0.96805	-1.6313	-1.7421	-0.88542	-1.7063	-2.1482	-1.715	-2.2083	-1.7587	-1.9905	-1.9829	-2.3224	-1.7864	-1.9799	-2.1125	-1.4428	-2.3677	-1.7406	-1.5562	-1.9408	-1.9854	-1.6201	-2.1824	-1.4691
YDL006W	0.24691	0.094217	0.58714	0.94087	0.79837	1.1013	0.16685	0.31523	0.34205	0.4226	0.11252	1.0046	0.30586	0.22785	-0.06051	0.24009	-0.1274	0.15678	0.74835	-0.88088	0.035289	0.8302	0.063378	0.30754	0.60571	0.029998	NaN	0.035865	0.26989	0	0.88021	-0.11005	0.020618	0.092245	0.017382	0
YDL007W	0.80269	1.0784	1.3139	0.26352	0.25488	0.038646	-0.32466	-0.1262	-0.36411	0.12804	-1.7458	-0.76346	0.16729	-1.5881	-1.5925	0.39636	-2.1062	-1.6715	0.20729	-1.1901	-1.789	-0.13721	-0.95552	-0.85252	-0.32325	-0.99664	-0.75345	-0.15116	-0.39448	-0.58145	-0.089002	-0.58481	-0.45256	0.045361	-0.61955	-0.99656
YDL008W	0.1764	0.2778	2.4023	2.6913	2.7302	3.5394	2.7299	2.8727	3.0138	0.25716	-0.44384	0.010448	0.17463	-0.64991	-0.11661	1.8989	0.21049	0.051962	3.4636	2.1299	0.42075	2.7963	1.6086	1.5677	2.9339	2.0835	1.4166	2.6388	1.8651	0.73705	2.8046	2.0072	1.95	2.3981	1.8108	1.1458
YDL009C	-0.39543	-0.083894	-0.14469	0.11246	-0.49277	-1.3787	-0.36219	-1.7158	-1.8231	-0.80061	-2.3417	-0.97875	-1.7578	-2.4375	-1.975	-1.5891	-2.1707	-0.94843	-1.2227	-1.5227	-1.6688	-1.2951	-1.9817	-2.2633	-1.8528	-1.6558	-1.5703	-1.4277	-1.0122	-1.9293	-1.5215	-2.0459	NaN	-1.8423	-1.5719	-0.74227
YDL010W	0.86146	0.39332	0.7086	0.45595	0.51063	0.48313	-0.25844	0	0.03532	-0.44596	-1.4908	-0.52414	-0.0076031	-0.098334	-1.0097	0.17332	-1.86	-1.181	0.27348	-0.64422	-0.58921	-0.29984	-0.54939	-1.1748	-0.76067	-1.4107	-0.61845	-0.34225	-1.346	0	-0.38464	-0.84273	-0.2892	-0.44143	-1.011	-0.92116
YDL011C	1.0058	0.54228	0.19383	0	0	0	0	0	0	-0.015679	-0.26044	-0.053809	0	0	0	-0.29276	0.014792	0	0	0	0	0	-0.34704	0	0	0	0	0	0	0	0	0	0	0	0	0
YDL012C	0.46255	0.74063	1.5031	0.64663	1.5848	1.4924	1.2281	1.1935	1.1125	0.067403	0.028641	0.75578	0.52451	-0.19908	0.12481	0.46506	0.19226	0.26232	0.7	0	0.63614	1.2678	0.55452	1.1255	1.4988	0.89821	0.79321	1.2615	0.19647	0.59473	1.4811	0.8268	0.97425	0.68578	0.66227	-0.28413
YDL013W	-0.013175	0.14438	0.059982	-0.25288	-0.060066	-0.035448	-0.060181	0.11415	0.12295	-0.0096617	-0.49455	-0.49049	-0.34485	-0.18337	-0.41347	-0.17256	-0.37579	-0.2581	0.10537	0.43968	0.46496	-0.10726	0.37848	-0.21632	NaN	0.16135	-0.030609	0.14435	-0.086177	-0.21903	0.33184	0.56845	-0.15774	-0.57695	0.2288	-0.027706
YDL014W	-0.47908	-0.50098	-0.55401	-1.419	-1.0641	-0.67239	-0.19889	-0.57424	-0.45888	2.6837	3.5982	3.6395	3.0672	3.1832	2.8509	2.4936	3.4547	3.4445	2.3831	2.1791	0.39892	1.8013	NaN	1.799	1.9987	1.6217	1.67	1.5171	2.6606	1.449	1.5757	1.8622	2.154	1.3692	2.0162	1.9106
YDL015C	-0.29223	-0.32959	-1.3107	-1.9546	-2.2065	-2.0236	-1.8381	-1.0562	-1.1222	1.0828	-0.97064	0.38728	0.63225	-0.53431	-0.42892	0.21061	-1.0376	-0.56527	0.22246	-1.1056	-1.4565	-0.24982	-0.89802	-0.3819	-0.37126	-0.98302	-0.25853	-0.18979	0.061015	0.34317	-0.28398	-0.10234	0.46326	0.52192	0.26328	0.05363
YDL016C	0.36888	0.37785	0.27235	-0.27209	-0.51236	-1.729	-0.62453	-0.84419	-0.96832	1.0143	-0.52985	-0.27505	0.64889	-1.0811	-0.39309	0.70526	-0.68142	-0.45356	-0.02202	-0.49766	-0.95379	-0.31342	-1.1841	-0.73423	-0.41893	-0.57016	-0.39161	-0.13557	-0.00020399	0.27721	0.30289	-0.066346	0.84635	-0.24384	-0.11624	0.20448
YDL017W	0.73914	1.2249	1.7585	1.2723	1.1289	0.80186	0.42468	0.43043	0.13746	0.032916	-0.090436	0.29506	0.36821	-0.013166	-0.21294	0.37469	-0.67827	0.27227	0.31328	0.05496	-0.58125	0.045458	-0.58769	-0.22894	-0.09969	-0.42571	-0.30387	-0.41912	-0.64702	-0.1657	0.083612	-0.093656	-0.39993	-0.094848	-0.19628	-0.32873
YDL018C	-0.0064544	0.47091	0.40834	0.094552	0	-0.11858	0.30098	0	0	-0.4186	-1.4297	0.51831	-0.53899	NaN	-0.41063	-1.5303	-1.7101	-0.65456	-0.50075	0	NaN	-0.79277	-0.28284	0.10082	-0.076915	-0.37456	0.031975	0	-0.11776	0	-0.41255	-0.075773	0	-0.17557	-0.28823	-0.3649
YDL019C	-0.52698	0.13273	-0.66012	-0.75979	-1.39	-1.346	-1.1704	-1.265	-1.2843	-1.8781	-3.0069	-1.5971	-1.8744	-2.1732	-2.5362	-2.0715	-2.887	-1.7944	0	0	-1.3616	-1.7497	-1.6176	-1.8736	-1.5676	0	0	0	0	0	-1.1839	-0.41506	-0.13718	-0.60889	-0.66894	-0.50126
YDL020C	-0.44844	-0.71804	-0.51599	-1.6767	-1.9658	-2.8456	-2.9838	-2.7651	-2.5614	-2.281	-1.9853	-1.5254	-2.5878	-2.8697	-1.8917	-2.1942	-2.6384	-2.2082	-2.2583	-2.6346	-2.3751	-3.3182	-3.6013	-3.3877	-3.689	-3.351	-3.586	-3.3525	-2.5318	-3.4321	-3.0448	-3.2739	-3.1445	-2.9369	-3.3734	-2.5947
YDL021W	-0.29648	-0.5208	-1.3229	-2.1994	-1.8364	-1.9585	-2.4929	-2.3374	-2.307	-0.57848	-3.8523	-3.122	-1.6727	-4.7396	-3.1872	-1.464	-2.8963	-2.941	-1.506	-2.3414	-2.2002	-1.7665	-1.778	-1.8008	-1.7205	-1.1996	-1.4637	-1.6833	-1.3017	-1.4622	-1.2233	-1.2253	-1.1456	-1.7632	-1.6318	-0.7545
YDL022W	-0.18099	-0.58679	-0.43512	-1.3077	-0.80844	-1.4587	-1.3713	-1.3168	-1.112	2.0802	-3.3288	-1.2821	1.2526	-3.1922	-2.7781	1.5696	-2.4491	-2.5738	1.5673	-1.6678	-0.91924	0.39343	-1.5233	-1.3197	-0.12661	-1.0636	-1.1984	-0.327	-0.608	-0.83419	0.05016	-0.70739	-0.69431	-0.54058	-0.52653	-0.18173
YDL023C	-0.7354	-1.2501	-0.92581	-1.2889	-1.52	-2.0712	-1.817	-1.7812	-1.4227	1.5334	-1.8061	-1.1157	1.0988	-1.7398	-1.5911	0.64083	-1.1562	-1.8961	0.59467	0.043912	-0.035182	-0.18448	-0.1883	-0.2333	-0.41969	-0.10257	0.038156	-0.41548	0.28412	0.084422	-0.20587	0.1805	0.35206	-0.28543	0.2339	0.18671
YDL024C	0.0082563	-0.017002	1.0143	1.1379	1.8808	1.7179	2.4139	3.446	3.7363	0.012908	0.096716	-0.30548	0.10493	-0.70511	0	0.30368	0.21636	-0.21501	-0.12812	-0.093114	0.23418	0.81101	1.1646	1.0752	1.7978	2.4375	2.3297	2.5243	1.6064	2.46	2.3177	2.697	0.88932	2.4457	1.7333	2.4917
YDL025C	-0.041693	0.12474	-0.59191	-1.5372	-1.7043	-1.2132	-1.3837	-1.542	-1.0574	-1.143	-1.1855	-1.2921	-1.8507	-2.3731	-1.0167	-1.3574	-0.43744	-1.4451	0	0	0	0	0	0	0	0	0	0	0	0	0	0	0	0	0	0
YDL026W	0	-0.37321	-0.42487	0.087921	-0.18518	0.17715	0.090224	-0.079324	-0.21866	0.54394	-0.38093	-0.2902	0.14772	-0.79	-0.36882	-0.1401	0.18038	-0.5665	0.83583	0.14564	-0.26698	0.48509	0.16296	-0.15374	0.10547	-0.020993	0.049847	0.066116	0.4214	0.045327	-0.11899	0.27477	0.39349	0.075586	0.31832	0.29393
YDL027C	-0.34658	-0.68883	-0.5806	-0.65823	-0.67773	-0.77876	-0.707	-0.79355	-0.57013	-0.60108	-1.1211	-1.0454	-0.87807	-1.1802	-1.2634	-1.0769	-0.44683	-1.9142	-0.68152	-0.62542	-0.81372	-0.67535	-0.90546	-0.78473	-0.95307	-0.22025	-0.61927	-0.79648	-0.090048	-0.26234	-0.31073	-0.36215	-0.17376	-0.8252	-0.27042	-0.349
YDL028C	0.32919	0.40521	1.5861	3.2751	3.1951	2.5446	1.9616	2.0776	2.1607	-0.041058	0	-0.091299	0	-0.47725	0	0.42967	0	0	1.9416	0.61756	-0.21744	1.9521	1.2192	0.55078	1.4751	0.89847	0.41471	1.5846	0.078583	0.23169	0.99066	0.83655	0.47627	1.278	0.08963	0.087567
YDL029W	-0.13539	0.16506	-0.14221	-1.323	-1.2839	-1.4812	-1.4422	-1.2328	-1.0767	-1.1056	-3.0485	-1.3109	-1.5506	-3.6777	-2.2125	-1.2386	-2.1019	-2.0008	-1.6148	-1.5914	-2.415	-2.5349	-2.6203	-2.2747	-2.2921	-1.9416	-1.6709	-1.7928	-1.2656	-1.3768	-0.96552	-1.1092	-0.87862	-1.2044	-1.0745	-0.64361
YDL030W	0.040589	0.40372	0.35912	0.22212	1.3132	0.6787	0.44481	0.61922	0.65311	1.0629	-0.0066682	-0.15278	1.0676	-0.64428	-0.20077	0.83524	-0.28466	-0.11612	-0.22106	-0.20722	-0.50821	-0.33615	-0.26746	-0.10572	-0.25643	-0.53381	-0.18032	-0.3979	-0.047006	-0.0076223	-0.16981	0.13984	0.16099	-0.19739	-0.15568	0.14241
YDL031W	-0.029361	-0.21817	-0.37753	-0.74663	-0.59219	-0.14274	-0.14033	0.15167	0.28955	2.2883	2.6197	2.045	1.8326	2.1926	1.7903	1.6586	2.1527	1.9776	1.5608	1.4091	1.3982	1.0553	1.3511	1.0915	0.93441	1.2485	1.2634	1.2883	1.2306	1.521	1.0896	1.8081	1.7346	1.6629	1.6653	1.8103
YDL032W	0	0.029218	0	0	0	NaN	0	0.22667	0.030995	-0.038574	0	-0.87812	0.098282	-0.21236	0	0	0	-0.02206	0.30127	-0.37359	-0.40891	0.16541	-0.51528	-0.36981	-0.43665	-0.34844	-0.21311	-0.32285	-0.32497	-0.27239	-0.37387	-0.15229	-0.067143	-0.0055844	-0.37187	0.011294
YDL033C	0.20789	0.82909	0.21977	-0.21257	-0.56152	-0.63328	-0.30122	-0.74362	-0.26805	0.18932	-0.35149	0.055928	-0.79414	-1.351	-0.62867	-0.37673	-0.30511	-0.28464	0	0	0	0	0	0	0	0	0	0	-0.075585	0	0	-0.12958	0	0	0	-0.028235
YDL034W	0	0	-0.13309	-0.55942	-0.78473	-0.72069	-0.96182	-0.897	-0.72112	0.043499	0.38478	0.66526	-0.30459	0.13231	0.5648	-0.11158	0.31926	0.12289	0.4892	0.60027	0.49429	0.11489	0.5458	0.35122	0	0.21176	0.063703	0	0	0.15621	0.22354	0.94375	0.6021	0.097525	0.46023	0.55866
YDL035C	0.42851	0.20436	0.10554	-0.26149	0	0.44522	0.19843	0.40231	0.090974	0.36456	-0.111	0	-0.43655	0.17248	-0.039619	-0.27009	-0.04342	0	-0.6731	-0.60118	0.47262	-0.43446	-0.20462	-0.62219	-0.41585	0.16434	-0.15242	0.076757	0.87387	0.53262	0.30272	0.3743	0.1431	0.53035	0.74473	0.653
YDL036C	-0.094121	-0.39211	0.10533	-0.58416	-0.27833	0.16241	-0.30686	-0.13685	0.15346	0.64561	0.72589	1.2905	0.3448	0.23613	0.46088	0.37379	0.40019	0.83144	0.29723	0	0.20291	0.202	0.037938	-0.34706	0.32755	0.78503	0.19647	-0.036864	-0.037216	0.30732	-0.065316	0.15398	0.065292	-0.26864	0.0012445	0.18454
YDL037C	0	-0.37771	-0.44463	-1.0156	-1.221	-1.0783	-0.47072	-1.0018	-0.84304	3.7725	2.0894	0.56128	4.0338	1.7617	1.3536	3.1579	2.5827	1.298	3.7383	1.4436	0.064174	2.0901	0.43923	-0.12101	2.546	-0.12204	-1.1361	1.9087	-1.3991	-0.67071	2.0814	0.424	-0.063654	2.2498	0.31104	0.33686
YDL038C	0	0	0	0	0	-0.2734	0	-0.21827	0.13025	-0.072501	-0.34656	0	-0.026701	-0.40485	-0.59623	-0.35384	0.1558	0	-0.64486	-0.77462	-1.1238	-1.1157	-1.3439	-1.2542	-1.1999	-1.0339	-1.1273	-0.92832	-1.0225	-0.85034	-0.47119	-0.54298	-0.57173	-0.86979	-0.63575	-0.27348
YDL039C	0	-0.13276	0.37549	0	0	0	0	0	0.042443	5.2976	4.3404	2.0086	5.0464	4.0986	3.8778	4.8964	5.2093	3.0099	4.0338	2.9342	1.8686	3.402	2.2857	1.4178	2.7238	1.9598	0.98258	3.114	2.1544	1.5117	2.1626	1.0644	1.6356	3.5202	1.3063	2.6501
YDL040C	-0.24139	0.059457	0.12819	-0.97418	-1.152	-0.85879	-1.1384	-1.2375	-1.3127	-0.26252	-0.11252	0.2337	-0.41719	-1.0131	-0.075174	-0.5056	-0.45781	-0.23775	-0.57961	-0.2181	-0.57753	-1.1187	-1.2602	-0.6471	-1.1278	-0.77745	-0.5855	-0.80957	-0.067686	-0.59955	-0.84018	-0.67134	-0.41412	-0.98184	-0.9002	-0.46457
YDL041W	0	0	0.0017195	0.21824	0.068757	0.064605	0.098628	-0.43499	-0.33385	0.90739	0.64718	0.34404	0.78402	0.84895	0.39455	0.53862	1.0543	0.60461	0	0	0	0	0	0	0	0	0	0	0	0	0	0	0	0	0	-0.14976
YDL042C	0	0	0	0	-0.28894	0.20923	0.19033	0.39964	0.40394	-0.024589	-0.33647	0	0	-0.020752	-0.28062	-0.040258	0.047652	0	-0.25199	-0.07999	-0.69349	-0.80412	-1.0033	-0.72834	-0.77169	-0.41312	-0.37217	-0.48465	-0.30921	-0.38578	-0.29653	-0.41545	-0.36252	-0.87731	-0.46945	-0.29686
YDL043C	0	-0.058353	0	0	0	0	0.29196	0.17506	0.14105	-0.031927	-0.13008	0	-0.013341	-0.029697	-0.3804	-0.67344	-0.030169	0	0	0	0	0	0	0	0	0	0	0	0	0	0	0	0	0	0	0.0021493
YDL044C	0	-1.2542	0	0.14711	0.057701	0	0.18858	0.19577	-0.078754	0	0.050069	0	-0.23542	-0.49102	-0.042291	0	0	0	-0.17799	0	0	0	-0.046608	-0.11245	-0.15819	0	-0.5987	0	-0.25023	-0.045975	NaN	-0.2785	-0.044158	NaN	NaN	-0.53423
YDL045C	0.19018	0.24691	0.22983	-0.2074	0.21279	-0.11078	-0.4168	-0.31009	-0.37484	-0.20627	-1.3979	0.10779	-0.79674	-0.23079	-0.64529	-0.71101	-0.80132	-0.073625	-0.4796	0	0.014151	-0.62261	-0.13405	-0.11742	-0.59532	-0.077072	-0.13415	-0.10512	-0.42361	-0.16142	0	-0.50087	NaN	-0.6005	-0.063008	-0.59754
YDL046W	0.38584	0.89376	0.83078	0.48882	-0.19721	-0.13307	-0.55133	-0.14673	-0.12989	0.49844	-1.1534	-0.79156	0.46479	-1.2131	-1.677	0.37303	-0.83578	-1.4142	0.57716	-1.0853	-1.9822	-0.050871	-1.82	-1.7807	-0.48394	-1.2212	-1.4702	-0.28796	-0.94494	-1.2801	-0.094484	-0.92356	-0.94373	-0.28958	-0.61505	-1.0973
YDL047W	0.1658	0.41724	-0.17014	-0.80938	-0.82088	-0.75898	-0.88863	-0.62872	-0.98223	0.73164	0.65006	1.2517	0.40017	0.96708	0.72563	0.0030387	0.57321	0.54597	0.14855	0.50011	-0.25525	0.023592	-0.26292	0.44991	-0.34064	0.043464	0.42936	-0.48028	0.38234	0.14616	0.00084761	0.094723	0.3248	0.23599	0.15404	0.10443
YDL048C	0.87707	0.87386	0.53198	-0.92637	-1.2018	-0.18639	-0.67011	-0.57297	-0.4394	4.7251	4.714	3.7773	4.2813	4.1131	4.1379	3.5252	3.6312	3.9224	2.8318	3.8596	2.7224	1.3576	2.2045	2.8702	1.111	2.4482	2.8868	0.83913	2.024	1.7316	0.89707	1.5957	1.8481	0.89095	1.4683	0.95045
YDL049C	0.34792	0.47817	0.019064	1.1225	3.17	2.5872	3.1591	3.0414	2.9294	1.3028	-0.79455	0	0.77864	-0.57715	-0.32762	0.068454	-0.43165	0	1.9069	0	0.29207	3.0695	1.931	2.0664	3.4958	2.2826	2.4743	3.6679	3.1582	2.6907	3.6353	3.747	3.2197	4.2875	3.3503	3.7123
YDL050C	0.35343	-0.10741	0.0016327	0	1.0481	0.30787	0.098414	0.20787	0.22168	0.1034	1.3121	0.20746	-0.044188	0.46728	0.69267	-0.024247	0.41232	1.0691	0.12243	0.12331	0.53344	0.44328	0.56423	0.2425	0.21051	0.02001	0	0.19272	0.025186	0	0	0.0076169	0.17302	0.22355	0	0.27367
YDL051W	0	-0.13044	0.024664	0.67664	2.1182	1.993	1.2819	1.6637	1.3945	1.5543	2.7293	2.8325	1.5661	2.6881	2.5806	1.4549	2.5752	2.3519	2.3104	2.5267	1.7738	2.4201	2.4085	2.4615	2.41	2.2629	2.1707	2.0382	2.3186	2.0071	2.0893	2.3206	2.5919	2.4734	2.1997	1.8684
YDL052C	-0.10806	-0.086091	0.33934	-0.7787	-0.73061	0.32209	-0.24141	-0.48036	-0.26537	0.40676	0.56085	2.1868	0.076609	-0.51983	1.3157	-0.127	-0.17023	0.9524	-0.31612	0	-0.12455	-0.13704	-0.29796	0.25096	-0.65874	-0.24788	0.57741	-0.24354	0.17044	0.53619	-0.16047	0.14631	0.85583	-0.56188	0.068016	0.42489
YDL053C	-0.21262	-0.0728	0.69075	0.089666	0.09829	-0.50856	-0.70663	-0.45588	-0.40558	0.1289	-0.14914	0.45716	0.13055	0.051851	-0.097786	0.46382	-0.34304	0.032527	0.676	0.10344	-1.4963	-0.66432	-0.79833	-0.76169	-0.63197	-0.43638	-0.3972	-0.30705	-0.34763	-0.51227	-0.22107	-0.36505	-0.091496	-0.30983	-0.60894	-0.07657
YDL054C	1.3784	2.0572	2.3081	0.87001	1.2546	1.5755	0.93027	0.83598	0.55212	0.51408	-0.19094	1.0648	0.61986	0.30602	0.49194	1.2897	0.024512	0.89349	1.3222	0.28496	0.82961	1.0988	0.65089	0.69287	0.6857	0.90519	0.72508	0.72393	0.068829	0.86195	0.40773	0.60895	0.37752	0.23238	-0.049785	-0.048921
YDL055C	-0.90783	-1.8518	-1.7699	-0.89124	0.29784	0.64058	0.49316	0.62325	0.3431	0.24188	0.76632	1.1046	-0.55208	0.41771	0.67928	-0.50692	0.51163	0.24097	0.40645	1.0005	0.77752	0.8602	1.1922	1.3966	1.1988	1.5574	1.4668	1.1554	1.3817	1.3287	1.0274	1.1154	0.99883	1.0283	0.98865	0.61514
YDL056W	0.069632	-0.06269	-0.25474	-0.41418	0.30399	-0.092124	-0.10894	-0.40915	-0.41313	0.20159	-0.5761	-0.60483	0.23783	-1.2953	-0.28055	-0.055695	-0.092168	-0.54834	-0.029523	-0.080239	-0.084468	0.017374	-0.24155	-0.37376	-0.33476	0	-0.14315	-0.037597	0	-0.21146	-0.020105	-0.12337	-0.050088	-0.26983	-0.13315	-0.086925
YDL057W	0.45711	0.31869	0.63566	-0.083571	-0.37253	-0.17066	0.21555	-0.19851	-0.5221	-0.048986	-0.51015	0.18068	-0.41327	-0.43523	0.21415	0.020539	-0.22661	0	-0.47403	0	0.023149	-0.51687	0.043837	-0.35395	-0.53575	-0.69867	-0.43782	-0.11819	-0.76826	-0.1943	-0.54561	-0.75653	-0.40095	-0.45965	-0.59986	-0.92905
YDL058W	0	NaN	-0.89105	-0.9569	-1.0366	0.89533	-0.84332	NaN	NaN	2.6343	0.37981	0.21988	-0.85042	0.18235	-0.13582	-0.9838	0.12017	-0.22872	NaN	NaN	NaN	NaN	-0.56519	NaN	-0.74761	1.1908	NaN	1.5238	NaN	NaN	-0.26446	-0.26034	NaN	-0.43989	-0.29665	-0.22901
YDL059C	0	0.34403	0.19579	-0.70587	-0.462	-0.94703	-0.8031	-0.70071	-0.72377	-0.97632	-1.3469	-0.52888	-0.92339	-1.1378	-0.94467	-0.82763	-1.1423	-0.63312	-0.8917	-1.1429	-0.85611	-0.91232	-0.8522	-1.1337	-1	-0.47296	-0.92202	-1.1271	0.056585	-0.86057	-0.63065	-0.79555	-0.55944	-0.32192	-0.59821	-0.49307
YDL060W	0.054681	-0.078952	-0.011372	-0.016106	0.029483	0.38144	0	0.15368	0.2953	2.4306	3.7432	2.6493	1.5012	2.8736	2.7406	1.6159	2.7314	2.4684	1.2207	1.0957	0.67348	0.46411	0.96085	1.5108	0.81062	1.0329	1.2621	0.43146	0.45737	1.2278	1.025	1.8213	2.0921	0.56361	1.3514	1.079
YDL061C	-1.0956	-1.175	-1.2048	-1.6172	-1.6945	-1.6108	-1.3504	-1.0315	-0.63852	1.9049	2.8877	3.3653	1.3904	3.4129	3.1532	1.4514	3.5167	3.1505	1.4661	3.1872	3.3553	0.97788	2.7773	2.8559	1.0028	3.234	3.0321	0.90471	2.818	2.8515	0.4986	2.4721	3.1716	0.52822	2.4238	2.8043
YDL062W	0.15353	0.013159	-0.4228	-0.92426	-0.74866	-1.212	-0.81089	-0.42401	-1.3032	-1.6047	-1.592	-1.2675	-1.2851	-1.2469	-2.0653	-1.6073	-1.7231	-1.4577	0	0	0	0	0	0	0	0	0	0	-0.007918	0	0	0	0	0	0	-0.1261
YDL063C	0	-0.13962	-0.3762	-0.64308	-0.5831	0.081299	-0.36663	-0.074836	-0.2241	2.1138	3.2241	2.8416	1.7635	2.9915	2.7056	1.5269	3.0422	2.7247	1.7771	2.5321	2.3501	0.87873	2.0979	1.8038	0.81472	2.023	2.314	0.91911	2.0135	2.2798	0.83725	1.9361	2.7098	0.93321	1.6434	1.6457
YDL064W	1.0105	1.2094	1.7705	1.7195	1.987	1.5915	1.0229	1.4784	1.4222	1.6069	2.2387	1.4863	1.8467	1.3176	1.2024	1.5277	1.2997	0.73	1.6215	0.57681	0.20631	1.2796	0.70015	1.3811	1.2951	1.3389	1.3913	1.0308	0.79965	0.66899	1.63	1.8656	1.7386	1.0576	1.5091	0.7788
YDL065C	0.43394	0.56646	0.53576	0.94246	1.4253	1.5523	1.056	1.4954	1.2731	-0.087419	-0.76394	0.022738	-0.60338	-0.013642	-0.33975	-0.24538	-0.84009	-0.087314	0.37359	0	0.083329	0.81599	0.0089836	0.41154	1.1712	0.49628	0.61888	1.1929	0.39416	0.13099	1.4072	0.97047	0.80735	1.1395	0.81469	0.265
YDL066W	-0.32466	-0.09046	-0.49031	0.17645	-0.15122	-0.58466	-0.17988	0.38653	-0.54526	-0.67156	-1.8913	-0.076931	-0.40984	-0.70276	-0.90291	-1.0387	-1.3321	-0.48737	-0.15498	0.042296	-1.4149	-0.34764	-0.22164	0.63054	0.015115	-1.2624	-0.35662	-0.75802	-0.24648	0.26555	1.2168	1.7959	0.52794	0.69158	0.67424	-0.73876
YDL067C	-0.56296	-0.4058	0.18026	0.35149	0.41807	1.0575	0.40575	0.55105	0.058317	-0.17303	-0.57477	-0.66111	-0.28615	-0.55554	-0.30553	0.0028886	-0.22307	-0.65935	0.55835	-0.20017	0.23622	0.27455	-0.31486	-0.26977	0.38292	0.28989	0.56607	0.92448	0.88613	0.79468	0.2036	0.88326	0.73531	0.77542	0.56876	-0.26596
YDL068W	0	-0.42899	0	0	0	NaN	0	0	0	0	0	0	0	0	0	0	0	0	0.35274	0	0	0.18345	0	0	0	0.010295	0	0.019736	0	0	0.084251	NaN	0	0	0	-0.17535
YDL069C	-0.41924	-0.39213	-0.91832	-1.2401	-1.4139	-0.80334	-1.2382	-1.0158	-1.1075	-0.32323	-1.4154	-0.6577	-0.8	-1.5807	-1.0427	-1.1432	-1.3479	-1.4287	-1.3145	-0.79471	-1.1585	-1.0217	-1.7945	-2.1342	-1.4263	-1.6485	-1.4281	-1.1938	-1.2515	-1.229	-1.4478	-1.7523	NaN	-1.286	-1.317	-0.90003
YDL070W	0.51185	1.094	0.63556	0.42408	0.067824	0.079149	-0.1318	0.046602	-0.054451	0.4799	0.17196	0.27283	0.055366	-0.031851	0.018808	0.15127	0.096559	0.035765	1.2341	0.40929	-0.52642	0.40187	0.097776	0.2936	0.70637	0.26632	0.49818	0.51626	0.22392	0.49049	0.88597	0.62283	0.37127	0.61539	0.42773	0.37604
YDL071C	0.84941	0	0	0	0	0	0	0	NaN	0.62693	0	0	0	0	0.23704	0.96506	0.40366	0	-0.59335	0	0	0	0.02594	0	0	0	0	0	-0.028881	0	0	0	0	0	0	0
YDL072C	0.040337	-0.31166	-0.83798	-1.5497	-1.9791	-1.3968	-1.2787	-0.74704	-0.16859	-1.1713	-1.4168	-1.2013	-1.3556	-1.945	-0.86076	-1.4589	-1.6877	-1.7487	-1.2909	-1.0685	-2.0585	-2.3969	-2.194	-1.4824	-1.9129	-1.0179	-0.68008	-1.3748	-0.080187	-0.20883	-0.39075	-0.44365	0.08025	-0.70056	-0.33275	-0.051732
YDL073W	0	0.58545	-0.66581	-0.3135	-0.41584	-1.4278	-1.1873	-0.74351	-1.0792	0.11212	1.0128	0.97747	-0.48543	0.53688	0.90252	-0.12019	0.85502	0.74099	-0.27921	0.36642	-0.12003	-0.60451	-0.46608	-0.1028	-0.73076	0.4705	NaN	-0.70454	0.051641	0.28806	-0.64138	-0.070148	NaN	-0.64039	0.050106	0.114
YDL074C	0.051608	-0.98857	-1.1642	-0.86784	-1.0946	-1.3011	-2.2271	-1.3291	-1.7372	-0.34395	-0.70118	-1.9806	-0.42449	-1.3964	-1.6475	-0.57425	-1.593	-2.5243	-0.63257	-0.79304	-0.69661	-0.53131	-1.0388	-0.7888	-0.69212	-0.91636	-1.3492	-1.2953	-0.8807	-1.661	-0.42634	-0.64212	-0.32848	-1.2088	-0.82994	-0.54931
YDL075W	-0.84784	-0.94746	-1.8809	-2.0577	-1.643	-1.9713	-1.6777	-1.2752	-1.1519	1.6607	3.1091	3.5378	1.1476	3.2735	2.5739	1.1807	3.2491	3.1398	1.2324	3.1107	2.6598	0.54173	2.6243	3.1066	0.61539	2.4355	2.9724	0.52278	2.8274	3.0741	0.38619	2.3899	3.2978	0.97753	2.5419	2.3596
YDL076C	-0.26885	0.0093098	0.69023	1.5764	3.0297	3.111	2.992	2.8751	3.1514	0.21899	0.30765	0.48781	-0.20749	-0.15766	0.499	0.015859	-0.13306	0.25591	1.2361	1.3537	0.41596	2.4644	1.7459	2.2277	2.9151	2.3838	2.225	2.5992	2.4218	1.82	2.889	2.613	2.6586	2.0072	2.3307	1.4287
YDL077C	0.035225	0.43552	0.72305	-0.061558	-0.097506	-0.35017	-0.53224	-0.13987	-0.065437	-0.12458	0.27263	-0.057298	-0.7547	-0.0012176	-0.48263	-0.70639	-0.40693	-0.36625	-0.38127	-0.31471	-0.69036	-0.89283	-0.8535	-0.73313	-0.74963	-0.70225	-0.36887	-0.4244	-0.5335	-0.22302	0.0014767	-0.09759	0.11257	-0.23758	-0.060684	0
YDL078C	-0.22777	0.067313	0.013061	-1.1887	-1.1428	-0.84945	-0.52662	0.17861	0.06255	-0.75941	-4.1186	-2.641	-0.95709	-3.309	-3.5726	-0.96509	-4.5667	-3.9604	-0.82591	-3.0202	-1.0312	-1.6461	-2.6517	-2.0899	-1.3433	-1.9972	-1.1957	-0.60905	-0.96848	-0.32691	0.46729	-0.42624	-0.28249	0.34002	-0.33731	-0.36559
YDL079C	-0.02113	-0.10638	0.85673	1.4804	1.9901	1.4465	1.2928	1.0304	0.62522	-1.3869	-1.8716	-1.614	-1.7189	-1.7508	-1.7812	-0.54884	-1.2101	-1.6915	0.63085	-0.32818	-0.44955	1.1946	-0.022569	-0.46827	0.79429	-0.75766	-0.8735	-0.15789	-0.43316	-0.70462	0.14162	-0.23945	-0.58331	0.45414	-0.7216	-0.35173
YDL080C	0.22673	0.78683	1.2345	1.8615	1.944	1.191	0.84591	0.92695	0.89103	0.41177	0.63811	0.28664	0.41103	-0.51205	0.76439	0.34314	0.53143	0.67656	NaN	-0.29694	0	0.44411	NaN	NaN	-0.16288	0	0	-0.21901	NaN	0	-0.91216	-0.033138	-0.61181	-0.47902	0.0028932	0
YDL081C	-0.95888	-1.8506	-1.9178	-1.8256	-1.9717	-1.4525	-1.9395	-1.0811	-1.1249	1.4019	2.5245	2.6186	1.1366	2.4473	2.2961	1.4492	2.9114	2.7334	1.1178	2.2661	0.83459	0.328	1.2008	1.4987	0.15462	1.5513	1.5542	0.31145	1.6341	1.3153	0.5105	1.6136	1.6342	0.14749	1.4815	2.0174
YDL082W	-1.7177	-0.97531	-2.2266	-2.7349	-1.9063	-2.7327	-1.9771	-0.83085	-1.5457	1.4802	2.7189	3.2793	0.86185	3.3243	2.1926	0.77058	2.9657	3.3428	1.0445	2.9477	1.9904	0.00031838	1.9185	2.4015	0.12087	2.0681	2.5543	0.13245	2.5079	2.2619	0.25966	2.2817	3.128	0.30224	2.1392	2.4347
YDL083C	-1.3582	-1.3072	-1.6881	-2.4963	-2.3508	-1.6934	-2.0888	-1.4687	-1.1861	1.4998	2.8018	3.1022	1.0933	2.7493	2.6341	0.84684	2.8624	3.3178	0.80763	3.0955	2.8057	0.65572	2.6967	2.9921	0.40364	2.4301	2.7757	0.48745	2.5859	2.9166	0.1491	2.2028	3.149	0.81961	2.5052	2.6265
YDL084W	0.30806	-0.06749	0.36608	-0.9061	-0.68258	-0.46562	-0.60118	-0.3376	-0.41238	0.13625	0.81794	1.0843	-0.5289	-0.01986	0.78479	-0.11409	0.13415	0.65152	-0.56599	0.0078551	1.2339	-0.59578	0.60536	0.39328	-0.44056	0.75775	0.79215	-0.23925	0.89558	0.7574	-0.22212	0.57731	0.71151	-0.53174	0.47401	0.90485
YDL085W	0.07371	0.33081	-0.25894	-1.0858	-1.1935	-1.1533	-0.73704	-0.0016073	0.062489	-0.32941	-0.17312	0.1166	-1.2832	-0.53128	0.20774	-0.56608	-0.30197	-0.25703	-0.93563	-0.18886	-1.1528	-1.7217	-1.3975	-0.74643	-1.2275	-0.61274	-0.15361	-0.61134	0.066774	0.12049	0.16318	0.24912	0.424	0.12012	0.24154	0.76133
YDL086W	-0.04519	-0.32386	-0.72097	-1.947	-2.172	-2.4058	-2.1029	-2.0014	-1.6015	0.42655	-1.4119	-0.38339	-0.38362	-1.2617	-0.83029	-0.2667	-0.90015	-1.3091	-0.32659	-1.4103	-1.3042	-1.1211	-1.9041	-1.0851	-1.395	-1.3255	-1.303	-1.3989	-1.2556	-1.1581	-0.49579	-1.1526	-0.67587	-1.4126	-0.9594	-0.7014
YDL087C	0.40516	0.37224	1.045	0.551	0.54483	0.23519	-0.0045302	-0.25145	-0.11542	0.74927	0.46757	0.4056	0.03911	0.41177	0.60974	0.2689	0.40666	0.15398	0.51938	0.4857	0.24059	-0.031603	0.21972	0.17093	-0.39545	0.23069	0.55053	-0.1375	0.21678	0.49224	0.11411	0.58799	0.67172	0.10922	0.63186	0.36364
YDL088C	-0.153	0.29382	-0.062664	0.5086	1.2841	0.90278	0.45947	0.51422	0.74999	0.17486	0.3947	0.36275	0.11111	0.08795	0.26619	-0.15323	0.35026	0.42847	0.75176	0.56949	0.024766	0.83269	0.1971	0.52646	0.58897	0.44531	0.3739	1.0894	-0.028638	0.21192	0.65776	1.1066	0.43307	1.0349	0.1077	0.44493
YDL089W	0	0.64106	0.60675	0.58733	0.52373	0.22984	0.088627	-0.15538	0.0073156	-0.2284	-0.42945	-0.13117	-0.35159	-0.81978	-0.028852	-0.29335	-0.19478	-0.51788	-0.23378	0	-0.36951	-0.10106	-0.76814	-0.57236	-0.13595	-0.38313	-0.38758	-0.084906	-0.025148	-0.38849	0.13987	-0.23401	0.024125	-0.33682	-0.18002	0.12597
YDL090C	0.18462	0.99528	0.26896	0	0.38202	0.3544	0.13453	0.15423	0.059914	0.64714	-0.074811	0	0.55899	-0.36387	0.0072913	0.30654	0	0	-0.012278	0	0	0	-0.0064858	0	-0.037684	0	0	-0.19257	0	0	0	-0.096262	0	0	0	-0.044088
YDL091C	0.249	0.26477	0.16757	-0.50091	-0.79799	-0.8399	-1.258	-1.4268	-0.91834	-1.5499	-2.2944	-1.2442	-1.2274	-2.1702	-2.2858	-1.2953	-1.6204	-1.2645	-1.0997	-0.94828	-1.2007	-1.0331	-1.3972	-1.0098	-1.4005	-0.90036	-1.0596	-1.0073	-0.54808	-0.66981	-0.32651	-0.59771	-0.53418	-0.59381	-0.41129	-0.29861
YDL092W	0	0.20176	0.52905	-0.29645	-0.60629	-0.211	-0.61883	-0.20887	-0.24484	0.85243	2.0457	1.9852	0.4653	1.2349	1.432	0.44551	1.4067	1.4805	0.03183	1.0305	0.44305	-0.48608	0.36118	0.78955	-0.64095	0.46103	1.0062	-0.30614	1.095	0.79104	0.0048239	0.87469	1.5326	0.25042	0.6046	1.0673
YDL093W	0	0.3309	0.70254	NaN	-0.036387	-0.38027	-0.63832	-0.59444	-0.70621	0.027015	-0.85973	-0.15725	-0.64249	-1.3736	-0.48331	-0.33816	-0.89379	-0.62005	-0.36327	-0.0061312	-0.39281	-0.43651	-0.54261	-0.42136	-0.57864	-0.037768	-0.404	-0.23818	-0.088386	-0.27471	-0.1273	-0.20455	-0.17276	-0.70325	-0.38094	0.097747
YDL094C	0	0	0.082283	0.015807	-0.24369	NaN	0.071074	-0.12678	-0.062596	-0.3193	0.10953	0.52923	-0.48131	-0.28901	0.40801	-0.11705	0.038696	-0.096788	-0.47654	-0.084085	0.29228	-0.73005	-0.33568	-0.034722	-0.26475	-0.16007	-0.07716	-0.35581	0.17837	-0.11142	-0.16503	0.050646	0.15536	-0.36253	-0.17935	0.16428
YDL095W	0.45958	0.32243	-0.1067	-0.24433	-0.5234	-0.89898	-0.61413	-0.71071	-0.27397	0.498	1.1663	0.81529	-0.23402	0.95477	1.2044	-0.1369	1.1004	0.47497	-0.35162	0.022568	0.27935	-0.65425	-0.49707	0.022738	-0.98886	-0.50344	-0.053754	-0.9659	-0.26144	0.010456	-1.2258	-0.18731	0.15337	-0.86281	-0.074901	-0.1549
YDL096C	0	-0.1296	0.38715	0.046862	-0.10879	0.27836	0.2294	-0.3571	-0.44436	0	0.14559	0.32807	0	-0.069862	0	0.022509	0	0.15371	0.38387	0.13518	-0.36971	-0.022054	-0.24056	-0.17767	-0.30387	-0.17008	0.068088	-0.3788	-0.45687	-0.12159	-0.26057	-0.15286	0.32038	-0.23518	-0.11907	0.22417
YDL097C	0.3945	1.2468	0.84281	0.047357	-0.37855	-0.96752	-1.5098	-1.6866	-1.1665	-0.50868	-2.8968	-1.2542	-0.69593	-3.6996	-1.9162	-0.40507	-2.0399	-2.4231	-0.64145	-1.8222	-2.2273	-1.755	-2.7535	-2.3735	-2.3486	-2.0196	-2.3074	-2.3087	-1.6162	-2.1445	-1.5766	-2.1951	-1.6662	-2.0781	-2.0324	-1.703
YDL098C	0.26515	0.080413	0.39757	0.083626	0.60977	0.051385	-0.44504	-0.39306	-0.15509	0.46116	1.7086	1.282	0.21929	1.1437	1.1787	0.42719	1.6591	1.2293	0.85679	1.2702	0.72776	0.42986	0.651	1.0375	0.041868	0.98927	0.76748	0.082538	0.87229	0.6415	0.16055	0.9926	1.0637	-0.25794	0.85106	0.87686
YDL099W	0.13796	0.24186	-0.49686	-1.2468	-1.2841	-1.7779	-1.8019	-1.6046	-1.0309	0.51815	2.4924	2.1359	0.64953	2.3048	2.0347	0.45893	2.615	1.4047	-0.083752	1.4788	1.3618	-0.34175	0.98901	1.3117	-0.30871	1.0701	1.1484	-0.39557	1.1303	1.3143	-0.035113	1.1363	1.5873	0.13199	1.0238	1.1492
YDL100C	0.50484	0.20695	1.4208	-0.25569	-0.30427	-0.71848	-0.75586	-0.7707	-0.41223	0.062245	-0.39176	0.67869	0.28878	-1.2635	0.31542	0.81445	-1.1305	0.22257	0.24706	-1.022	-0.57428	-0.50501	-1.3216	-0.61609	-0.7933	-0.66957	-0.39135	-1.0206	-0.20958	-0.51316	-0.989	-0.67899	-0.2524	-1.0976	-0.91991	-0.12213
YDL101C	0.012066	0.41908	0.5503	-0.4055	-0.35056	-0.24203	-0.8408	-0.5794	-0.38321	0.71323	0.92919	1.014	0.40126	0.35871	0.62353	0.58371	0.49671	0.74928	-0.29548	0.43225	-0.48604	-0.60657	-0.55265	-0.19936	-0.80724	-0.027017	0.015265	-0.067549	0.096912	-0.098689	-0.20366	-0.0078419	0.14382	-0.7227	0.35412	-0.11031
YDL102W	0	0.26171	0.51484	0.29763	0.49183	0.21715	-0.049343	-0.14584	-0.18313	1.5575	1.5443	1.554	1.197	1.769	1.8623	1.2195	1.6462	1.3379	0.59062	0.40042	-0.3614	-0.20048	0.067176	0.21462	0.1436	0.10128	0.32157	-0.18522	-0.0011796	-0.11278	0.18986	0.19918	0.6726	-0.44133	0.32808	0.4537
YDL103C	0.40112	0.34202	1.2637	1.5765	2.4259	2.2226	1.859	1.6088	1.5611	-0.47688	-1.3386	0.16728	0.17757	-0.68615	-0.25348	0.40792	-0.32557	-0.13438	2.0455	0.869	-0.18167	1.9534	0.92503	0.84609	1.6789	1.0828	0.78737	1.3939	1.0707	0.43136	1.2009	0.7059	0.87399	1.4881	0.67502	0.31167
YDL104C	-0.022932	-0.079506	0.025582	-0.47643	-0.45657	0.17773	-0.11296	0.029302	-0.30637	0	0.038428	-0.48609	-0.58443	-1.1932	-0.049216	-0.46752	0	-0.20465	0	0	0.05928	-0.055666	-0.14982	-0.12591	-0.036572	0	-0.1291	0	0	-0.10369	0	-0.36812	-0.035667	-0.17319	-0.035734	-0.24579
YDL105W	0	0	-0.20913	-0.14304	-0.099212	-0.23562	-0.22178	-0.52498	-0.45332	0.057353	0.24245	0.043939	0.043611	0.17481	0.089326	0.33948	0.3174	-0.12468	0	0	0	0	-0.054636	-0.069261	0	0	0	0	0	0	-0.084619	-0.13705	0	-0.18635	-0.091747	0
YDL106C	0.11509	0.12273	0.046083	0.050276	-0.30367	-0.88057	-0.85334	-0.93836	-0.83904	-0.19844	-0.12893	-0.42596	-0.47273	-0.41052	-0.38666	-0.47703	-0.52212	-0.92065	-0.1235	-0.14173	-0.61465	-0.61023	-0.97891	-0.57934	-0.7949	-0.61662	-0.85376	-0.80736	-0.8415	-0.73338	-0.44305	-0.70123	-0.54564	-0.96581	-0.38898	-0.65269
YDL107W	0	0	0.36079	0	0	0	0	0	0.13668	-0.59897	-0.56871	0	0	-0.057827	-0.85066	-0.52797	0.2513	0	0	0	0	0	0	0	0	0	0	0	0	0	0	0	0	0	0	-0.2399
YDL108W	0.14174	-0.47745	0.69949	0.29408	0.62925	0.43418	0.10209	0.001677	0.14019	0.45141	0.84926	0.39582	0.19148	0.38242	0.31732	0.22088	0.32633	-0.039622	0.47853	-0.35202	0	-0.033578	-0.0068759	-0.10887	-0.29797	-0.046471	-0.091775	-0.075133	0	-0.16656	-0.088606	0.017904	0.30027	0	NaN	0.12073
YDL109C	0.07912	0.24201	0	0.23374	0.94877	-0.016743	-0.055078	-0.084838	-0.25771	-0.34999	-1.028	-0.082924	-0.61241	-0.71597	-0.94271	-0.7069	-0.82714	-0.27403	0.086844	0	0.061371	0	0	0	0.44226	0	0	0	0	0	0.17408	0	0.012798	0.012033	0	0
YDL110C	0.1877	0.99717	0.93713	0.15805	-0.0077024	-0.44964	-0.59588	-0.77292	-0.90712	-1.0616	-2.5424	-0.70702	-0.5602	-1.3232	-2.002	-0.70875	-1.3866	-1.1721	-0.71141	-1.6236	-1.4852	-1.4549	-2.0538	-1.4178	-1.509	-1.6937	-1.3436	-1.4865	-1.5309	-1.1764	-0.7559	-0.68712	-0.85126	-1.1086	-1.0702	-1.1362
YDL111C	0.014478	0	0.085481	0.12891	0.064175	0.19732	0.262	0.26521	-0.41028	3.0178	2.3356	1.7691	2.8559	2.3139	1.8837	2.9589	2.1282	1.8506	2.3255	1.6644	1.2539	1.8822	1.2322	1.4522	1.4438	1.1908	1.2688	1.5506	1.049	1.2559	1.6399	1.4224	1.5513	2.1638	1.2745	1.2546
YDL112W	-0.027307	0.55264	0.4589	-0.1155	-0.48581	-0.47853	-0.51692	-0.41719	-0.3103	NaN	0.88725	0.14385	0.2837	0.28118	0.62857	0.012354	0.25508	0.34331	0.14762	0.70395	0.1512	-0.67079	-0.20378	-0.048114	-0.76985	0.021392	0.15749	-0.33888	-0.45178	-0.032839	-0.24093	0.16524	-0.041099	-0.039199	0.18575	0.36892
YDL113C	0.26725	0.31837	-0.06318	-0.033351	0.20224	-0.26897	-0.43778	-0.59124	-0.42442	-0.70403	-0.2283	0.34566	-0.6997	0.39901	0.061974	-0.21809	0.15189	0.32521	-0.23221	0.51694	-0.14224	-0.42211	0.1235	0.41398	-0.4652	0.19562	0.19617	-0.38748	-0.18411	-0.20363	0.15302	0.25793	0.33237	-0.32387	0.40564	0.40861
YDL114W	0.18571	0	1.1951	2.2124	4.2117	3.5937	3.3523	3.4626	3.6721	-0.13716	-0.14541	0	-0.016195	0	0.076686	1.1802	0.59353	-0.086026	2.4418	1.2916	0.56047	3.5601	2.181	1.1896	2.9871	1.2383	1.1673	2.895	2.145	0.65164	1.037	0.74367	1.2973	3.0175	0.51967	2.2273
YDL115C	0.33778	0.73206	1.5747	1.8565	2.2748	1.9141	0.90052	1.0134	1.1869	-0.55769	-0.97891	-0.61913	-0.19861	-0.95492	-1.1389	0.12518	-0.83397	-1.0963	1.5523	0.22638	-0.45179	1.7269	0.2772	0.0011546	1.1581	-0.00042917	-0.035072	0.95576	NaN	-0.18241	0.83568	0.18269	0.25407	1.2457	-0.028841	-0.28888
YDL116W	-0.28892	-0.16494	0.29303	-0.87166	-0.92641	0.027101	-0.39645	-0.37744	-0.050334	-0.24696	0.32709	0.41017	-0.17014	-0.37468	0.023419	0.0023148	-0.43454	0.024344	-0.23592	0	0.17735	-0.45998	-0.61738	-0.34121	-0.0065999	0.15654	-0.063176	-0.51675	0.0019299	0.2134	-0.0042656	0.34371	0.02894	-0.2918	-0.24399	-0.17179
YDL117W	-0.24233	0	-0.0090327	-0.23444	0.09591	-0.022191	0.23857	-0.145	-0.30786	NaN	0.17439	-0.096083	-0.6481	0.22913	0.24256	-0.32863	0.23557	-0.1215	-0.0078209	0	0	-0.19189	0	-0.2862	-0.30609	-0.14367	0	0	0	0	-0.090439	-0.13767	0	0	0	-0.056528
YDL118W	0	0.010746	0	0	0	NaN	-0.013373	0	0	0	NaN	0	-0.095179	0	0	-0.037675	0	0	0	-0.45613	NaN	-0.010406	0	0	0	0	0	0	0	0	0.33808	0	0	0	0	0
YDL119C	0	0	0	0	0	0.26688	0.17865	0	0.16051	0.50476	0.85112	0.99983	0.097743	1.1701	0.91236	-0.31271	0.77811	0.29398	0.037746	0.92775	-0.38408	0.59394	0.23624	0.92669	0.70342	NaN	0.66149	NaN	NaN	0.5141	0.2682	0.23902	NaN	0.029639	0.29357	0.26466
YDL120W	0	0.0017366	0.0096638	-0.21503	0.41093	0.094166	-0.084901	0.16703	0.40451	-0.34218	0.32137	0.52933	-0.409	-0.70707	0.29196	-0.51336	-0.44717	-0.13697	0.19102	0.27811	-0.38886	-0.12743	-0.25655	0.0049257	-0.16108	0.10142	0.2215	-0.22453	-0.13252	-0.30209	0.30174	0.30997	1.0575	0.30676	0.3151	0.12514
YDL121C	0	0	0	-0.071777	-0.026013	0.12633	0.29564	-0.15562	-0.25956	0.9752	2.1217	1.4426	0.45694	1.401	1.5098	0.27377	1.5013	0.5532	0.13217	0	0.25571	-0.62312	0	0.82692	-0.43892	0.49793	0.72468	0	0.85605	0.60231	0.017293	1.11	1.7536	0.073423	1.3039	1.4952
YDL122W	0	-0.2001	0.025158	1.0067	1.2878	0.564	0.23478	0.59593	0	1.446	1.4228	0.80641	1.9452	0	1.5377	2.633	2.3962	0.59623	2.8055	NaN	NaN	2.0105	0.52389	0.70746	1.9708	1.5905	0.54392	1.8319	0.70895	0.1318	1.9049	0.30627	1.2286	1.7692	1.2624	1.5399
YDL123W	0.26429	0.48732	0.14222	-0.21689	0.19472	-0.031954	-0.28638	0.050202	0.021598	-0.009536	0.061437	-0.020394	-0.31062	-0.063487	0.40074	-0.038036	0.068286	-0.47018	-0.83759	-1.3438	-0.30173	-0.87311	-1.1245	-0.62389	-0.32075	-0.17431	NaN	0.13866	0.45021	0.16553	0.273	0	0.044166	0.43989	0.24808	0.36202
YDL124W	0	-0.078306	-0.089252	-1.8863	-1.6607	-1.8343	-1.1567	-0.68935	0.050657	-1.4145	-3.8211	-2.5625	-2.0406	-3.7536	-3.0407	-1.7033	-2.9528	-2.0847	-2.08	-0.89423	-2.0456	-2.3793	-2.004	-2.4714	-2.2604	-1.2958	-0.75458	-2.1723	-0.33098	0.30864	-0.71281	0.036643	1.1026	-0.25513	0.37969	1.0495
YDL125C	0.19936	0.56779	1.2284	0.49134	0.49219	0.42251	0.16008	0.29288	0.2318	0.4178	-2.1991	-0.57438	0.47974	-1.0094	-1.235	1.0286	-1.8261	-1.0218	0.96135	0	-0.75604	-0.12913	-0.028978	-1.7494	-0.37351	-1.4035	-0.76907	-0.40232	-0.3483	-0.38874	0.29207	-0.69056	-0.48677	0.035054	-0.81376	-0.57725
YDL126C	0.095867	-0.1986	0.85193	-0.35234	-0.99013	-1.6873	-1.7038	-1.5968	-1.6114	-0.4983	-4.2139	-1.7907	-0.57312	-2.5318	-3.1079	-0.46481	-4.0783	-3.1582	-0.70318	-2.6962	-2.3361	-1.815	-3.061	-2.5324	-2.1977	-3.2183	-2.5597	-2.2441	-2.674	-1.2285	-1.6601	-1.7167	-1.943	-1.6579	-2.2247	-2.0225
YDL127W	NaN	NaN	NaN	NaN	NaN	NaN	NaN	NaN	NaN	NaN	NaN	NaN	NaN	NaN	NaN	NaN	NaN	NaN	NaN	NaN	NaN	NaN	NaN	NaN	NaN	NaN	NaN	NaN	NaN	NaN	NaN	NaN	NaN	NaN	NaN	NaN
YDL128W	0.51435	0.24423	-0.16577	-1.2675	-1.1085	-0.33202	0.10565	0.39506	0.62036	0.62134	1.18	0.8938	-0.43304	0.58868	0.52193	-0.39265	0.34928	0.76879	-0.43756	0.81359	-0.79494	-1.1805	-0.86716	-0.019201	-0.61065	0.3027	0.46657	-0.15265	0.21777	0.40529	0.77088	0.78638	1.0227	0.61924	0.73452	0.99977
YDL129W	0	0	0	0	0	0.72491	0	1.1971	0.087461	0.29665	2.1447	0.55441	0.98339	0.12256	1.2792	0.49989	1.3501	0	0.061628	0	0	0.33704	0	0.12553	0.52913	0.30698	0.32898	0	1.8986	0.24441	1.2789	1.0065	1.231	0.81129	1.2669	2.4641
YDL130W	-1.0912	-0.91385	-1.605	-1.9276	-1.6058	-1.7389	-1.6885	-0.9729	-1.2246	0.68266	2.0873	3.3841	0.47334	1.4418	1.7962	0.26613	2.2268	3.2927	0.51522	1.2766	0.28649	0.17691	1.0329	1.1945	-0.18257	0.85867	0.8325	0.27663	1.2481	1.0451	-0.056982	1.0359	1.4252	-0.0076036	0.74841	1.0587
YDL131W	-0.002177	0.18971	-0.14323	-0.83448	-0.56278	-0.12771	-0.27715	-0.12607	-0.058587	0.54639	1.8796	2.415	0.28775	2.2725	2.1593	-0.095118	1.8343	2.0912	0.061637	1.7156	1.1077	-0.5132	0.81666	1.6679	-0.47492	0.79816	1.6657	-0.2094	1.2324	1.6238	0.31046	1.3896	2.0303	0.45925	1.22	1.5144
YDL132W	-0.17156	-0.31536	0.8616	-0.15983	-0.27554	-0.68634	-0.091878	-0.45072	-0.29683	-0.79711	-1.9779	-0.75242	-0.711	-1.9975	-1.1313	-0.31938	-1.6394	-1.0654	-0.24586	-0.63624	-1.2057	-0.84199	-1.43	-1.2369	-0.64627	-0.97514	-1.0349	-0.66896	-0.33329	-0.65184	-0.63032	-1.0487	-0.37181	-0.63465	-1.0752	-0.21664
YDL133W	-0.47113	-0.35052	-0.15487	-0.95758	-0.89593	-1.1279	-0.28039	-0.91683	-0.72049	-0.95498	-2.0531	-0.73355	-1.3349	-2.4926	-1.8152	-1.5826	-2.369	-1.1983	-1.1488	-0.6012	-1.4224	-1.5032	-2.0427	-1.795	-1.3464	-1.0357	-1.0329	-0.9671	-0.99915	-0.70319	-0.54416	-0.99287	-0.5613	-1.117	-1.5213	-0.75515
YDL134C	-0.9635	0.023949	-0.35366	-0.90285	-0.59253	-0.93246	-0.91313	-0.51583	-0.71098	-0.12108	-1.2271	-0.21675	-0.0008991	-0.99184	-1.0054	-0.27485	-1.2567	-0.58956	-0.084617	-0.91032	-1.8672	-0.836	-1.0851	-0.68626	-0.77558	-0.76293	-0.45774	-0.55666	-0.28189	-0.13548	-0.13953	-0.2388	0.061997	-0.57094	-0.23153	-0.070461
YDL135C	0.58502	0.23816	0.33556	-0.56714	-0.87828	-1.2124	-1.4147	-1.3652	-0.56145	-0.251	-0.85662	-0.11674	-0.79082	-1.5634	-0.35002	-0.4995	-1.6253	-0.91376	-0.80818	-1.231	-1.7624	-1.8775	-1.9338	-1.364	-1.942	-1.9251	-1.3295	-1.8916	-1.1396	-0.89519	-0.90704	-0.97841	-0.041072	-0.84581	-0.58536	-0.62334
YDL136W	-0.86565	-0.87166	-1.0215	-1.8208	-2.3712	-1.749	-1.4988	-1.049	-0.46315	2.2158	3.5675	3.5463	1.4822	2.9863	3.0934	1.3773	3.7178	3.4363	1.5629	3.6223	2.4078	0.66189	2.2719	2.577	0.60538	2.6047	2.1975	0.73845	2.7911	2.7307	0.91893	2.5658	3.1242	0.7087	2.6171	2.7505
YDL137W	0.055993	-0.20216	-0.31495	-0.73986	-0.86167	-0.73099	-1.2107	-1.1815	-1.0282	-0.06693	-0.18121	0.15843	-0.32395	-0.85558	-0.28688	-0.50411	-0.419	-0.55725	0.023488	-0.057602	-0.57313	-0.50613	-0.48103	-0.11396	-0.6006	-0.51751	-0.17878	-0.64871	-0.462	-0.21276	-0.3893	-0.18661	0.54804	-0.5306	-0.36008	-0.43877
YDL138W	0.094858	-0.1576	0	0	0	0.38077	0	0	0.33789	0.85368	0.27957	-0.034788	0.49366	0.12794	-0.1793	0.39291	0.51049	0	-0.082113	0.22396	0.2946	0.40383	-0.64757	0.30819	0.10745	0.60722	0.36827	0	-0.10036	0	0.0034537	0	0.16686	0.037662	0.13482	0.064169
YDL139C	-0.10589	0	0.13414	-0.54659	-0.27637	0.29392	-0.21197	0.033941	0.1962	-0.52441	-0.79295	-0.75337	-1.2158	-1.1616	-0.91699	-1.0604	-0.81523	-0.20673	-0.46241	-0.014406	-0.03149	-0.81828	-0.58791	-0.37331	-0.63901	-0.15787	-0.11097	-0.62252	0.257	0.11018	-0.81623	0.10694	0.15629	-0.3811	0.20871	-0.12007
YDL140C	-0.022866	-0.58503	-0.53713	-0.37267	-1.0521	-0.70489	-0.42615	-0.29162	-0.3711	0.19773	0.43292	0.47537	-0.2393	0.2949	0.6285	-0.49474	0.71765	0.38729	-0.1823	0.22963	-0.61461	-0.50587	-0.24762	0.10573	-0.32242	0.20083	0.09914	-0.14242	0.0014284	0.089876	-0.091826	0.37195	0.27399	-0.13659	0.13719	0.37454
YDL141W	-0.3789	-0.32487	-0.21536	-0.689	-0.45619	-0.11862	-0.22461	0.26852	0.11568	0.17588	-0.74783	0.0058295	-0.55827	-0.41755	-0.37977	-0.51807	-0.76335	-0.75827	-0.50371	-0.74805	NaN	-0.65306	-0.60964	-0.65838	-0.15217	-0.64952	-0.49179	-0.19002	-0.89573	0.15292	0.40519	0.11327	-0.33322	0.72465	0.27097	0.21572
YDL142C	0.23735	-0.044967	-0.6481	-0.91774	-0.77659	-0.10861	-0.39227	-0.0139	-0.35079	-1.4445	-1.5812	-1.3214	-1.3384	-1.4195	-1.4955	-1.9547	-1.5518	-1.0428	0	-0.76347	-0.18921	-0.58506	-0.62686	-0.43223	-0.34843	-1.0278	-0.64617	-0.39764	-0.14688	0	-0.58125	-0.67888	-0.13034	-0.31458	-0.32636	-0.61958
YDL143W	0.017769	0.44593	0.8761	-0.26259	-0.22539	-0.62187	-0.61567	-0.63561	-0.54735	1.0222	1.5808	1.7871	0.74525	1.0594	1.4922	0.81854	1.3075	1.4906	0.32534	0.10782	-0.033852	-0.58484	0.22791	0.51997	-0.16825	0.49503	0.60603	-0.33803	0.28128	0.59861	-0.35433	0.85556	1.2109	0.17412	0.8477	0.89484
YDL144C	-0.29735	-0.50331	-0.58346	-1.5836	-0.80313	-1.5013	-0.66463	-0.63859	-0.25979	-0.073478	-1.4217	-0.5834	-0.89363	-0.56754	-0.77803	-0.89098	-1.3377	-1.3412	-0.60055	0.033468	-1.5363	-1.0412	-1.0248	-0.60766	-0.98882	-0.6816	-0.19265	-0.8908	-0.49466	-0.33306	-0.43995	0.04287	-0.072522	-0.46218	0.10187	0.0756
YDL145C	-1.0968	-0.8014	-0.44046	-1.0564	-1.2793	-2.0227	-1.3323	-0.44556	-1.3963	-0.74929	-0.44434	0.079344	-1.0348	NaN	-0.21647	-1.2477	-0.71814	-0.55231	-0.86886	-0.18123	1.1633	-1.3477	-0.27113	NaN	-1.2778	0.035158	-0.00681	-0.78118	0.42032	0.27352	-1.1493	-0.18167	0.10797	-0.85514	-0.049027	-0.35578
YDL146W	0	-0.47782	0	0.26679	0	0	0.41126	0	0.10888	-0.47305	-0.45967	-0.27721	-0.26129	-0.16779	-0.71456	-0.72245	-0.65825	-0.18055	0.19579	0	0	0	0	0	-0.0086773	0	0	0.021564	0.008651	0	NaN	0	NaN	0	0.42852	-0.12014
YDL147W	0.54494	0.358	1.779	0.41259	0.24906	-0.19783	-0.97823	-0.94989	-0.93599	0.10443	-2.3404	-0.8252	0.11064	-3.6036	-1.5378	0.75169	-2.3924	-1.8101	0.011825	-1.9873	-1.3108	-0.67321	-1.8865	-2.1938	-1.326	-1.8213	-2.1325	-1.5932	-1.8251	-1.9076	-1.8891	-2.1335	-1.7856	-1.9316	-2.1646	-1.6748
YDL148C	0	-0.38185	-0.51798	-1.0339	-0.88672	-1.0109	-1.0109	-0.61477	-0.50249	1.4064	1.7024	1.276	0.75978	1.147	1.2418	0.75172	1.2326	1.2044	0.306	1.097	0.8826	-0.30414	0.70799	0.51015	0.067687	0.65203	0.67694	-0.047886	0.69618	0.87704	-0.095404	0.8451	0.98851	0.055607	0.67738	1.2491
YDL149W	0	0	1.1559	0.49207	0.094037	-0.49673	-0.70317	-0.75864	-0.71891	0.12223	-0.40464	-0.55465	-0.61386	-0.59597	-0.4251	-0.27304	-0.25546	-0.87216	0.62707	0.077698	-0.40919	-0.22743	-0.54746	-0.33353	-0.34571	-0.4147	-0.22077	-0.34905	-0.017186	-0.21568	0.10444	0.075132	0.099071	-0.31617	0.21079	0.28182
YDL150W	0	-0.19577	0.80238	-0.10184	-0.31185	0.12888	0.15963	-0.024995	-0.3096	1.7925	1.9428	1.9239	1.3471	1.6672	1.4094	1.6822	1.4366	1.6059	1.0319	1.4384	0.31029	0.46118	0.93176	0.94789	0.35976	0.84765	1.0316	0.40658	1.0476	1.19	0.37036	1.1888	1.4009	0.67108	1.1603	0.98226
YDL151C	0	-0.13032	0	0	0	-0.55558	0	0	0	0	0.063728	0.1611	0	0.75207	0	0	0	0	0	0	0	0	0	0	0	-0.26292	-0.0082474	0	-0.081798	0	0	0	0	0	0	0.015614
YDL152W	-0.091313	-0.065885	0	0.12943	0.062952	0.16155	0	-0.035129	-0.34773	0.46787	0.11231	0.02589	0	0.15726	0.042689	0	0.18366	-0.066064	-0.062751	-0.046543	0.22341	0	0.097635	0	0	0.056175	0	0	0	0	0	0.39252	0.093969	0	0.098146	0.39228
YDL153C	0	0	-0.23318	-0.17575	-0.73047	0.2395	-0.091208	-0.23244	0.010816	1.8279	1.8334	1.3259	1.3399	1.4067	1.4951	1.294	1.732	1.2872	0.98575	1.0881	0.87509	0.35843	1.0067	0.96468	0.47926	1.0007	0.62433	0.40324	0.75581	0.81009	0.54752	1.3501	1.5461	0.86673	1.2511	1.7215
YDL154W	0	0.16861	3.1	2.1998	2.1682	1.3116	1.0684	0.83654	1.2499	0.58306	-0.030431	0.27067	0.9002	-0.71808	-0.29638	1.0974	-0.11631	-0.089671	0.97233	0.39178	0.29432	1.0333	0.5404	0.26909	0.50666	0.43662	0.30748	0.31937	0.17983	0.41332	0.18894	0.36598	0.65853	0.12361	0.45517	0.32919
YDL155W	0.13943	0.91542	2.1277	2.7885	3.419	3.5724	2.6534	2.9053	2.7622	0.16722	0.17037	0.62643	0.092366	-0.44329	0.24588	0.69746	0.3759	0.99058	2.5902	1.6373	2.4045	3.2321	2.2228	1.7903	2.7497	2.2599	1.7525	2.4792	1.3228	1.2375	2.0754	1.4866	1.2917	2.0567	0.91331	1.0211
YDL156W	0	0.51189	0.47211	-0.25658	-0.042704	0.033377	0.014896	0.17911	0.16832	-0.10721	0.79202	0.94252	-0.25431	-0.014047	0.73161	-0.12886	0.39858	0.47938	-0.1024	0.29518	0	0	-0.20205	0.14555	-0.018109	0.1926	0.52478	-0.11689	0.20791	0.6232	0.5647	0.76529	1.0921	0.21266	0.88392	0.93509
YDL157C	0	0	-0.289	-1.0183	-0.98207	-0.50249	-0.76973	-0.78278	-0.43889	-0.65057	-0.10196	0.76037	-0.83893	-0.54654	0.038102	-0.5923	0.014421	-0.11963	-0.42598	0.059449	0.2626	-0.41749	0.076411	0.2322	-0.10013	-0.10846	0.20202	-0.15568	0.54756	0.34562	-0.062444	0.28944	0.63424	0.063645	0.33032	0.60346
YDL158C	0	-0.24449	0.082482	0	-0.070391	0.10865	0.14134	0.16078	0.13525	0.045446	0.17274	0.10818	-0.18926	-0.69988	0.45467	-0.41476	-0.48749	-0.37729	0.30066	0.47562	0.5125	0.30062	0.22677	0.51545	0.1192	0.1999	0.34317	0.21399	0.41038	0.31618	0.27168	0.60191	0.80611	0.3128	0.41741	0.26284
YDL159W	0	-0.018093	0.14523	-0.73727	-0.35051	0.13386	-0.22219	-0.12994	-0.28133	-0.44163	0	-0.47239	-0.41269	-1.4058	-0.065723	-0.18593	0.24012	-0.34659	-0.6272	-0.38283	-0.43684	-0.33004	-0.63326	-0.61906	-0.53831	-0.34443	-0.56305	-0.49754	-0.2998	-0.10081	-0.13022	-0.3729	-0.15996	-0.40398	-0.18566	0.28407
YDL160C	0.04369	0.26705	0.50766	0.34049	0.089293	-0.47428	-0.42204	-0.42355	-0.19366	-0.47064	-1.469	-0.3738	-1.0858	-1.9565	-1.0181	-0.70072	-1.2784	-1.2381	-0.19104	-0.73175	-1.0624	-0.81342	-1.4205	-1.3471	-0.9421	-0.72277	-1.0483	-0.6139	-0.27367	-1.0213	0.080978	-0.86748	-1.2107	-0.26941	-1.0434	-0.39759
YDL161W	0	NaN	-0.5713	-0.84069	-1.5093	-0.42972	-0.73713	-1.1225	-0.72563	-0.96834	-1.135	-0.1267	-1.1286	-1.3329	-0.78799	-1.3632	-0.35431	-0.74039	-0.51997	-0.12782	-0.5382	-0.36029	-0.65714	-0.66892	-0.91797	-0.35962	-0.65735	-0.52277	-0.32235	-0.60152	-0.081852	-0.57291	-0.5269	-0.62512	-0.34964	-0.31142
YDL162C	0	-0.058259	-0.53817	-0.96575	-1.1158	-1.0427	-0.39518	-0.089488	0.45523	-0.096862	0.49943	0.18122	-0.78035	0.34259	0.29348	-0.85669	0.45188	-0.43108	-0.057417	0.030615	0.30638	-0.54751	-0.074143	-0.12576	-0.34715	0.12322	0.33103	0.2044	0.62507	0.85907	0.057877	0.89129	NaN	0.58399	0.69932	0.66763
YDL163W	0	0	NaN	0	0.042485	0	0	0	0	0	0	0.077047	0	-0.025041	0	0	0	-0.018678	0	0	0	0	0	0	0	0	0	0	0	0	NaN	0	0	0	0	0
YDL164C	0	0	0.1178	0.027567	-0.1104	0.0038117	-0.10041	-0.16759	-0.58827	0.58814	0.26783	0.22137	0.28304	-0.303	0.39766	0.71894	0.13413	-0.20457	-0.021002	0	0	0	0	0	0	0	0	0	-0.040163	0	0	0	0	0	0	0
YDL165W	0	0	0.32053	0	1.2691	0.87993	0.5845	0.88507	0.58747	0.26199	0.54075	0	0.20087	0.26663	0.41297	-0.018053	0.55297	0.11231	0.36539	-0.13638	-0.75982	-0.16216	-0.73172	-0.3166	-0.27176	-0.63419	-0.21958	-0.070165	-0.39131	-0.69962	-0.046543	-0.35032	-0.04023	-0.099741	-0.048842	0.11188
YDL166C	0	0	0	0	0	0	0	0	0	0.61954	2.1539	0.28016	0.11799	0.55402	1.3708	0.85682	0.93625	0	0.24492	0.29962	-0.36142	0.12201	-0.33664	-0.30284	-0.44832	-0.2061	-0.22579	-0.32326	-0.093419	-0.081214	-0.27118	-0.20835	0.27297	-0.0008345	0.17426	0.42398
YDL167C	0	0	0	0.16484	0.086879	0.15688	0.12548	0.16935	0.34142	1.1292	1.3696	1.5537	1.3975	0.97843	1.0461	1.2536	1.0176	1.4174	0.63974	0.11044	0.064707	0.1292	0.19242	-0.092877	0.77495	0.20465	0.35008	0.55409	-0.44019	0.74919	0.75511	1.3453	NaN	0.83841	0.98994	0.82369
YDL168W	0.11877	0.30967	0.24847	-0.17661	-0.37044	0.10964	0.55912	0.88922	0.98331	0.78019	0.67103	0.52259	-0.0429	0.30176	0.95296	0.3277	0.36613	0.5374	-0.013834	0.25782	-0.057734	-0.32246	-0.084196	0.4194	-0.0006327	0.69566	0.91384	0.25669	0.88148	0.99018	1.5546	1.8387	1.8783	1.3192	1.7149	1.5323
YDL169C	0	1.1053	1.0373	0.15476	0.48439	0.57767	0.34682	0.88043	0.92255	0.037234	-1.9863	0	0.088587	-0.15093	-1.685	0.076746	-0.70168	0	-0.34797	-0.26281	-0.39674	-0.84746	-0.80286	-0.52687	-0.12239	-0.12759	-0.0089191	0.40089	0.020851	0.048372	0.77307	0.20913	0.47702	0.95192	0.16132	0.26413
YDL170W	0.32995	0.19315	0.33429	0	0.52209	0.24083	0.20704	0.36895	0.70388	1.5623	1.1716	0.80564	0.87701	1.0553	0.87081	1.3031	1.0559	0.51619	0.92567	0.57686	0.61155	1.0075	0.48819	0.66329	0.87657	0.52574	0.44374	0.8929	0.13158	0.68942	0.81846	0.51047	0.86975	1.2392	0.72813	0.72435
YDL171C	2.4052	1.0496	1.0338	0.27136	-0.54786	-0.98323	-0.6574	-1.1002	-0.86022	1.5322	0.59042	0.18825	0.96125	0.12156	0.46523	0.35025	0.40219	0.57349	-0.052397	0.13552	-0.67657	-0.86735	-0.49309	-0.38671	-0.8525	-0.10043	-0.075093	-0.67018	-0.13423	-0.45939	-0.37057	0.03709	0.0040879	-0.47503	-0.14847	-0.15112
YDL172C	0	-0.47818	-0.030095	-0.4657	-0.37785	-0.17294	-0.14519	-0.28078	0.10177	-0.50375	-1.0477	-0.075079	-0.81699	-0.34713	-0.72035	-0.26173	-0.60355	0	-0.2299	0	-0.25503	-0.44404	-0.38944	-0.85069	-0.36209	-0.16332	-0.1082	-0.32229	-0.10972	-0.33702	-0.031675	-0.2517	-0.23117	-0.13021	-0.19245	-0.31522
YDL173W	0	-0.12033	-0.1728	-0.68874	-0.55496	-0.48985	-0.47561	-0.3677	-0.35468	-0.31811	-0.89058	0.27668	-0.36587	0.03462	-0.22197	-0.66789	-0.23847	-0.05917	-0.94166	-1.1655	-0.8455	-1.5687	-1.6392	-0.59441	-0.67872	-0.57309	-0.3178	-0.60811	-0.77324	-0.51892	0.0043287	0	-0.057211	0.15407	0.016728	-0.30098
YDL174C	-1.376	-1.5858	-1.5163	-2.5757	-2.8166	-2.6593	-3.0509	-3.1055	-3.3725	-2.1476	-3.2686	-2.4569	-2.535	-3.2277	-3.4593	-2.9348	-3.8681	-3.2467	-1.2329	-2.005	-2.6285	-1.5877	-2.4863	-2.0458	-1.9686	-2.1287	-1.9448	-1.5865	-1.7509	-2.0864	-1.9181	-1.5998	-1.9659	-1.749	-2.2857	-1.8162
YDL175C	-0.16064	-0.42193	-0.29039	-0.44685	-0.48351	0	0.090432	0.24547	0.025084	-0.13898	0.22125	0	-0.29715	-0.26442	-0.13754	-0.24584	0.048348	0	-0.11217	0	0	0	-0.046904	0.23451	-0.19376	0	0.053298	-0.084943	0	0.1422	0.37339	0.17369	0.40144	0.15516	0.14113	-0.072363
YDL176W	0	0.075344	0.60258	0.36699	1.278	0.69785	0.45733	0.33712	0.44957	-0.25498	-0.5298	-0.21721	-0.29089	-0.8684	-0.35218	-0.089977	-0.57649	-0.44669	0.11477	0	0	0.10954	0	0	0	0	0	0	0	0	0	0	0	0.093763	0	0.019854
YDL177C	0	0	0	0	0.59327	0	0	0.31064	0.25807	-0.23361	0.16234	0	-0.057831	0	0.17995	-0.062789	-0.038448	0	0	0	0	0.14277	0	0	0	0	0	0	0.02399	0	0	0	0	0.027551	0	0.04269
YDL178W	-0.28878	-1.2457	-1.1444	-0.74781	-0.73291	-0.71534	-1.7067	-1.2081	-1.4007	-1.4087	-1.1581	0.0796	-1.4564	-0.95805	-0.61209	-1.5337	-0.8904	-0.50568	-0.19858	-1.1614	-0.83207	-0.28639	-1.0993	-0.76027	-0.84486	-1.4524	-0.82512	-1.0071	-0.71538	-0.82419	-0.86684	-0.77219	-0.83098	-0.72613	-1.0714	-1.1567
YDL179W	0	0	0.28249	-0.42488	-0.37307	0.1942	0.16803	-0.077455	-0.52213	0.019624	-0.0044476	-0.35744	-1.0413	-1.2022	-0.42395	-0.3808	-0.052836	-0.076345	0	0	0.036828	-0.04236	-0.036972	-0.37227	-0.12124	-0.0070014	-0.43361	-0.018516	0	-0.038258	-0.33351	-0.49823	-0.16212	-0.24574	-0.18448	-0.1423
YDL180W	-0.48948	-0.21137	0.03508	-0.083556	0.4013	-0.043604	-0.066259	-0.0017331	-0.24524	-0.85405	-0.94791	-0.17831	-1.408	-0.7561	-0.36433	-0.45336	-0.87188	-0.32704	-0.12186	-0.017877	-0.23575	-0.77288	-0.38105	-0.88195	-0.49938	-0.96148	-0.89836	-0.51504	-0.66453	-0.81115	-0.34309	NaN	-0.44735	-0.44109	-0.79069	-0.19109
YDL181W	-0.62688	-0.76496	-0.41442	-0.67054	-0.98822	-1.3316	-1.568	-0.84548	-0.76635	-1.1204	-3.2254	-1.383	-1.6951	-0.27431	-1.9551	-0.82956	-2.4028	-2.147	-0.75726	-1.7481	-1.0074	-1.3626	-1.8882	-1.7803	-1.6841	-2.2577	-1.4076	-1.8928	-1.9551	-0.045485	-1.8261	-1.5291	-1.3036	-1.6371	-1.6613	-1.8904
YDL182W	0.59953	-0.045357	0.21632	-0.92149	-0.59441	-0.62977	-0.45986	-0.056928	0.15975	0.026407	1.22	1.9121	-0.46305	1.6241	1.9631	-0.57321	1.0877	1.9346	-0.71496	1.1744	0.41976	-1.1306	-0.051535	1.0025	-1.161	-0.051763	0.76755	-0.97822	0.49697	1.2455	0.012719	0.99801	1.626	0.11704	1.0715	1.3466
YDL183C	0.13134	-0.1551	0.36376	-0.70099	-0.55435	NaN	-0.033081	-0.26498	0.24898	-0.19158	-0.96157	-0.54637	-1.3288	-1.8523	-0.73343	-0.89003	-0.19515	-0.45837	-0.37384	0	0.011695	-0.090807	-0.46406	-0.68762	-0.56808	-0.29211	-0.61983	-0.50017	0	-0.31931	-0.49282	-0.48375	-0.36393	-0.31797	-0.17308	-0.15245
YDL184C	-1.1695	-2.0031	-1.3566	-1.7751	-2.5975	-3.2176	-2.1581	-2.6785	-2.236	-0.71299	1.4081	1.1826	-0.91265	0.87894	1.2536	-1.194	1.2702	0.80859	-1.1586	1.1478	1.1248	-0.96393	0.7785	0.43616	-1.5828	0.83929	0.62644	-1.6145	0.61411	0.9619	-1.7109	0.46566	0.61622	-1.6471	0.15344	0.83989
YDL185W	0.091206	-0.491	-0.61339	-1.3693	-1.8916	-1.5526	-1.5127	-1.0284	-1.2347	0.89055	-0.13793	-0.13566	0.23313	0.090137	-0.20144	0.09478	-0.19586	-0.49489	0.17762	NaN	-0.60655	0	-0.80579	-0.43534	-0.88389	-0.37413	0.02333	-0.28462	-0.1154	0.2824	0.068013	0.21897	0.31014	-0.32668	0.11302	0.27846
YDL186W	0	0	2.5051	3.2828	3.7186	3.6633	3.185	2.6202	3.4726	0.18872	-0.10182	0.25879	0.018245	-0.018448	0.087424	2.5733	0.87255	0.21626	4.1819	2.4439	0.12168	3.7793	1.5471	0.22853	1.8821	0.86788	-0.062822	1.3726	1.1823	-0.10354	1.3983	-0.039571	-0.04581	1.4591	0.28334	0.38303
YDL187C	0	0	0.92276	2.8259	2.4928	0.77616	0.76793	0.68863	1.4951	2.3665	0.13256	0	2.2175	0	0	0.99387	0	0	0.98739	0	0	0.73294	0	0	0.46903	0	0	0.19086	0	0	0.84246	0	0.099253	0.39369	0	0.18956
YDL188C	0.064165	0.087181	0.21584	-0.70836	-0.44203	-0.42832	-0.50725	-0.60368	-0.67675	-0.15068	-1.4602	-0.30299	0.010948	-0.82313	-0.82751	0.057532	-1.3247	-0.55919	-0.081167	0	-1.0012	-0.65132	-0.617	-0.70038	-0.6101	-0.45335	-0.28517	-0.47511	-0.17436	-0.24901	0.043	-0.22149	-0.13499	-0.16276	-0.33026	0.096699
YDL189W	0	0	-0.40767	-1.034	-1.4739	-2.0253	-2.5342	-1.8785	-2.3244	-2.2148	-2.8561	-2.3738	-2.3217	-2.1103	-2.9184	-2.0854	-2.7752	-2.8838	-0.045416	0	0	-0.012385	0.017081	0	-0.015382	-0.14866	-0.021388	0	0	0	-0.081041	-0.16536	-0.11846	-0.24214	-0.062265	-0.33255
YDL190C	0	-0.83369	-0.10984	-0.41069	-0.76179	-1.0327	-1.2638	-1.0863	-0.8777	0.54402	1.7943	2.041	0.2131	2.0961	1.5789	0.056706	1.8691	1.5973	0.41018	1.7841	2.1541	0.046047	1.4318	1.548	-0.35786	1.0862	1.5187	-0.25645	1.279	1.4778	-0.39668	1.1949	1.8249	0.11875	1.2174	1.405
YDL191W	-0.62277	-1.1007	-0.95692	-1.944	-1.5624	-1.4946	-1.3732	-1.0289	-0.35656	2.122	3.9506	3.6189	1.6716	2.8784	3.8213	1.6357	3.7211	3.3663	1.5104	3.7374	2.3446	0.54899	2.3376	3.0238	0.70215	2.6101	2.9627	0.70927	2.5673	2.5754	0.82953	2.7745	3.3821	0.76271	2.5978	3.0185
YDL192W	0.23763	-0.16844	-0.013328	-0.24961	-0.28165	-0.45966	-0.83861	-0.65315	-0.6098	0.66142	1.3816	0.98425	0.26291	0.34475	1.1368	0.11605	0.97848	0.62957	0.26594	0.34345	0.31032	-0.30831	-0.065574	0.48723	-0.39906	0.032466	0.42526	-0.4246	0.60607	0.10101	-0.20912	0.23325	1.039	-0.41742	0.39418	0.60555
YDL193W	0.58754	1.7907	2.4088	1.2829	1.3068	0.91911	0.81065	1.2405	0.7405	0.18694	-0.53426	0.61829	0.59774	0.70488	-0.17857	0.97388	0.035976	0.2309	0.72621	1.3885	0.013801	0.089612	0.81589	1.4955	-0.098486	0.83706	1.6566	0.95648	0.74749	1.3439	0.89318	1.4237	1.6064	0.65577	1.3676	0.26725
YDL194W	0	-0.15832	0.15667	-0.00081156	-0.031567	0.25157	-0.20688	-0.0024239	-0.14594	-1.1014	-1.8521	-1.2577	-0.99984	-1.2398	-1.3774	-0.93284	-1.362	-1.0794	-0.42695	-0.55453	0.043829	-0.23627	-0.60884	-0.35245	-0.4911	-0.27622	-0.32835	-0.094344	0.080965	0.10496	-0.44805	-0.29	-0.039117	0.03025	-0.21647	-0.45058
YDL195W	-0.42612	-0.96471	-0.15699	-1.3621	-1.8588	-2.1071	-2.0222	-1.9546	-1.451	-0.68265	-0.69905	0.34882	-0.8213	-1.2411	-0.41322	-1.1431	-1.2752	-0.31644	-1.2712	-1.3372	-2.2039	-2.4076	-2.324	-1.4132	-2.3043	-1.4882	-1.0332	-2.1263	-1.0357	-0.71287	-2.0173	-1.7234	-0.565	-1.918	-1.2793	-0.88999
YDL196W	0	0	-0.8649	-0.38322	-0.44594	-0.29586	0.040004	-0.813	NaN	-0.42349	-1.2536	-0.83834	-1.4236	-1.3533	-1.6628	-1.6477	-0.9784	-0.47967	-1.5787	-1.4649	-1.4021	-1.7736	-2.2332	-2.4035	-1.8385	-1.7355	-1.3988	-1.4844	-1.2087	-1.6928	-1.7149	-1.3441	-1.5409	-1.3029	-1.4382	-0.57494
YDL197C	-0.043097	-0.080358	0.27813	-0.18493	-0.50494	-0.49263	-0.41893	-0.1392	0.029874	-0.54861	-0.91828	-0.20525	-0.62791	-0.87868	-0.81352	-0.69528	-1.1358	-0.5986	0	-0.53523	-0.090842	-0.25897	NaN	-0.41613	-0.095275	-0.26582	-0.16631	-0.013308	-0.26203	-0.026947	-0.34995	-0.70767	-0.1138	-0.027424	-0.10014	0
YDL198C	0.39561	-0.50747	-0.71728	-1.2822	-0.94959	-0.73727	-0.43217	-0.18819	-0.24038	-0.29303	1.4462	2.6013	-0.78708	1.9128	2.6277	-0.82497	1.4883	2.63	0.35275	0.9564	0.16687	0.034939	0.27008	1.1599	0.057407	0.41798	0.76293	0.069193	0.74387	0.12518	0.16091	0.31654	0.72628	0.085743	0.0081034	0.30027
YDL199C	0.86552	0.90982	1.7661	0.75687	0.40276	-0.027773	-0.031518	-0.4547	-0.059627	-0.70267	-2.3571	-1.9036	-0.19457	-2.3289	-1.922	0.45396	-1.9543	-1.6927	0.30727	-0.93456	-1.3874	-0.91974	-1.6929	-2.0186	-1.1767	-1.3237	-1.5518	-1.1856	-0.70788	-1.4247	-0.99545	-1.4332	-1.3405	-1.3997	-1.5569	-0.45611
YDL200C	0.1391	-0.16168	-0.26208	-1.1024	-1.5295	-1.4285	-1.2404	-1.102	-0.79155	0.45906	0.71338	0.76867	-0.097735	0.435	0.74117	-0.13067	0.27573	0.044456	-0.43728	0.13396	-0.88799	-0.93467	-0.95904	-0.27075	-1.1679	-0.64833	-0.35638	-1.1666	-0.78664	-0.42395	-0.78293	-0.41726	0.28597	-0.88989	-0.25534	-0.19466
YDL201W	-0.1894	-0.62149	NaN	-0.037536	0	0.36254	0.2538	0	0	1.6779	3.0087	2.6696	1.3396	0.95453	2.2108	0.72458	2.5802	2.1529	1.4941	0.78888	0.26891	1.5192	1.7766	1.7663	0.77019	2.4248	0.99276	0.01003	2.2975	0.17232	1.6003	1.9555	1.568	0.053398	2.006	1.4619
YDL202W	-0.056318	0	-0.064901	-0.038436	NaN	0.36366	0.054126	0	-0.22051	-0.6412	-1.001	0.57236	-0.40535	-0.26283	-0.062411	-1.2496	-1.227	0.12647	-0.18334	-0.064151	0	-0.17771	NaN	0	0	-0.34165	0	0	-0.067223	0	0	0	0	0	0	-0.16904
YDL203C	-0.1733	0	0.020048	-0.47371	-0.12978	0.13224	0.66209	0.4828	0.64018	0.02455	0.14838	0.09344	-0.1314	-0.31145	-0.29165	-0.34787	-0.42216	0.20555	-0.56066	0.11576	0.20267	-0.58818	-0.15174	0.12636	-0.27339	0.42246	-0.029929	-0.036833	-0.09032	0.48704	0.30897	0.44352	0.4018	0.30709	0.15045	0.080356
YDL204W	-0.45201	-0.93084	-0.85762	-1.6896	-1.8033	-0.77651	-0.097555	0.54665	0.89154	-1.8758	-3.7564	-3.3793	-2.1939	-2.9345	-3.4576	-2.2774	-3.6909	-3.6725	-1.9352	-1.9524	-3.0152	-2.5452	-1.5057	-1.1367	-0.9545	-0.37246	0.026203	-0.02835	0.25386	0.74338	0.83139	0.77073	0.9307	0.50877	0.77645	1.1713
YDL205C	-0.7397	0	-0.20089	-0.46259	0.066268	-0.065203	0	0	0.048895	0.93142	0.91647	0.96392	0.76969	0.92008	0.9568	0.73366	0.70666	0.57846	0.30495	-0.22581	NaN	-0.49656	0.11433	-0.098341	0.17847	-0.018975	-0.0827	0.080961	-0.4996	0.3438	0.18074	-0.29548	-0.10398	0.49928	-0.044658	-0.26553
YDL206W	-0.01756	-0.18792	-0.22684	-0.45759	-1.0455	-1.1711	-1.4281	-1.2941	-1.542	-1.2491	-1.2698	-0.63611	-1.5627	-1.4345	-1.2236	-1.067	-1.2532	-1.53	-0.6991	-0.81408	-0.76837	-0.80278	-1.0746	-0.61792	-1.2762	-1.1937	-0.75955	-1.2703	-0.25482	-0.5997	-1.2612	-0.94407	-0.20133	-0.68301	-0.8986	-0.60343
YDL207W	-0.04405	-0.088695	0.056421	-0.58226	-0.39668	-0.088781	0.083582	0.09824	0.2782	NaN	-1.0588	0.22086	-0.75665	-1.054	-0.11491	-0.65278	-0.46975	-0.55764	-1.165	0.047482	-0.2267	-0.50874	-0.28361	-0.52794	-0.44822	-0.29517	-0.43312	-0.34938	-0.025391	-0.13796	0.065226	0.17423	-0.11492	-0.17638	-0.22357	0
YDL208W	-0.41121	-0.52949	0	-0.068561	0	0.55991	0.25863	0.65414	0.35107	3.5015	4.651	3.6199	2.8575	3.7488	3.8921	2.5182	4.4896	3.2446	1.5891	1.9596	0.43741	0.85204	1.0924	1.6957	0.90168	1.8303	1.6427	0.91991	2.2859	1.3517	1.2721	2.0436	1.9438	0.70458	1.9437	1.9418
YDL209C	0	0	0	0	0	0	0	0	0	0.37887	0.55397	0	0.3876	0	-0.35471	1.0443	0.14004	0	0.30733	0.81036	1.2122	0.45719	1.0177	0.22383	0.15241	1.4368	0.98244	0.13644	0.9687	0.74574	1.1361	0.42597	0.5185	0.26667	0.80857	0.5266
YDL210W	0.30793	0.3748	1.1661	0.58748	0	0	0.3774	0	0	1.0787	0.19115	0	0.44845	0.13109	-0.34438	0.2282	-0.10349	0	0	0	0	0	0	0	0	0	0	0	0	0	-0.26074	0	0	0	0.048101	-0.062949
YDL211C	0.27229	0.099431	1.245	0.1128	0.57366	0	0.083397	0	-0.20341	0.0089794	0	0.067431	0.24951	-0.14955	0.04209	NaN	0	0	NaN	0	0	0	0	0	0	0	0	0	0	0	0	-0.17554	0	NaN	0	NaN
YDL212W	0.014459	-0.036267	-0.87481	-1.0736	-1.068	-1.0455	-0.61827	-0.3985	-0.32414	-0.20961	-0.7773	-0.69004	-0.42454	-1.458	-0.85761	-0.74083	-1.4041	-1.0801	-0.54933	0.50036	0.018849	-1.2896	-0.055422	0.27829	-1.1159	0.19059	0.54448	-0.61576	0.91099	0.52676	-0.22372	0.64493	1.1609	-0.40161	0.64713	1.1629
YDL213C	0.21595	0.14901	-0.08891	-0.71888	-1.0439	-1.2051	-0.53631	-0.72194	-0.55641	1.6576	2.7377	1.2315	0.87017	1.4587	1.3066	0.99212	1.6928	1.1177	1.0346	0.9225	0.76707	0.36386	0.67402	0.43027	0.23304	0.3625	0.80113	0.30212	1.6925	0.71129	0.21679	0.88449	0.85898	0.076365	0.76494	1.4791
YDL214C	-0.43659	-0.44504	-0.93768	0.16303	1.5813	1.3933	1.2559	1.1471	1.1724	-1.0263	-1.1581	-0.5637	-0.97499	-0.94794	-1.3652	-0.92	-0.78748	-1.3757	0.41915	0.082404	-0.10615	1.1079	0.74341	0.27874	1.437	0.90603	0.63013	1.4099	0.83233	0.80858	1.1147	1.0862	0.66256	1.5105	0.90362	0.85335
YDL215C	-0.95391	-1.6423	-0.7535	-0.49363	-0.35276	-1.1075	-1.0855	-1.2267	-0.85847	-3.8079	-4.9017	-5.1007	-3.3506	-4.5583	-4.7271	-3.124	-4.457	-4.5386	-1.8366	-3.043	-2.169	-1.1104	-1.9185	-2.5841	-1.5366	-1.7172	-2.2847	-1.3557	-2.445	-1.9971	-1.4377	-1.7304	-2.4367	-1.7388	-2.5025	-2.2757
YDL216C	0.23635	0.66983	0.7043	-0.37214	-0.52737	NaN	-0.27354	-0.3507	-0.62927	0	-0.90269	-0.40707	-1.1187	-1.6323	-0.4923	-0.72916	-0.23233	-0.22584	-0.96825	-0.32569	-0.60754	-0.66964	-0.80129	-0.67934	-0.88102	-0.68941	-0.74641	-0.7573	-0.6007	-0.29901	-0.45789	-0.60327	-0.3864	-0.63858	-0.39925	0.11207
YDL217C	0.16674	-0.046389	0.074013	0.066257	0.40582	NaN	0.15307	0.44243	-0.076169	0.86547	0.48591	0.42639	0.68327	0.12863	0.84866	0.36006	0.25181	0.18301	0.29493	0.047925	0.52095	0.40937	0.543	0.2624	0.32597	0.45177	0.58655	0.52635	0.62387	0.59972	0.42018	0.30654	0.68503	0.40098	0.37524	1.3884
YDL218W	-0.01645	0.28355	0.43852	-0.2225	0.60292	3.6082	4.094	4.6889	4.5105	0.76047	0.43792	0.73859	0.28331	0.41243	0.34254	0.3897	0.43375	0.36837	0.28111	0.15205	-0.33481	0.71389	2.2879	3.4969	3.8273	4.3506	5.4916	5.3311	5.365	5.4385	5.2282	5.6855	5.4875	6.134	5.6779	6.0876
YDL219W	0	0	0	0	0	0	0	NaN	NaN	0.53151	0.61676	0.38252	0.55487	0.7645	0.66216	0.41579	0.35861	0	0.39444	0.15773	0.051286	0.11674	0.29573	0.34082	-0.051989	0.17034	NaN	-0.010158	0.03677	0.51108	0	0.26227	1.0256	-0.19149	0.13981	0.62758
YDL220C	-0.08788	0.51783	0.23643	-0.47188	-0.64144	-0.15103	-0.43636	-0.22629	-0.16263	0.37246	-0.3425	-0.22133	-0.35314	-0.75758	-0.48264	-0.0056476	-0.48719	-0.51004	-0.43142	-0.70542	-0.59898	-0.7908	-0.55522	-0.89298	-0.51904	-0.73345	-0.82005	-0.11635	-1.0518	-0.12837	0.42961	0.29096	-0.64353	0.075798	0.28712	0.65004
YDL221W	0.14019	0.20745	0.23393	0.24703	-0.59277	0.04052	-0.2411	-0.21218	-0.17365	-0.77567	-0.68326	-0.041306	-0.78754	-0.79494	-0.49995	-0.83475	-0.45157	-0.17828	-0.54601	-0.42177	0.18697	-0.23689	-0.093067	0.10666	-0.4172	-0.066974	-0.029723	-0.39837	0.050524	0.11884	-0.12559	0.066386	0.04585	-0.28397	-0.16758	0.20226
YDL222C	-0.094328	-0.52371	-1.5627	-2.3871	-1.7579	-0.3994	0.013878	0.15878	-0.20635	-0.9562	-4.2571	-4.0418	-1.3035	-3.5605	-4.174	-1.551	-3.9544	-4.6653	-2.8105	-4.3489	-2.7018	-2.0598	-1.5739	-0.95853	-0.76204	0.1753	0.54921	0.68668	1.3713	1.0938	1.279	1.3484	0.98539	1.5666	1.523	1.4291
YDL223C	-0.36797	-0.90506	-0.8891	-1.3415	-1.2151	-1.5195	-1.0588	-0.4712	-0.33391	-0.78648	-3.2085	-3.4924	-1.146	-3.2367	-2.8488	-1.6039	-3.1036	-3.7769	-1.6758	-2.8847	-2.2656	-1.8704	-2.3736	-2.0979	-1.707	-1.2733	-1.147	-0.72678	-1.0321	-0.33028	-0.3845	-0.68106	-0.7429	-0.42194	-0.59964	0.27401
YDL224C	0.17794	0.88412	1.0656	0.40673	0.2779	0.58056	0.34571	0.21934	0.0041838	-0.08323	-0.82677	-0.30141	-0.92525	-2.0213	-1.0274	-0.12049	-0.96146	-0.66537	-0.43401	-0.094311	-0.092355	0.0095451	-0.23495	-0.74434	-0.33495	0.15747	-0.33483	-0.044341	-0.18567	-0.079376	0.084044	-0.32303	-0.33162	-0.70101	-0.44094	-0.10825
YDL225W	0	0.087768	0.59438	0.015557	0.23082	-0.21043	-0.39378	-0.60778	-0.43861	-0.43528	-0.68811	0.42441	-0.40953	-0.69876	-0.52867	0.0095086	-0.15182	-0.10388	0.13875	-0.45641	0.041596	-0.085417	0.19753	-0.03514	-0.22979	0.03283	-0.2857	-0.40697	-0.14507	-0.29201	0	-0.24081	-0.21038	-0.86135	-0.32101	-0.047232
YDL226C	0.21321	0.49803	1.1118	0.81943	1.134	0.85424	0.25753	0.38573	0.55387	-0.23055	-0.54931	1.2324	-0.65262	-0.23684	0.38907	-0.21462	-0.29876	0.25764	0.44315	-0.23022	1.1692	1.3012	0.60902	0.38283	0.70919	0.60994	0.537	0.4926	0.17107	0.54889	0.19688	0.35797	0.64644	0.63421	0.43345	0.32322
YDL227C	-0.11692	0.10923	0.031517	-0.43097	0.16882	0.0036767	0.2067	0.56894	0.72839	2.1799	3.3309	3.1168	1.8484	2.5458	2.525	1.6229	2.635	2.4984	1.8224	2.4254	0.54892	0.86316	1.0729	1.7694	1.3009	0.8462	0.97082	0.63521	0.73035	1.0712	1.3198	1.7803	2.2655	1.4824	1.8606	1.8393
YDL228C	-0.54161	-0.88816	0	0	0.075382	0.27181	0.19623	-0.25668	-0.06457	1.3388	0.45594	-0.3052	0.6963	-0.075534	-0.074745	0.94529	0.30715	-0.239	0	0	0	0	0	0	0	0	0	0	0	0	0	0	0	0	0	0
YDL229W	-0.2727	-0.67866	0	0	0	0	0	0	0	0	0	0	0	0	0	0	0	-0.024613	-0.30979	-0.52997	-1.5036	-0.9761	-0.98599	-0.66954	-0.83156	-0.71155	-0.71694	-0.80232	-1.2762	-0.78301	-0.39311	-0.60845	-0.50529	-0.51597	-0.46459	-0.30524
YDL230W	0.3981	0.42286	1.0672	0	0.97172	0	0.78265	0.57102	0.71627	-0.4074	-1.1854	-0.15007	-0.0078129	-0.027008	-0.89219	-0.31419	-0.61981	-0.033091	0.04461	-0.18292	0	0.74246	0.13882	0	0.15972	0.59993	-0.1179	0.40754	0.058295	0	0	0	0	-0.057279	0.027746	0.065193
YDL231C	0.3906	0.21651	-0.027498	-0.37614	-0.3522	-0.8497	-0.59063	-0.43342	-0.38778	-0.46203	0.38313	0.53686	-0.3856	-0.15775	0.38722	-0.55764	0.04881	0.16391	-0.33316	0.045776	-0.98171	-0.6167	-0.43176	-0.21957	-0.12926	0.066849	0.10306	-0.22394	0.12505	-0.010401	-0.11916	0.16439	-0.0012467	-0.030312	0.16549	0.59081
YDL232W	0	0.15457	0.16138	-0.17826	-0.4687	-0.88187	-0.88788	-0.93054	-0.68834	-0.02988	-0.31704	-0.50887	-0.25987	-0.51662	-0.51487	-0.0021014	-0.39336	-0.70581	-0.64122	-1.2212	-1.0496	-0.57478	-1.1225	-0.88901	-0.75061	-0.77899	-0.81702	-0.67731	-0.057558	-0.6824	-0.78616	-0.78028	-0.22454	-0.97722	-0.49174	-0.50772
YDL233W	0	0.37889	0.20228	0	-0.2475	0.25411	-0.32196	-0.47174	-0.080923	-0.51944	-2.089	0	-0.14769	-0.2463	-1.4768	-0.48949	-1.0533	0	-0.78277	-0.40835	-0.46797	-0.68345	-0.99613	-0.63639	-1.0259	-0.54423	-0.96352	-0.89727	-1.103	-0.85255	-0.44293	-0.71121	-0.9352	-1.0599	-0.59296	-1.1042
YDL234C	-0.94122	-0.75727	-1.276	-1.7826	-2.5483	-2.3157	-2.6586	-2.5981	-2.6571	-2.9559	-4.5893	-2.5005	-2.873	-3.3749	-4.1455	-3.2272	-3.3881	-2.8528	-2.5157	-2.7972	-2.1413	-2.6227	-2.8562	-2.5672	-2.5725	-2.6315	-2.4977	-2.5394	-2.1929	-2.6257	-1.8508	-1.5587	-2.3469	-1.9082	-2.1947	-3.0151
YDL235C	0.066103	0.071591	1.1108	1.1001	1.8444	1.451	1.3208	1.5744	1.4021	1.497	2.092	2.1225	1.1726	1.5788	2.0811	0.79445	1.6688	1.2634	1.6511	1.1186	1.4543	1.7299	1.9318	1.9879	1.4928	2.113	1.8401	1.738	2.0039	1.5633	1.7289	1.6542	2.0503	1.7057	1.5518	1.6623
YDL236W	0.031801	0.2633	0.28366	0.55969	1.7983	1.4006	0.62506	1.1037	0.58677	0.73264	1.337	0.65611	-0.25622	0.20801	0.80948	-0.12846	0.80276	0	1.7901	0.20969	1.0351	1.742	1.0168	1.9094	1.7492	1.8199	1.6736	1.5851	2.2711	1.2596	1.4615	1.906	2.1228	1.3104	1.6316	1.7562
YDL237W	-0.020263	0.02253	-0.40096	0	-1.1953	-0.73768	-0.60895	-0.13203	-0.92722	-0.56638	-2.6479	-0.52498	-0.3897	-1.1254	-2.4129	-1.4939	-1.6933	-0.61922	-1.0068	-0.40171	-0.010133	-1.6529	-0.79179	-0.031986	-0.5903	-0.49073	-0.0019063	-0.61125	-1.1214	-0.074922	-0.065779	0	-0.47782	-0.69554	0	-0.86562
YDL238C	0.95134	1.1752	0.76325	-0.31581	-0.62858	0.21366	-0.44444	-0.09096	-0.52373	-0.44115	-1.949	-0.53503	-0.58088	-1.2943	-1.7504	-1.0789	-1.6259	-0.70096	-0.3119	-0.46842	0.041556	-0.0070386	-0.2529	-0.30675	-0.18399	-0.73096	-0.29325	-0.069199	-0.15728	-0.204	-0.065391	0	-0.014513	-0.14709	-0.067246	-0.82927
YDL239C	0.87455	2.1683	4.1283	4.5234	4.3476	4.3518	4.4985	4.5294	4.3064	-0.11935	-0.51141	0	1.5747	-0.37075	0	2.7462	0.80782	0.14197	3.7703	1.9946	2.3763	4.1487	3.4266	2.4938	4.0542	3.3218	2.6455	4.0401	1.9901	2.0773	3.5543	2.4535	1.8397	3.5311	1.8067	1.4618
YDL240W	0.12944	0.15936	0.74659	-0.44839	-0.001101	0.42008	0.088744	0.48988	0.11276	0.31715	-0.33415	-0.11625	-0.20391	-0.5606	-0.044439	-0.089581	-0.4228	-0.78134	-1.2243	-1.0429	-0.96102	-1.1419	0.0061877	-0.97074	-0.13243	-0.69507	-1.0012	0.2542	-1.617	-0.22545	0.29216	0.22255	-0.82059	0.7631	0.25411	0.6544
YDL241W	0	NaN	0	0	0.90347	0.60092	0.26108	0.31264	0.34826	0.69549	3.2443	0.645	0.53193	2.6557	3.2952	0.82353	1.9863	1.2133	0.3559	1.9038	0.83603	0.83134	0.94328	0.87443	0	0.87057	1.3265	0.4331	1.9143	0.91824	0	0.27216	1.066	0.39119	0.14936	1.7088
YDL242W	0	0	0.038817	0.28666	0.44903	0.24533	-0.078456	0.19663	0.28215	0.28009	0.23951	0.64543	0.09511	0.54101	0.42552	0.35994	0.53204	-0.059726	0.41856	-0.01567	-0.089177	0.72904	0.12672	0.22087	0.66987	0.068999	0.065444	0.41629	-0.066574	0.11617	0.38158	0.025475	0.012521	0.55536	0.12874	0.11941
YDL243C	-0.37938	-0.11393	0.51852	-0.69856	-0.7066	-0.68837	-0.89945	-0.68836	-0.28592	0.94642	2.5888	2.4511	0.26772	1.8468	2.0579	0.43228	1.6346	1.8962	0.72715	2.3053	1.0859	-0.18107	0.74502	1.5713	-0.26099	0.9694	1.4463	-0.24215	1.6309	1.4806	0.12625	1.3907	2.0844	0.1578	1.3875	1.4536
YDL244W	-0.19417	-0.22578	-0.56989	-1.5989	-1.4978	-1.524	-0.9692	-1.3713	-1.7538	-1.1816	-2.2536	-1.7015	-1.5893	-2.2246	-1.6723	-1.0917	-2.3533	-1.2674	-1.6736	0	-0.60167	-1.5162	-0.42346	-1.3948	-1.4822	-1.4003	-1.2579	-0.74753	-0.86036	-0.59525	-1.7615	NaN	-0.79976	-0.76065	-1.2903	-1.0071
YDL245C	0.023155	0.44795	0.14361	0.1679	0	0	0	0	0	0	-0.88411	0	-0.13461	0	0.0058032	-0.012323	-0.45751	0	0	0	0	0	0	0	0	0	0	0	-0.30771	0	0	-0.01877	0	0	0	-0.11246
YDL246C	0	0.067482	0.14697	0	0	0	0	0	0.33898	0.30214	-0.43694	-0.066693	-0.1528	0	-0.12906	0.30817	-0.12587	0	0	0	0	0	0	0	0	0	0	0	0	0	0	0	0	0	0	-0.039245
YDL247W	0.48708	0.67004	2.274	2.9422	3.4401	2.9754	2.4716	2.7916	3.0138	0.058394	-0.007814	0.15504	-0.52331	-0.92792	-0.014465	0.50153	-0.4105	0.064844	2.433	1.1116	-0.34694	1.9276	0.20126	0.96002	1.8999	0.77097	0.78033	1.7188	0.22252	0.08362	1.7863	1.0226	0.74228	1.4726	0.80071	0.38495
YDL248W	1.2761	1.9758	2.2429	0.9019	0.63341	0.24108	0.11178	0.042796	-0.3299	0.097243	-1.2292	-0.68158	0.52252	-1.4169	-0.5385	0.63533	-1.1151	-0.6993	-0.29569	0.016272	-0.0042191	-1.0943	-0.41908	-0.28631	-1.3661	-0.75056	-0.50864	-0.77215	-0.66156	-0.28207	-1.114	-1.2788	-0.77681	-1.3194	-1.1359	-0.45383
YDR001C	0.24939	0.31122	0.51109	-0.58455	-0.90943	-0.7145	-0.61795	-0.03783	-0.23245	0.48604	-1.1209	0.35141	0.39922	0.13723	-0.52144	0.62915	-0.16348	0.12411	0.10884	-0.17561	0.44742	-0.50357	0.15019	-0.13452	-0.30413	0.27939	0.7938	0.0017301	-0.58005	1.0427	-0.13487	0.72845	0.15535	-0.099902	-0.046499	-0.10954
YDR002W	0.16754	0.87815	0.64721	0.6259	1.0144	0.65961	0.047351	0.12016	0.40797	0.35189	0.40185	0.63901	0.28633	0.61859	0.56318	0.40813	0.6309	0.50367	2.7131	2.4793	1.8975	2.412	2.5411	1.9277	2.104	2.6313	1.9264	2.3512	2.5148	1.6927	2.0733	1.6322	2.0433	2.1603	2.0277	1.5283
YDR003W	0.40914	0.76231	0.45128	-0.42799	-0.22072	-0.04709	-0.047252	0.3379	0.47641	-0.2852	-1.8617	-1.1676	-0.71847	-2.3414	-1.1865	-0.37187	-1.6744	-1.3767	-0.66065	NaN	-1.2511	-1.2982	-0.90769	-1.2626	-0.73912	-0.87002	-0.44458	-0.38318	-0.18296	-0.057685	0.66624	0.33175	0.15998	0.30315	0.05838	0.34315
YDR004W	0.12443	0.75889	0.57214	-0.16883	0.16014	0.50302	0.94096	1.613	0.96328	0.089633	-0.52556	0.43452	0.13108	-0.52183	-0.43687	-0.1384	-0.86585	0.081266	-0.023949	0	0	-0.47278	NaN	0.072271	-0.38315	0.36011	0.60623	0.3486	0.33602	0.44457	1.818	1.1461	NaN	1.0334	0.94171	0.38428
YDR005C	0.24686	0.9423	1.1738	-0.19582	0.0068204	0.26325	0.42588	0	0.30285	0.1119	-1.6859	-0.37601	-0.020954	-0.036481	-1.3618	-0.23973	-1.2816	-0.72156	-0.49506	0	0	NaN	-0.35477	-0.034095	-0.37387	-0.19713	-0.18573	0	0.26182	0	0.18122	0	0	-0.5383	0.064526	-0.2415
YDR006C	-0.2321	-0.22422	-0.18678	-0.074728	0.35817	0.33382	-0.24601	-0.25322	-0.17637	0.22814	-0.5206	0.31795	-0.087986	-0.17752	0.059782	-0.17105	0.045135	-0.073927	0.28333	-0.77712	-0.35021	0.23121	-0.30584	-0.73938	-0.18266	-0.72595	-0.93389	0.015486	-0.58362	-0.42337	-0.18788	-0.63989	-0.70195	0.3079	-0.91008	-0.65794
YDR007W	-0.25732	-0.70786	-1.0998	-2.3103	-2.0635	-1.5383	-1.2825	-0.9542	-0.65346	0.56436	-0.49078	-0.15627	0.20597	-0.83294	-0.81878	0.47227	-0.82394	-0.20163	0.18525	-0.021886	-1.4018	-0.49527	-1.0144	-0.79566	-0.60086	-0.52301	-0.66225	-0.3491	-0.16928	-0.46959	0.080015	-0.4683	-0.35309	0.019169	-0.37273	-0.52357
YDR008C	0	-0.43149	0	0.15451	0.12127	0.20684	0	0	0.12533	0.22807	-0.16273	-0.0068503	0.17151	0	-0.18625	0.030005	0.044581	0	0	0	0	0	0	0	0	0	0	0	-0.2116	0	0	0	0	0	0	0
YDR009W	-0.1102	0.056223	0	0	0	0.90991	0.43581	1.4992	0.78783	-0.14892	-0.58609	-0.38343	0.46378	0.50006	-0.48394	-0.083142	-0.31119	-0.10726	-0.25971	0	0	-0.039684	0	0	0	0.42365	0.073646	0	0.16075	0.12372	0	0	0	0	0.0021515	-0.51868
YDR010C	-0.037941	-0.090147	0.35327	0.8643	0.94631	1.9066	1.3093	2.3688	1.9211	0.61487	0.042191	0.40536	0.34137	0.54567	0.25466	0.74141	0.77375	0.093173	0	0	0	0	0	0	0.015789	0.033147	0	0.039703	0.24791	0.00012431	0	0	0	0	0	0
YDR011W	-1.616	-2.1927	-0.54274	-0.76866	-1.0623	-2.2391	-1.3661	-2.1195	-1.6692	0.51803	0.19286	0.25584	0.047977	0.17538	-0.1432	-0.23708	0.32164	-0.23914	-0.43507	-0.27205	-0.32276	-1.203	-0.79903	-1.1713	-1.0271	-0.78543	-0.93636	-1.0111	-0.50054	-0.44716	-0.81813	-0.75815	-1.048	-0.98538	-0.85199	-0.59423
YDR012W	-1.5034	-1.6532	-1.7903	-2.26	-2.5638	-2.3026	-1.895	-0.996	-0.82826	0.41681	0.85592	1.2906	0.44758	1.0761	0.88343	0.58384	1.6498	1.8857	1.118	1.9332	0.59713	0.32884	1.2157	0.67371	0.44355	1.0039	0.9734	0.59661	1.6348	1.1186	-0.057053	0.82148	1.1664	0.14573	0.70562	1.6449
YDR013W	-0.21635	0.29376	0.063612	NaN	NaN	0	0.20591	NaN	0	0.70852	2.3449	2.0469	1.3181	1.5519	1.0713	0.74754	1.7691	NaN	0	-0.23748	0	0.15112	-0.28333	0.86836	0	0.53711	0.27838	0	NaN	0.085608	0	0.019126	0.36516	0	0.18331	0.051548
YDR014W	0.64019	0.75089	0.27066	0.15252	0.1147	0.41456	0.2029	0	0.066558	-0.59573	-1.2716	-0.33737	-0.60889	-0.35722	-1.1869	-1.4845	-1.1931	-0.28615	-0.39404	-0.11848	0.0022057	-0.092003	-0.38013	-0.052831	-0.16145	-0.31844	-0.0022714	0	0	0	-0.00043365	0	0	0	0	-0.19343
YDR015C	2.1158	3.2185	4.1492	3.563	3.0081	1.5264	2.1037	1.2771	1.7468	0.71232	0	0	2.8483	0	0	3.7182	0	0	1.2004	0	0.036038	0.67983	-0.19099	-0.32006	0.7511	0	-0.1581	0	0	-0.092012	0.80086	-0.10638	0	0.17578	0	-0.041743
YDR016C	-0.33253	0.33533	0.69923	NaN	-0.83249	-0.75589	-1.0558	-0.77994	-0.45055	0.6461	0.76016	1.281	0.035662	0.39433	0.83457	-0.17858	0.46571	0.87062	-0.48164	-0.027674	-1.5564	-1.133	-0.86752	-0.35411	-0.89256	-0.55585	-0.1608	-1.1066	0.092384	-0.3461	-0.44731	-0.35562	0.12574	-1.0415	-0.15576	NaN
YDR017C	0.20498	-0.70204	0.47298	-0.75364	-0.86437	-0.66378	-0.77176	-0.63181	-0.61646	0.046463	-0.64676	-0.11813	-0.10487	-0.79677	-0.5517	-0.62114	-0.72969	-0.50839	-0.36876	-0.24219	-0.30853	-0.65749	-0.69302	-0.37192	-0.45852	-0.2094	-0.57226	-0.009141	-0.61836	-0.032587	0.20485	-0.21488	-0.29508	-0.045529	-0.37765	-0.29548
YDR018C	1.6206	2.1629	2.6479	1.2698	1.4531	1.0041	0.60169	0.13436	0.15766	0.17333	-2.2429	-1.5588	0.95504	-1.104	-2.7996	0.90942	-2.1285	-1.5848	0.054784	-0.72522	-0.14129	0.028241	-0.69366	-0.27327	-0.5163	-1.1108	-0.17046	-0.15455	-0.65502	0	-0.75415	-0.40235	-0.24969	-0.31323	-0.49112	-0.89756
YDR019C	0.2454	0.75722	0.94618	-0.51454	-0.57846	-0.68054	-0.46005	-0.22744	0.50937	-1.3336	-2.7359	-2.5949	-0.90997	-3.0125	-3.2519	-0.48286	-3.2462	-2.565	-1.3865	-1.5089	-2.3924	-1.7994	-2.5646	-2.6583	-2.0421	-2.317	-2.4601	-1.4869	-1.3823	-1.4931	-0.70848	-0.44817	-1.156	-0.3232	-0.34976	-0.52932
YDR020C	0.068124	0.1815	0	0	0	-0.029124	0	-0.20594	0.24595	1.0026	0.9238	0.38754	0.40877	0.46124	0.91658	0.14229	0.78834	0.46725	0.19665	0.14991	-0.85574	-0.57202	-0.14297	-0.23803	NaN	-0.097373	-0.042992	-0.015573	-0.1404	0.15211	0.39206	0.40018	0.36674	0.0098218	0.36397	0.33324
YDR021W	-0.15804	0.39899	0	0	0	0	0	0	0	1.663	2.1823	1.3386	2.0217	1.6862	1.2481	2.1287	2.2391	1.0361	1.0827	0.21401	1.0971	1.034	1.1442	0.35934	0.58249	1.7787	0.99011	0.54648	-0.0057059	0.83895	0.73638	0.83255	0.41179	0.72743	0.72081	0.1522
YDR022C	0.59132	0.34643	0.29586	-0.58101	-0.15655	-0.16428	-0.1434	0.36843	-0.14098	0.083893	-1.448	-0.93553	-0.18474	-1.2937	-1.9741	-0.78915	-1.3357	-0.73522	-0.66209	-0.74438	0.014924	-0.28198	-0.63044	-0.025375	-0.25772	-0.82209	-0.37862	0	-0.11706	-0.017145	-0.46125	-0.30166	-0.073284	0.043579	-0.23045	-0.58832
YDR023W	-1.4714	-1.1066	-0.67253	-1.8528	-1.7746	-1.6494	-1.3739	-1.2911	-0.9718	0.39478	1.4603	1.1849	-0.012487	0.85235	1.259	0.097237	0.98587	1.1559	-0.16129	0.84757	1.0672	-0.6878	0.96005	0.67745	-0.50817	1.149	0.67985	-0.51888	0.93899	0.59686	-0.347	0.76154	0.86975	-0.57591	0.58602	0.6496
YDR024W	-0.50946	0	0	0.053858	0	-0.73621	0	-0.14139	-0.24485	0.75619	1.6884	0.90246	0.63259	2.0434	1.7684	0.9428	1.6075	1.1969	0.41008	0.77328	0.14225	-0.55917	0.48016	0.51611	-0.42797	0.72928	0.92616	-0.068225	0.82203	0.62098	0.14878	0.76718	NaN	0.0073503	0.70115	0.80216
YDR025W	-1.7341	-1.3135	-1.8489	-2.658	-2.3312	-2.1559	-1.9743	-1.4931	-1.3162	1.5022	1.8371	2.6548	1.2274	2.8327	1.8365	0.8514	2.3805	3.1358	0.94374	3.0463	2.5247	0.65205	2.428	2.6618	0.62996	2.4869	2.7875	0.51974	3.1428	2.9494	0.61768	2.3627	2.8416	0.58256	2.155	2.4803
YDR026C	0.029783	0.35126	0.015466	-0.31124	0.0094247	0	0.12853	0	0.34173	0.45722	0.30765	0.78444	-0.11677	0.7174	0.10168	-0.10184	0.54674	0.47805	-0.001513	-0.0084902	0.1586	0.018224	0.3775	0.26076	0	0.15197	0	0	-0.1472	0.14269	-0.57238	0	0	0	-0.040144	0
YDR027C	0.20063	0.24872	0.91128	-0.015888	-0.11184	-0.25818	-0.56306	-0.43608	-0.36583	-0.64596	-0.60775	-0.53115	-0.74107	-1.9277	-0.54546	-0.77131	-0.53705	-0.88834	-0.71648	-1.0779	-0.58881	-1.0826	-1.3252	-1.3158	-1.1116	-1.0967	-1.5555	-1.0162	-0.94771	-1.2853	-1.2197	-1.33	-1.1292	-1.4494	-1.1269	-0.42779
YDR028C	-0.63964	-0.11897	-0.31759	-0.52138	-1.2487	-1.999	-1.8792	-2.0618	-1.7555	-0.64011	-0.20874	-0.21034	-0.75325	-0.82424	-0.26731	-0.70601	-0.67198	-0.85232	-1.2445	-0.95352	-0.26452	-1.5385	-1.3109	-1.1974	-1.7059	-0.91272	-1.1529	-1.7924	-0.74884	-1.1274	-1.8663	-1.3322	-1.0792	-2.1889	-1.4298	-0.78835
YDR029W	0	0	-0.12957	0.080311	-0.70485	0.041313	0.31082	-0.29234	-0.017465	1.3643	0.094881	0	0.85109	-0.21983	0.02194	0.40792	-0.17674	0	0.50013	-0.38651	0.096155	-0.072879	-0.41321	-0.33341	-0.047449	-0.17573	-0.31503	-0.050743	-0.096235	-0.054798	0.031359	-0.17367	0.14128	-0.36549	0.0062378	0.30068
YDR030C	0.26408	0.38214	0.20631	0.0035487	-0.37227	0.15142	-0.2813	0.038902	-0.13246	0.41695	-0.57511	0.1353	0.10432	-0.68943	-0.35037	-0.09294	0.002237	-0.36387	-0.10328	-0.31849	0.31141	-0.20344	-0.13353	-0.14842	-0.37115	-0.19981	-0.13561	-0.2019	-0.1016	0.18519	-0.0040316	-0.058973	-0.070162	0.21349	0.067554	0.20069
YDR031W	-0.43767	-0.81314	-1.3211	-1.6649	-1.6634	-1.6276	-1.4984	-1.9603	-1.954	-1.5056	-1.123	-1.8609	-2.5477	-3.5986	-1.5646	-2.121	-1.2792	-1.5332	-1.6251	-2.1054	-1.9849	-1.7035	-2.0493	-1.9401	-1.3443	-1.8257	-1.9649	-1.6325	-1.2688	-1.5742	-1.4474	-1.5286	-1.3211	-1.727	-1.4246	-1.0748
YDR032C	-0.056241	0.31614	-0.3304	-1.6989	-1.4936	-1.0886	-0.88918	-0.54993	-0.78598	-0.56233	-3.6014	-3.4059	-1.4193	-4.2805	-3.9249	-1.254	-3.6873	-3.3672	-1.8285	-3.266	-3.476	-2.5618	-2.3481	-2.1413	-1.7292	-1.1752	-0.98947	-1.1532	-0.25021	-0.47816	-0.31736	-0.53155	-0.4497	-0.76585	-0.85524	-0.45487
YDR033W	0.26801	-0.12763	-1.2247	-2.6743	-2.2263	-3.3987	-3.2625	-2.7719	-3.3598	0.33584	0.40951	-0.22125	-0.10673	0.22681	-0.53572	-0.37889	-0.5335	-0.61849	-1.3658	-0.99211	-0.41626	-1.8162	-1.8289	-1.4705	-2.3647	-1.5243	-1.0928	-2.324	-1.2439	-2.7593	-2.8148	-3.0515	-2.6083	-3.0553	-2.8779	-3.0657
YDR034C	0.43482	0.5288	0.20923	-0.40712	-0.51122	0.13428	0.02784	0.27304	0.65249	0.67647	0.028173	0.46699	0.51913	0.27841	0.16945	0.72777	0.51452	0.8232	NaN	0.20182	0.23196	0.12067	0.62321	0.45261	0.45868	0.81113	1.1375	0.96128	1.3014	1.7051	1.7863	2.0295	2.1025	2.2355	2.2143	2.1889
YDR035W	0.56508	0.50957	0.018817	-1.1603	-0.76821	-0.19547	-0.20576	0.081335	0.12112	2.1057	2.5273	2.6718	1.7823	1.8097	2.6958	1.5133	2.1171	2.988	1.7275	1.9596	2.0429	0.8428	1.3341	2.0396	1.1376	1.7441	1.821	1.223	2.1219	1.6226	1.4241	1.9663	2.2299	1.1335	1.9283	2.2977
YDR036C	-0.0015544	0.43411	-0.13999	-0.58947	-0.42851	-0.64562	-1.0098	-0.68729	-0.76614	-0.54226	-1.6344	-0.89297	-0.98158	-1.6508	-1.5205	-0.89554	-1.4668	-1.6377	-1.3527	-1.4177	-1.466	-1.8627	-1.3036	-1.6285	-1.0811	-1.8946	-1.9428	-0.81084	-3.015	-0.93595	0.0014698	-0.6823	-2.2023	-0.34677	-0.74557	-0.12379
YDR037W	0.067896	-0.41786	-0.57441	-0.58258	-1.0634	0.30807	-0.46482	-0.75847	-0.72354	3.6733	2.7104	2.9316	3.8881	3.0332	2.5164	3.8425	2.6963	3.0639	1.5475	0.61914	1.4728	1.1505	0.91913	0.69818	0.89717	0.90095	0.6296	1.0078	0.89172	0.76298	1.0886	0.97684	0.85008	0.92145	0.63901	0.85914
YDR038C	0.65446	0.23532	-0.50623	-1.2644	-1.2184	-0.66789	-0.55283	0.23918	0.46958	0.20252	-0.31778	-0.079478	-0.30854	-0.31264	-0.40895	-0.74691	-0.45303	-0.65582	-0.63758	-1.959	-1.6553	-0.54002	-1.6913	-2.032	-0.51762	-1.544	-1.8237	-0.213	-1.1384	-1.0452	-0.22042	-0.95816	-1.4447	0.61	-0.85244	-0.83609
YDR039C	0.70051	0.45746	-0.11855	-0.20833	-0.40584	-1.3851	-0.014659	-0.8559	-0.47854	1.7293	-0.2325	-1.0756	0.15593	-1.8842	-0.64139	-0.20195	-0.072634	-0.52198	-0.1277	-1.621	-1.7005	-0.62982	-1.6841	-1.6507	-0.82672	-1.091	-1.3803	-0.65848	-1.0974	-1.2945	-0.65339	-1.2102	-1.0072	-0.33895	-0.96524	-0.58041
YDR040C	0.32183	0.73555	0.093024	-1.2578	-1.374	-1.6175	-1.4316	-1.4676	-1.1206	1.4662	-3.1094	-2.1668	0.65974	-3.1133	-2.6262	0.40108	-2.4165	-2.1872	-0.43839	-1.266	-2.1391	-0.63283	-2.178	-2.172	-0.54775	-1.9382	-2.0515	-0.61185	-1.4424	-1.9972	-0.26331	-2.1654	-1.9996	-0.32553	-1.9232	-1.3974
YDR041W	-0.22279	-0.42902	-0.30085	-0.48538	0.02615	0.20422	-0.31462	-0.05001	0.12547	-0.40881	-1.5591	-0.17956	-0.83733	-1.5211	-0.69579	-0.63294	-0.75992	-0.56734	0.038979	-0.67729	0.052443	0.31372	-0.10876	0.0083183	0.10136	-0.13433	-0.055714	0.12551	-0.26179	-0.050872	0.020672	-0.19988	0.14194	0.10438	-0.034148	0.21352
YDR042C	0	0.21666	3.7916	4.7706	4.2618	5.5239	5.1034	5.1474	5.3452	0.27861	0.54316	0.24372	-0.1094	0.54119	0.31424	4.0106	3.1438	2.628	5.4254	4.4953	4.8039	5.3495	5.6709	4.94	5.4538	5.5758	5.2106	5.4642	5.4613	4.8907	5.1423	5.1851	4.7898	5.7704	4.7783	5.1912
YDR043C	-0.30639	-0.011735	-0.86187	-1.9949	-1.8696	-0.8116	-0.52514	-0.1723	0.16042	-0.018805	1.6906	0.72333	-0.41617	1.0049	1.0336	-0.78376	0.8386	0.9412	-1.2594	0.4678	-0.7012	-1.4637	-0.37807	-0.022265	-0.4405	0.38808	0.53548	0.006895	0.69562	0.67825	0.57619	0.52847	0.069533	0.28657	0.3782	0.52951
YDR044W	0.17319	0.31127	0.28932	-0.56094	-0.76697	-0.77732	-0.8917	-0.77536	-0.71742	1.2739	2.2407	1.4631	0.38775	1.7454	1.8498	1.0211	1.6227	1.6012	0.79354	1.5352	0.14355	-0.55221	0.16482	0.94831	-0.7328	0.49972	1.007	-0.74583	0.86946	-0.12714	-0.50217	0.3905	0.7511	-0.83459	0.64135	0.057958
YDR045C	-0.027542	0	0	0	0	0	0	0	0	0.27275	2.7672	0	0.22221	0	2.0334	1.0692	2.1228	0	0.077404	-0.42316	-1.1586	-0.35751	-0.68994	-0.52676	-0.52581	-0.4584	-0.65927	-0.4449	0.63205	-0.48413	-0.26667	-0.35032	0.077809	-0.2856	-0.16522	0.6374
YDR046C	-0.19986	-0.6425	-1.1342	-0.49681	-1.11	-0.098489	-1.0406	-0.35	-1.5923	-1.6814	0.65369	2.2492	-1.0177	1.1699	1.942	-2.7686	0.43972	1.7776	-0.2604	-0.4892	1.167	-0.45255	-0.77821	-0.049257	-0.063178	-0.78899	-0.46988	-0.42121	-0.75396	-0.033502	-0.15259	0	-0.1054	-0.6085	-0.20943	-0.52596
YDR047W	-0.22808	0.020584	0.2308	-1.0551	-0.52725	-0.20923	-0.43208	-0.33449	0.046872	-0.48938	0.58585	1.1029	-0.43583	-0.4361	0.97029	-0.65119	-0.77575	0.52676	-0.31257	-0.22881	-0.94292	-0.88746	-1.4207	-0.18964	-0.67927	-0.70243	0.28845	-0.59844	0.26188	0.10712	-0.1358	0.061026	0.50308	-0.56346	0.3265	0.89937
YDR048C	0	0.29127	0	0.1344	-0.026276	0.17248	0.13106	0.35241	0.17897	0.46126	0.71265	0.24045	0.44912	0.47707	-0.037481	0.040984	0.44843	0.028234	0	0	0	0	0	0	0	0	0	0	0	0	0	0	0	0	0	0
YDR049W	0	0.13626	0.66735	-0.24621	-0.30808	-0.42937	-0.84392	-0.51802	-0.63043	-0.31942	-0.44903	0.26381	-0.57119	-0.65123	-0.50132	-0.51107	-0.56545	-0.61344	-0.15735	-0.32188	-0.17613	-0.46749	-0.5003	-0.46199	-0.43999	-0.25507	-0.50577	-0.54043	-0.22343	-0.45768	-0.30936	-0.48532	-0.092598	-0.68186	-0.38948	-0.23775
YDR050C	0.11048	-0.79849	-1.5575	-2.5605	-1.7063	-2.9302	-2.8233	-1.8365	-1.6242	-0.068592	0.31414	-0.21659	0.097339	0.39931	-0.024844	-0.067179	0.10953	-0.40514	-1.2609	-0.19157	-0.31626	-1.0112	-0.57582	-0.74508	-1.7483	-0.37705	-0.46409	-1.6574	0.15878	-1.1793	-2.4958	-1.3042	-0.96826	-1.4444	-1.0447	-0.95644
YDR051C	0.15093	0.11139	-0.087177	-1.4928	-1.5397	-0.69778	-0.55223	-1.0982	-1.5572	-0.069569	0.0081057	0.1615	-0.40436	-0.70499	-0.19823	-0.38088	-0.79163	-0.24354	-0.99189	0	-0.90845	-1.0549	-1.0229	-0.75549	-1.3259	-1.1129	-1.2001	-0.97902	-0.81295	-0.67989	-1.4403	-1.0444	-0.32015	-1.2915	-0.97845	-0.48811
YDR052C	0.57316	1.4174	1.7157	0.92545	1.0505	0.44179	0.33012	0.15211	0.12461	0.35435	-0.6806	0.37159	0.20107	-0.7177	-0.65232	0.16802	-0.88638	-0.033511	0.60723	0	0	0.36372	0.011074	-0.48998	0.27167	-0.038316	-0.074158	0.15267	-0.10604	-0.054417	0.30056	0	-0.28522	-0.21371	-0.15656	-0.18978
YDR053W	-0.18993	0.3475	0.26631	0	-0.002374	0.15991	-0.011392	0	-0.010186	-0.13121	-0.13541	0.3241	-0.23402	0.17229	0.1231	-0.37015	-0.034751	-0.040977	0	0	0	0	0	0	0	0	0	0	0	0	0	0	0	0	0	-0.20252
YDR054C	0.39871	0.86721	0.23732	0.36535	0.051827	0.06444	-0.26338	0.015058	0.06098	0.32249	0.19486	0.33457	0.059587	0.367	0.28195	0.057648	0.12919	-0.22223	0.61471	-0.24486	0.29361	0.79474	0.29553	-0.062476	0.67602	0.24838	-0.046123	0.57497	-0.055398	0.1368	0.56079	0.13007	0.089143	1.014	-0.029389	-0.26533
YDR055W	-0.50279	-1.0698	-1.6193	-3.3985	-3.1189	-2.4814	-2.1733	-2.2487	-2.3324	-1.844	-1.9064	-1.9042	-3.3827	-4.0663	-3.1166	-3.2711	-2.9262	-2.3702	-3.0549	-1.8504	-2.7504	-2.961	-2.747	-3.0809	-3.4629	-3.0211	-3.0699	-2.9927	-2.3824	-2.8903	NaN	-4.1017	-3.2155	-3.6872	-3.4066	-2.8989
YDR056C	-0.10291	0.25675	0.12947	-0.90923	-0.70656	-0.005481	-0.53846	-0.16972	-0.066377	-0.19604	-1.6615	-0.0057373	-0.76522	-1.2491	-0.83398	-0.49956	-1.553	-0.29917	-1.0232	0	-0.71912	-1.5018	-0.85211	-0.96604	-1.4599	-0.76506	-0.6983	-1.1862	-0.4254	-0.61152	-0.67144	-1.2082	-0.54506	-0.63928	-0.54363	-0.65526
YDR057W	0.13728	0.15478	-0.10861	0	-0.53037	0	-0.10895	0.09041	-0.19808	-0.13741	-1.7092	0	0	-0.19865	-1.2159	-0.83435	-0.45371	-0.0021949	-0.031014	0	0	-0.047419	-0.015362	0	0	0	0	0	-0.47358	0	0	0	0	-0.06237	0	-0.69489
YDR058C	-0.04143	0.098907	0.25199	-0.062958	-0.013775	0	0.12197	0	0.22808	0.37128	-0.070235	0.043974	0.2141	0.26921	0.060172	0.19197	0.36899	0.0133	0.49092	0.14196	1.0842	0.78871	0.73837	0.43974	0.28736	0.67601	0.44849	0.60402	0.48586	0.63404	0.14613	0.69459	0.54053	0.57297	0.49409	0.45043
YDR059C	1.3139	1.7672	2.466	1.3184	1.3222	1.9255	1.9785	1.312	1.4518	1.4111	-2.2743	-1.9049	1.2693	-2.3376	-2.1028	1.7294	-1.7572	-1.762	2.677	0.75768	-0.46119	2.2567	0.3704	0.43115	2.0086	0.90099	0.40714	2.0239	1.128	-0.12011	1.688	0.38607	0.41051	1.5154	0.39725	0.10518
YDR060W	0	0	0	0	0	-0.18064	0	-0.08841	-0.1635	1.3616	1.0368	0.28538	0.78203	0.62632	1.124	1.3057	1.0026	0.18225	0.98526	0.45627	1.6967	0.53628	1.234	1.159	1.1415	1.187	1.0539	0.82932	0.32244	1.0428	0.53534	NaN	0.43549	0.36319	1.1546	0.72094
YDR061W	0	0.61243	0.037237	0.17015	0	-0.13031	0	0	0	0	-1.8789	-0.50857	-0.68468	0	-1.2712	-0.69326	-1.1557	-0.40176	-0.47501	0.70753	0	-1.1035	-0.023375	-0.011532	-0.19345	-0.37473	0	0	-0.32275	0	-0.39507	0	NaN	0	0.03884	-0.38107
YDR062W	0.22437	0.42832	0.13005	-0.086904	0.13745	0.12874	-0.92358	0.21739	-0.18132	0.23231	0.12735	0.63402	-0.29196	0.2299	0.40003	-0.059236	0.22424	0.064917	NaN	-0.35396	-0.57368	-0.74565	-0.60762	-0.33889	-1.0127	-0.80243	-0.22104	-0.82242	-0.23387	-0.038492	-0.46692	0.057108	-0.13387	-0.028994	-0.20053	-0.13391
YDR063W	-0.071822	0.24107	0.077355	-0.87247	-0.97707	-1.0741	-1.1137	-1.3324	-0.89237	-0.48843	-1.6461	-1.1	-0.94859	-2.3383	-1.3026	-0.79778	-2.0614	-1.3458	-0.89162	-0.86055	-1.5103	-1.4058	-1.5224	-1.7126	-1.4288	-1.5723	-1.4162	-1.3216	-1.411	-1.0436	-1.175	-0.82126	-0.68724	-1.1626	-0.95757	-0.49233
YDR064W	-1.0935	-1.176	-1.6293	-1.9033	-1.7659	-1.8623	-1.657	-1.2536	-0.8952	2.1937	3.2815	3.4187	1.4893	2.8308	3.4082	2.0161	3.7096	3.8923	2.2084	3.8251	2.3499	1.2753	2.3878	2.4345	1.3986	2.683	2.8722	1.2538	3.09	2.8664	1.369	2.6074	2.974	1.2244	2.6471	3.1149
YDR065W	0	0.19367	0	0.79744	1.0757	1.6936	0	NaN	0	0	-0.86848	0	0	NaN	0.012871	0.73107	0.028714	0	1.4388	NaN	0	2.4996	0	0	1.2691	0.2185	0	0.014888	0.79854	0	0.79461	0	0	0.23206	0	0.30522
YDR066C	0.078155	0.17121	0	0.75121	0.97739	0	0	0	0	0.075874	-0.00094027	0	0	0	-0.17213	0.058943	0.1484	0	0.37258	0.60373	0	0.78785	1.2281	0	0	0	0	0	0	0	0.16244	0	0.22625	NaN	0.1535	-0.0022342
YDR067C	0.31328	0.45148	0.81291	-0.50229	-0.40142	-0.1742	-0.46214	-0.21601	0.57054	0.36756	-0.5611	-0.27242	-0.072895	-1.2564	-0.45201	-0.027438	-0.98572	-0.33364	-0.52057	-0.31897	-0.36276	-0.8787	-0.18165	-0.87944	-0.75613	-0.92168	-0.99673	-0.39943	-0.72558	-0.68554	-0.2502	-0.99775	-0.56286	-0.23293	NaN	-0.40289
YDR068W	0.16081	0.45058	0.6596	0.023377	0.33244	0.50176	-0.019882	0.18034	0.34001	-0.51578	-0.99433	-0.018411	-0.55259	-0.17153	-0.6461	-0.16356	-1.251	-0.20153	-0.34469	0	0	-0.42949	0.19868	-0.54697	-0.77644	-0.49834	-0.059107	0	-0.24619	0	-0.097942	-0.30022	-0.12445	-0.010733	-0.36525	-0.58109
YDR069C	-0.22472	0.032194	-0.43465	NaN	-0.053598	-0.32898	0.019986	0	-0.16156	-1.0015	-2.1433	-0.84359	-0.76202	-0.18645	-2.2546	-1.8892	-1.7162	-0.94653	-0.47473	-0.26466	-0.32076	-0.78939	-0.558	-0.21582	-0.28616	-0.76155	-0.21778	-0.067337	-0.44449	0	-0.46401	-0.33537	-0.10482	-0.60947	-0.45342	-0.5859
YDR070C	0.68586	1.096	0.44329	0.12453	-0.49424	-0.43616	-0.67983	-0.12283	0.26809	0.30263	-3.1284	-2.4026	-0.095353	-3.0832	-4.2203	-0.5514	-3.3613	-2.659	-0.92642	-3.3105	-1.7675	-0.85587	-2.0254	-1.4197	-0.90273	-0.71603	-0.29642	-0.28653	0.83144	1.1085	0.34095	0.80302	1.4876	1.0731	1.0696	1.4247
YDR071C	0.030742	0.44169	-0.11473	-0.79211	-0.6408	-1.2454	-1.221	-1.0938	-0.78723	-0.21717	-0.58577	-0.19841	-0.43559	-1.1731	-0.17142	-0.19703	-1.0346	-0.35515	-0.44	-0.44026	-1.1851	-1.5521	-1.4038	-0.64454	-1.4004	-1.0682	-0.78308	-1.4431	-0.36889	-0.63801	-0.75045	-0.61849	0.097016	-0.92606	-0.63469	-0.18512
YDR072C	-0.12211	-0.12282	-0.41796	-1.1899	-0.60978	-0.53708	-0.58959	-0.31594	-0.63137	1.9919	0.34273	0.54428	1.6052	-0.1629	0.029993	1.0879	0.25243	-0.064006	1.5004	-0.18702	-1.0558	0.86927	-0.78758	-0.433	0.89292	-0.28958	-0.23177	0.85611	-0.61319	-0.10417	1.4759	0.071253	-0.18833	0.92825	-0.12969	0.14227
YDR073W	-0.34654	-0.72998	-0.080169	0.31703	0.061177	-0.55631	0.1889	0	-0.2106	0.12782	0.22333	-0.028223	0.25236	0	-0.072937	0.10588	-0.06739	-0.39148	0.55818	0.78978	-0.07267	0.33352	-0.20027	0.45716	0.2158	-0.21981	-0.39721	0.16426	0.13093	0.51179	0.1709	0.57395	0.46768	0.26313	0.58685	-0.24331
YDR074W	-0.83347	-0.84022	-1.5428	-2.044	-2.5155	-0.86809	-1.8622	-1.171	-1.6526	-1.1941	-3.1829	-2.7411	-1.4055	-2.9073	-3.0375	-2.0253	-2.9531	-3.5172	-2.591	-3.5093	-2.9842	-2.6591	-3.0707	-2.5645	-2.1703	-2.465	-1.7735	-1.9414	-1.1662	-0.7987	-1.828	-1.1321	-1.3067	-1.6264	-1.105	-0.87781
YDR075W	0	0	0	0	0	0.14287	0.51386	1.0368	1.5369	2.8652	1.083	0.037446	3.1815	0.71296	0.71541	3.0594	1.6015	0.17906	2.1786	0	0	1.7834	0.68654	0.33482	1.7365	0.79793	0.67752	1.7925	0.70838	0.90847	2.6737	1.604	0.92638	2.2598	1.0895	0.35936
YDR076W	0	-0.43422	-0.28446	-0.80106	-0.82587	-1.7645	-0.41428	-1.2439	-0.71691	0.62388	1.1262	0.68619	0.13725	0.73809	0.91948	-0.26302	0.7733	0.77671	-0.10122	0.36803	-0.24789	-0.30013	-0.26407	0.067363	-0.6567	-0.68421	-0.023224	-0.65484	-0.29037	-0.067003	-0.37708	0.22278	NaN	-0.76153	0.17834	-0.033476
YDR077W	0.57313	-0.11585	-0.5293	-0.56452	-0.76869	-0.61196	-0.79907	NaN	NaN	-0.046453	0.45519	NaN	0.3294	0.4714	-0.17284	-0.042016	0.35216	-0.58811	0.12331	-0.1924	-1.4692	0.21624	-0.23776	-0.69674	-0.043773	-0.35286	-0.098275	-0.11191	-0.31241	-0.0041849	-0.23404	-0.23678	-0.61994	-0.73949	-1.3224	-1.6707
YDR078C	0.32939	0.62024	0.15998	0.17617	0	0	0	0	0.2043	0.20846	-0.22323	-0.1019	0.51348	0	-0.24697	0.15669	-0.51182	0	0	0	0	0	0	0	0	0	0	0	0	0	0	0	0	0	0	0
YDR079W	0	0.13495	0.13697	-0.2479	0.19931	-0.48022	0.040638	-0.50093	-0.49081	-0.038481	-0.27353	0.41504	-0.338	-0.57336	-0.032249	-0.32303	-0.54666	-0.24835	-0.15703	-0.57259	-0.73371	-0.92038	-0.79354	-0.61409	-0.9094	-0.79682	-0.71925	-0.98103	-0.3933	-0.5329	-0.39544	-0.37864	0.15915	-0.53834	-0.14284	-0.28429
YDR080W	0.11702	0.3352	-0.84482	-0.68638	-1.1531	-2.0081	-1.4202	-1.9662	-1.6625	0.35778	1.0215	0.47766	-0.45787	0.45493	0.59407	-0.54807	0.75575	0.38599	-0.68105	-0.24758	0.27353	-0.88713	-0.30906	-0.29562	-0.95734	-0.041161	-0.23301	-1.0611	-0.021637	-0.35921	-1.3903	-0.87569	-0.23382	-1.5276	-0.38784	-0.14681
YDR081C	-0.25904	-0.21873	-0.086359	-0.0098782	0.42271	0.32116	0.45948	0.54274	0.20811	0.27242	0.58284	0.54666	0.1743	0.059324	0.37567	0.29369	0.49485	0.22718	0.17374	0.026593	0	0.28067	0.51359	0.52049	0.44813	0.70214	0.020285	0.34564	0.12322	0.014363	0.87765	NaN	0.3199	0.30964	0.23676	0
YDR082W	0	0.26171	0	0	0.23819	0.26687	0.30421	0	0.47295	-0.21205	-0.69233	-0.3362	-0.37789	0.010404	-0.93815	-0.40755	-0.42613	-0.22248	0	0	0	0	-0.12788	0	0	0.09742	0	0	0.038822	0.12548	0.69854	0.069401	0	0.18381	0.15336	-0.070388
YDR083W	-0.049163	0.27645	-0.080533	-0.077434	-0.2421	0.31575	0.46968	0.22262	0.53445	2.4136	2.7638	1.76	2.0005	2.4897	2.0147	1.6161	2.8793	2.707	0.65751	1.346	1.2404	0.26964	1.4757	1.0779	0.8116	2.1818	1.1831	0.63835	0.86815	1.4094	0.79076	1.5599	1.6634	0.56979	1.3002	0.19579
YDR084C	-0.063403	0.32708	-0.17509	-0.96274	-0.58273	-1.2102	-0.46073	-0.6073	-0.43048	-1.1094	-2.0951	-0.75058	-1.3868	-1.0537	-1.4332	-1.0982	-2.4775	-1.6707	-0.90843	-0.52692	-1.4438	-1.2915	-1.0737	-0.96391	NaN	-0.54907	-0.5111	-0.55826	-0.51333	-0.14516	-0.21987	-0.039936	-0.060426	-0.33368	-0.25914	-0.13255
YDR085C	0.41164	1.0389	1.3302	0.8005	0.7542	-0.00042498	0.12116	0.19125	-0.079196	-0.85769	-2.1295	-1.3384	-0.821	-0.75932	-2.2029	-0.52413	-2.0666	-1.1756	-0.021851	-0.56035	-0.53655	-0.41412	-0.79361	-0.6006	-0.30993	-0.81265	-0.50962	-0.18894	-0.19439	-0.41234	-0.36912	-0.82343	-0.1784	-0.048419	-0.25617	-0.27619
YDR086C	0.23767	0.039863	0.03147	-0.17496	-0.32279	-0.47013	-0.74313	-1.0069	-0.28223	-0.0070724	0.64943	0.94148	-0.45909	0.3563	0.71625	-0.39568	0.47802	0.19059	-0.55033	0.29355	0.76124	-0.24448	0.49743	0.61233	-0.36535	0.4993	0.82728	-0.45073	1.3102	0.65517	-0.47513	0.37936	0.9714	-0.067784	0.56194	0.6178
YDR087C	-0.28413	0.16787	0.10379	0.26593	0.12682	0.2465	0	0	0.17424	2.1363	3.3791	2.0692	2.3693	2.2001	2.4175	1.9133	2.4256	1.6027	1.0685	1.3133	0.47252	0.53839	-0.37255	1.4301	1.0411	1.3399	1.4413	0.64754	1.0128	1.4934	1.3233	1.9242	2.3023	NaN	1.7828	0.9848
YDR088C	-0.40818	0.093373	-0.36792	-0.69509	-0.23379	-0.14837	-0.14702	-0.21393	-0.40811	-0.27806	-0.93542	-0.77528	-1.023	-1.3613	-1.4002	-1.3511	-1.5038	-0.59786	-0.39026	-0.34668	-0.54896	-1.073	-1.1169	-0.81416	-0.86679	-0.70553	-0.68231	-0.86154	-0.66421	-0.95176	-0.30185	-0.29508	-0.56751	-0.41864	-0.26351	-0.1378
YDR089W	-0.22512	0.62275	1.0013	1.6207	1.1642	0.71029	0.51218	0	0	0.1942	1.1999	0	0.16742	0.70156	0.95474	0.68677	0.97841	0.076169	1.2206	1.6498	1.4356	0.93536	1.5966	1.0409	0.70589	1.9449	1.7287	0.673	1.3521	1.6869	0.98627	1.4109	1.4217	0.4556	0.93326	0.89213
YDR090C	1.0234	1.4803	1.2582	-0.070438	-0.62342	0.18749	-0.35632	0.10205	-0.22686	NaN	-1.5225	-0.39471	-0.9438	-1.2807	-1.5077	-0.94958	-1.4365	-0.93656	-0.66691	-0.63784	8.2935e-06	-0.53917	-0.29067	-0.15993	-0.13305	-0.91859	-0.30176	0	-0.14729	-0.20686	-0.59713	-0.24336	0	-0.037294	0	-0.087252
YDR091C	-0.59311	-0.58138	-0.43219	-1.6124	-1.1971	-0.9598	-0.47408	-0.22372	-0.33484	1.3535	2.8302	2.2152	0.93864	2.0768	2.2143	1.0081	1.4216	2.2109	0.23472	0.936	1.5724	0.019483	1.1547	0.59538	0.34124	1.5285	1.0607	0.36699	0.88354	0.91131	0.093555	0.82184	1.0793	-0.14777	0.77419	1.3912
YDR092W	0.76292	1.3631	1.6948	0.74879	0.7522	0.29284	0.088649	0.10755	0.51591	0.85325	0.10339	0.31096	0.85576	-0.53897	0.21986	0.763	-0.6983	0.16638	0.79158	-0.43851	-0.3064	0.11155	-0.51627	-0.12104	0.078536	-0.20488	-0.14915	-0.20253	0.05082	0.045201	0.42007	0.14241	0.45387	0.12786	0.024844	0.3093
YDR093W	-0.11841	0.059872	-0.030854	-0.50027	-0.70231	-0.87777	-0.80984	-0.54695	-0.51598	1.3836	0.80463	0.45036	0.85048	0.4621	0.63158	0.92704	0.51125	0.066871	0.35751	-0.4626	-0.39226	-0.32537	-0.49647	-0.58144	-0.4127	-0.55417	-0.64487	-0.33605	-1.4019	-0.57493	-0.1577	-0.27476	-0.53856	-0.40418	-0.11937	0.056717
YDR094W	0.045798	0.25597	-0.084342	-0.25152	-0.67308	-0.24681	-0.55935	-0.46285	-0.48127	0.5998	0.7402	0.77956	0.31872	0.86315	0.842	0.29638	0.9989	0.64235	0.61392	0.8618	0.1549	0.26662	0.49909	0.41038	0.31857	0.7633	0.64827	0.28204	0.9293	0.55337	0.13869	0.90605	0.69622	0.23601	0.74879	0.46261
YDR095C	0	-0.53951	0	0	0	0	0	NaN	NaN	0	0	0	0	0	0	0	0	0	-0.60937	0	0	0	0	0	0	-0.032533	0	0	0	NaN	0	-0.04677	NaN	-0.11162	-0.15845	0
YDR096W	0.23568	0.70415	0.70765	1.3748	1.6652	1.4341	1.0183	1.3235	1.2549	-0.30884	-0.75555	-1.323	-1.4465	-1.3595	-1.3236	-0.34079	-0.88197	-0.87526	0.096182	0.078679	-0.022828	0.69544	0.27234	0.16877	0.98498	0.55077	0.22568	0.58482	0.73749	-0.0014764	0.608	0.47941	0.10299	0.22005	0.21565	0.32519
YDR097C	0.42909	0.54209	0.66696	0.21491	0.25759	-0.39682	-0.12599	-0.6118	-0.22466	0.42067	-0.075772	-0.42725	-0.61291	-0.82405	-0.62729	-0.24615	-0.37703	-0.8377	-0.30395	-0.49731	-0.89801	-0.52439	-0.99682	-0.63722	-0.64296	-0.65965	-0.52975	-0.65576	-0.53333	-0.71749	-0.14571	-0.68262	-0.37739	-0.70691	-0.62395	-0.33723
YDR098C	-0.037485	0.032457	0.22277	-0.65925	-0.83251	-0.45131	-0.52157	-0.12606	0.21863	0.059605	-0.15232	0.49042	-0.60048	-0.26848	0.14909	-0.46741	-0.086435	0.01882	-0.48463	-0.51079	-0.40029	-0.68437	-0.068273	-0.026556	-0.53574	-0.019343	0.28037	-0.46738	0.22944	0.58768	0.70472	0.85591	1.0854	0.58691	1.1524	0.61671
YDR099W	0.86836	0.95093	0.6056	-0.19668	-0.25446	-0.31885	-0.91579	-0.39017	-0.78695	0.43783	-1.8148	-0.81676	0.43785	-0.8346	-1.3342	0.64246	-1.764	-0.80481	0.32237	-1.6744	-0.82738	-0.33129	-1.2471	-1.3558	-0.66404	-0.86144	-0.85663	-0.42269	-0.6572	-0.75474	-0.66046	-0.59022	-0.8176	-1.2557	-1.0484	-0.56247
YDR100W	0.26823	0.63016	0.76812	-0.082138	-0.038001	0.10476	-0.46146	-0.52549	-0.3643	-0.16719	-2.4914	-0.54271	-0.20684	-1.7547	-1.35	-0.17659	-1.3113	-0.48765	-0.43723	-0.17173	-0.63471	-0.78558	-1.1014	-0.59952	-0.95563	-0.16103	-0.82039	-1.0615	-0.64187	-0.87792	-0.37487	-0.71288	-0.8414	-1.0681	-0.65104	-0.45592
YDR101C	-0.095906	0.18666	-0.021235	0.074812	-0.053762	0.1145	0.059139	0.28305	0.083431	2.8444	3.4227	2.1505	1.5976	2.862	2.9585	2.5277	2.561	2.5811	2.2276	2.2116	2.0413	1.4163	2.2348	2.0424	1.8189	2.2214	2.2797	1.6296	2.6623	2.3526	1.0873	2.4555	2.7106	1.7399	2.1775	2.5977
YDR102C	0	0.0078146	0	0	0	0	0	0	0	0	-0.14449	0	0	0	-0.16113	-0.26415	0.26169	-0.010412	-0.069664	0	0	0	0	0	0	0	0	0	0	0	0	0	0	0.047487	0.1147	0.072154
YDR103W	0	0.045087	0	1.1566	1.2797	0.80847	0.86245	0.86382	1.1367	0	0	0	0	0.072439	0	0	0	0	0.50052	0.002365	0	0.56329	0.23629	0.028768	0.7255	0.50511	0.45367	0.73464	0.068679	0.50502	0.58384	1.0194	0.17852	0.39703	0.050684	0.71071
YDR104C	0.087643	0.91657	1.0312	1.5209	1.935	1.0234	0.56303	0.50387	1.1228	0.2816	-1.1695	-0.33347	-0.66287	-1.3855	-1.1786	0.056821	-0.75438	-0.89232	1.0585	-0.051321	-0.4878	1.0706	-0.046249	-0.039738	1.0138	-0.044875	-0.25048	0.85834	-0.14091	-0.11362	0.797	0.3453	0.22762	0.69932	0.16752	0.072083
YDR105C	-0.065044	0.28076	0.34466	0.26403	1.0148	NaN	0.39631	-0.12429	-0.12908	-0.31363	-1.242	0	-0.32286	-0.83215	-0.54707	-0.76456	0.0968	-0.316	0.11559	-0.04407	-0.15009	0.036341	-0.22152	-0.065695	-0.14402	0	-0.23407	-0.0071422	-0.035235	-0.040291	0	-0.25106	0	-0.5682	-0.053277	-0.49393
YDR106W	0	0.33752	0.010297	1.4346	2.0006	1.1294	1.1478	1.1056	1.231	-0.38541	-0.45929	-0.084891	-0.17751	-0.18942	-0.53374	0.10617	-0.48026	0	0.88273	0.55804	0.53082	1.3145	0.94694	0.83474	1.1996	0.64469	1.086	1.3315	1.4125	1.1403	1.2605	1.2746	1.3179	1.81	1.1328	1.0016
YDR107C	0.52895	0.78165	0.97328	-0.051231	0.0071363	0.18512	0.25528	0.045041	0.3153	-0.39976	-0.24787	-0.63651	-0.16253	-0.96551	-0.33431	-0.48298	-0.42331	-0.48314	-0.33059	-0.0067771	-0.37817	-0.51342	-0.59423	-0.66837	-0.43812	NaN	-0.1242	-0.42377	-0.086884	0.03522	-0.31473	-0.42553	0.02248	-0.34464	-0.14207	-0.03499
YDR108W	0	0.67563	0.49064	0.30015	0.53963	0.33619	-0.028416	0.36275	0.23502	0.63519	0.69331	0.74087	0.60296	0.37657	0.56239	0.92948	0.29324	0.41778	0	0	0	0	0	0	0	0	0	0	0	0	0	0	0	0	0	0
YDR109C	0.443	0.66317	0.54437	-0.21129	0.0056384	-0.23542	-0.3127	-0.22126	-0.17468	0.38396	-0.62645	-0.24283	0.13403	-0.78574	-0.63379	0.26972	-0.97544	-0.62748	-0.047702	-0.74379	-1.5725	-0.78838	-1.4712	-1.1684	-0.80852	-1.1081	-0.98727	-0.87655	-0.88829	-0.87007	-0.17563	-0.55028	-0.26988	-0.50121	-0.43808	-0.34613
YDR110W	0.0029495	0.27972	0	0	0	0	0	0	0	0.94348	1.1153	0.48667	0.049946	0.58605	1.1889	1.228	0.86988	0.12959	0	0	0	0	0	0	0	0	-0.25539	0	0	0	0	0	0	0	0	0.4324
YDR111C	0.071359	0.41901	1.1764	0.12745	0.18038	0.32528	0.19412	0.51191	1.0245	-0.92922	-1.3282	-0.95838	-0.80329	-2.288	-1.3138	-0.73806	-1.3037	-1.0612	-0.56682	NaN	-1.5367	-1.3696	-1.7293	-1.475	-1.2515	-1.6388	-1.5987	-1.1518	-0.9097	-1.504	-0.091296	-0.97158	-1.1459	0.012075	-0.93735	-0.35251
YDR112W	0	0.18158	0	0	0	0.19237	0	0.036319	0.16842	0.024767	0.39605	0.039234	0.32942	-0.11477	0.052629	0.076995	0.36269	0	0	0	0	0	0	0	0	0	0	0.0025443	0	0	0	0	0	0	0	0
YDR113C	0	1.7412	2.0473	1.5241	3.8269	2.7993	1.9281	2.1598	1.4581	0	-0.5558	0	0.19488	0	0.059996	1.6374	0.19044	0	2.87	0.11063	-0.16868	2.9558	0.52411	0.026281	2.1039	0.32266	0	1.3542	0.87698	0	0.53543	0.032999	0.030248	1.1586	0.12457	0.47472
YDR114C	0	-0.94446	-0.34044	0.16877	-0.53432	-0.84619	-0.15689	-1.2794	-1.8016	-0.2333	-1.2374	-0.67268	-1.1155	-0.9458	-1.0643	-1.5098	-0.8808	-0.49899	-1.2949	-1.0253	-0.86251	-1.3278	-1.2326	-1.002	-0.8572	-1.2944	-0.80237	NaN	-0.80001	-1.8727	-0.69225	-0.7677	-1.0908	-1.7928	-0.99096	-1.6346
YDR115W	-0.0017698	-0.7078	0.05163	0.42008	0.62255	0.79164	0.2325	0.3358	0.44488	-0.52843	-0.25163	0.36424	-1.1545	-0.93667	-0.22459	-0.42409	-0.54542	-0.30257	0.27609	0.25254	-0.46455	0.58208	-0.080102	0.66622	0.50904	0.34817	0.40183	0.32649	0.57411	0.28639	0.47074	0.10553	0.54283	0.38645	0.17911	0.21468
YDR116C	-0.12208	-0.27999	-0.058328	-0.25674	-0.44751	-0.50042	0.21315	-0.53327	0.20493	-0.42187	-0.82574	0.021368	-1.2812	-0.10375	-0.23118	-0.56896	-0.70469	0	-0.74693	0	0	-0.97778	0	-0.4814	-0.77208	-0.29915	-0.12597	-0.37642	-0.38496	-0.0012353	-0.18788	-0.23479	-0.18122	-0.64016	-0.44146	-0.36274
YDR117C	0.018485	0.045346	0	0	1.4022	1.0306	0.85045	0	0.72474	0	-0.53336	0	0	0	0.19381	0.3107	-0.050758	0	0.2114	0	0	1.0204	0	0	0.075737	0	0	0	0.19741	0	0	0	0	0.012988	0	0.28028
YDR118W	0.26649	1.1151	1.7659	2.7439	3.141	1.5504	1.6345	1.5278	1.5672	-0.46698	-0.56644	-0.022507	-0.20025	0	-0.40071	0.55805	-0.14541	0	1.2506	0.40727	-0.27148	1.5719	0.85796	0.70907	1.2674	0.52025	0.55974	0.7619	0.21298	0.44154	0.85732	0.66781	0.47114	1.2923	0.35276	0.22334
YDR119W	-0.081946	-0.10349	-0.47503	-0.8694	-0.3326	0.39484	0.73163	1.1468	0.70447	0.23151	0.53655	0.53715	-0.61671	-0.15282	0.22207	-0.54111	-0.17766	0.15556	0.0029585	0.13143	-1.061	-0.28741	-0.38117	0.26012	0.21918	0.88998	1.0315	0.68655	1.6404	1.2577	1.3993	1.6934	1.9374	0.97515	1.7248	1.6185
YDR120C	0.14737	0.235	0	0.20445	-0.26367	0.021739	0.25844	0.33249	0.22304	0.61657	0.89777	0.37415	0.18875	0.051437	0.73623	0.24602	0.58268	0	0.53188	0	0	0.16247	0	0.50775	0.60199	0	0.092734	0	0.36777	0.76032	0.012875	0.88836	0.64754	0.3534	0.72421	1.5606
YDR121W	0	0.46752	0.49335	0	0.43143	0.26324	0.13669	0.48098	-0.079198	-0.16507	0.4574	0	0.090369	0.18212	0.37539	0.29057	0.26976	0	0.16893	0	0	0.2411	0	0	0	0	0	0	0.70735	0	0	0	-0.010638	0.1093	0	0.46423
YDR122W	0.1007	0.10969	0.33159	0.05673	-0.11915	0.08146	0.24325	-0.31004	-0.31548	-1.1782	-1.6744	-0.20057	-0.79085	-0.67224	-1.5003	-1.3824	-0.97046	-0.50306	0.057855	-0.56981	NaN	0.068403	-0.39975	-0.19299	0.086714	0.081741	0.1519	0.17905	0.070071	0.14744	0.42317	0.34682	0.10133	0.54869	0.16243	0.28577
YDR123C	0	0.36447	0.28308	0.3092	0.86389	0.88266	1.0016	1.0754	1.2656	0.082688	-0.93136	-0.20739	0.096278	-1.1809	-0.61436	0.22492	-0.80479	-0.19258	0.57776	NaN	-0.02384	-0.1907	0.015692	0.013899	0.34928	-0.0057999	NaN	0.22968	0.5734	0.38099	1.1076	0.70709	1.2553	1.0726	0.76269	0.86983
YDR124W	0	0	0	0.15178	0	0.22361	0.18233	0.19214	0.054107	-0.16826	-0.28332	-0.19681	-0.57973	0.1354	0.17864	0.11995	-0.24745	0	0	0	0	0	0	0	0	0	0	0	0	0	0	NaN	0	0	0	0
YDR125C	0	0	0	0	0	0.17878	0	0	0	0	-0.99933	0	-0.54133	0	-1.3789	-0.22483	-0.82911	0	-0.23902	NaN	0	-1.447	-0.22012	0	0	0	0	0	-0.12245	0	-0.078617	0	0	0	-0.19656	-0.1625
YDR126W	0	0.43532	0	0	0	0	0	0	0	0.61686	1.1172	0.30274	0.11134	0.4093	1.2856	0.39529	1.1558	0.45661	NaN	0	0	0	0	0	0	0.011667	0	0	0	0	0	0	0	0	0	-0.092074
YDR127W	-0.71143	-0.96877	-0.26308	-0.60754	-0.90592	-0.7747	-0.73513	-0.85719	-0.56728	-0.39409	-0.34662	0.025518	-0.79236	-0.42656	0.067726	-0.51736	-0.76719	-0.07552	-0.9411	-1.0092	-1.6002	-1.9265	-1.4366	-1.295	-1.0635	-1.3163	-1.0385	-0.9536	-2.991	-0.48568	-0.34359	-0.062707	-1.0163	-0.24076	-0.18539	0.04607
YDR128W	-0.1763	-0.05569	0.62453	0.040411	-0.15424	-1.0777	-0.21241	-0.95111	-0.91017	-0.034859	0.65751	-0.44405	-0.44424	0.76349	0.50163	-0.14333	0.42202	-0.37742	-0.45152	0.56162	0.18137	-0.80272	-0.48853	-0.080467	-0.95732	-0.36828	0.027913	-0.67322	-0.29674	0.073299	-0.80645	-0.13055	0.50421	-0.67508	0.17135	0.44749
YDR129C	-0.20423	-0.12407	-0.66644	-1.8457	-1.3625	-1.8458	-0.76733	-0.13383	-0.19217	-0.92501	-2.9637	-1.2725	-1.6022	0	-2.1638	-1.8141	-3.0412	-1.6877	-1.8499	-1.3416	-0.72508	-2.8779	-1.5004	-2.293	-2.0873	-2.4342	-1.3782	-1.6729	-1.6454	0	-1.2315	-1.183	-1.4273	-1.6171	-1.1139	-1.3426
YDR130C	0.40438	0.79903	0.97948	0.57738	0.76852	0.62231	0.23296	0	-0.18333	-0.6958	-1.5694	-0.39467	0.0040199	-0.48691	-1.435	-0.29384	-1.2558	-0.53421	-0.06683	-0.13938	0	NaN	-0.093678	0.054378	0	-0.81216	-0.33098	0.127	-0.46097	0	NaN	0	NaN	0.11647	0	-0.88369
YDR131C	0.17108	0.87513	0.51577	0.15448	0.023667	0.17749	0.095825	0.22148	0.20216	-0.22163	-0.37048	-0.22653	-1.0177	-0.58344	-0.15529	0.10422	-0.061733	0	0	-0.37115	0	0	0	0	0	0	0	0	0	0	NaN	-0.10635	0	0	NaN	0
YDR132C	0	0.64568	0.96843	0.92808	1.4365	1.9212	1.325	1.9224	1.5354	0.11585	-0.5164	-0.082692	-0.12861	0.31944	-0.3597	0.71396	-0.18484	0.054282	0.67754	0.070208	0	0.53658	-0.13743	0.32641	NaN	0.83378	0.73919	0.91728	0.84709	0.25301	1.3302	0.69777	0.14647	0.55717	0.67502	-0.07992
YDR133C	0.48644	0.011999	-0.13914	0.54031	0.30285	1.3149	0.78493	0.60298	0.44241	0.11356	0.27072	-0.055827	0.52661	0.59895	-0.067454	0.29583	0.8047	0.39874	1.8974	1.0137	0.16	1.7188	1.8309	1.3729	2.0362	2.3982	1.0901	1.4412	1.6517	1.1208	1.5796	1.118	1.2344	1.7338	0.43931	0.65346
YDR134C	0.1476	0.010331	-0.29202	0.088118	0.31293	1.1239	0.66775	0.409	0.4551	0.13836	0.3802	-0.15436	0.44011	0.54831	-0.0018791	0.15826	0.65753	0.30149	1.3541	0.85412	0.11111	1.6694	1.7528	1.3008	1.8838	2.0244	1.5933	1.8283	1.3831	0.9875	1.4369	1.2659	1.2826	1.4862	0.24965	0.58804
YDR135C	-0.17722	-0.97692	0	0	0	0.27532	0	0.44297	0.12685	-0.064002	-0.096499	0	-0.04518	0	0	0	0.33478	0.17066	-0.11851	0	0.38642	0.026374	0	-0.12671	0	0	-0.17719	-0.053454	-0.042861	-0.039287	-0.19692	-0.27163	-0.013818	-0.088899	-0.022887	0
YDR136C	0	0	0	0	0	NaN	0	0	0	1.2183	0.42373	0	1.1368	0	-0.029267	0.74879	0.28094	0	0	0	0	0	0	0	0	0	0	0	0	0.076654	0	0	-0.015361	0	0	0
YDR137W	0.029106	0.016128	0	0	0	0.23165	0	0	0	0	-0.84482	-0.11278	0	0	-0.58267	-0.68021	-0.41754	-0.026146	0	0.014825	0	0.029306	0	NaN	0	0	0	0	0	0	0	0.04593	0	0	-0.055569	-0.23515
YDR138W	0	0.10447	0.02304	0.13808	0.060406	0.45499	0.18414	0.75428	0.31076	NaN	0.042576	0.17903	-0.12974	0.089138	-0.13835	-0.14601	0.0062005	-0.1666	0	0	0	0	0	-0.052872	0	0	0	0	0	0.082757	0	0	0	0	0	-0.042945
YDR139C	0	0	0	0	0	-0.33763	0.028618	-0.5661	0.15271	1.1113	1.0216	0.48317	0.56578	0.57603	0.86584	0.38069	0.74481	0.022369	0.23719	0.35326	-0.63853	-0.0040015	-0.42517	0.11773	-0.13333	0.031376	0.19626	-0.29449	-0.29678	0.36317	0.27367	-0.24979	0.86705	0.22186	-0.071483	0.10119
YDR140W	0.38171	0.59431	0.69123	-0.022583	-0.35471	-1.3697	-0.66112	-1.2893	-0.86994	0.58008	1.0455	1.1213	-0.019402	0.74102	0.87942	-0.2133	0.55446	0.97231	-0.24416	-0.025526	0.28629	-0.50613	-0.68342	-0.11676	-0.80248	-0.19608	-0.14312	-0.45977	0.073416	-0.0064933	-0.10232	0.27951	-0.17461	-0.71943	0.23382	0.014905
YDR141C	NaN	-1.0824	-0.54495	-0.92952	-1.675	-0.9644	-1.2225	-0.63177	-0.19542	-0.47707	-1.1705	-1.5665	-0.62213	-1.0749	-1.5952	-0.5862	-1.3688	-2.5016	-0.74677	NaN	-1.5565	-1.0491	-1.6573	-1.3992	-0.87097	-1.2367	-1.4237	-0.76001	-0.5328	-0.99205	-1.0727	-1.2697	-1.0387	-1.1468	-1.1589	-1.1594
YDR142C	0.74113	0.48808	0.53796	0.35106	0.65061	0.19058	0.3498	0.67013	0.2724	0.222	-0.96554	-0.27788	0.43213	-0.43577	-1.0069	0.054554	-0.62933	-0.43007	0.093263	-0.13944	-0.44803	0.50323	0.26464	-0.064541	0.30875	0.10106	0.078408	0.27413	0.11819	0.46076	0.24642	-0.23685	0.078551	0.4012	0.0025989	-0.41131
YDR143C	0.21236	0.26396	0.94332	0.14638	0.23551	0.1681	0.29957	0.29337	0.27891	1.4824	1.9769	1.5783	1.2343	1.6942	1.4115	1.1312	1.6408	1.6735	0.91818	1.0378	0	0.4667	0.43096	0.81431	0.67144	0.71644	0.67281	0.49422	0.32466	0.47537	0.98822	0.52971	0.79907	0.8566	0.87876	0.22174
YDR144C	0	0	-0.49703	-0.52175	-0.38955	-0.82605	-0.098598	-1.0026	-1.0014	0.80632	1.8632	2.2711	-0.075252	1.2402	1.7666	-0.21935	1.2057	1.6979	-0.48803	0.38144	0.041441	-0.94068	-0.51299	0.41827	-0.89184	-0.22792	0.27529	-1.3185	0.046725	0.25417	-0.88453	0.14558	0.52978	-1.206	0.18423	0.48114
YDR145W	-0.17303	0.33888	-0.53624	-0.80529	-1.0952	-1.5338	-2.138	-1.4025	-1.6875	-0.30248	-0.9877	-1.7877	-0.68017	-1.6778	-1.5262	-1.0737	-1.5918	-2.4329	-0.079831	-0.21846	-1.747	-0.94708	-0.56405	-0.56211	-0.45039	-0.55455	-0.53934	-0.19118	-0.60416	-0.20261	0.085983	-0.29568	-0.51307	-0.46766	-0.4789	0.12997
YDR146C	0.39227	0.069516	0	0	0	0.2546	0.11704	0	0.18668	-0.63153	-0.89539	-0.25846	-0.24464	-0.23084	-0.9087	-1.0766	-0.95812	-0.16492	-0.16989	-0.080344	0	0	-0.031105	-0.0575	0	-0.68604	-0.58378	-0.004112	-0.63149	-0.37563	0.062843	-0.43613	-0.034501	0.070601	-0.071144	-0.36383
YDR147W	0.08333	0.35459	0.8154	1.7033	1.9836	1.352	1.1212	0.93957	1.0599	0.29781	-0.22292	-0.27258	0.063411	-0.3597	-0.062703	0.29283	0.014096	0	0	0	0	0	0	0	0	0	0	0	0	0	0	0	0	0	0	0
YDR148C	-0.33244	-0.48036	-0.41636	-0.52658	-0.27153	-0.33542	-0.67462	-0.36272	-0.12177	-0.12961	-0.9171	-1.0275	-0.50162	-0.79649	-0.63971	-0.61071	-0.75081	-1.08	0.36533	0.055313	-2.5479	-0.3188	-0.6452	-0.7979	0.40295	-0.34157	-0.28931	0.12011	0.38837	0.19222	-0.073235	-0.54774	-0.22089	-0.64242	-0.53332	0.10264
YDR149C	-0.99884	-0.64323	-0.88897	-1.2766	-0.71395	-0.47003	-0.26366	0.22842	0.023453	-1.1061	-1.8757	-0.97615	-1.1029	-0.40224	-1.222	-1.4419	-1.5478	-0.79151	-0.076006	0	0.02975	-0.13299	-0.11658	-0.46696	-0.20217	0	0	0	-0.11362	0	0	-0.20297	0	0	0	0
YDR150W	-0.50385	-0.89561	-0.64327	-0.45539	-0.84039	-0.9556	-1.1801	-0.85818	-0.7945	-1.833	-3.4085	-1.7269	-2.0298	-2.758	-2.5712	-1.9821	-2.9904	-1.7774	-1.9366	-2.5121	-1.8755	-1.3242	-1.6825	-1.7608	-1.0901	-1.7055	-1.6632	-0.91859	-1.1151	-1.1406	-0.94878	-1.3237	-1.465	-0.12963	-1.3739	-1.0208
YDR151C	-0.3681	-0.47603	-0.53729	-0.55963	-0.74723	-0.25256	-0.37762	-0.48054	-0.64661	0.96322	-0.31036	-0.10605	0.5184	-0.79583	0.36726	0.62348	-0.32238	0.11324	-0.093736	-0.030904	-0.31178	-0.42081	-0.29539	-0.60725	-0.45894	-0.44541	-0.55572	-0.33636	-0.32198	-0.3862	-0.45214	-0.33971	-0.50393	-0.52462	-0.38115	0
YDR152W	-0.67509	-0.26509	-0.006808	-0.75348	-0.40916	0.044303	0.20699	0.15021	0.17317	1.8671	2.1028	1.7394	1.4525	1.5828	1.4769	1.3456	1.2375	1.4766	0.89479	0.65638	-0.4244	0.092319	0.68559	0.45978	0.080521	0.70772	0.42671	0.32287	0.46355	0.26541	0.77634	0.88905	0.24328	0.092668	0.84458	0.4612
YDR153C	-0.22845	0.55791	-0.21663	-1.2152	-0.94371	-1.0168	-0.6026	-0.089365	-0.62777	0.50726	0.3745	0.61393	0.37401	-0.036565	-0.077667	0.37769	-0.091831	0.099715	0.5296	-0.025942	NaN	-0.37404	-0.02971	0.24585	-0.0070578	-0.3323	-0.021783	-0.074122	-0.15201	0.2095	0.3414	-0.12122	0.45916	-0.1564	-0.16076	0.028475
YDR154C	0.030616	-0.50249	-1.2703	-1.6031	-2.0872	-1.1784	-1.4784	-0.35098	-0.66051	-0.184	-3.063	-1.9071	-0.60404	-3.458	-1.9239	-0.65921	-4.1606	-3.7566	-2.7754	-3.936	-3.5476	-2.5958	-2.5082	-1.5691	-1.7149	-0.49503	-0.15891	-0.93168	0.50207	0.61802	-0.1834	0.32834	0.44184	-0.0069617	0.14766	0.40982
YDR155C	-0.19879	-0.40469	-0.81499	-1.8865	-1.5812	-1.7195	-1.0271	-0.18169	-0.53492	-0.26457	-3.417	-1.8787	-0.57205	-3.1087	-2.6761	-1.7414	-4.5679	-3.1205	-2.2302	-3.9263	-3.8475	-2.9411	-2.7617	-1.5547	-1.4361	-0.6985	0.083184	-0.54762	0.36025	0.54378	-0.15636	0.55253	0.2412	0.34548	0.19923	0.74446
YDR156W	0	0.25773	-0.039077	-0.63363	-0.73961	-0.27233	-0.15721	0.23426	0.14561	3.1652	3.6758	2.3179	2.5413	2.7339	2.6346	1.956	2.6233	2.2864	1.8039	1.7683	1.0391	0.76102	1.1998	1.1781	1.0354	0.99496	1.2789	1.0209	1.6217	1.6464	1.3699	1.9887	2.2756	1.3711	1.7485	2.1205
YDR157W	0	0	-0.30248	-0.63441	-1.1204	-0.4689	-0.36601	-0.43038	-0.38543	2.1874	2.2083	1.1407	1.3081	1.6711	1.5827	1.3207	1.3863	1.163	0.72548	0.92982	1.1481	0.68983	0.84983	0.1899	0.44319	NaN	0.62519	0.78827	1.1135	0.82136	0.082536	0.77968	1.0028	0.37692	0.63583	1.3179
YDR158W	0.16343	-0.020472	-0.58135	-1.6484	-1.2598	-0.29945	-0.041233	0.053092	0.063814	1.2589	2.2594	3.0892	0.45196	2.619	2.9373	0.24616	2.0745	3.1582	0.34934	1.5532	2.5516	0.03068	1.6416	1.7529	0.43136	1.7027	2.0469	0.80161	2.2491	2.0819	1.1044	2.2018	2.2191	1.334	2.3194	2.2619
YDR159W	0	-0.67299	0.45833	0.021243	-0.1254	0.20938	-0.014737	0.12603	0.40494	0	0	-0.13544	0	-0.5308	0	-0.022176	0.26606	-0.044462	0.0056394	-0.17626	-0.096669	-0.30602	-0.33277	-0.59595	-0.1608	0.035023	-0.08424	-0.13737	0	0.52778	0.099827	0.3106	0.34878	0	0.06764	0.68973
YDR160W	0.12152	0.41589	-0.24769	-0.35408	0.12533	-0.25694	-0.38254	-0.43712	-0.11163	-0.20006	-1.4138	-1.7268	-0.85179	-2.0946	-1.8058	-0.89437	-1.4526	-1.78	-1.098	-1.8757	-1.6307	-1.0304	-1.2248	-1.9304	-1.2719	-1.0329	-1.3571	-0.94878	-0.6309	-0.98663	-0.80136	-1.0773	-0.9679	-0.93244	-0.98643	-0.54548
YDR161W	-0.060485	0.53973	-0.097414	-0.21497	-0.44968	-0.14136	-0.0027318	-0.45245	-0.4899	1.4995	2.2857	1.7184	0.93717	1.1979	1.6232	1.4259	1.1441	1.6852	0.86413	0.88902	1.9347	0.71834	1.5249	1.0161	0.57159	1.3541	0.80256	0.43503	0.64462	1.0489	0.3632	1.1888	1.5916	0.29014	1.049	1.617
YDR162C	0.36708	0.51215	0.80091	0.27913	0.25891	0.26281	-0.4367	-0.27664	0.38501	0.072694	-0.46046	0.65999	-0.29254	-0.80343	-0.33349	-0.27225	0.019387	-0.058012	-0.81516	-0.5904	0.39885	-0.32715	0.11817	0.19216	-0.27483	0.0085465	0.027273	-0.1389	0.059595	0.56051	0.71907	0.57504	0.53165	0.43096	0.64569	0.2288
YDR163W	0.12957	0.70706	0.88423	-0.0016555	0.8602	1.0125	0.34896	0.84994	0.73359	0.49033	0.42513	0.52038	0.29106	-0.0046186	-0.1028	0.33208	-0.06328	0.14822	0.55765	0.40917	0.47478	0.52572	0.52022	0.54244	0.27697	0.51224	0.2991	0.28544	0.59846	0.53055	0.31133	0.49141	0.6264	0.51759	0.31089	0.84227
YDR164C	-0.036005	0.57144	0.24235	-0.5562	-0.87983	-0.82302	-0.80231	-0.69749	-0.46113	0.24708	-1.2274	-0.67111	-0.24206	-1.8407	-0.81855	-0.11383	-0.92033	-0.61439	-0.15998	0	-0.25121	-0.29262	-0.39058	-0.20993	-0.74232	-0.0054662	-0.26893	-0.28617	-0.071954	-0.22403	-0.0073183	-0.55906	0	-0.40185	-0.25538	-0.3107
YDR165W	-0.01258	-0.00535	-0.016999	0.2677	-0.39464	0.2405	0.46659	0.50889	0.085444	2.6799	2.2334	1.4983	1.9723	1.6345	2.1823	2.426	2.0534	1.9262	1.4222	1.0862	2.1966	1.2751	2.0871	1.2832	1.3083	1.3485	1.4298	1.3991	1.1034	1.5805	0.27264	1.4951	1.5011	1.3871	1.1786	1.982
YDR166C	0.4999	0.5524	0.51421	0	0	0	0	0.17199	0.28584	-0.274	-0.71809	-0.026934	-0.51404	-0.72812	-0.57268	-0.65894	-0.48657	0	0.4515	-0.085588	0.71618	0.98064	0.84242	0.38485	0.70016	0.44326	0.39562	0.75384	0.57745	0.68618	0.62428	0.7333	0.65929	0.88385	0.64152	0.69953
YDR167W	0.11714	0.64968	0.77877	0.097866	0.39818	0.19308	-0.032372	-0.33481	0.28626	0.41874	0.74547	1.0912	0.44641	0.57258	0.58394	0.22173	0.80248	0.69634	0.71759	0.61196	0.79685	0.067064	0.35357	0.61529	-0.045284	0.36511	0.75589	-0.0057718	0.8214	0.62827	0.1417	0.70938	1.0872	0.060455	0.68373	1.0852
YDR168W	-0.23256	0.53611	0.7122	0.37763	0.84385	0.60808	-0.12419	-0.23428	0.013732	-0.77929	-1.8398	-1.1519	-0.83827	-2.5548	-1.5009	-0.22237	-2.0132	-1.6055	0.045801	-1.4037	-0.52352	0.26091	-0.53538	-0.84227	-5.0114e-05	-0.80303	-0.97912	-0.25798	-1.2761	-0.92832	-0.19203	-0.99071	-1.0797	-0.59121	-0.98221	-0.76993
YDR169C	0.2707	0.46709	0.78435	0.013229	0.017785	-0.39671	-0.59991	-0.77902	-0.48356	-1.187	-2.2007	0.24244	-0.77322	-2.1467	-1.8927	-0.89674	-1.2119	-1.6668	-1.0357	-1.2955	-1.0922	-0.88893	-1.4245	-1.7086	-1.2716	-1.1231	-1.6068	-1.1633	-0.95767	-1.4076	-0.66634	-1.4638	-1.6122	-1.5316	-1.3933	-1.0389
YDR170C	0	0	-0.36899	0.097776	0.21982	0.54758	0.1826	0.65891	0.81343	0.0228	0.28828	-0.0071038	-0.65277	-0.070419	0.0011777	-0.5761	-0.10412	-0.17129	0.56736	0.11072	0.3251	0.82105	0.58083	0.48857	0.77582	0.66217	0.57923	1.0593	1.2108	0.81317	0.92065	0.8446	0.8617	1.5275	1.0056	0.93952
YDR171W	-0.58503	-0.54333	-0.6123	-1.1751	-1.3647	-3.394	-3.7422	-3.2151	-2.7728	-3.5915	-5.2256	-3.2085	-2.2582	-4.3497	-3.6568	-2.8626	-5.2126	-4.1698	-3.5082	-2.9342	-4.9099	-4.3774	-5.2247	-5.0522	-4.2893	-4.6591	-4.3107	-4.677	-4.404	-3.5373	-3.3947	-2.9634	-3.2684	-3.6695	-3.6524	-3.2184
YDR172W	-0.61189	-0.0078698	0.013578	-0.53057	-0.32566	-0.49955	-0.31256	-0.39889	-0.69812	0.5022	1.3387	1.3065	0.072575	1.0055	0.99117	0.36579	0.96647	1.154	0.5835	1.0595	-0.12043	-0.0034534	0.38642	0.59859	0.086296	0.48337	0.66296	0.11219	0.42004	0.52882	0.13904	0.65266	0.77112	0.20428	0.49268	0.91512
YDR173C	0	0.58101	0.46808	0	1.0513	0	0	0	0	0	-0.92493	0	0	0	-1.0046	0.12707	-0.13242	0	0.053956	0	0.209	0.25436	0	0	0	0	-0.0027562	0	-0.61669	0	0	0	0	-0.018858	0	-0.44299
YDR174W	-0.38749	-0.42887	-1.2352	-1.1345	-1.6646	-1.3002	-1.2341	-0.75552	-0.74893	-0.11698	-0.41999	0.9995	-0.50818	-0.34275	0.53169	-0.654	-0.7302	0.042024	-0.56489	-0.79267	0.41735	-0.48316	-0.79623	0.081754	-0.56719	-0.41893	0.31979	-0.32379	-0.36819	0.45223	-0.50677	0	0.46742	-0.29357	-0.20871	0.18672
YDR175C	-0.67294	-0.64903	-0.45993	-1.1246	-0.096148	-0.22195	-0.47061	-0.54418	-0.24386	-0.7274	-1.5234	0.1107	-2.2172	-2.7703	-0.97748	-2.0297	-1.2726	-0.43581	-1.168	-0.62927	-1.0913	-0.83344	-0.71212	-0.92408	-0.96094	-0.96187	-0.80132	-0.93358	-0.22877	-0.9069	-0.72808	-1.4254	-0.64756	-1.0879	-1.2715	-0.82655
YDR176W	0.085422	0.42485	0.45044	-0.058655	0.46493	-0.029362	-0.018134	0.031282	-0.19726	-0.22795	-0.42263	0.78807	-0.26743	-0.60193	0.12734	-0.15733	-0.59367	0.37983	-0.58043	-0.38598	-0.6551	-0.50559	-0.64894	-0.31267	-0.15447	-0.15025	-0.23845	-0.16707	-0.34448	0.1155	-0.05099	-0.11113	-0.025526	-0.029598	-0.2522	-0.43037
YDR177W	0	0.24739	0.88913	1.3554	2.513	2.9834	2.5523	2.5705	2.7192	-0.35314	-1.2747	0.10091	-0.49488	-0.73274	-0.6146	0.2919	-0.83356	0	1.5816	1.0218	0.83681	2.0972	1.7059	1.493	2.3428	1.9043	1.6734	2.4632	2.2548	1.0951	1.817	1.3412	1.6855	2.0941	1.52	1.4125
YDR178W	-0.38131	-0.054403	0.22204	0.036414	-0.44707	-0.91545	-1.1758	-1.1062	-1.2107	-1.019	-5.0336	-3.0543	-0.82202	-4.5316	-3.8712	-0.00038874	-3.7198	-4.1427	-0.54229	-3.169	-3.196	-0.73198	-2.8607	-2.7182	-1.2776	-2.1471	-2.5548	-1.2398	-2.0318	-2.3309	-1.1394	-2.0399	-2.4325	-1.1579	-2.0431	-2.7088
YDR179C	0.022882	-0.23852	0.81594	0.94253	1.0696	0.54747	0.55385	0.90708	0.63044	0.072393	-0.023839	0.0071071	0.16191	-0.6657	-0.098132	0.17377	0.082641	-0.036698	0.433	0	-0.097983	0.24762	-0.099039	0.019094	0.58901	0.33233	0.10435	0.48135	0.060536	0.094723	0.47281	0.10113	-0.049443	0.28149	0	-0.095196
YDR180W	0.10043	1.1033	0.44624	0.36834	-0.017413	-0.47478	-0.52518	-0.71276	-0.72906	-0.048547	-0.62853	0.28518	-0.32196	-0.33781	-0.50042	-0.31742	-0.31414	-0.36767	-0.47122	-0.76142	-1.2903	-0.78597	-1.124	-0.67452	-1.0024	-0.9221	-0.66212	-0.79263	-0.74274	-0.59264	-0.72731	-0.6915	-0.47347	-0.57827	-0.24218	-0.31022
YDR181C	0.1318	0.69779	1.0515	0.01598	0.54299	0	-0.22292	0.21351	-0.38815	-0.27007	-1.3207	-0.001534	-0.50128	-1.1074	-1.2182	-0.81415	-1.4118	-0.51062	-0.1901	-0.19544	0	0.048907	-0.41726	-0.38518	-0.14108	-0.46634	-0.24929	-0.0052585	-0.11445	-0.036476	-0.025785	0	-0.092841	0.079337	-0.12615	-0.34188
YDR182W	0.056181	0.10533	0	0	0	0.027448	0	0	0.14743	0	0	0	0	-0.24437	0	0	0	0	0	0	0	0	0	0	0	0	0	0	0	0	0	0	0	0	0	0
YDR183W	0	0.53195	0.14031	0.74666	2.4766	1.6161	1.0054	1.4848	1.297	0.18611	-0.29908	0	0.12547	-0.39415	-0.24708	-0.036676	-0.10306	0	1.0684	0	0.10694	1.4151	0	0.043767	0.69543	0.038995	0	0.34218	0.35001	0	0	0	0	0.21041	0	0.0018829
YDR184C	-0.087097	0.085221	0	0	0	0	0	0	0	1.5928	2.8919	1.3006	0.90421	1.7647	2.8894	1.8384	1.5992	1.1249	0.20304	0.78323	1.1821	0.59587	1.2115	0.14467	0.0057798	0.30131	0.4482	0.073783	1.0262	0.79407	0	0	0.61283	0.14857	0.059472	2.0438
YDR185C	0.015493	0.47053	0.45817	0	0	0.23458	0.13156	0	0.10976	0.12243	0.12437	0.031948	0.44613	0.32229	0.094584	0.56561	0.40708	-0.084361	0	0	0	0	0	0	0	0	0	0	0	0	0	0	0	0	0	-0.86785
YDR186C	-0.047068	0.0082408	0.086169	-0.19442	-0.37703	-1.067	-0.84839	-1.2753	-0.69947	1.1781	0.094073	-0.0081215	0.88533	-0.24246	0.012344	0.87108	0.06697	-0.15132	1.1318	0.25789	-1.547	0.11341	-0.98144	-0.93622	0.49519	-0.63636	-0.8223	0.24926	-0.99609	-0.63955	0.69482	-0.007738	-0.28562	0.22732	-0.43307	-0.0093736
YDR187C	-0.0024751	-0.04242	0	-0.19409	-0.062527	0.4145	0.18285	0	0.32384	0.23508	0.80689	1.0437	-0.0018164	0.14462	0.36222	0.23866	0.33364	0.77616	0	0	0	0	0	0	0	0	0	0	0	0	0	NaN	0	0	0	0
YDR188W	-0.12953	0.13023	0.20835	-1.3467	-0.88015	-1.2422	-0.17019	0.28889	0.048352	1.0855	1.0553	2.109	0.35618	0	1.0345	0.4917	0.36653	1.5272	0.22404	-0.72108	-0.24261	-0.572	-0.53812	0.25326	-0.34813	0.42048	0.58897	-0.24311	0.25125	0.035732	0.12612	0.27857	0.7458	-0.079808	0.35497	0.43014
YDR189W	0.057966	0.27976	0.30703	-0.54142	-0.47597	-0.37602	-0.84866	-0.63367	-0.78696	-0.62547	-1.5088	-0.30536	-0.61952	-0.81661	-0.82117	-0.81494	-1.4752	-0.80019	-1.5668	-1.7573	-1.4492	-0.973	-0.70507	-1.5189	-0.81381	-1.4254	-1.4636	-0.73307	-2.9471	-1.4217	-1.045	-1.1818	-2.2314	-0.30523	-1.1704	-0.79759
YDR190C	-0.29236	-0.074584	-0.3354	-1.3227	-0.4524	-0.35855	-0.16078	-0.48822	0.073882	1.5242	1.8045	1.5411	1.0531	0.86622	1.2563	0.90985	0.994	1.2345	0.96558	1.2152	-0.16888	0.29835	0.64595	0.85057	0.50212	1.4312	0.86263	0.13327	1.1369	0.76148	0.21071	1.368	1.1266	0.65136	1.1716	1.095
YDR191W	0.20846	0.40724	0.30225	1.3098	1.8006	0.93662	0.58196	0.89891	0.65587	0.065753	1.1614	0.005262	0.71463	1.2791	1.1938	0.56777	0.93743	0.075348	0.63203	0	0	0.43065	0.2114	0.20685	0.27465	0.082568	0.0058772	0	0	0	0.25748	0	0	0	0	0
YDR192C	0	0.14114	0	0	0	NaN	0	NaN	0	-0.22211	-0.053399	0.050702	0.36458	0	0.15463	0.21392	0.14755	0	NaN	NaN	0	0	0	0	NaN	0	0	0	0	0	0	0.24255	0	0	0	0
YDR193W	0.16525	0.018908	0	0	0	0	0	0	0	0.040028	0	0	0	0	0.096149	0.30593	0.13427	0	0	0	0	0	0	0	0	0	0	0	0	0	0	0	0	0	0	0
YDR194C	-0.23253	-0.48302	-0.405	-0.36566	-0.22972	-0.84966	-0.039618	-0.77888	-0.51905	0.38505	0.49476	1.1951	-0.032296	0.43234	1.2541	0.078111	0.6837	1.191	0.21853	0.016482	-0.28765	-0.9753	-0.28562	0.54253	0.043375	0.066854	0.6896	-0.1536	0.14261	0.56092	0.63288	0.80318	1.6204	0.40751	NaN	0.74039
YDR195W	0	0.60009	0	0.20934	0	0	0	0	0	0.3247	0.98588	1.3122	0.55138	0.27235	0.85319	0.80673	0.74803	0.3095	0	0	0	0.17695	0	0.11835	0.16073	0.62787	0.047778	0	0.13969	0.12221	0.4824	0.36645	-0.019976	0	0.31935	0.13158
YDR196C	0.13708	0.39361	0.67431	1.3239	2.2207	2.0788	1.9408	1.379	1.1545	0.067312	-1.5982	0.33172	-0.35452	-0.055609	-1.1809	0.149	-0.63837	-0.53641	1.8486	0.15568	0	2.1238	1.3953	0.31318	2.1009	0.92922	0.24339	1.6029	1.3679	0	1.8986	0	0.23946	NaN	0.67711	0.1042
YDR197W	0	0.4435	-0.17396	0.067481	0.61344	0.95594	0.73045	0.86833	0.76154	0.18575	-0.83371	0.13191	0.16869	-0.19063	-0.92891	-0.19075	-0.56177	-0.5069	0.12204	-0.34586	0.11712	0.97222	0.1969	0.42818	0.67927	0.69487	0.51719	0.89284	0.67281	0.42257	0.45255	0.093393	0.068157	0.80696	0.39356	0.25296
YDR198C	0.08335	0.13517	0	0.33435	0	0	0.18181	0	0	0	0.38076	0.16569	0.25087	-0.1119	0	0	0	0	0	0	0	0	0	0	0	0	0	0	0	0	0	0	0	0	0	0
YDR199W	0	0.58902	0.12089	0	0.1766	0.16708	0.17617	0	0.16578	0.27765	0.055658	0.024473	0.21469	0	-0.17822	-0.16513	-0.009147	-0.022567	0	0	0	0	0	0	0	0	0	0	0	0	0	0	0	0	0	0
YDR200C	0.032872	0.82536	0.92463	1.1883	1.2551	1.1385	1.0411	1.3759	1.3518	-0.11317	-1.2649	0.20593	-0.18452	0.15848	-0.67109	0.086113	-0.9264	-0.43451	0.39407	0.11727	0.20391	0.83322	0.69944	0.37143	0.97206	0.59044	0.60088	0.97955	0.24	0.50821	1.3859	0.52326	0.52714	1.422	0.94028	0.28716
YDR201W	0	0.50039	0.93787	1.1998	1.5026	0.75544	0.27428	0.65541	1.1333	0.3565	-0.58019	0.03548	0.27221	-0.079728	-0.74551	0.90101	-0.45257	-0.034392	0.63158	-0.092439	0	0.70192	0	0.044864	0.35707	-0.0013896	0.046076	0.11295	0.43825	0.15659	0.040107	0	0	0.4924	0.013841	0.47182
YDR202C	0.20753	0.18283	0.65442	0.22263	0.83303	0.74517	0.28067	0.10568	0.58923	-1.414	-2.3228	-1.4463	-1.7101	-2.3422	-2.0817	-1.5884	-2.1888	-1.497	-0.10332	-0.90717	-1.2195	-0.30768	-1.4455	-1.2478	-0.13746	-0.67981	-0.86035	-0.13992	-0.24709	-0.53539	0.25718	-0.42104	-0.11123	-0.041039	-0.35277	-0.20232
YDR203W	0	0.10374	-0.54529	-0.89408	-0.64475	-1.3798	-1.0271	-1.5223	-1.5239	0.22062	0.75114	0.51469	-0.56152	0.27637	0.41165	-0.90598	0.46087	0.4014	-0.68139	0.0565	-0.58365	-0.94173	-0.89793	-0.42945	-0.99062	-0.58933	-0.27476	-1.2672	-0.44924	-0.40496	-1.0561	-0.49492	-0.077978	-1.2295	-0.31592	-0.14151
YDR204W	0.15314	0.68641	0.53382	0.14032	0.66324	0.71321	0.50177	0.46095	0.51146	-1.2825	-3.0851	-2.1344	-1.2048	-1.077	-3.4323	-1.1319	-3.173	-2.0743	-0.31565	-0.47833	-1.1136	0.0056745	-0.76369	-1.2817	0.20469	-0.58423	-0.88651	0.33862	-0.52311	-0.63846	0.4854	-0.95508	-0.64089	0.25674	-0.8634	-0.56537
YDR205W	0.50497	0.66588	0.60899	0.13514	0.13522	0.084461	0	0.090348	0.28972	-0.23084	-1.1153	-0.45178	-0.65069	-0.27061	-0.82276	-0.75328	-0.86611	-0.15367	0.091535	-0.33691	-0.84322	0.04213	0.00055938	0.11218	0.04694	-0.30941	-0.27709	-0.21314	-0.060044	-0.062371	0.1268	-0.61993	-0.40885	0.1751	-0.52787	-0.57896
YDR206W	0.18811	0.38043	0.52768	0.68619	0.11592	-0.37368	0.13315	-0.0016644	-0.25153	0.8753	0.82781	0.44246	-0.023009	0.63414	0.59468	0.4822	1.1006	0.70031	0.92109	0.23746	0.33677	0.74127	0.3786	0.09907	0.89757	0.54467	0.14078	1.0259	-0.86404	0.0019279	1.0714	0.65055	0.37109	0.95526	0.51057	-0.00088476
YDR207C	0.45942	0.88696	0.20238	0.14542	-0.048366	0.34172	-0.16911	0.34462	0.50961	0.11965	0.37558	0.34407	-0.59917	-0.012272	0.23967	-0.2879	0.32571	0.01409	NaN	0.26758	-0.51492	0.57565	-0.18099	0.32775	0.52795	0.80434	0.28779	0.39516	0.30113	0.18137	0.19446	0.22365	0.12679	-0.092964	0.13985	0.24029
YDR208W	-0.073109	0.49814	0.17554	0.44487	0.48249	-0.033217	-0.19978	0.31629	0.102	0.16897	-1.3411	-1.0611	-0.091843	-0.58392	-1.4067	-0.027816	-1.1842	-1.3625	0.38649	-0.3209	-0.80751	0.12695	-0.4463	-0.71009	0.22537	-0.30865	-0.76795	0.42138	-0.10236	-0.26063	0.43045	-0.37838	-0.52717	0.3531	-0.55562	-0.15418
YDR209C	0.12658	0.046042	-0.52189	-0.61148	0.014564	-0.6746	-0.148	0	-0.50386	1.1779	0.56807	1.3005	0.64488	0.49471	1.1677	0.5327	0.31148	0.5953	-0.50875	0.049621	-0.088855	0.084036	-1.0315	NaN	0.081666	-0.32851	-0.31214	-0.075067	-0.24195	0	-0.43763	-0.32038	0.087149	-0.1942	-0.010859	-0.54559
YDR210W	-0.11215	-0.10363	-0.56046	-0.79934	-0.68417	-1.0023	-0.62419	-1.1599	-1.1298	1.182	0.53416	0.79709	0.57922	0.28071	0.86789	0.24045	0.56474	0.26074	-0.096671	-0.076351	0.10373	-0.34144	-0.28248	-0.27602	-0.15731	-0.2165	-0.50207	-0.33526	-0.34363	-0.50139	-0.37101	-0.48058	0.07393	-0.83927	-0.64965	-0.49768
YDR211W	-0.36333	0.080122	-0.11544	-0.34492	-0.2666	-0.301	-0.02491	0.0081261	-0.18531	1.1899	1.447	1.0886	1.2509	1.4028	1.0007	1.1758	1.1216	1.3548	0.41162	0.01982	0.97403	-0.091586	0.54046	0.10336	-0.065652	0.45411	0.69076	0	-0.27099	0.15695	-0.18214	0.38873	-0.19039	1.8211e-05	0.60291	-0.13147
YDR212W	-0.18782	0.46047	0.37001	-1.0337	-1.0465	-1.1244	-0.4827	0.24627	-0.21283	0.67022	0.9914	1.5054	0.56155	1.0047	0.72733	0.37477	0.59986	0.98569	0.34021	0.046129	NaN	-0.26061	0.51143	0.61058	-0.27683	0.76283	0.64021	-0.04503	0.49238	0.83165	-0.085784	0.55278	0.82722	0.36345	0.68071	0.70302
YDR213W	-0.25848	-0.058901	-0.062723	-0.81025	-0.79547	-0.48335	-0.48244	-0.51807	-0.37649	-0.74147	-0.96103	-0.22227	-0.74246	-0.59424	-1.0201	-1.1246	-0.92413	-0.58174	-1.0713	-0.97743	-0.70368	-0.90466	-0.57887	-0.81733	-0.91086	-0.27669	-0.52306	-0.69635	-0.21005	-0.054367	-0.71635	-0.55123	-0.52367	-0.27456	-0.40419	-0.44139
YDR214W	-1.0822	-0.94146	-0.7501	-2.8375	-2.9117	-2.6985	-2.3701	-2.158	-1.7298	-1.1658	-3.6328	-0.68699	-0.96385	-3.4869	-1.2698	-1.1338	-3.4195	-1.66	-1.8043	-2.0727	-2.5923	-3.0457	-2.5687	-2.4549	-2.4492	-2.3515	-2.2841	-2.4019	-1.9554	-2.1445	-1.9979	-2.107	-2.1349	-2.259	-2.2954	-1.5915
YDR215C	0	-0.051489	0	0	0	0	0	0	0	0	0	0	0	0	0.11168	-0.042894	0.24507	0	0.058829	0.26892	-0.16676	-0.24097	0.38185	0.62768	0.77324	1.1453	1.2448	1.5711	1.5814	1.1665	2.3478	1.7296	1.5539	1.7923	1.6266	1.3647
YDR216W	-1.0868	-0.58514	-0.13623	-0.25715	-0.32298	-1.5152	-0.36325	-0.85516	-0.79622	-0.82715	-0.98797	-0.46469	-0.61212	-0.849	-0.99249	-0.80196	-1.2275	-0.74688	-0.19891	-0.33845	-1.1145	-0.77178	-0.66569	-0.63808	-0.70908	-0.31307	-0.11537	-0.65553	0.13986	-0.13059	-0.30458	-0.43718	0.16349	-0.44945	-0.13926	-0.49785
YDR217C	0	0.29458	0	0	0	0	0	0	0	0	0	-0.097984	0	0	0	0	0.16622	0.30156	0	0	0.14666	0.014265	0	-0.17402	-0.033477	0	0	0	0	0.31263	-0.14909	0.20738	0.086673	0	0.1619	-0.11894
YDR218C	0	0.02798	4.0622	4.6136	4.1582	5.0858	4.6159	4.8415	5.0397	0	0	-0.54521	0.18127	NaN	0	3.2961	1.3029	0.79883	3.453	3.0762	3.1646	4.7047	4.0099	3.4344	4.7096	3.6249	3.1656	4.3114	2.6894	2.5105	3.933	3.7653	2.9036	3.6867	2.7681	2.6141
YDR219C	0.071221	1.0398	1.0631	1.3264	1.9169	1.8222	1.2605	1.0816	1.0572	-0.32236	-0.75778	-0.39913	-0.93378	-1.6731	-0.96818	-0.26796	-0.80185	-0.35023	0.74828	0.21338	0.52803	1.1181	0.63298	0.43665	1.0684	0.78008	0.35989	1.0143	0.31798	0.35152	0.76583	0.63699	0.40435	0.5883	0.68032	0.47542
YDR220C	0.26709	0.89058	0	0	0.30294	-0.25664	0	-0.36389	-0.29338	NaN	0.023513	0	-0.09821	-0.29495	-0.54587	0.026763	0.016396	-0.02987	0.22277	-0.049058	-0.78671	-0.15867	-0.6376	-0.67587	-0.30282	-0.4689	-0.19424	-0.1677	-0.15625	-0.6471	-0.57834	-0.42567	-0.21298	-0.51261	-0.57083	-0.1276
YDR221W	0.073905	0.36288	0.20424	-0.74467	-0.60748	-0.12151	-0.60518	-0.05825	-0.30361	0.28185	-0.27594	1.2584	0.13474	0.20713	0.34425	-0.33464	-0.001551	1.5909	-0.66484	0.0065527	0.8188	-0.41725	0.072178	0.045832	-0.18366	0.53058	0.67275	0.12947	1.0541	1.1007	0.55907	0.90628	1.0944	0.65689	0.92583	0.68379
YDR222W	0.0823	0.16374	0.57264	0.34207	1.2755	0.4101	0.8954	0.51349	0.94939	0.22141	1.0917	2.4901	0.88324	1.7404	1.0885	0.68063	0.82269	1.5676	0.10052	0.34553	1.4662	0.32733	0.94422	0.73353	0	0.89611	1.1448	0	0.13521	0.39831	0	0.26706	0.1648	0	0	0.50692
YDR223W	0.10459	0.73913	0.19918	-0.59328	-0.27123	-0.066683	0.086028	0.19236	0.14281	1.0376	-0.46157	0.50043	-0.4185	-1.1814	-0.49329	-0.3863	-0.79974	-1.0266	-0.51357	-0.66043	-0.60975	-0.75424	-0.55233	-0.93895	-0.24235	-0.57502	-0.59077	0.080346	-0.0030271	0.46141	0.32279	0.13435	0.21814	0.1502	0.17257	0.79353
YDR224C	1.4842	1.2659	0.89742	0.50951	-0.29091	-0.022473	-0.37297	-0.27564	-0.1929	2.067	0.042322	1.8248	1.167	-0.57761	0.56211	1.0623	-0.64627	-0.83547	0.58955	-1.1455	-1.4026	0.14424	-0.91377	-1.0517	-0.014741	-0.41928	-0.92014	-0.017383	0.082487	-0.5214	0.21265	-0.24195	-0.10306	-0.19562	-0.37963	-0.10638
YDR225W	1.8824	1.7309	1.3505	0.63485	0.29056	-0.027411	-0.42332	-0.27163	0.040254	1.8247	0.23806	1.7305	1.4313	-0.31344	0.68066	0.97668	-0.42348	-0.95001	0.40033	-0.81897	-1.1626	0.1478	-0.83762	-0.77566	-0.20518	-0.5717	-0.85612	-0.10929	0.010878	-0.60021	0.10646	-0.1621	0.001271	-0.025155	-0.076723	-0.64708
YDR226W	-0.31835	-0.3123	-0.81999	-1.8846	-2.3246	-2.4135	-2.5696	-2.1966	-1.8657	-0.20803	0.46949	0.93957	-0.97097	-0.34312	0.55115	-1.0388	-0.63666	0.33533	-1.4104	-0.65976	-0.85152	-2.5027	-1.8481	-0.39983	-2.8666	-1.1978	-0.23136	-2.4643	-0.40326	-0.35853	-1.53	-0.35402	0.35798	-1.6676	-0.31835	0.17904
YDR227W	0.16827	0.6993	0.56557	0.45036	0.43592	0.059366	-0.12775	-0.017116	-0.11268	0.093378	-1.2056	-0.89512	-0.36014	-1.4866	-1.0648	-0.41775	-1.1995	-1.5282	-0.53934	-1.3018	-1.9199	-0.70587	-0.8921	-1.5062	-0.54071	-1.5777	-1.5425	-0.37717	-3.0422	-0.71239	0.12633	-0.17024	-1.7352	0.037085	-0.30635	0.046479
YDR228C	0.64875	0.83682	-0.36979	-0.60669	-0.76133	-0.75095	-1.2478	-0.74612	-0.46697	0.11222	0.1829	0.50773	-0.38006	-0.30575	0.24119	0.064682	0.33012	0.082728	0.2064	-0.3272	0.23601	-0.015457	0.038426	-0.19476	0.012088	0.033259	-0.17111	-0.10622	-0.091637	0.051608	0.032135	-0.14557	-0.13856	-0.12927	-0.36553	0.42678
YDR229W	0.0089948	0.29146	-0.46619	-0.078769	0.39999	0.88488	0.20982	0.71175	0.85347	0.28432	0.16173	0.1858	-0.47616	0.22661	-0.12015	-0.42422	0.4811	-0.26667	0.58537	0.32495	1.3357	1.2141	0.76842	0.65827	0.82943	0.75623	0.59523	1.017	1.1397	1.0377	0.92644	1.1035	0.87313	1.5074	0.84493	0.95625
YDR230W	-0.40157	-0.15929	-0.68742	-1.0449	-1.3058	-0.95263	-1.431	-1.1595	-0.8153	-0.95715	-0.65813	-1.5581	-1.203	-2.5064	-0.748	-1.3783	-0.73525	-1.7614	0.11204	0.28236	0.069142	-0.08972	0.1978	0.042993	-0.13626	NaN	0.52334	0.18863	0.21271	0.33164	0.078503	0.44292	0.85621	-0.096952	0.11586	0.71177
YDR231C	-0.34762	-0.0088937	-0.30034	-1.1948	-1.4675	-1.4452	-1.4883	-1.1226	-1.1936	-0.9043	-2.2061	-0.53374	-1.2448	-2.5194	-1.5082	-1.1847	-1.7291	-1.5728	-1.9531	-1.444	-1.7268	-1.9964	-2.208	-1.8742	-2.1637	-1.3386	-1.8756	-1.8853	-1.2296	-1.7887	-1.3247	-2.0573	-1.9017	-2.0954	-1.897	-1.671
YDR232W	0.32793	0.4224	0.096078	0.36979	0.15265	0.38377	0.12143	-0.19947	0.11469	0.14293	-0.33288	0.63907	-0.20804	-0.24499	0.245	-0.36266	0.015772	-0.46267	0	0	0.29146	0	0	0	0	0	0	0	0	0	0	0	0	0	0	0
YDR233C	-0.48027	-0.026055	-0.71843	-1.6475	-2.0062	-1.7781	-2.06	-1.7278	-1.2364	0.13048	0.99208	1.468	-0.51419	0.96187	0.6641	-0.51559	0.82249	0.93291	-0.22408	0.40965	1.3574	-0.12649	0.38508	0.64722	-0.41604	0.48803	0.86997	0.11104	1.0408	0.83617	-0.21143	0.68898	0.90541	0.48308	0.49908	0.69774
YDR234W	-0.30445	0.19849	0.27031	-0.47754	0.54985	0.8536	0.54493	0.91085	1.549	0.85631	1.9104	2.3004	0.38376	1.6333	2.1292	0.72334	1.781	2.1152	0.57038	-0.069724	-0.045273	0.56237	0.65981	0.75472	0.86006	1.5798	1.4963	0.89347	1.4673	1.5113	0.93386	1.4412	1.6442	1.0099	1.5307	1.5336
YDR235W	0.18421	0.42368	0.57791	0.3843	0.66447	0.46523	0.19256	-0.16366	-0.2333	-0.0055202	-0.022782	0.56698	-0.15579	0.011042	-0.028454	0.49214	-0.39086	0.34203	-0.16771	0	0	-0.031282	-1.7406e-06	-0.059392	-0.06537	0	-0.025869	0	-0.038433	0	0	-0.079506	-0.041828	-0.022942	0	0.15015
YDR236C	0	0.30571	0	0	0	0	0	0	0	0	-0.71523	1.0335	0	0	-0.68426	0.039966	0.13075	0	0.0079026	-0.61774	-1.2665	-0.35323	-0.91011	-0.68467	-0.57772	-0.85558	-0.7653	-0.6746	-0.42862	-0.92849	-0.23621	-0.66478	-0.21075	-0.084843	-0.35831	-0.36412
YDR237W	-0.054808	-0.41197	-1.0662	-0.13131	-0.69704	0.12556	-0.63266	-0.49212	-1.016	-1.3961	-1.5732	0.72567	-0.85064	-0.83506	-0.55451	-1.8033	-1.4764	-0.31454	-1.1095	-1.2374	-0.72502	-1.475	-1.3931	-0.89967	-1.5496	-1.3198	-0.96913	-1.3586	-0.77596	-1.1173	-0.98279	-1.2243	-0.77066	-1.4333	-1.1201	-1.2115
YDR238c	-0.29124	-0.28455	-0.19069	-0.40071	-0.90431	-1.5415	-1.1215	-1.6549	-1.3738	-1.1139	-1.6998	-0.88365	-0.92269	-2.2728	-1.2843	-1.2272	-1.5719	-1.1087	-1.0549	-0.88159	-1.8038	-1.7283	-1.6914	-1.553	-1.4848	0	-0.21122	-0.46238	0	-0.90045	-1.3065	-1.2731	-1.1253	-1.6031	-1.2076	-0.82652
YDR239C	0.11987	0.84579	0.9449	0.077688	0.31828	0.61256	0.23496	0.54712	0.31407	0.099974	0.25473	0.4837	0.089372	0.10133	0.070121	0.2427	-0.32711	0.48452	-0.057561	0	0.01231	0.25396	0.073255	-0.28507	-0.068204	0.28603	0.023281	0.30002	0.096903	0.34825	0.23572	-0.060537	0.02402	0.13621	0.13431	0.022656
YDR240C	0	0	0	0	0	0	0	0	0	0	0	0	0	0	0.16689	0	0.02714	0	0.0999	0	0	0.59414	0.13793	0.29718	0.49058	0.022414	0.18415	0.36959	0.21823	0.14287	0.11607	0.057574	0.043688	0.37067	0	0.51406
YDR241W	0	-0.70351	-0.06899	0	0	0	0.3448	0	0.076457	-0.13619	-0.68087	-0.11804	0	-0.0046844	-0.67598	-0.31653	-0.14061	-0.23025	-0.60292	-1.4408	-1.5671	-0.87115	-1.3735	-1.1435	-1.1577	-1.4396	-1.1083	-1.2874	-0.85193	-1.0937	-0.87849	-1.091	-0.95291	-0.86936	-1.1282	-1.1836
YDR242w	0.70607	0.59228	0.65879	-0.023235	-0.17562	0.27263	0.20263	0.22355	0.3871	-0.046172	0.287	0.17203	-0.35611	-0.23112	0.28935	-0.012148	-0.05798	0.46753	-0.14141	NaN	0	-0.0092454	-0.088034	-0.20352	-0.21885	-0.092565	-0.054414	0	0	0	0.12644	-0.15758	-0.010453	-0.043133	-0.1117	0.10239
YDR243c	0	0.24819	0	0	0	0.09308	-0.0093927	0.31167	0.19001	-0.29063	-0.29886	0.24743	-0.44972	-0.74886	-0.80968	-0.50115	-0.62543	0	0	0	0	0	0	0.20595	0	0	0	0	0	0	0	0	-0.074223	0	0	0
YDR244w	0	0.48417	0.36098	0	0.75171	0.3301	0.3029	0.57958	0.3808	-0.7017	-1.6993	0.14435	0	-0.13634	-1.2726	-1.4395	-1.0061	-0.58331	-0.53935	-0.53036	-0.0468	-0.48109	-0.75859	-0.165	0.31504	-0.28144	-0.11494	0.38642	-0.25713	-0.20463	0.70668	0	0.059866	0.75366	0	-0.30939
YDR245w	0.09518	0.85991	0.69288	0.39846	0.55687	0	0.24722	0.12583	0.042128	1.6681	1.864	1.9766	1.4306	1.8628	1.7639	1.5185	1.7175	1.5373	1.0527	1.0468	0.62488	1.1038	1.1704	1.3539	0.88275	0.8134	1.0455	0.40192	0.91367	1.2011	0.73555	0.57163	1.2103	1.3156	0.78071	1.0701
YDR246W	0.16038	0.44388	0.54327	-1.085	-1.0205	-1.0825	-1.2891	-1.355	-1.3137	-1.2514	-2.2023	-0.50675	-1.1498	-2.7455	-1.7315	-1.3215	-1.536	-0.84725	-1.7541	-0.7368	-1.5806	-1.6438	-1.6737	-1.6342	-1.9562	-1.6069	-1.7626	-1.7661	-1.3369	-1.7415	-1.9006	-1.9883	-1.8064	-1.8362	-1.6502	-1.3304
YDR247W	0	0.4672	0.51682	0.28804	0.5779	0.8438	0.87445	0.97915	0.90668	0.028071	-1.1277	0.43417	-0.50664	-0.69325	-0.89361	-0.67269	-0.94864	0	-0.01732	-0.35388	-1.019	-0.061105	-0.52312	-0.1493	0.62843	0.4493	0.20433	0.88224	0.90275	0.54813	1.469	0.76684	0.31205	1.1644	0.66577	0.74265
YDR248C	0	0.25813	0	0	0.083164	0	0.30248	0	0.17815	0.54952	1.1224	0.8569	0.17773	0.84854	1.1918	0.51544	0.82158	0.56782	0	0	0	0.059006	0.32573	0	0	0	0.088834	0	0.70662	0	0	0	0	0	0	0.63035
YDR249C	0.03842	0.60188	0	0	0	0	0	0	0.41077	0.024795	0.74637	0	-0.018292	0.2138	0.56347	0.125	0.36787	0	0	0	0	0	0	0	0	-0.19967	0	0	-0.10529	0.002195	0.099385	0	0	0.29337	0	0.42635
YDR250C	0	0	0	0	0	0	0	0	0	0	0	0	0	0	0	0.022889	0	0	0	0	0	0	-0.20547	0	0	0	0	0	0	0	0	0	0	0	0	0
YDR251W	-0.093136	-0.018338	0.17678	0.30561	0.81531	0.73749	0.68413	0.40486	0.62479	-1.0941	-1.5638	-1.6505	-1.5209	-1.3214	-0.96117	-0.49863	-1.4709	-1.7536	0.31272	-0.47973	-1.8035	0.48111	-0.30353	-0.54324	0.55792	-0.28329	-0.49555	0.66403	-0.20778	-0.65998	0.47709	-0.23533	-0.14252	0.53231	-0.60631	-0.25438
YDR252W	0	0.18349	-0.58641	-1.1686	-0.79562	-1.1729	-0.65841	-0.86936	-0.77908	0.22301	0.52491	0.71056	-0.2527	0.519	0.23186	-0.30207	-0.71019	0.0030433	0.040587	-0.3574	0	-0.81923	0.0073573	-0.27405	-0.28031	-0.23939	0.35359	0	-0.0017306	0.045491	-0.11782	0.15637	0.67221	-0.31	0.2999	0.316
YDR253C	0	0	0	0	0	0.16039	0	0.13045	-0.25606	-0.26611	0.60354	-0.091659	-0.26646	0.51075	0.37511	-0.46616	0.74967	-0.061313	-0.56025	0.14583	1.4187	-0.67075	0.19349	-0.073267	-1.0137	-0.004771	0.11362	-1.2266	-0.13976	0.28222	-1.0815	0.019012	0.26611	-0.22161	-0.021873	-0.16605
YDR254W	0.77175	0.97074	1.628	0.23091	0.08988	-0.09296	-0.42748	0.0024288	0.41055	-0.76518	-2.7586	-1.607	-0.44952	-3.1591	-2.287	-0.34764	-2.321	-1.5265	-0.48394	-1.0068	-1.7313	-1.76	-1.9252	-2.0617	-1.8023	-1.561	-1.4498	-1.1652	-0.92923	-0.94797	-0.13945	-0.82224	-0.49101	-0.26638	-0.6674	-0.18722
YDR255C	0.47718	0.88768	0.98189	0.34638	-0.16259	-0.69093	-0.6125	-0.64772	-0.52317	-0.85772	-0.78947	-0.44104	-0.51258	-0.6534	-0.25859	-0.25015	-0.77527	-0.54918	-0.94714	0	-0.61591	-1.2644	-0.21735	-1.2031	-1.1863	-0.88945	-0.90585	-0.8499	-0.49255	-0.75608	-0.52702	-1.0949	-0.959	-0.64648	-0.77115	-0.64771
YDR256C	0.0090055	0.52916	0.26954	-1.0195	-1.0469	-0.25668	0.44647	1.2082	0.97347	-2.3686	-4.8455	-2.6043	-2.5843	0	-4.5049	-2.7737	-4.2369	-2.5368	-2.8639	NaN	-1.0234	-3.3531	-1.9016	-2.6837	-1.2348	-2.6978	-1.6665	0.10881	-2.2909	-0.90546	1.5013	-1.4346	-2.061	0.90878	-2.241	-2.0739
YDR257C	0.11318	0.21851	0	0	0	0	0	0	-0.087517	0.48022	0.81991	0.40151	0.16771	0.14046	0.83684	0.82128	0.62684	0.14276	0	0	0	0	0	0	0	0	0	0	0.28284	0	0	0	0	0	0	0.3313
YDR258C	-1.275	-1.4979	-1.1098	-2.6717	-2.662	-3.5149	-3.2997	-3.424	-2.9226	-3.0593	-4.9194	-3.1845	-2.8216	-4.6429	-3.858	-2.7551	-4.45	-4.0919	-3.6585	-3.2399	-4.0674	-4.378	-4.1884	-4.6315	-4.2002	-3.7753	-3.6537	-4.0017	-3.3109	-3.0909	-3.3363	-3.2929	-2.8611	-3.8354	-2.9638	-2.2553
YDR259C	0.18032	0.9043	0.95257	0.50276	0.68967	0.97876	0.24743	0.73842	0.25083	1.9767	0.45584	0.48398	2.1051	0.31107	0.47748	1.5178	0.84729	0.0867	0.73424	0	0	1.2092	NaN	-0.076378	0.54628	0.41518	-0.034639	0.091246	-0.042247	0	0.57187	0.014513	0	0.081521	0	-0.13049
YDR260C	0	0	0.11673	0.3379	0.075926	0.54181	0.46139	1.2131	0.60549	-0.21115	-0.29288	-0.27821	-0.42249	-0.040946	-0.31605	0.040282	0.11099	-0.36545	2.7406	1.5054	0.22681	NaN	1.5258	0.98954	1.7817	1.71	0.78942	1.3473	1.3301	0	2.2837	0.83356	0.13716	NaN	1.25	0.91445
YDR261C	0	0.50342	0.16135	0.66001	1.0969	0.82382	0.93689	1.0177	0.81506	0.59479	-0.023787	0.99174	0.30634	0.13524	0.48029	0.17814	0.29305	0.35966	0	0	0	0.051432	0.32795	0.12515	0	0.30391	0.12506	0	0.23757	0	0	0	0	0	0	-0.058966
YDR262W	0.36581	0.3914	-0.062307	-1.1864	-0.98653	-1.0671	-1.5508	-1.1239	-0.51635	-0.58027	-0.99806	-0.57091	-1.0215	-2.1473	-1.514	-1.0408	-2.4736	-1.5383	-0.90972	-1.4512	-2.8351	-1.8671	-2.9635	-2.8892	-1.8722	-2.348	-2.0696	-1.662	-1.5918	-2.0784	-1.0562	-1.5698	-1.1158	-1.1118	-1.237	-0.71983
YDR263C	0	0.51966	0.15824	2.2177	2.7565	2.9496	1.5353	2.0027	1.2766	0.014681	-0.21603	0	-0.10461	0	-0.14143	0.25635	0.24467	0	1.6452	0	0	2.0039	0	0.2724	1.6449	0.26662	0	0.65356	0.059302	0	1.4637	0	0	0.69797	0	0
YDR264C	-0.068339	0.068649	0.18752	0.63202	0.78515	1.2566	0.88928	1.6484	1.3841	0.12972	-0.21922	-0.28709	0.10715	0.22369	-0.42439	0.241	0.081585	-0.49565	2.5562	1.8465	0.4676	2.992	2.3082	1.6621	3.0942	2.5011	2.4154	3.582	1.5944	1.0344	3.6279	1.97	2.2934	3.3098	2.1304	1.233
YDR265W	0	0.040733	-0.52081	-1.018	-0.52979	0.22421	-0.057333	0.20434	-0.023673	-1.5892	-2.1373	-1.2528	-1.4861	-1.6871	-2.5036	-2.2195	-2.2317	-1.5339	-0.80046	-0.98346	-0.21613	-0.59665	-0.70287	-0.59114	-0.34013	-0.78753	-0.15638	-0.12928	-0.038682	0.18478	0.72224	0.1648	0.11396	0.5348	0.070569	-0.065009
YDR266C	-0.018345	0.44477	0.72425	-0.16294	-0.59254	0.11666	0.23148	-0.10346	0.052779	1.9328	1.8828	1.3629	1.8859	1.5149	1.523	1.6996	1.6206	1.7988	1.1261	0.8051	0.41054	0.55004	1.1184	0.51786	0.93225	1.375	0.74351	0.99529	0.16123	1.2232	0.81312	0.38898	0.52409	0.59884	0.41496	0
YDR267C	0	0.011598	-0.303	-0.58592	-0.45756	-0.59841	-0.47255	-0.71477	-0.3148	0.70457	0.21078	1.6081	0.11252	0.41884	0.9985	-0.35638	0.23516	1.062	-0.71565	-0.0083448	0.39291	-1.0989	-0.81151	-0.39645	-0.80532	-0.70741	-0.409	-0.84017	-0.42617	-0.1576	-0.88893	-0.12196	0.048463	-0.66609	-0.085885	-0.14455
YDR268W	-0.3651	-0.25625	0	-0.18387	0	0.17436	0.17525	0	0	-0.51357	-1.0845	-0.38512	-0.75721	0	-1.2867	-0.55973	-1.4048	-0.33951	0	-0.17671	0	0	NaN	0	0	0	0	0	-0.0054966	0	0	-0.43068	0	0	0	0
YDR269C	0.19618	0.01206	0	0	0.40508	0	0	0	0	-0.040566	0.018447	0	0	0	0	0.014822	0.11179	0	0.52141	0.19454	-0.33473	0.66202	0.31327	0.26212	0.44086	0.046906	0.15564	0.4366	0.554	-0.16874	0.32615	-0.18606	-0.079549	0.26867	-0.4409	-0.58564
YDR270W	0	0.037089	0.26905	1.3005	2.0773	1.6805	1.64	1.3578	1.4399	-0.4613	-2.3135	-1.0839	-1.2682	-1.7839	-1.5676	-1.4982	-1.4269	-0.86375	0.18752	-0.13805	-0.02386	1.1337	0.21849	0.23777	1.2234	0.28785	-0.049051	0.7286	0.064065	0.042323	0.70651	0.24744	-0.19216	0.55052	-0.10405	0
YDR271C	0.36564	0.30704	-0.11737	0.51095	1.2416	0.56269	0.79315	0.26316	0.58453	0.28491	0.55778	0.40641	-0.65134	0.43299	0.5867	-0.20164	0.62295	0.21309	0.64013	0.68915	-0.10566	0.59487	0.23003	0.52809	0.70111	0.74087	0.56857	0.7851	0.61348	0.30837	0.67227	0.43857	0.59065	0.30107	0.3392	0.24826
YDR272W	0.2051	0.23696	-0.94871	-1.028	-1.4512	-1.7732	-1.9122	-1.7126	-1.5825	-0.53326	-1.2299	-2.0683	-1.1245	-1.9108	-1.8332	-1.2752	-1.934	-2.2928	-0.38824	-0.76073	-1.1817	-1.3039	-1.4394	-1.9775	-1.0469	-1.9113	-1.3415	-0.65253	-1.4056	-0.36802	-0.63806	-1.0175	-0.47058	-0.48493	-0.53955	-0.76088
YDR273W	0.46164	1.3634	3.9153	4.1288	4.4773	5.7408	4.9279	4.5942	5.146	-0.0070581	-1.1495	-0.088852	0.7001	-0.089573	-1.4325	3.0049	1.08	0.67634	3.9407	2.9404	2.9168	5.2447	3.0235	2.8229	4.7246	4.3708	2.8359	4.0288	2.7454	1.6452	4.1239	2.5428	2.3627	4.0763	2.3451	1.9787
YDR274C	-0.12883	-0.067444	-0.0022929	0.058727	0.085885	0	0.26204	0	0.25863	-0.20654	-0.017764	-0.075103	-0.2367	-0.087582	-0.0001174	-0.29436	0.18166	-0.057056	-0.12974	0	0	0	0	0	0	0	-0.024965	0	-0.24346	0	0	0	0	0	0	-0.070708
YDR275W	0.80437	1.4514	1.5355	0.96554	1.1279	1.0815	0.44952	0.43624	0.95143	0.89159	-0.58579	-0.59248	1.1467	0.064207	-0.88023	1.5643	0.13845	-0.33901	1.3942	0.45835	-0.79093	0.93556	0.30946	-0.087131	0.4545	0.14979	-0.17255	0.81411	-0.26914	-0.12361	0.77219	0.31724	-0.31749	0.25503	0.084054	-0.17688
YDR276C	0.86427	0.89039	0.66152	0.57138	0.83183	0.2653	0.99669	1.4024	1.2519	0.80435	-0.49515	-0.34508	0.41884	-0.44282	-0.54532	0.45615	-0.40401	-0.9595	1.0551	-0.34824	0.45395	0.73621	0.57546	0.59442	1.1998	1.1322	0.82488	1.3173	1.4524	0.89617	0.68321	1.0065	1.2894	1.6649	1.1045	0.82225
YDR277C	0.95697	0.97138	0.59879	0.095683	0.26345	0.42175	0.82577	0.94141	0.56783	2.0411	0.53096	1.0941	2.2218	-0.17542	-0.031387	2.3988	0.19645	0.44333	2.6525	0.38457	0	2.1242	1.2521	0.043603	2.0708	0.8459	0.039664	1.227	0.27643	0.60022	1.2057	0.90678	0.94771	1.4505	0.39479	-0.027344
YDR278C	-0.51651	0	0	-0.16924	0	NaN	0	0	-0.45096	0	0	0	NaN	0.032178	0	NaN	0.087081	0	-0.70434	0	0	0	-0.1589	-0.04222	-0.16912	0	0	0	0	0	0	0	0	-0.45652	0	0
YDR279W	0.333	1.0004	0.55617	0.62201	0	0	0	0.026485	0	-0.16733	0.098679	0.47416	0.37631	0	-0.048813	0.27999	-0.084068	0	0.27016	0.3331	-0.96711	-0.34873	0.06661	0.80224	0.70488	0.9887	1.3496	1.5041	1.4078	1.317	2.5764	2.2211	1.2961	2.0738	1.8763	1.6525
YDR280W	-0.21604	0.10539	0	0	0	0	0.2049	0	0	1.5586	2.3847	1.1796	1.7642	0.64462	2.1015	1.6734	1.8866	1.0162	0.90651	0.3973	0.19997	0.33136	0.84738	0.1955	0.3887	1.3042	0.56743	0.017195	0.99225	0.40759	1.0386	0.84727	1.0546	0.28593	0.91673	0.68649
YDR281C	0	0.090551	1.2405	2.7147	2.7763	3.5968	2.2753	2.8236	3.1285	2.5791	2.0976	1.013	1.4534	2.0312	1.9541	1.6285	2.1987	0.58658	2.6578	2.3677	1.7733	3.2089	2.4192	2.2853	2.7009	2.2433	1.9369	2.4979	1.9669	1.849	2.1996	1.8866	1.8132	2.5479	1.5139	0.78048
YDR282C	0	-0.68713	-0.14643	0.10828	0.80902	0.77058	0.43622	0.45785	0.067592	-0.54768	-0.47712	-0.84885	-0.90064	-2.2653	-0.42676	-1.042	-0.45355	-0.60589	-0.2534	-0.53	0.32482	0.26298	-0.39907	-0.67019	-0.0059233	0.13928	-0.60725	0.1645	0.20353	-0.40229	-0.26064	-0.36697	-0.33462	-0.41775	-0.50461	-0.66965
YDR283C	0	0.03396	0.33039	-0.023823	-0.26812	-0.50611	-0.32082	-0.35792	-0.56602	-0.04608	-0.47744	-0.65685	-0.30525	-1.1703	-0.58327	0.068001	-0.79866	-0.56434	-0.18725	-0.6046	-0.59643	-0.56621	-0.47647	-0.72855	-0.57498	-0.39847	-0.37923	-0.3461	-0.14046	-0.077997	0.23527	0.086565	0.38513	-0.28441	-0.17686	0.44314
YDR284C	0.22127	0.74828	0.25503	-0.065033	-0.45423	-0.79019	-0.37917	-0.24879	-0.39376	0.65775	-0.31328	-0.23737	0.098177	-0.27443	-0.49575	-0.12556	-0.40461	-0.28938	-0.44737	-0.14428	-0.97055	-0.95689	-1.2544	-0.56638	-0.73159	-0.13297	-0.12686	-0.58293	0.22797	0.02608	0.1118	0.14319	0.53783	-0.38071	0.44336	0.69683
YDR285W	1.4015	2.4304	3.9668	3.5959	3.3795	1.9999	2.0394	1.9746	1.8806	0.77081	0.34163	0.36489	1.9043	-0.3367	0.73691	2.3533	0.11885	0.1316	0.68346	0.56082	-0.051582	0.28737	0.081485	0.53204	0.53818	0.82387	1.1077	0.88132	1.3864	1.6895	1.6531	1.5722	2.031	1.8842	1.7676	1.8901
YDR286C	0	-0.44078	0	0	0	0.28161	0.30806	0.060694	-0.27287	0	0	0.047247	-0.1515	-1.0341	0	-0.23185	0	0	0	0	0	0	-0.13377	-0.10745	0	0	-0.28056	-0.056936	0.0028192	-0.10593	0	-0.20695	0.16232	-0.044572	-0.028732	0.34576
YDR287W	0.23907	0.66481	0.76836	-0.17563	0.024058	0.17612	0.003488	0.50771	0.30976	0.14559	-1.8193	-1.0037	-0.71736	-2.7621	-1.0942	-0.26655	-0.88113	-0.81678	-0.3429	-0.36471	-1.0595	-0.83468	-1.269	-1.0931	-0.73419	-0.55681	-0.7734	-0.53752	-0.17127	-0.15702	0.57638	0.060997	-0.047516	0.30691	0.20904	0.5446
YDR288W	0.016242	1.0892	0.36281	0.16895	-0.48623	-0.032967	-0.049713	-0.50314	-0.19449	0.86866	0.24607	0.29266	0.5064	-0.20284	0.26361	0.39379	-0.13713	-0.26094	0.23163	-0.073364	-0.5592	-0.2159	-0.40493	-0.25458	-0.13181	-0.16158	-0.13462	-0.0653	-0.15417	0.066879	0.20689	0.43995	0.40366	-0.088265	0.059055	0.41391
YDR289C	0.74122	0.73753	0.78907	0.1537	0.11755	-0.010171	-0.36539	-0.25006	0.1073	0.11118	-0.33632	0.55215	-0.034397	-0.46127	-0.29486	-0.10401	-0.37964	-0.51662	NaN	-0.73744	-0.31272	-0.46584	-0.52202	-0.50613	-0.55157	-0.32947	-0.41714	-0.66552	-0.080753	-0.040299	-0.0079429	0.30882	0.38612	0.10499	0.062341	0.012795
YDR290W	0	-0.26022	0	0	0	0	0	0	0	0	0	0	0	0	0	0	0	0	-0.065989	0	0.039516	-0.12642	-0.044325	-0.091997	-0.3508	-0.1372	-0.6438	-0.0015388	-0.17961	-0.11015	0	-0.077022	0	0	0	-0.066541
YDR291W	-0.10282	0.75411	0.30874	0.00634	0.11632	-0.38885	-0.32036	-0.29942	-0.30243	0.17016	-0.53169	-0.31021	-0.26832	-1.434	-0.5368	-0.1571	-0.50375	-0.31169	-0.23533	0	-0.16957	-0.39517	-0.19041	-0.49677	-0.33073	-0.1082	-0.5814	-0.078311	-0.4226	-0.11852	0.079645	-0.13732	0	0	0	0.15769
YDR292C	0.042329	0.34796	0.16519	-0.14701	0.084343	0.25701	-0.24259	-0.1075	-0.074314	-0.32657	-0.051994	0.15907	-0.373	-0.25229	-0.079482	-0.58855	-0.038067	0.23952	-0.2368	-0.17065	0.29311	-0.58112	-0.3897	0.045207	-0.48653	0	0.088099	-0.36558	0.11947	0.33076	0	0.2075	0.41411	-0.2561	-0.11194	0.21724
YDR293C	0.34469	0.32815	-0.22715	-0.97464	-1.0898	-0.96449	-1.1478	-0.65549	-0.91112	-0.4995	-1.5815	0.061533	-0.72121	-1.0858	-0.9242	-1.156	-1.4887	-0.71869	-1.1183	-1.2037	-0.74379	-0.83727	-0.88104	-0.84673	-0.89055	-0.79443	-0.85426	-0.77991	-0.17646	-0.34662	-0.47108	-0.31468	-0.50631	0.066614	-0.49645	-0.21404
YDR294C	0.024881	-0.045065	0.06227	-0.87809	-1.0312	-1.4126	-1.2232	-1.2104	-0.87727	-0.96264	-1.6012	-0.97469	-1.1629	-2.7064	-1.3818	-1.1978	-1.3993	-1.7022	-1.0286	-1.3372	-1.585	-1.8358	-1.6051	-1.3001	-2.0215	-1.8614	-1.363	-1.6125	-0.84942	-1.3591	-0.9436	-0.88624	-0.81955	-1.1287	-1.0422	-0.46928
YDR295C	0.062748	0.39912	0.17512	0.23678	0.72625	0.14551	0.062737	-0.24203	-0.086248	0.012197	-0.65498	-0.24965	-0.70869	-1.4195	-0.47794	-0.0071269	-0.31497	-0.54206	0.02497	0	0	0	0.083872	-0.052819	0.29676	0	0	-0.068579	-0.05878	0	0	-0.036644	0	-0.24612	0	-0.085182
YDR296W	0.32883	0.32793	0.48261	0.17493	0.44172	0.35282	0.59308	0.68737	0.60614	2.1054	1.5728	1.2307	1.5176	1.0773	1.1656	1.5306	1.4415	0.9013	1.7928	1.2155	0.77204	1.2484	0.91259	0.97599	1.18	1.3207	1.1075	1.4175	0.79399	0.93076	1.4043	1.1915	1.1798	1.0445	1.1847	1.1115
YDR297W	0.5444	0.75423	0.62925	0.14788	0.46566	0.70108	0.80701	1.1612	1.6595	2.3917	1.663	1.4606	1.9695	1.4963	1.3224	1.9649	1.5028	1.1517	2.5675	1.8138	1.0872	2.244	1.5034	1.3426	2.0683	1.6471	1.7635	2.4067	2.297	1.5566	1.9361	1.8628	1.5541	2.6493	1.6749	1.0858
YDR298C	-0.94588	-1.4594	-0.91465	-2.4136	-2.1867	-2.9788	-3.2465	-2.7412	-2.4564	-1.7765	-2.3347	-0.64588	-1.4192	-1.9984	-1.375	-1.6524	-3.0116	-1.75	-1.8733	-2.925	-2.9445	-3.1082	-4.4634	-2.991	-3.3624	-4.1567	-2.916	-3.5341	-3.3511	-2.6768	-3.1478	-3.2005	-2.484	-2.8172	-3.1112	-2.0948
YDR299W	0	-0.16522	0.0016337	0.048965	0.072789	0.15984	0.2193	0.14375	0.059894	2.5292	2.4381	1.0916	2.2989	1.7652	1.4213	2.2458	1.9882	0.68327	1.632	0	0.30494	1.6832	0.8369	0.56504	1.6777	1.2639	NaN	1.1177	0.33138	0.5834	1.078	1.2334	1.0021	1.0691	0.98385	1.3043
YDR300C	-0.036331	-0.070765	0.39726	0.37796	0.63683	0.11838	-0.42153	-0.10296	-0.311	-0.2063	-0.57933	-0.070643	NaN	-0.69896	-0.75249	-0.17437	-0.66897	-0.71067	0.22847	-0.84266	-0.68739	-0.48622	-0.36514	-0.040008	-0.41372	-0.52889	-0.29313	-0.47731	0.11185	-0.49085	-0.067637	-0.4973	0.17233	-0.47196	0.010116	0.30123
YDR301W	0	-0.33292	0.36038	-0.02487	-0.13722	0.066832	0.10602	-0.1584	-0.54928	-0.66369	-1.1736	-0.3229	-0.56298	-0.55448	-0.7437	-0.54156	-0.98788	-0.35752	-0.85061	-1.1083	-0.88748	-1.0647	-1.1975	-0.96058	-1.2354	-0.99284	-0.90172	-1.2378	-0.45797	-0.94429	-1.2662	-1.1132	-0.88989	-1.1892	-0.93908	-1.0757
YDR302W	0	0.064951	0.62241	0.97051	1.1877	0	0	0	0.51351	0.29394	0.16553	0.926	1.2238	0.48941	0.64561	0.63765	0.32603	0.22293	0.9001	0	0	0	0	0	0.049224	0	0.071829	0	0	0	0.60123	0.31942	0.4151	0.28097	0.22933	0.23607
YDR303C	0	-0.02971	0.30757	0.23152	0.11148	-0.036498	0.058031	-0.15048	-0.24204	0.05174	0.42213	0.21383	-0.036315	0.2261	0.59877	0.073671	0.29569	0.16379	0.16869	0	0.060896	0	0	0.24433	0.055803	0.073124	0	0	0	0.051829	0	0.45463	0.21448	0	0	0
YDR304C	-0.014414	0.090049	-0.4295	-1.0374	-1.3074	-1.5596	-1.7193	-1.3102	-1.1754	-0.92388	-2.4108	-0.13612	-1.1317	-1.9421	-1.8702	-1.21	-2.4451	-1.1285	-1.0282	-1.9603	-2.2404	-1.648	-2.3227	-1.3454	-1.6326	-1.2499	-0.6985	-1.4289	-0.93034	-0.29746	-0.34787	-0.1301	-0.20009	-1.0062	-0.38104	-0.50857
YDR305C	0	-0.12119	0.44031	0	0.18378	0.13974	-0.0055399	0.083157	-0.26056	-0.41152	-1.453	0	-0.08795	-0.40589	-0.9852	-0.36486	-0.64793	-0.31227	-0.32532	-1.2181	-1.2809	-0.62386	-1.2825	-0.90014	-0.80229	-0.89324	-0.87498	-0.80517	-0.64951	-1.0192	-0.79545	-0.83503	-0.49627	-0.67288	-1.0045	-1.1442
YDR306C	-0.1732	-0.72255	0.22443	-0.56333	-0.49473	-0.34196	0.15773	0.33573	0.21197	-0.64667	-1.0369	-0.88298	-1.2739	-1.6027	-0.66783	-0.86367	-0.78587	-0.69442	-0.47008	-0.34645	-0.37456	-0.87852	-0.78822	-1.1533	-1.0023	-0.85296	-0.97972	-0.70866	-0.50779	-0.70289	0.029827	-0.93044	-0.58944	0.21857	-0.48006	-0.33798
YDR307W	0	1.0575	1.0895	0.31105	0.29076	0.20013	-0.031234	0.25935	0.16167	-0.074312	-0.74102	-0.028719	-0.3567	-0.70522	-0.58114	-0.09932	-0.6077	-0.33433	-0.0037929	0	0	0	0.22478	0	0	0	0	0	0	0	0	0	-0.10882	0	0	-0.11404
YDR308C	0.043769	0	0.16948	0.067883	0.29037	0.21759	-0.037236	0.29211	0.19223	-0.18415	0.0025951	0.57401	-0.43179	0.12494	0.27117	-0.14529	-0.00024206	0.087699	0	0	0	-0.013137	0	0	0	0	0	0	0.12469	0	0	0	0	0	0	-0.029293
YDR309C	0.27981	0.61133	0.50232	-0.14203	-0.11786	0	0.18597	0.18257	-0.40236	0.50075	0.025386	0.53368	0.37367	0.14498	0.42941	0.65445	0.2517	0.076428	0.37845	0.16836	0.26711	0.48898	0.2193	0.18008	0.33294	0.73218	0.32191	0	0.23415	0.39255	0	0	0	0.18647	0	0.025243
YDR310C	-0.024116	0.14361	0.022726	-0.33251	-0.27043	0.090153	0.25741	0.30377	0.14052	0.37022	0.24794	1.0395	0.42031	0.65432	0.43494	0.46055	0.54797	0.81653	-0.24874	-0.2816	-0.47832	-0.55649	0.19266	0.048404	-0.019687	-0.17375	-0.25254	-0.12613	-2.1379	-0.0318	0.57141	NaN	-0.20836	0.83797	0.51795	0.89475
YDR311W	0	0.37272	0.3814	0.52275	0.96004	1.0933	0.88348	1.0454	1.064	NaN	-0.098917	0	0.10767	-0.21853	-0.25658	0.061159	0.063824	0	0.071895	0	0	0	0	0.080333	0.34433	0	0	0	0	0	0.19363	0.38314	-0.10664	0.25011	0.13558	0.48691
YDR312W	0.29451	0.70518	0.26661	0	0.11546	0.25771	0	0	0.12807	2.0087	2.3098	0.50204	1.015	1.5275	1.654	1.8588	2.0276	1.1212	1.1043	0.75903	0.091066	0.70755	0.8004	0.09615	0.55606	0.095823	0.14238	0.29026	0.25359	0.092954	0.011109	0	0.56523	0.71466	0.17428	1.3117
YDR313C	0.42996	1.2136	0.9928	0.33147	-0.0020937	-0.082998	-0.95697	-0.67619	-0.73731	-0.57295	-1.6307	-1.0165	-0.29847	-1.6853	-1.4932	-0.10279	-1.4267	-1.9628	-0.48503	-1.8572	-1.0851	-0.78911	-1.7056	-1.6079	-1.2935	-2.0444	-1.4547	-1.2365	-0.98879	-1.3364	-0.82205	-0.7789	-1.1128	-0.79538	-0.84787	-1.7791
YDR314C	-0.20248	0.039322	0.2569	-0.72734	-0.54656	0	-0.089742	0.005887	-0.24621	-0.18815	-0.79071	-0.73505	-1.0592	-1.1753	-0.59486	-0.60819	-0.3324	-0.0091906	0.14275	0	-0.38499	-0.37312	-0.86871	-0.9099	-0.73156	-0.45511	-0.70786	-0.47586	-0.06188	-0.36408	NaN	NaN	-0.063228	-0.09897	0	-0.01636
YDR315C	0	0.10381	0	0	0	0	0	0	0.17434	0	-0.1208	-0.23167	-0.071487	0.00017319	-0.11505	-0.089924	0.24603	0	0	0	0	0	0	0	0	0	0	0	0	0	0	NaN	0	0	0	0
YDR316W	0	0.2019	-0.14429	-0.92448	-0.37121	-0.73469	-0.084694	-0.37141	-0.056923	0.11878	-0.14574	0.52553	-0.77762	0.2841	-0.24096	-0.61098	-0.54996	-0.069281	-0.19095	-0.17352	0	-0.84706	0	-0.32499	-0.11096	-0.15681	0	0	-0.43665	0	-0.11563	0	NaN	0	-0.045412	-0.27257
YDR317W	0.0085412	0.079486	2.0815	3.6363	4.2449	3.6793	3.1801	2.1033	3.0593	0	0	0	0	0	0.020273	2.977	1.5126	0.33142	3.2612	2.2716	0.55179	3.7773	3.0379	1.7351	3.0117	2.6516	1.3104	2.2348	2.0536	0.43601	2.6917	1.5854	1.1321	2.5385	1.6799	0.8619
YDR318W	0.10539	0.40307	0.68136	-0.22614	-0.33861	-0.70948	-0.54035	-0.32136	-0.12455	-0.43862	-0.8391	0.011047	-0.30235	-1.675	-0.60559	-0.31104	-1.1209	-0.68768	-0.1525	-0.84106	-0.59503	-0.89969	-0.90534	-0.92875	-0.92651	-0.8137	-0.8725	-0.9963	-0.40762	-0.70101	-0.35387	-0.56862	-0.26623	-0.67847	-0.79727	-0.21517
YDR319C	0.38002	0.3823	0.49684	-0.048818	-0.15846	-0.56795	-0.22308	-0.46872	-0.66109	-0.0922	-0.53058	-0.58156	-0.37569	-0.29065	0.15153	0.012706	-0.54048	-0.63051	-0.58069	0	-0.1944	-0.8006	-0.078464	-0.66386	-1.0034	-0.83909	-0.6431	-0.56824	-0.48033	-0.27582	-0.21265	-0.59214	-0.44842	-0.51346	-0.66289	-0.48929
YDR320C	0	0.19865	-0.19829	-0.080691	0.22245	-0.070473	0.31127	0	0	0	-2.0696	-0.19664	-0.4583	0	-1.6743	-1.129	-1.4097	-0.36308	-0.35415	NaN	0	-1.0884	0	-0.57841	-0.32524	-0.55719	0	-0.043199	-0.57636	0	-0.47839	0	-0.22033	-0.27378	-0.2832	-0.40583
YDR321W	0.37057	0.37398	0	0	0	0	0	0	0	NaN	4.0691	2.7319	0.56686	2.5273	3.6254	1.5576	3.0278	2.5159	0.58671	1.9729	0.27339	0.5651	1.9527	1.1778	0	1.6697	1.3444	0.08578	0.32143	0.8316	0.43377	0.81062	0.85141	0.6743	1.3529	1.9104
YDR322W	-0.65407	-1.0715	-1.2199	-1.6297	-0.89083	-0.093641	0.063236	-0.30646	-0.26666	-1.8568	-1.1376	-0.14619	-2.0478	-1.9433	-0.49261	-1.4347	-1.9432	-0.70547	-0.77429	-0.4336	0.10302	-0.36629	-0.83809	-0.44641	-0.24333	-0.31666	-0.41259	-0.24449	-0.59891	-0.49544	-0.10362	-0.53463	-0.47141	-0.45776	-0.15699	-0.31028
YDR323C	0	0.36728	0	0.19009	0	0.46864	0.30254	0	0	-0.23109	-0.33226	0	0.0081782	0	0.044536	0.1547	-0.48968	0	0	0	0	0.028988	-0.020313	0	-0.21908	0	0	0	0	0	0	0	NaN	0	0	0
YDR324C	0	-0.093601	-0.023925	0.06224	0	0.73256	0.89345	1.0268	0.93761	0.75457	1.6805	1.8926	0.72094	0.98294	1.5009	1.0435	1.4094	1.8441	1.1207	0.48301	0.20692	NaN	0.9454	-0.2549	0.80518	1.1803	0.89177	NaN	0.81121	0.051043	1.0396	0.80818	0.71558	-0.082234	1.0176	NaN
YDR325W	0	0.81721	0.71039	1.1693	0.81101	0	0.2075	0.50238	0	1.319	0.74403	0.87765	1.2917	1.176	0.30937	0.65633	1.0957	0.48784	0.24061	0.17815	0.27479	0.29032	0.54571	0.61134	0.42209	1.0668	1.0175	0.74895	0.52096	1.136	0.18448	0.63486	NaN	0.74973	0.49086	0.43353
YDR326C	0.48919	0.31956	0.30055	1.3988	1.9849	2.4717	0.26752	1.7788	1.7787	-0.1486	-0.18931	0	0.27147	-0.057001	0.049588	0.64803	0.25786	0.030856	1.5672	1.0634	1.5837	1.6402	1.9339	NaN	2.1589	1.3009	0.73393	1.3533	0.5056	0.75832	0.96606	1.1578	0.77543	NaN	0.66909	0
YDR327W	0	0.53525	0.71783	0.48733	0.82631	0.75608	0.29519	0.30261	0.1899	-0.16733	-0.93199	-0.56574	-0.32237	-0.36732	-0.74379	0.12003	-0.6167	-0.40731	0.058916	0	0	-0.13187	0	-0.58946	-0.26785	-0.12686	-0.001014	-0.021804	0	0	0.23245	-0.052185	-0.28093	-0.11045	-0.15327	0
YDR328C	0.050436	0.40672	0.40616	0.31457	0.20676	0.20732	-0.092808	0.23384	0.27	-0.17007	-1.8331	-1.1166	-0.22782	-0.64732	-1.4643	-0.42285	-1.8793	-1.6535	0.070503	-0.87958	-0.47878	-0.17395	-1.1122	-0.29156	-0.29962	-0.88784	-0.73465	-0.12801	-0.68802	-0.021591	0.66058	0.015425	-0.036894	0.31202	-0.23988	-0.64469
YDR329C	0.13716	0.4045	-0.2548	-0.91825	-0.38549	0.1864	0.1586	0.63588	0.52359	-1.7266	-2.1561	-0.96385	-1.5469	-2.2109	-2.0566	-2.3349	-2.5623	-1.874	-1.3085	-1.6412	-0.78663	-0.76459	-0.87077	-0.64873	-0.20523	-0.87463	-0.17684	0.14078	0.23979	0.13345	0.85317	0.30068	0.28929	1.1309	0.1797	-0.12319
YDR330W	0	-0.27904	0.19869	0.0066759	-0.25507	-0.97816	-0.24712	-1.1095	-0.68218	-0.94136	-0.67752	-0.63182	-1.1872	-1.1102	-0.67398	-1.2495	-0.69346	-0.86668	-0.9913	-1.0946	-1.3486	-1.5069	-0.85935	-1.1847	-0.92718	-0.99978	-1.3567	-0.68709	-2.5414	-0.27894	-0.40594	-0.82818	-1.1042	-0.3931	-0.57537	-0.37608
YDR331W	0.45508	0.24213	1.0131	1.5519	1.9012	1.3658	1.1614	0.57835	0.73146	0.87885	1.2502	1.4457	0.17084	0.83181	1.1936	0.04652	0.7072	1.4317	0.79103	0.65036	0.88794	0.38039	0.14646	0.1816	0.70849	0.12963	0.27242	0.42997	0.14272	0.37259	-0.04955	0.26505	-0.024229	-0.076753	0.097378	-0.37678
YDR332W	-0.24873	0.017465	-0.48032	-1.5163	-1.577	-1.5809	-1.6045	-1.6571	-1.4327	-0.58207	-1.3406	-1.2202	-1.1528	-1.2873	-2.105	-1.3628	-2.0495	-1.8717	0	0	NaN	-0.14834	-0.15352	-0.25554	0	0	0	0	0	0	-0.091186	-0.069372	0	0	0	0
YDR333C	-0.061713	0.35337	0.43692	0.43616	0.89461	0.1503	0.43039	0.35845	0.044581	NaN	-0.60508	0.14015	-0.97716	-0.54561	-1.073	-0.5645	-0.56948	-0.13283	-0.043055	-0.053035	0.42133	0.12445	-0.11282	-0.083291	0.043655	0.15295	-0.16073	-0.069361	0.3344	0.09453	-0.011685	-0.23118	-0.12062	0.16556	-0.16886	-0.055748
YDR334W	0.17003	0.0023938	0.33441	-0.44504	-0.4258	-0.78444	-0.36514	-0.52208	-0.28559	0.32826	-0.11796	-0.013267	0.049097	-0.8282	-0.45732	-0.27277	-1.0436	-0.41172	0.077055	-0.40962	-1.6481	-0.78846	-1.3389	-0.58166	-0.55381	-0.85596	-0.68167	-0.87133	-0.074133	-0.60315	-0.084232	-0.26497	-0.026581	-0.35812	-0.65844	-0.73092
YDR335W	-0.025207	0.21178	-0.082895	-0.58272	-0.72715	-0.6831	-0.4788	-0.60824	-0.15893	-0.041339	0.3537	0.43906	-0.62003	-0.052488	0.18531	-0.48222	0.28451	0.038895	0.024062	0.1742	-1.399	-0.35912	-0.40713	-0.10395	0.041657	0.012938	-0.091742	-0.10464	-0.13005	-0.23973	0.030389	-0.051631	0.24021	0.030837	0.0040624	-0.16408
YDR336W	0.092079	0.20581	-0.065121	-0.13256	-0.13454	-0.040676	0.015983	0.14881	0.16889	-0.15165	-0.35164	-0.16616	-0.18879	-0.037142	-0.68071	-0.36751	-0.97916	-0.21076	-0.074945	0	0.025789	-0.18221	-0.6522	-0.11757	-0.21253	-0.041009	0	0	-0.064986	0	-0.22026	NaN	-0.013134	0	0	-0.052342
YDR337W	0.26236	-0.4048	-0.52285	-1.0077	-0.55521	-0.73358	-0.75818	-0.19988	-0.99078	-0.45611	-1.0875	0.26419	-0.32296	-1.0179	-0.43548	-0.80383	-1.4058	-0.393	-0.56014	-0.88466	-0.61477	-0.74482	-1.1828	-0.33453	-0.58101	-1.0571	-0.27673	-0.50783	-0.86467	-0.31751	-0.56282	-0.80085	-0.12738	-0.1638	-0.51681	-0.59477
YDR338C	-0.19571	0	0.32464	-0.3104	0.22192	0.2677	0.17382	0.12663	0.24976	-0.55732	-0.56486	-0.58998	-0.72115	-0.88296	-0.54823	-1.084	-0.53103	-0.51556	-0.076178	0	0	0	0	0	0	0	0	0	0	0	0	0	0	0	0	0
YDR339C	-0.070619	-0.081865	-0.44808	-0.37627	-0.48416	-0.44086	-0.72182	-0.60585	-0.33772	0.413	0.72775	0.58197	-0.058019	0.72134	0.68255	0.25861	0.75036	0.32541	0.84096	0.77655	-0.15458	0.24456	0.9987	1.1211	0.34224	0.27714	-0.52952	-0.59485	0.10695	-1.5496	0.24107	0.70614	0.42035	-0.22602	1.2549	0.66083
YDR340W	0.066799	0	0.013103	-0.33077	-0.053733	-0.50177	-1.1542	-0.48748	-0.6642	-0.44384	-1.2437	-1.0196	-0.49382	-0.89294	-1.2335	-0.76025	-1.2274	-1.8254	0.020771	-0.77454	-0.36568	-0.10316	-0.5115	-0.77555	-0.39056	0.20917	-0.29448	0.033813	-0.29092	-0.25616	-0.21992	0.17709	-0.52236	-0.45245	-0.57731	-0.53359
YDR341C	-0.13807	-0.088317	-0.30573	-1.0165	-1.2315	-1.1081	-1.1203	-0.59994	-0.81364	1.1108	2.4926	2.5272	0.52874	2.3918	1.9976	0.55559	2.1315	2.2104	0.60904	1.5529	1.0634	0.36547	1.8078	1.9727	0.36301	1.2063	1.4784	0.41666	1.2345	1.5714	-0.08816	1.531	1.7437	0.79182	1.6546	0.95659
YDR342C	-0.094536	-1.6476	-2.0339	-2.6996	-2.6366	-2.5787	-1.9122	-1.992	-2.038	0.92041	-0.099007	-0.36518	0.43921	-0.39932	0.039267	0.21189	-1.5309	-0.60924	0.11203	-0.9074	-1.6458	-1.5285	-1.4004	-1.214	-1.5471	-1.391	-1.6027	-1.3546	-0.70144	-2.1964	-1.9551	-1.9302	-2.1342	-2.0482	-2.1458	-2.7957
YDR343C	0.067644	-1.1134	-2.2746	-2.9013	-2.5398	-2.3576	-2.0483	-1.7457	-1.6561	0.57098	-0.089962	-0.099276	0.60039	-0.31687	0.065307	0.45716	-1.119	-0.51949	0.32747	-0.45397	-0.59265	-0.5049	-0.7038	-0.15683	-0.32577	-0.094903	-0.34643	0.050408	0.49288	-0.19852	1.041	0.2945	0.028612	0.63622	0.51189	0.087283
YDR344C	-0.36697	0	0	0	0	0	0	0	0	0.053879	0	0.30929	0	0	0	0	0	0	0	NaN	NaN	0	0	NaN	0	0	0.1527	0	0	0	0	0	0	0	-0.035632	0
YDR345C	0	-0.76956	-2.2896	-2.7611	-2.3511	-2.3417	-1.9452	-2.0885	-2.1109	1.4567	1.0432	2.3154	1.309	1.3159	1.7024	0.6772	1.4465	2.6052	1.839	1.3787	0.23511	0.73005	1.3661	1.4652	0.62437	0.97834	0.84253	0.33097	1.2982	0.18497	-0.0092318	0.64451	0.19002	0.41626	0.27532	-0.66819
YDR346C	0.10636	0.31906	1.4668	1.1381	1.3574	0.9597	0.74461	0.79835	1.0405	2.2712	2.5196	2.4461	2.4698	1.8935	2.3237	1.9503	1.4972	2.1703	1.23	0.83461	NaN	1.468	1.315	1.4671	1.6258	1.0703	1.136	1.1951	0.7893	1.4254	1.5299	1.3557	1.9494	1.0937	1.3062	1.5665
YDR347W	0.93611	1.2916	0.19728	0	0.10019	-0.47043	-0.045604	0.066249	0.05043	0.39308	0.012927	-0.42162	0.19401	-0.20237	-0.2228	-0.038075	0.015862	-0.42753	-0.049749	-0.33225	0.29774	-0.24516	0.0071366	-0.38947	-0.1362	-0.13422	-0.18044	0.05964	0.16173	0.25087	0.15188	0.18769	0.44812	-0.090025	0.13932	0.35178
YDR348C	0.45672	1.1102	0.65526	0	0.14086	-0.55409	0.12646	-0.71123	-0.37657	1.029	0.68281	-0.089471	0.40798	-0.034558	0.13435	0.33705	0.35467	-0.329	0.36784	0.14532	-0.094927	-0.041773	-0.15296	-0.28166	0.069627	-0.051004	0.061762	-0.011115	0.51401	-0.14322	0.11684	-0.19227	0.21501	-0.26586	-0.10191	0.38247
YDR349C	0.14012	0.030422	0.19814	0	-0.020909	0.091029	0	-0.075994	0.046013	-0.08076	0.50952	0.60091	-0.27104	0.37171	0.89467	-0.5734	0.33109	0.58503	0.13147	0.48261	0.28886	0.024234	0.15675	0.36411	0.098145	0.70302	1.0778	0.82845	1.5049	1.6088	1.4941	1.5447	1.816	1.678	1.7005	1.646
YDR350C	0.23834	-0.041278	0.31216	-0.50292	-0.63734	0.26369	-0.42315	-0.10661	-0.50447	0.27428	-0.030005	-0.35719	0.039096	-1.1881	0	-0.20188	0.089918	-0.40004	0	0	-0.10688	-0.36438	-0.21885	-0.61046	-0.14489	-0.24417	-0.25812	-0.072452	0	-0.15627	0	-0.30292	0	0	0	-0.49219
YDR351W	0	0.35144	0.89557	-0.28121	-0.34358	0.0094292	-0.25137	-0.29809	-0.19142	0.85168	0.40253	0.048352	0.0043002	-0.095506	0.16877	0.48715	0.22566	0.146	-0.14558	-0.18669	-0.014288	-0.65974	-0.23824	-0.79245	-0.70594	-0.27019	-0.6347	-0.083877	0	-0.048413	-0.30543	-0.071319	0.051841	-0.30294	-0.26459	0.39586
YDR352W	0.42794	0.70611	0.80381	0.071662	0.10261	NaN	0.083405	-0.39992	0.0020476	1.0966	0.30879	0.66486	0.58277	-0.042664	0.4263	0.43749	0.40448	0.19688	0.066853	-0.014496	0.7267	-0.19047	-0.13495	-0.23751	-0.25853	0	-0.24472	-0.40732	-0.38116	0.043561	-0.077333	-0.092604	-0.13656	-0.24382	-0.065526	-0.01935
YDR353W	-0.14023	-0.33436	-0.84983	-2.1894	-2.5243	-1.5779	-1.6344	-1.8023	-1.8665	-0.26519	-0.32734	1.2079	-0.64226	-0.45738	0.34383	-0.7059	-0.29256	0.25967	-1.1931	-0.84821	0.7385	-1.1763	-0.45007	-0.46022	-1.3898	-0.47737	-0.18467	-1.263	-0.19752	-0.12043	-0.67755	-0.6104	-0.27857	-1.3087	-0.72031	-0.43806
YDR354W	0.35051	0.3556	0	0.27164	0	0.21186	0.050202	0.57028	0.68651	0.48234	1.2916	1.9225	0.55042	1.4012	1.8075	-0.034364	0.39055	1.8256	0.031555	0.017725	1.1358	0	-0.17131	1.0841	0	0.12392	0.81928	0	0.15423	0.97952	0.50709	1.057	1.228	-0.035172	0.64419	1.1171
YDR355C	0.1185	0.51728	0.48796	0	0.49845	0.22665	0.14758	0.1423	0.15497	-0.011583	-0.10031	-0.069384	-0.17775	-0.62298	-0.35123	-0.2259	0.1117	-0.13007	0	0	0	0	0	0	0	0	0	0	0	0	0	0	0	0	0	0
YDR356W	0.24335	1.1439	1.4819	1.4523	1.4953	0.71804	0.53179	0.45681	0.50534	-0.53009	-1.4958	-0.355	-0.58423	-1.322	-1.1698	-0.40915	-1.1621	-0.65245	0.098451	-1.5078	-0.94706	0.076934	-0.53836	-0.89608	0.34056	-1.0062	-1.2103	0.18464	-1.4133	-0.56616	0.24644	-0.077642	-0.60282	0.53082	0.0081765	-0.20426
YDR357C	0	0.45178	1.0124	0.82002	0.91292	0.52545	0.2764	0.071677	0.2703	-0.19361	-0.81333	-0.615	0.14993	-0.92021	-1.0101	0.13645	-0.7895	-0.43519	0.37324	-0.60856	-0.27707	0.84113	0.042112	-0.093451	0.41304	0.047609	-0.2249	0.48189	0.39352	0.46809	0.61626	0.33838	0.48539	0.98112	0.25307	0.32045
YDR358W	-0.055139	-0.15181	-0.0747	-0.87196	-0.81673	-1.4679	-1.6518	-1.5969	-1.7417	-1.3671	-1.0935	-1.9783	-1.6696	-2.7729	-0.92581	-1.562	-0.77626	-1.7297	-0.82742	-0.7495	-1.2865	-1.4159	-1.2552	-1.2734	-1.5996	-1.2128	-1.1002	-1.1983	-0.43233	-0.83862	-1.1046	-0.66115	-0.63574	-1.4004	-0.64345	-0.14194
YDR359C	0.38541	0.76447	1.5572	1.2631	1.2138	0.72813	0.53071	0.87409	0.47337	1.0904	0.11275	-0.011841	0.32887	-0.42168	-0.10947	0.82613	-0.087983	-0.13365	1.3421	0.83172	0.08107	1.5247	1.0047	0.55067	1.133	0.69018	0.69438	1.3438	0.23032	0.54558	1.3182	0.61354	0.16916	1.0387	0.64544	0.80205
YDR360W	0.18367	0.091686	0.46998	0.48482	0.76149	0	0.16301	0.28689	0.34826	0.2413	0.054809	-0.17393	0.018614	-0.77941	0.17042	0.12909	0.20104	0	0	0	0	0	0	0	0	-0.016413	-0.071612	0	-0.69793	0	0	0	0	0	0	-0.014503
YDR361C	0.091844	0.3339	0.15281	-0.43127	0.289	0.59877	0.48794	0.59814	0.95161	0.83809	1.4537	1.5901	0.5111	1.318	1.161	0.43493	1.1213	0.97255	0.78202	0.71615	1.9594	1.0346	1.2332	1.0814	0.95963	1.2447	1.3461	1.3131	1.2385	1.3616	0.99651	1.3642	1.5592	1.4988	1.0283	1.1227
YDR362C	0.095185	0.40443	0.75077	0.47106	0.82692	0.72497	0.47913	0.62865	0.64142	NaN	-0.74213	-0.41779	-0.62068	-1.7348	-0.51257	-0.32651	-0.58278	-0.44737	0.43531	-0.44241	-0.40123	-0.331	-0.55318	-0.94431	-0.3595	-0.34028	-0.62803	-0.54996	-0.26264	-0.67437	0.059919	-0.42024	-0.27221	-0.4066	NaN	0.043701
YDR363W	0	0.412	0.6171	-0.27742	-0.484	0.33693	0.34429	-0.18749	-0.31397	0.26573	-0.0089525	-0.070256	0.37059	0.079847	0.2643	0.42501	0.21532	0	-0.026493	0	0	0.0028555	0	0	-0.0082491	-0.022506	0	0	-0.075253	0	-0.075299	0	0	-0.17146	0	0
YDR364C	NaN	0.2048	0	0	0	0	0	0	0	0	1.0763	0	0	0	0.52712	0.56402	0.67291	0	0.24549	-0.71688	-0.54736	0.25183	-0.37349	-0.33495	-0.041101	-0.43867	-0.46855	-0.058645	-0.20511	-0.53406	0.014051	-0.56453	-0.11252	-5.1147e-05	-0.11556	0.21284
YDR365C	0	-0.24435	0	0	0	0	0.35866	0.21316	0.083066	2.3149	2.5712	2.3006	2.0258	2.6506	2.1127	2.0596	2.4827	2.0219	0.31457	-0.029918	0.53356	-0.063334	0.77616	-0.070495	-0.045517	0.39887	-0.11386	-0.16666	0.13941	0.13644	-0.36722	-0.83254	0.47909	-0.14483	0.044006	0.46068
YDR366C	-0.066128	-0.24373	0.23674	0.19721	0.57345	0.57205	-0.27004	0.20635	0.38235	0.2165	-0.065235	0.25016	-0.22885	-0.59867	-0.16618	0.01763	-0.41128	-0.38234	0.37862	-0.25873	-0.73215	0.29991	-0.13986	-0.47515	0.42981	-0.025554	-0.23552	0.14904	-0.107	-0.47844	0.22696	-0.22559	-0.045011	0.15251	-0.19043	0.13627
YDR367W	0	0.53596	0.97875	0.18814	0.90392	0.5387	0.15413	0.45756	0.3749	0.58619	1.2391	1.1937	0.43311	0.4699	1.0669	0.60306	0.13481	0.55948	0.59783	0	0.17243	0.35666	0.0547	0.50313	0.14307	0.17307	0.66117	0	0.037084	0.16695	0.28008	0.28776	1.2232	-0.043891	0.27981	0.81344
YDR368W	0	0.028039	-0.53622	0	-1.0916	-0.56144	-0.55851	-0.57689	-0.2408	-0.081697	-2.3201	0	-0.43213	-0.051974	-1.6717	-0.50399	-1.5905	0	-0.89588	-0.52419	-0.56457	-1.6474	-0.92208	-0.64025	-1.3798	-0.65659	-0.83021	-1.0673	-0.76345	-0.77392	-0.40808	-1.0622	-0.70693	-0.96183	-0.41225	-0.5272
YDR369C	0	0.16517	0.050855	0	0	0.25395	0	0	0.15341	0	-0.53622	0	0.014944	0	-0.52466	-0.27943	-0.098808	-0.028438	0	0	0	0	0.018335	0	0	-0.34462	-0.23853	0	-0.091482	0	0	0	0	0	0	-0.31088
YDR370C	0.12918	0.37164	0	0	0.59865	0	0.28414	0.24517	0.97826	0	0.28814	0.23929	0.16969	0.12762	0.1924	0	0	0	0	0	0.075645	0	0	0	0.0041165	0.30601	0.49386	0.15231	0	0	0	0.036853	0	0	0	0
YDR371W	0.33444	0.26887	1.3331	4.1899	4.5886	5.4661	5.2007	5.1282	4.819	-0.02305	-0.34203	0	-0.34493	-0.033868	-0.1882	0.96105	1.1648	0.08169	4.3097	2.3966	2.8684	5.3015	3.7996	4.573	5.4753	4.4711	4.0262	4.8844	4.168	2.9546	5.2138	4.2749	4.1778	5.0917	4.0485	3.7458
YDR372C	0.081432	-0.018229	-0.0016171	0	-0.28817	0.10874	0.017986	0	0.028542	0.06296	-0.04669	0.65534	0	0.18116	0.11792	-0.13954	-0.36036	0.58863	-0.10212	0	0	-0.079902	-0.090924	0	0	0.28108	0	0	-0.15001	0	0	0	0	-0.028294	0	-0.50758
YDR373W	0.3464	0.68492	0.63643	-0.09391	0.034215	0.51366	0.043255	0.11469	0.03018	0.16213	-0.46938	0.23331	0.11092	-0.61148	-0.71419	-0.40042	-1.2096	-0.6201	-0.13146	-0.1779	-0.17466	0.31867	-0.015099	0.19342	0.15679	-0.025402	0.27633	0.063459	0.50443	0.5872	0.18254	0.37964	0.63769	0.93275	0.46655	0.50848
YDR374C	2.614	3.1829	4.69	4.7749	4.4514	4.0146	3.2402	3.7382	3.7794	0.76112	0	0	3.245	0	0	2.9973	0	0	3.3896	0.95236	0.64498	3.0269	2.0397	1.7662	3.2767	2.1335	1.7821	2.7425	1.1339	NaN	3.1656	2.5416	1.3918	3.1378	1.7026	0.40087
YDR375C	0.00021434	0.46288	0	0	0.35305	0.23539	0.14143	0.46489	0	-0.32395	-0.49466	0	-0.13382	0.051459	0.23871	-0.12471	-0.15815	0	0	0	0	0	0	0	0	0	0	0	-0.060598	0	0	0	0	-0.0065586	0	-0.072352
YDR376W	-0.042097	-0.0116	0	0	0.11098	0.15935	0.24396	0.17986	-0.041258	-0.28763	-1.0777	0.13541	0	NaN	-0.58136	-0.94324	0.23109	0	-0.017153	0	0	-0.16074	0.032004	0	0	0	0	0	-0.35353	0	0	0	0	-0.07488	0	0.0046534
YDR377W	-0.36004	0.036117	-0.60552	-1.017	-1.5455	-1.5936	-2.2679	-1.584	-1.6048	-0.91217	-1.4513	-0.78911	-0.8869	-1.8222	-0.99016	-0.89552	-1.6479	-1.6195	-1.3182	-2.1016	-1.5322	-1.5021	-2.6088	-1.5092	-2.3319	-2.3932	-1.817	-1.9367	-1.4968	-1.4771	-1.4942	-1.5159	-1.1271	-0.95086	-1.1908	-1.4332
YDR378C	0.10408	0.20134	0.43761	0.27813	0.77789	1.1692	0.60265	0.9469	1.1941	0.89791	1.6737	1.7688	0.21926	0.47871	1.4717	-0.062362	0.61298	0.90437	0.46857	1.0895	-0.11331	0.35309	-0.27216	1.0994	0.59657	0.70716	1.0299	0.55177	0.82385	0.61464	1.2844	0.84546	1.6539	1.0823	0.91545	1.117
YDR379W	0.017437	-0.039724	-0.21716	0.10218	-0.12467	-0.38725	0.05887	-0.272	-0.4957	NaN	-0.63663	-0.40184	-0.86179	-0.83031	-0.80208	-0.77161	-0.686	-0.47578	-0.56036	0.064406	-0.22541	-1.0592	-0.26128	-0.49681	-0.63974	-0.43531	-0.4641	-0.60517	-0.20509	-0.39166	-0.58637	-0.12773	-0.37086	-0.58969	-0.25794	-0.34331
YDR380W	-2.2392	-2.0162	-1.841	-1.4844	-0.6257	-0.75801	-0.28194	-0.027948	0.080679	-3.9622	-5.0738	-4.7003	-3.5047	-3.0282	-5.6008	-3.2159	-4.619	-4.8658	-1.9562	-3.192	-2.8903	-1.1442	-1.8497	-2.2473	-0.92026	-0.85787	-1.4807	-0.53415	-0.91225	-1.1432	-0.59246	-0.88303	-1.0984	-0.45972	-1.2846	-1.3002
YDR381W	0.65371	0.44113	0.77386	NaN	0.96154	0.93405	0.84855	1.0349	0.90051	1.3244	0.0050481	0.84104	1.1566	0.11422	0.47905	1.1953	0.17523	0.27732	1.8179	0.5495	-0.058255	1.6932	0.90587	1.037	1.6333	0.98635	1.3209	1.7275	1.7517	1.4206	2.1641	1.4707	1.7537	2.1555	1.4693	1.28
YDR382W	-2.5257	-2.0807	-2.4245	-2.661	-2.099	-0.65781	-1.5581	-0.77915	-0.35573	1.5674	3.2347	2.8569	0.84512	1.6373	2.9833	1.0315	3.033	3.3061	1.4366	2.468	1.1973	0.079059	1.4477	1.7545	0.40415	1.3841	1.4117	0.63155	1.7627	1.4132	0.67535	1.7358	2.0112	0.81518	1.7848	2.499
YDR383C	0.099867	0.35703	0.41519	0.85408	0.90896	0.37881	0.34943	0.29978	-0.12924	0.33084	0.97843	0.17625	0.15045	0.77994	0.94542	0.14987	-0.042139	0	0	0	0.27489	0.56802	0	0	0.0022464	0	-0.045088	0	-0.025199	0	0	0.1201	0	-0.054968	0	-0.040601
YDR384C	-0.3848	-0.25037	-0.7204	-2.0567	-1.7849	-1.3513	-1.2222	-0.98292	-1.0016	-1.7808	-1.2677	-1.0361	-2.4239	-0.89401	-1.4958	-2.539	-2.496	-1.0357	-2.4628	-1.9525	-1.639	-3.1048	-2.5754	-1.6836	-2.5176	-1.8089	-1.2998	-1.7177	-1.0214	-1.0971	-1.0092	-1.2532	-1.0153	-1.2148	-1.0473	-0.90006
YDR385W	-0.66953	-1.9426	-2.2058	-2.2617	-2.1276	-2.4004	-2.0615	-1.53	-1.4018	0.25026	0.61486	1.0861	-0.10105	1.013	0.46512	0.027632	0.99269	1.531	-0.049318	1.3737	1.2048	-0.51341	1.2562	1.1414	-0.33547	1.1029	1.4003	-0.22555	1.449	1.4403	-0.53563	1.3528	1.2625	0.05103	1.1674	1.3158
YDR386W	0.64195	1.5139	1.4431	0.81155	0.45019	0	0.50354	0.20433	0.55552	-0.0016171	0.015106	-0.13403	0.15019	-0.3125	-0.1467	0.19185	0.097322	0	0	-0.03229	0	0	0	0	0	0	0	0	0	0	0	0	0	0	NaN	0
YDR387C	0.014975	0.1983	0	0.019884	0	0.19497	0	0.14091	0	-0.67767	-1.2095	-0.3845	-0.99222	0	-0.6092	-0.44497	-1.0522	-0.073724	-0.020044	0	0	0	0	0	-0.14509	-0.024038	0	0	-0.11031	0	0	0	NaN	0	0	-0.073465
YDR388W	-0.24687	-0.1235	-0.39624	-1.6174	-1.2299	-1.3528	-0.66575	0.04334	-0.85151	-0.75814	-2.721	-0.99261	-1.3397	-1.1171	-1.9089	-1.7215	-2.852	-1.8662	-1.5295	-1.2076	-0.78634	-1.9608	-1.7409	NaN	-1.4312	-0.75202	-0.38166	-0.67743	-0.36833	-0.015582	-0.53718	-0.50053	-0.52954	-0.76998	-0.88765	-0.59962
YDR389W	0.072012	0.089415	0.18317	-0.11275	0.40476	0.62048	0.32032	1.0285	0.84714	-0.19995	-0.68221	-0.078727	-0.2909	-0.17389	-0.53894	-1.0746	-0.45238	-0.31202	NaN	-0.39824	0.44013	NaN	0.42561	0.15309	0.75099	0.12506	0.15019	0.68782	NaN	0.8062	0.8467	NaN	0.21997	NaN	0.18648	NaN
YDR390C	0.32494	0.54408	0.84702	-0.42979	-0.025985	-0.012995	-0.11703	0.016189	0.071438	0.14162	0.38556	0.86434	-0.0188	-0.13245	0.36432	0.048238	-0.14247	0.11043	-0.012919	0	-0.11102	-0.68181	-0.18816	-0.095551	-0.50747	0.4228	0.013636	-0.11871	-0.0095372	0.30969	-0.19976	0.066336	0.51726	-0.30852	-0.25996	0.11426
YDR391C	0.22312	0.42111	0.16203	-0.73864	-0.62188	-0.9947	0.11392	-0.45868	-0.012302	0.016003	-1.0683	0.14494	-0.57005	-0.66066	-0.82047	-0.47845	-1.4171	-0.75707	-0.7561	0	0	-1.3702	0	-0.81758	-0.6468	-0.53091	0	0	-1.0071	0	-0.81669	-0.23668	-0.46549	-0.31309	-0.37712	-1.1841
YDR392W	0.10854	0.29909	0	0	0	0.62964	0	0	0	0	-0.39491	0	0	0	-0.13512	0.073958	-0.51076	0	0	0	0	0.16794	0	0	0	0.025283	0	0	0.21419	0	0	0	0	0	0	0.00084475
YDR393W	0	1.2207	0	0	0	0.39588	0	0	0	1.0141	0.83356	0	0.82518	0.20446	0.62049	0.79732	0.69584	-0.0033027	-0.10364	-0.043996	0.68262	0	0	0	0	0.11495	-0.095916	0.14646	0.12459	0.17644	0	0.020856	0	0.23546	0.044381	-0.14601
YDR394W	0.47305	0.84917	1.1985	0.019668	-0.3181	-1.044	-1.3754	-1.6351	-0.94862	-0.48645	-2.6219	-0.93609	-0.70113	-3.3662	-1.7243	-0.28041	-3.2255	-1.7671	-0.23537	-1.8985	-2.3091	-1.9011	-2.7257	-2.2721	-1.8649	-2.2512	-2.1736	-2.203	-1.6377	-2.0243	-1.5294	-2.2005	-1.8182	-1.9205	-1.9423	-1.1514
YDR395W	-0.28473	-0.68336	-0.66419	-0.42892	-0.30873	-0.89649	-0.41142	-0.89013	-0.74791	1.1553	1.5092	1.5765	0.37997	1.2499	1.1701	0.086868	1.2659	1.6208	0.42833	0.96208	0.56496	-0.42414	0.84451	0.33651	0.38251	0.66573	0.41264	-0.049018	0.68391	0.3772	-0.26476	0.56651	0.6517	-0.38714	0.42119	0.075806
YDR396W	-0.053993	0.32095	-0.36639	-1.3006	-1.4067	-1.2553	-1.3301	-0.93296	-1.0291	-0.18462	-0.8625	-0.79488	-0.36171	-1.0121	-1.5591	-0.7287	-1.499	-1.4113	0	0	0	0	-0.31154	0	0	0	0	0	0	0	0	0	0	0	0	0
YDR397C	0.61645	0.34384	0.39673	-0.19544	-0.24111	-0.33623	-0.24221	0.16586	-0.20803	2.1209	0.72154	1.1221	1.3094	0.4889	0.21821	1.045	0.18657	-0.11936	0.83038	-0.061432	-0.4651	0.49908	0.080921	0.29285	0.39821	0.055923	0.13813	0.24238	0.57395	0.56399	0.47115	0.043517	0.72829	0.67205	0.4932	-0.19982
YDR398W	0.07433	-0.02641	0	0.28097	-0.016902	0	0.29357	0	0.16605	3.696	3.3434	2.5793	3.5712	2.57	1.9416	3.3602	2.6231	2.4298	2.3415	1.6209	0.01395	1.922	1.2104	1.7027	2.1175	0.79591	0.79169	1.4651	0.19707	1.0061	2.2374	0.91438	1.8545	1.7148	1.4056	NaN
YDR399W	0.665	0.93095	0.25349	-0.31362	-0.097058	0.027385	0.49031	0.57652	0.95679	3.6521	4.4991	3.9632	3.1519	3.5548	3.4768	2.3922	3.8049	3.1574	2.0117	2.3058	1.1386	1.582	1.7936	2.1637	1.839	2.1296	1.9499	1.6742	2.2361	1.8178	2.0807	2.3021	2.2215	1.7653	2.217	1.7104
YDR400W	-0.20145	0.027519	0.90638	0.073437	0	0.56186	0.49855	0	0.20099	0.071272	0.15398	1.0555	0.10773	0	0.57835	0.1659	-0.35964	0.46564	0.7638	0	0.045831	0.39324	-0.39624	0.066952	0.34849	-0.23139	0	0	0.093168	0	0.47171	-0.28646	0.010595	0	0.053703	-0.078499
YDR401W	0.36092	0	0	0	0.43208	2.1553	2.8479	2.3911	2.6612	0	0	0	0	0	-0.21386	0.20392	0.31013	0	0	0	0	0	0.5471	1.089	1.5313	2.7761	2.2378	1.9463	1.0841	1.6543	2.4138	NaN	1.7319	2.2917	1.3243	0.62264
YDR402C	0.0018667	0.065363	0	0.536	1.5608	3.734	4.3167	4.7044	4.4251	0	0.5213	0	0.075939	0	0.082902	0	0	0	0	0	0	0	0	0	0	0	0	0	0	0	0	0	0	0	0	0
YDR403W	-0.030652	0	0	0	0.58959	5.6943	5.5938	5.5925	5.6717	0.092764	0.48318	-0.019484	0.45553	0.44489	0.21693	0.071581	0.24272	0	0.27353	0.28414	-0.34127	0.57231	3.1934	4.3107	1.85	4.9387	4.8014	5.1986	4.7095	4.1287	5.2712	5.4906	4.3309	5.8174	5.3793	3.982
YDR404C	-0.062339	0.54469	1.0699	0.67954	0.44615	0.59179	-0.25266	0	0.53619	1.4753	1.302	1.8086	0.78346	0.94508	1.2375	0.82524	0.95534	0.86723	0.56651	1.0749	0.84341	0.61663	0.95066	0.97616	0.40765	1.0299	1.1387	0.14664	1.2587	1.0701	0.73852	0.8273	1.3102	0.53808	1.1051	1.0739
YDR405W	-0.21926	-0.041181	0.25743	1.0409	1.1819	1.2123	0.60188	0.8868	0.33343	-0.88798	-1.2589	0.59183	-1.2233	-0.92907	-0.56606	-1.0734	-0.9601	-0.6585	0.60241	0.44101	1.3944	1.2527	1.1306	0.98432	0.84373	0.57438	0.54758	0.60939	0.13859	0.4013	0.065667	0.20693	0.22794	0.53111	0.015683	-0.20942
YDR406W	-0.91127	-0.80857	0.38214	1.5001	1.7678	1.7273	1.172	0.80345	0.84187	0.64406	-0.5653	-0.59775	-0.13316	-1.1986	-0.7104	0.12712	-0.9857	-0.47145	-0.09252	0.12272	-0.37131	0.38175	-0.13493	-0.033222	0.5889	0.17826	-0.0011011	0.064102	0	0.073062	0.13334	0.15521	-0.061724	-0.55247	0.022511	-0.042166
YDR407C	-0.29139	-0.27992	1.6764	3.294	3.4521	3.3742	2.8998	2.5659	2.8319	NaN	0.45991	0.062437	0.018365	-0.34212	0.21209	0.87342	0.30311	0.25235	0.96321	0.40213	-0.23604	0.27311	0.37256	0.4415	0.6925	1.361	1.0526	1.2147	0.51553	0.67419	1.8958	1.5517	0.85348	1.3934	1.1042	0.94277
YDR408C	-0.3217	-0.11736	0.18903	-0.589	0.021282	-0.21131	-0.040422	0	0.28423	-0.79625	0.60615	0.94663	-1.0715	0.27318	0.3431	-1.0627	-0.22565	0.39903	-0.20673	0	NaN	-1.0283	-0.28799	-0.16566	-0.37405	-0.81684	-0.15221	-0.10032	-0.39074	0	0.0066938	-0.068482	0.36349	0.1026	-0.041959	-0.052509
YDR409W	0	-0.28799	-0.38654	0.11675	0.15121	0.085693	0.0046551	0.17283	0.15896	0.40942	0.0085972	0.9332	-0.2559	0.049104	0.57381	-0.80215	-0.42992	0.013668	1.2798	0.68635	1.1611	0.59308	0.70622	0.91338	0.46541	0.7111	0.58078	0.029818	0.66693	0.13394	-0.017716	0.35908	0.13749	0.30843	0.16981	-0.54725
YDR410C	0	-0.53017	0	0	0.68976	NaN	0	0	1.0314	0.22298	0.53812	0.84816	NaN	1.3861	0.55398	0.33504	0.55499	0.12697	0.056051	-0.21099	0.47488	0.2319	0.61874	0.53625	0.21858	0.54335	0.53874	0	0.19163	0.53214	0.027161	1.0418	0.011244	0	0.12591	0.78985
YDR411C	-0.19145	0.31013	-0.35005	-1.5804	-1.6197	-1.2951	-1.2523	-0.92601	-0.89336	-1.2177	-2.22	-1.2339	-1.7298	-3.2937	-1.9243	-1.908	-1.5451	-1.924	-1.4046	-1.4595	-1.8002	-1.7872	-1.8425	-1.4439	-1.6626	-1.1006	-0.78492	-0.91007	-0.17186	-0.54043	-0.51916	-0.55492	-0.56277	-0.95668	-0.81972	-0.091073
YDR412W	0.1474	0.093114	0	0.28624	-0.35877	-0.15446	0.16269	-0.13059	-0.59352	1.7207	2.7754	1.866	1.3757	2.0079	1.7973	1.3285	2.0759	1.6333	1.1279	1.7179	1.7249	0.79058	2.0939	1.2211	0.91336	1.6925	1.4934	1.0937	2.2238	1.4663	0.70908	2.1182	1.9956	0.692	1.6935	2.2561
YDR413C	0.27476	-0.097897	0	0	0	-0.37451	0	0	0.16841	1.1873	1.7798	1.2546	0.98697	1.3705	1.5423	1.2982	1.6155	0.38652	-0.60312	0.55472	1.0495	0.13171	0.63844	0.66875	0.27179	1.1336	1.3442	1.1311	1.788	1.7275	1.6998	1.8142	1.7909	1.5974	1.8591	2.4161
YDR414C	0	-0.16816	0	0	0	0	0	0	0	0	0	0.88542	0	0.099755	0.063294	0	0	0.26596	NaN	0	0	0	0	0	0	0	0	0	0	0	0	0	0	0	0	0.0091411
YDR415C	0	0.77021	0.89002	-0.048787	-0.017395	0.31671	-0.024355	-0.042841	-0.32515	NaN	-0.41291	-0.10509	-0.20905	-1.0673	-0.12993	-0.39855	0.083562	0	-0.10695	0	-0.089817	-0.079293	-0.24433	-0.04013	-0.10052	-0.15279	-0.086787	-0.18082	0	-0.15219	0	-0.1992	-0.15258	-0.14603	-0.17746	0
YDR416W	-0.088744	0.29365	0.41865	0.089385	-0.27074	-0.17812	0.25976	-0.78691	-0.16806	0.97091	0.43307	0.075462	0.11383	0.18311	0.060823	0.16051	0.10986	-0.21122	NaN	0.010853	0.42839	-0.65665	-0.75648	-0.57542	-0.58989	0	-0.17179	-0.59126	-0.18557	-0.16514	-0.17501	-0.039336	0.19647	-0.62142	0.035239	-0.083172
YDR417C	-1.0908	-1.3016	-1.6901	-1.9315	-2.4923	-1.4251	-2.1655	-1.8801	-1.504	1.353	3.2197	3.051	0.39055	2.9665	2.774	0.60091	3.0932	2.766	0.5005	2.2848	2.2922	-0.24429	1.6181	2.1306	-0.25343	1.4599	1.8352	-0.1037	1.5569	1.7576	0.39015	1.7291	2.3467	0.10134	1.5789	1.642
YDR418W	-1.7145	-1.2352	-1.7844	-2.5392	-2.2298	-2.5705	-2.3419	-1.8889	-1.2842	1.7376	3.2952	2.2945	0.86691	1.6149	3.2475	1.2597	3.7366	2.688	1.1568	2.3037	0.79309	0.40226	1.5223	1.4699	0.36747	1.7331	1.6884	0.36694	1.9269	1.1871	0.29721	1.3017	1.9929	0.73736	1.2441	1.6939
YDR419W	0.080147	0.79574	0	0.08173	0.11912	0.23923	0	0.1779	0	0	0.0095879	0	-0.20179	-0.22336	0	-0.040272	0	0	0	0	0	0.028781	0	0	0	0	0	0	0	0	0	0	0	0	0	0
YDR420W	0.33914	0.33881	0.042109	0	0	0.18171	0.17316	-0.24684	0.074798	1.0522	0.74559	0.41959	0.60766	0.84572	0.76798	0.42703	1.1518	0.34016	0.25781	-0.024278	0.97056	-0.13514	0.64508	-0.39129	-0.084764	0.25701	-0.071667	0.14306	-0.06759	0.039006	-0.07251	0.17856	-0.14191	-0.17045	0.1751	-0.13758
YDR421W	0.10634	-0.43051	-0.61305	-1.002	-1.0901	-0.46137	-0.85611	-1.0766	-1.3797	-1.5491	-1.6604	-1.2872	-1.7811	-1.617	-2.3879	-2.1342	-1.4698	-1.0838	-0.64546	-0.51644	0.74806	0.62147	0.40143	0.061298	0.23435	0.48999	-0.063903	0.34128	0.57344	0.40468	0.6062	0.30845	0.16962	0.49481	0.50279	0.88402
YDR422C	-0.2064	0.20033	0.26528	-0.6668	-0.69655	0.18369	-0.48289	-0.48708	-0.46922	-0.02589	-0.58317	-0.4041	-0.5774	-1.0339	-0.15368	-0.18685	-0.11684	-0.6338	0	0	0.47817	-0.47791	-0.26401	-0.75146	-0.57046	0	0	0	0	0	-0.19902	-0.14037	0	-0.442	-0.090847	0.10194
YDR423C	0.37908	0.54706	0.24628	-0.82038	-0.71227	-0.35317	-0.57749	-0.65555	-0.89572	-0.5446	-1.8298	-0.7373	-0.57898	-2.0765	-1.2854	-0.77261	-1.6156	-0.87411	-1.5623	-0.15049	-0.34657	-1.0966	-0.71181	-0.7422	-1.1398	-0.30219	-0.82614	-1.1064	-0.65242	-0.84551	-0.823	-0.59515	-0.94065	-1.316	-0.63837	-0.5644
YDR424C	0.21591	0.55252	0.57195	-0.12338	0.088118	-0.18105	-0.28501	-0.35746	-0.16022	0.24259	-0.74878	0.21331	-0.20466	-1.2573	-0.60947	-0.074607	-0.14407	-0.37645	-0.25765	-0.50526	-0.19199	-0.17454	-0.52345	-0.16836	-0.44052	0	-0.30006	-0.42384	-0.42936	-0.41077	0	-0.26859	-0.26046	-0.56933	-0.19691	-0.76006
YDR425W	0.39748	0.47533	0.70644	0.56219	0.7654	-0.013078	-0.40168	-0.63076	-0.47293	-1.3031	-1.1172	-0.083835	-1.0931	-0.97965	-0.64587	-1.6736	-1.1854	-0.1142	0.25053	0.086503	1.307	0.78042	0.7997	0.47129	0.35147	0.68467	0.63671	0.71149	0.94919	0.72922	0.41686	0.86149	0.47382	1.1162	0.61774	0.37539
YDR426C	-0.43209	-1.0826	0	0	0.07828	0.074868	0	-0.018572	-0.19826	0	0.63628	0.1978	0	0.71566	0.51751	-0.27426	0.33856	-0.019518	-0.64409	0.66433	2.2944	-0.75877	0.93179	0.85891	-0.98113	-0.22294	-0.17277	-1.2753	0.66501	0.52671	-1.1246	-0.015434	0.63681	-1.3293	0.093008	0.54441
YDR427W	-0.27433	-0.16156	1.0282	0.0016514	0.0093701	-0.88646	-1.1086	-1.0611	-1.1144	0.48422	1.6823	2.0589	0.42875	1.5749	1.9413	0.81353	1.4154	2.0701	0.15652	1.749	1.426	-0.29129	1.2012	1.3733	-0.55813	1.3506	1.306	-0.40505	1.2018	1.1292	-0.50742	0.80503	0.95797	-0.53685	0.79035	1.0138
YDR428C	-0.035107	0.22759	-0.29629	-0.32392	-0.57813	-0.94651	-0.46392	-1.0724	-0.79226	1.3495	2.2565	2.7066	0.79007	2.7506	2.3304	0.87058	2.5158	2.254	0.60654	2.0728	0.98306	-0.29676	1.1567	1.7128	-0.1104	1.3578	1.5845	-0.072273	1.2973	1.3598	0.1915	1.3891	1.6304	-0.052379	1.2396	1.2675
YDR429C	-0.33793	-0.11116	-0.51187	-0.87587	-1.2441	-0.49517	-0.71296	-0.23845	-0.43124	1.4581	2.1723	2.3756	1.3299	2.4503	2.0721	1.1012	2.1349	2.0003	0.60206	1.1815	1.468	0.22385	1.2421	1.0277	0.10828	1.0933	1.1169	0.14789	1.298	1.3241	-0.21166	0.84641	1.2126	0.54038	1.1608	1.1436
YDR430C	-0.39761	-0.19015	-0.28556	-0.47503	-0.64503	-0.4722	-0.24783	-0.47586	-0.19857	-0.080091	-0.18597	-0.47899	-0.49199	-1.3461	-0.21026	-0.61006	0.10114	-0.23411	0	-0.3861	-0.84123	-0.46846	-0.43557	-0.51872	-0.60033	0	0	-0.00064086	0	-0.14108	-0.28091	-0.50258	-0.046815	-0.50301	-0.38374	-0.32896
YDR431W	0	0.047832	0	0	0	0	0	0	0.14132	0	0.057973	0.03854	0	0.3623	0.074	0	0	0	0	0	0	0	0	0	0	0	0	0	0	0	0	0	0	0	0	0
YDR432W	0.16461	0.14909	0.28196	-0.32478	0.5114	0.39975	-0.20596	0.049397	0.079035	0.43801	-0.29864	0.55511	-0.44192	-0.30225	-0.41344	-0.062191	-0.42106	0.0042703	0.74624	-0.13791	0.011038	0.14105	-0.33381	0.13984	0.074509	0.15209	0.035563	0.18166	0.18835	0.19154	0.38061	-0.17108	-0.049068	0.15881	0.42389	0.81381
YDR433W	0.26309	-0.12998	0.1285	0.0076862	-0.6073	-0.57718	-0.57241	-0.084994	-0.24953	0.7264	0.37771	0.51151	0.52421	0.60648	0.42529	0.40372	0.49649	0.43207	0.59116	0.34112	-0.60747	0.18486	-0.29591	0.20873	0.099418	-0.035144	0.69662	0.14434	0.87555	0.6102	0.29658	0.16338	0.41836	0.43348	0.39556	0.60225
YDR434W	0.22649	0.3587	1.0819	-0.14879	0.12058	-0.102	-0.22908	-0.37771	-0.46105	-0.10216	NaN	0.063917	-0.68247	-1.5626	-0.085143	-0.20788	-0.23308	-0.43807	-0.43738	-0.011554	-0.47473	-0.33167	-0.69395	-0.60258	-0.65976	-0.64912	-0.88653	-0.64832	-0.28068	-0.71534	-0.64955	-1.0406	-0.80574	-0.82217	-0.36996	-0.44531
YDR435C	0.062381	-0.021628	-0.026962	-0.58256	-0.0081338	0.50132	0.18442	0.091011	0.18631	-0.6627	-1.1117	0.72839	-0.8981	0.171	0.10053	-0.43123	-0.40669	0.084376	-1.0513	-0.0029598	-0.34838	-0.3783	-0.04757	0.047879	-0.37293	0.50962	-0.063799	-0.6258	-0.44109	-0.059017	-0.39523	-0.42307	-0.56078	-1.0445	-0.87094	-0.95312
YDR436W	0.060549	0.2865	0.33604	0.24975	0.098088	-0.50298	-0.44387	-0.5891	-0.74311	-1.1754	-1.4585	-0.10722	-0.99549	-1.311	-1.8899	-0.97661	-0.59212	-0.9273	-0.97672	-0.40334	-0.75243	-0.94488	-1.0781	-0.53447	-0.99001	-0.32902	-0.83994	-1.0301	-0.54053	-0.88465	0	-0.33434	-0.5596	-0.91724	-0.41553	-0.83046
YDR437W	0	0.016821	0	0	0.36008	0	0	0	0	0.076447	-0.081955	0	0	0	-0.011738	-0.030645	0.28684	0	-0.039775	0	0	0	0	0.015928	0.2068	0.39599	0	0.088619	0.002489	0.029964	0	0	0	0.015708	0	0.092311
YDR438W	0.71579	0.6032	2.4897	3.2412	4.2624	4.9787	4.8477	5.2404	5.1302	NaN	0.0011432	-0.21332	0.44115	-0.48484	-0.064336	1.3489	0.35292	0.42119	2.9885	1.6662	2.3201	3.7434	3.0364	3.1267	3.9608	3.868	3.349	4.0826	2.7404	2.587	3.9116	3.6813	3.1302	4.0433	2.9796	2.1292
YDR439W	0	0.7584	0.25643	0.11682	0.60276	0.73504	0	0.66913	0.71242	0.23083	-0.46987	-0.01872	0.21591	-0.36799	-0.084687	0.12677	-0.21866	0	0	0	0	0	0	0	0	0	0	0	0	0	0	0	0.043886	0	0	0
YDR440W	0.072046	0.37361	0	0	0	0	0	0	0	0.060894	NaN	0.36688	NaN	NaN	1.0223	NaN	1.1214	0	-0.090097	0	0	0	0	0	0	0	0	0	NaN	0	0	0	0	0	0	0.041152
YDR441C	0.17825	0.60987	0.92673	0.19226	0.21571	0.080473	-0.12243	0.25165	0.35451	1.9346	0.61702	0.83861	1.5578	1.3035	0.73749	1.7397	1.837	1.3406	1.6364	1.7615	1.2953	1.2072	1.8899	0.80118	1.0862	1.5301	0.97896	1.0685	1.5591	0.69725	0.86904	0.32575	0.8593	1.0989	0.70033	0.54443
YDR442W	0.31549	0.31068	0	0	0	0	0	0	0	0	0	0.094268	0	-0.011662	0.012053	0.05065	0	0	0	0	0	0	0	0	0	0	0	0	0	0	0	0	0	0	0	0
YDR443C	0.21689	0.72511	0.11998	0.25164	0.10894	-0.02746	0	0.14143	0.00030055	NaN	0.57589	0	0.24205	0.49592	0.55527	0.17198	0.58085	0.073053	0.027695	0	-0.117	-0.10509	-0.079993	-0.31533	-0.031681	-0.14444	-0.096577	0	0	-0.09193	0.14248	0.21786	0.041791	-0.021663	0	0
YDR444W	-0.71432	-0.077499	0.069915	-0.6595	-0.81306	-0.40219	-0.45102	-0.46908	-0.51668	-0.32927	-1.5096	-1.0248	-1.1077	-1.1836	-1.2016	-0.95836	-1.7134	-1.8984	NaN	-0.99799	-2.1005	-2.2496	-1.017	-2.4859	-1.1979	-2.558	-1.9596	-0.6173	NaN	-2.1907	-0.30332	-0.87428	-1.4757	0.0013962	-0.67951	-0.2189
YDR445C	0.18835	0.24788	0	0	0	0	0	0	0	0.10146	0	0	0.030561	0	0.14728	0.30278	0.20563	0	0	0	0	0.3658	0	-0.01044	0.17436	0	0	0	0.094633	0	0.002122	0	0	0.13994	0	-0.046048
YDR446W	2.2373	4.0009	5.1965	4.8451	4.8521	5.0721	3.4679	4.4852	5.3895	2.1281	1.3781	1.6199	5.446	1.7833	1.1703	5.2807	1.4237	1.3911	3.7136	1.3982	0.7746	1.8479	1.0539	1.8036	1.3469	1.5349	1.8469	1.5669	1.2379	1.5624	2.1382	2.3021	1.7154	1.8663	1.9927	1.5931
YDR447C	-1.1386	-0.87423	-1.1437	-2.2081	-2.0493	-1.8353	-1.7364	-1.4071	-0.75586	1.8374	3.2665	3.1185	1.1057	2.5588	3.1779	1.5757	3.6042	3.3589	1.5251	3.441	1.9994	0.37735	2.1515	2.2312	0.56247	2.2339	2.3936	0.43963	2.5274	2.5664	0.82958	2.1083	2.7913	0.75725	2.2842	2.8511
YDR448W	0.11487	0.33437	0	0	0	0	0	0	0	0	-0.66895	NaN	0	0	-1.5062	-0.012851	-0.97744	0	-0.0069547	-1.3122	0	-0.7127	0	-0.153	0	-0.03855	0	NaN	0	-0.097561	0.011256	-0.10438	NaN	-0.09893	-0.2226	-0.36721
YDR449C	0	-0.51195	0	0	0	0	0	0	0	1.925	2.7204	0.92167	1.3641	1.5385	2.4615	2.0108	2.4338	1.3833	0.92621	1.3491	0	1.219	1.6256	1.0178	0.57322	1.2804	0.63692	0.29569	0.82958	0.70533	0.31634	0.13364	0.09331	0.43538	0.56535	1.1811
YDR450W	-0.84331	-1.4176	-1.6546	-2.7833	-2.1756	-2.1445	-1.8571	-1.3882	-0.52616	1.6368	3.8972	3.5547	1.4463	2.6261	3.7825	1.5623	4.0663	3.9494	1.2041	3.1669	2.7637	0.50095	2.549	3.0621	0.60538	3.0501	3.1173	0.63353	2.906	2.9823	0.57576	2.5408	3.2742	0.62174	2.4905	3.0707
YDR451C	0	0.24184	0	0	0	0	0	0	0	0	-0.0044846	-0.039239	0	0	0	0	0	0	0	0	0	0	0	0	0	0	0	0	0	0	0	0	0	0	0	0
YDR452W	0.16374	0.54818	0.49714	-0.057837	-0.16375	-0.099585	-0.34623	0.51379	0.36541	0.27987	-2.1227	-0.84951	-0.0023214	-0.73295	-1.8899	-0.24874	-1.129	-1.5609	-0.37064	-1.0296	-0.74496	-1.1797	-1.8135	-0.94698	-1.0421	-1.6467	-0.87898	-1.0448	-1.3343	-0.1541	-0.20322	0	-0.8979	-0.22747	-0.79832	-0.85675
YDR453C	-0.32815	0.90921	-0.1232	-0.94089	-0.96138	-1.4169	-1.2493	-0.80471	-1.1368	-1.021	-2.2394	-0.35732	-1.2308	-2.0598	-1.2183	-1.3598	-1.8933	-1.4424	-1.4363	-1.9961	-0.99634	-1.1995	-1.4526	-1.5287	-1.592	-2.1364	-1.1823	-1.8324	-0.71136	-0.66099	-1.1686	-0.90264	-0.24866	-0.99797	-1.0335	-0.62706
YDR454C	0.34313	0.18051	0.55353	1.3683	1.9576	2.6551	2.2488	2.1962	2.2719	1.7045	3.0594	2.7806	1.1669	2.3747	2.7769	1.5347	2.4367	2.3162	2.3445	2.6201	1.4652	2.2253	2.0113	2.4196	2.6819	2.6139	2.6149	2.3607	2.92	2.1087	2.4055	2.6529	2.8828	2.1205	2.4396	2.222
YDR455C	0	0	0	0	0	0	0.19631	0	0.16684	0.0033581	-0.21029	0	-0.19341	0	0	0	0.2017	0	0	0	0	-0.29324	-0.0024504	0	0	-0.21554	-0.71981	-0.27582	-1.1187	NaN	0	-0.10895	-0.36025	0	0	-0.88277
YDR456W	0.058415	0.34938	0.12892	-0.64979	-0.36406	-0.077058	-0.55368	1.2174	0.79652	-0.10669	-1.5857	-0.79877	-0.54138	0.10049	-0.95368	-0.28666	-1.3096	-1.3912	-0.73992	-0.086476	-0.084628	-1.2455	-0.88774	0.060026	-0.83371	-1.033	-0.072302	-0.19714	-0.4832	0	-0.73613	-0.16936	-0.13067	NaN	-0.77781	-0.74122
YDR457W	0	0.12323	-0.016914	0.83409	0.32141	0.37671	0.315	-0.005462	-0.016172	-0.23745	-0.017325	-0.31434	-0.22831	-0.21965	-0.30023	-0.17342	-0.15942	-0.81417	-0.031926	-0.2098	0.9987	0.42613	0.35672	-0.041945	0.41662	0.59848	0.39011	0.71941	0.57826	0.64986	0.10697	0.29528	0.26113	0.70472	0.57465	0.28713
YDR458C	0.044887	-0.52574	-0.72064	-1.125	-0.98638	-0.47669	-0.72403	-0.62168	0.37425	0.36092	-0.63296	-0.0093238	-0.27181	-1.0625	-0.21698	-0.22259	-0.95741	-0.12952	-0.68905	-0.93282	-0.86238	-1.0635	-1.4913	-1.0155	-0.82219	-0.68512	-0.73008	-0.7417	-0.54783	-0.23784	-0.29207	-0.47945	-0.3311	-0.21406	0.019794	-0.0075279
YDR459C	0.044699	0.44607	0.20984	-0.47733	-0.29092	-0.71099	0.12457	-0.43313	-0.12037	1.1005	1.3137	1.0812	0.32041	0.81997	0.92609	0.25557	0.95553	0.67776	0.31833	0.39801	-0.6324	-0.46468	-0.48546	0.029014	-0.23457	-0.068296	-0.15279	-0.31078	0.11804	-0.22531	0.4504	-0.016959	0.1278	-0.25552	0.24529	0.27538
YDR460W	0.097576	0.25098	0.017245	-0.069104	0	0.31616	0.058061	0	0	-0.2766	-0.42944	-0.15237	-0.21944	0	-0.58873	-0.2326	-0.86102	-0.51587	-0.1906	0	0	-0.18915	0.031887	-0.14315	-0.095913	-0.089526	0	0	-0.17267	0	0.54046	0	0	0	0.065525	0.0085497
YDR461W	0	0	0.24832	0	0	0	0	0	0	0.7276	0.57927	0	0	0	0.57831	1.4153	1.1767	0.087155	-0.082216	0.046681	0	0.9152	0.17461	0	0	0.64481	0.40383	0.31125	0.35972	0.76724	0	0	0	0	0	0.65836
YDR462W	-0.40579	-0.5741	-0.48897	-0.88727	-0.6173	-1.3449	-0.50527	-1.2344	-1.1804	-1.6168	-2.0285	-0.98645	-2.3563	-2.2739	-1.2804	-2.3196	-1.8865	-1.1786	-0.91049	-1.2497	-1.3592	-0.56891	-1.1765	-1.2844	-0.90293	-1.4026	-1.3609	-1.1356	-0.76633	-1.2598	-1.0054	-1.1087	-1.0842	-1.0121	-1.1016	-1.0913
YDR463W	0.25229	0.12635	-0.097256	-0.68021	-0.80186	-0.88126	-0.78868	-0.54614	-0.14287	0.67303	0.015766	-0.45676	-0.051094	-0.10943	-0.027374	0.033728	-0.0268	-0.31731	0.16423	0.0097155	-1.4103	-0.41878	-0.95107	-0.91101	-0.14164	-0.53317	-0.58422	-0.071394	-0.27657	-0.74632	-0.034124	-0.24748	-0.14133	-0.15743	-0.12036	-0.41581
YDR464W	0.058645	0.48825	-0.29147	-0.26525	-0.79163	-1.0118	-0.93858	-0.83527	-0.83535	-0.109	-0.76667	-0.93204	0.040662	-0.58729	-1.2486	-0.52769	-0.58642	-1.3539	0.54692	-0.16449	0.23453	0.16851	-0.10245	-0.33505	0.26368	0.21931	-0.42474	0.16524	-0.52022	0.13296	0.089442	0.18293	-0.16494	0.24012	0.11584	-0.11507
YDR465C	-0.017018	0.060974	0	0.22075	0	0.31438	0.12699	0	0.20351	3.7481	3.3653	2.8339	3.1372	3.6169	2.4387	3.0245	3.7741	2.4328	NaN	2.7371	1.0263	2.5967	2.8634	1.8577	2.1901	2.5566	1.4928	1.5369	1.668	1.3148	2.4036	2.1887	1.6839	1.7651	2.0699	1.2584
YDR466W	-0.052768	0.050975	0.02699	-0.3242	-0.49346	-0.50986	0.0053707	-0.071083	0.0019797	0.066895	-1.2833	-0.70198	-0.21249	-1.4997	-1.0087	0.1996	-0.73553	-0.62427	0	-0.56398	0	-0.27472	-0.36262	-0.29502	0.24051	0	0	0	0	0	0	0	0	-0.34291	0.26177	0
YDR467C	-0.050006	0.22866	0	-0.055229	0	1.8672	1.6797	3.2127	2.2813	-0.11211	-0.06606	-0.094319	-0.075446	-0.016826	-0.084376	-0.21703	-0.30161	0	0.053598	-0.14507	-1.0761	-0.23071	0.51491	1.311	1.8605	0.74622	0.50773	1.0914	1.7302	1.6527	3.2878	2.6741	1.7028	3.1398	2.622	1.9993
YDR468C	-0.14163	0.17928	0.039024	0.28342	0	0.43441	0.082952	0	0.25025	0.020016	0.036723	0.090412	-0.12189	0.93127	-0.12573	-0.13586	-0.41926	-0.41092	0.15723	0.23257	0	-0.048599	-0.37469	NaN	0.07078	-0.17789	0.5388	0	-0.6806	0.1833	0.13793	0.58771	0.5547	-0.3116	NaN	-0.43273
YDR469W	0.51568	0.22135	0.52917	1.0612	0.26001	0	0	0	0.18636	1.0413	0.037603	-0.12503	0.66502	0.02563	0.077603	0.9685	0.23578	0	0.67677	-0.044476	0	0.84923	0	0	0	-0.054317	0	0	0	0.048625	NaN	0.13135	NaN	-0.0053006	-0.39588	NaN
YDR470C	-1.4109	-1.3019	-1.0119	-2.2111	-2.1721	-1.9883	-1.6721	-1.7581	-1.4094	-1.5331	-2.1076	-1.6773	-2.3611	-2.4741	-1.9917	-2.125	-2.457	-2.0193	-2.1335	-1.8634	-2.4037	-2.6664	-2.691	-2.3791	-2.2931	-1.7048	-1.9855	-1.7885	-1.5512	-1.9173	-1.8342	-1.8882	-1.6963	-2.3486	-1.7146	-0.95569
YDR471W	-0.51301	-0.73736	-1.4158	-2.2523	-1.8395	-1.8201	-1.6491	-0.59493	-0.052737	2.2624	3.4741	3.7956	2.0229	3.4819	3.2237	1.748	3.6272	3.8745	1.5056	2.7575	2.0105	0.50504	2.1528	2.4926	1.0265	2.2349	2.6666	1.3316	2.5938	2.1548	1.7644	2.3603	2.6008	1.4688	2.436	2.484
YDR472W	-0.21382	0	0.51995	-0.34896	0.037764	-1.0128	0.25342	-0.58801	-0.80889	-0.13082	0.63787	1.7945	-0.26501	-0.55952	0.83596	-0.3659	0.18945	1.1974	-0.57415	-0.70506	NaN	-0.56435	-0.15679	-0.14363	-0.56348	-1.7667	-1.6285	-0.98833	-2.4007	-0.98076	-0.34964	-0.99694	-1.1208	-0.16997	-0.37395	-0.25759
YDR473C	0	0.22656	-0.025506	-0.46758	-0.62691	0.2363	-0.49916	-0.079756	-0.32336	0.61014	1.1746	1.008	0.51732	1.3348	0.65671	0.22156	0.78923	0.50166	0.60696	1.1803	0.15302	0.64916	0.92045	0.94463	-0.11982	0.65486	1.1434	-0.002639	1.4347	1.4149	0.38209	1.1729	1.5769	0.94736	0.98431	0.67044
YDR474C	0.10124	0.085407	-0.15898	-0.77962	-0.41609	-0.47481	-0.75037	-0.90907	-0.3456	-0.55581	-1.0483	-0.98692	-1.4821	-1.8804	-0.73803	-1.4659	-0.78628	-1.2865	0	0	-0.073962	-0.039041	-0.24476	-0.32608	0	0	0	0	0	-0.15593	-0.10544	-1.2898	-0.34221	NaN	-0.50794	-0.8483
YDR475C	0	0.054611	-0.54435	-1.2034	-1.5656	-1.0268	-0.98553	-1.6756	-1.3603	-1.067	-1.0761	-1.0159	-1.484	-1.7075	-0.85985	-1.4232	-0.7594	-1.0177	-0.7196	-0.78325	-1.0423	-1.4397	-1.5415	-1.3329	-1.2652	-0.5767	-0.82466	-1.0073	-0.50949	-0.54045	-0.24351	-0.28077	-0.69219	-0.77093	-0.66133	-0.37014
YDR476C	0.26802	0.36794	0.19988	1.0542	1.2908	1.1442	0.84794	0.82312	0.7408	0.41688	-0.87836	-0.36897	-0.34652	-1.0763	-0.8371	0.26429	-0.50112	-0.91566	1.5575	0.60862	-0.56394	1.1195	-0.038887	-0.12572	0.78422	0.23694	-0.146	0.71478	0.22065	-0.25395	0.39013	-0.087847	-0.016228	-0.014272	-0.24344	-0.1854
YDR477W	-0.041884	0.11702	-0.053012	-0.65714	-1.351	-1.3006	-1.5197	-1.4412	-1.0984	-1.0005	-1.0455	-0.23244	-0.87844	-1.3512	-0.97428	-1.0394	-1.2464	-0.73417	-1.1712	-1.2057	-1.1937	-1.5456	-1.3291	-0.79631	-1.222	-0.79896	-0.54061	-0.84704	-0.49322	-0.22025	-0.31708	-0.40878	-0.25807	-0.74553	-0.34817	-0.21855
YDR478W	0	0.10515	0.19974	0.16981	0	0.47345	0	0.14341	0.37979	0.92048	1.1507	0.57672	1.1431	0.96175	0.52776	0.61765	1.0039	0.16494	-0.6298	0.51627	NaN	0	0.4133	0.20461	0.23186	0.43788	0.64708	0.25738	0.43512	0.91618	0.34874	1.1313	0.97577	0.48417	0.72915	1.0839
YDR479C	-0.045264	0.20968	-0.05446	0.6836	1.2729	0.91801	0.59429	0.6256	0.56378	-0.36917	-0.49409	-0.83382	-0.81455	-1.0436	-0.62818	-0.92366	-0.64145	-0.73138	0.10319	-0.22374	-0.60535	0.13382	-0.19213	-0.39588	0.23575	-0.10921	-0.23097	-0.032362	0.04254	-0.24469	0.0918	0.011293	0.37009	-0.13127	0.019098	0.48321
YDR480W	0	0.22244	1.4266	1.5094	3.0397	2.2208	2.1421	2.3015	1.9009	0.5467	-0.3187	0.011192	0.52127	-0.17148	-0.34063	0.6853	0.16917	0	2.0671	0.7965	NaN	2.1436	0.9876	0.54647	1.771	0.17409	0.95406	1.9979	1.5083	0.43043	0.66844	0.91893	1.2077	1.548	0.58419	0.95802
YDR481C	0.58242	0.85747	0.2972	-0.51251	-0.67556	-0.80804	-1.1472	-0.89651	-0.88135	-0.20553	-1.4896	-0.22092	-0.9288	-1.4234	-0.85055	-0.85104	-1.5241	-0.68198	-1.1715	-1.2743	-0.85032	-0.93339	-1.606	-0.81064	-1.1512	-1.2611	-1.0051	-1.1218	-1.0201	-0.97476	-0.35376	-0.61046	-0.85674	-0.77347	-0.63473	-0.97708
YDR482C	0.080949	0.062914	0.54699	-0.45694	-0.33937	-0.92075	-0.27839	-0.79155	-0.334	0.95532	0.44086	0.98952	0.95979	0.16686	0.16579	0.62894	0.36726	-0.0027397	0.24312	0.51361	0.52854	-0.31863	0.43875	1.0477	-0.14394	-0.78475	-0.004705	NaN	-0.85773	-0.20402	-0.12412	0.46697	0.63237	0.070646	0.32766	0.37303
YDR483W	-0.27905	0.19964	-0.7791	-1.7864	-1.9288	-1.7073	-1.6551	-1.5185	-1.2034	0.31983	0.37234	0.26666	0.1151	-0.30058	-0.082915	0.0054579	0.016581	-0.0067425	-0.57733	-0.52482	-0.097288	-0.69555	-0.26995	-0.71612	-0.82604	0.087433	-0.53564	-0.60855	-0.25519	-0.42817	-0.43796	-0.16889	-0.73979	-0.72925	-0.25272	-0.18027
YDR484W	0.15846	0.068712	0.40776	-0.41519	-0.65216	-0.57752	-0.58062	-1.1945	-0.97145	-0.23854	-0.76705	-0.15851	-0.4859	-0.86292	-0.73593	-0.52397	-0.47875	-0.52978	-0.36797	-0.09846	-0.45214	-0.47767	-0.49361	-0.56098	-0.49861	-0.27809	-0.49759	-0.31554	-0.36283	-0.21874	-0.027795	-0.61134	0	-0.45489	-0.26659	-0.59594
YDR485C	0	0.042649	0.44032	0.59056	0.54557	-0.017191	-0.56675	-0.26159	0.078858	0.47656	-0.72708	-0.53459	0.12399	-0.63862	-0.51589	-0.24102	-0.29972	-0.70041	0.3043	0.028203	0.27323	0.81832	0.35931	0.27143	0.76732	0.5719	0.58652	0.87113	0.87326	0.70646	0.95098	1.0206	0.88229	1.1852	0.7825	0.74401
YDR486C	0.31626	0.17668	0.49803	-0.29261	-0.52099	-0.6279	-1.1412	-0.94809	-0.94515	0.21799	-0.98024	-0.54743	-0.25139	-1.8283	-1.0135	-0.14148	-1.0465	-1.3215	-0.37275	-1.1707	-1.4909	-1.2738	-1.7132	-1.01	-1.5024	-1.3901	-1.0939	-1.3142	-0.86732	-0.95977	-0.74707	-0.68976	-0.33482	-0.98355	-0.42673	-0.14148
YDR487C	-0.051796	0.60063	0.18814	0.48509	1.3711	1.1881	1.0322	1.435	1.1067	0.45381	0.37071	0.72711	0.23553	-0.52593	1.1483	0.14336	-0.18382	0.54809	1.3739	0.66685	0.44903	1.6283	0.27684	0.84428	1.6391	0.75818	1.0672	1.5251	1.0818	0.57461	1.8285	1.0918	1.4476	1.1499	1.0313	1.2535
YDR488C	0.29333	0.67602	1.1038	1.3244	3.2004	1.9008	2.4695	2.5333	2.421	0.47009	0.33984	0.89869	0.39372	0.2314	-0.036718	0.94441	0.022979	0.20266	1.9162	0.34495	0	2.2313	0.78456	0.40842	2.3276	-0.19865	-0.069376	2.0277	-0.31929	0.34629	0.67277	0.226	-0.00030125	1.7721	0.39191	0.65007
YDR489W	0	0.21408	0.53018	0.55889	1.1401	0.79059	0.61383	0.82124	0.744	1.3367	0.7595	1.0597	0.5832	0.87862	0.77769	0.68196	0.94824	0.54961	1.0539	0.87438	0.28307	1.0575	0.69825	0.8212	1.0437	0.59736	0.8706	1.064	1.1337	1.138	1.3806	1.4772	1.3167	1.3861	1.019	0.8621
YDR490C	-0.38553	-0.37899	-0.78393	0.30381	0.34928	0.1195	-0.20054	-0.4141	-0.29	-0.53476	-0.65598	-0.91791	-1.0086	-1.7061	-0.80699	-1.0961	-0.45656	-0.91253	-0.15787	-0.5903	-0.79279	-0.69701	-0.34533	-0.35024	-0.27073	-0.069804	-0.20956	-0.60932	-0.19	-0.29487	-0.39824	0.0058809	-0.10512	-0.73574	-0.13651	0.45912
YDR491C	0.21334	0.56817	0.08393	0.15878	0.13563	0	0.072226	0	0.18114	0.32032	0.63427	0.49824	0.45201	0.78757	0.26849	0.31614	0.33538	0.4644	0	0	0	0	-0.1805	-0.022208	-0.23305	0	0	-0.15485	0	0.21789	0	-0.21208	-0.043683	0	0.21739	0
YDR492W	0	0.82465	0.75145	0	-0.22667	0.69295	0.66448	0.95591	0.50266	2.0063	1.0353	0	0.87937	0.82327	1.4071	1.2915	0.55521	0.70494	0.74874	0.39597	0.60138	0.2865	0.10048	0.39309	0.21445	0.12087	0.6907	0.35713	0.88064	0.79265	0.14263	0.47527	1.1415	0.49193	0.71431	1.1891
YDR493W	0	-0.68507	0	0	0	0	0.16794	0.25071	-0.37011	-0.41403	0.17101	-0.013349	-0.054282	0.061229	0.41092	-0.77885	-0.17668	0.018464	-1.0717	-0.43444	-0.78297	-0.88046	-0.81443	-0.67352	-1.0064	-0.69251	-0.51122	-0.8767	-0.13243	-0.74013	-1.0559	-0.53712	-0.14585	-0.63842	-0.46001	-0.26869
YDR494W	-0.9371	-0.52824	-0.7837	-1.5731	-1.5963	-1.9063	-1.9903	-1.8341	-1.3038	-2.2776	-1.499	-0.613	-2.5989	-2.6612	-1.3006	-2.2909	-2.2176	-1.184	-1.9266	-1.416	-2.2589	-2.1394	-2.4485	-1.8377	-2.487	-2.055	-1.646	-2.172	-1.5814	-1.7902	-1.559	-1.4988	-0.6821	-1.7156	-1.4186	-1.1981
YDR495C	0	0.4995	0.39996	0.37853	0.0014211	-0.31184	0.13325	-0.42753	-0.55108	0.50168	0.2372	0.010258	-0.033146	-0.036261	0.13801	0.035379	0.3258	-0.22833	-0.0027408	0	0.045987	0.0062517	0	-0.25055	-0.040439	-0.01184	-0.018318	0	-0.099115	0	0.012741	-0.090771	0	-0.070273	0	0
YDR496C	0.29089	-0.11311	-1.1782	-1.6528	-1.6687	-1.3042	-1.0543	-1.0172	-1.1207	0.87911	2.2623	0.33507	-0.2003	0.33002	0.98319	0.55974	1.0296	-0.1246	0.25929	-0.52644	-1.676	-0.54453	-1.0032	-0.9427	-0.58603	-0.60187	-0.52912	-0.39896	0.79414	-0.66914	-0.7451	-0.76156	0.09818	-0.33476	-0.24173	1.2739
YDR497C	1.6797	1.0746	0.47239	-0.11074	-0.30236	-0.5704	-0.93386	-0.58541	-0.51963	1.5477	-0.19373	-0.13224	0.60001	-0.41629	-0.49626	0.08298	-0.40174	-0.5798	-0.072693	-0.72517	-1.1079	-0.29704	-1.1317	-0.706	-0.58632	-0.60809	-0.74451	-0.47729	-0.054867	-0.5495	-0.41144	-0.51059	-0.54247	-0.36436	-0.45309	-0.63452
YDR498C	0.34082	0.31396	0.39967	-0.72371	-0.95042	0.18778	-0.077299	-0.61116	-0.67319	-0.35158	-0.56136	-0.072734	-0.75135	-1.574	-0.19847	-0.67472	-0.11444	-0.09212	-0.76607	-0.18445	-0.69935	-0.91407	-0.95925	-0.90282	-1.1844	-0.52004	-0.74762	-0.86244	-0.27686	-0.55315	-0.80268	-1.1037	-0.66664	-0.59259	-0.62651	-0.25376
YDR499W	0.36712	0.73632	0.93625	1.0751	2.2526	1.4236	1.0461	1.2612	1.2255	-0.036341	-0.013621	0	0.010958	0.027413	0.079892	0	0.27415	0	0.17512	0	0	0.42785	0	0.044118	0.55386	0.04677	0	0.25983	0	0	0.343	0.018308	0	0.59759	0	0.0026053
YDR500C	0.021831	-0.58838	-1.1486	-0.78426	-1.1803	-1.2595	-1.123	-0.70451	-0.49389	2.0653	2.9816	3.5705	1.4057	3.2227	2.5169	1.7216	3.8181	3.4788	1.7507	3.3725	2.619	1.1545	2.7116	3.4366	1.1921	2.8311	3.2228	1.1085	3.0831	3.2387	1.1159	2.8592	3.4347	1.1007	2.8986	2.6123
YDR501W	0	0.5432	0.30593	0	0.44257	0	0	0.11733	0.11201	0.22435	-0.4455	0	0.0065786	0	-0.12495	-0.32492	0.20043	0	0	0	0	0	0	0	0	0	0	0	0	0	0	0	0	0	0	-0.20484
YDR502C	1.3322	0.69523	0.70772	-0.9309	0.020593	-0.8214	-0.13772	-0.48085	-0.6941	2.2302	1.9242	1.8731	1.3818	1.1628	1.0784	1.6819	0.95962	1.1935	1.0184	1.0016	0.41065	0.75702	1.6044	0.22611	0.91676	2.1017	0.75308	1.038	1.5068	0.6595	1.0276	1.3131	0.41586	0.65021	1.1573	0.6085
YDR503C	0	0.29204	0	0	0.21084	0.19894	0	0.23844	0	NaN	-0.22927	0	-0.10903	0	-0.040421	0	0.081969	0	0	0	0	0	0	0	0	0	0	0	0.023695	0	0	0	0.12616	0	0	0.20715
YDR504C	-0.079419	0.35894	0.58001	0.54554	1.1815	1.41	0.96825	1.5519	1.3058	-0.0057528	-2.0058	-0.68639	-0.083118	-0.5226	-1.8678	-0.1923	-0.95336	-0.89224	0.73524	-0.26287	-0.55355	1.2196	0.3689	0.3079	1.3276	1.1983	0.86623	1.504	1.5394	0.65562	1.5854	0.04087	0.77437	1.0898	0.67627	0.75623
YDR505C	-0.20807	0.2176	0.13963	0.74577	0.95197	0.83233	0.57306	0.57015	0.65015	-1.0493	-2.5028	-1.5415	-1.0527	-2.1017	-2.09	-1.0173	-1.7663	-1.8585	0.053326	-0.94343	-0.85067	0.5016	-0.16819	-0.20129	0.93172	0.05328	0.024597	0.94235	-0.040922	0.12354	0.92612	0.26828	0.022956	1.1962	0.17347	-0.06808
YDR506C	0.45648	1.776	2.7644	1.8308	1.8274	0.30105	0.86946	0	0.83044	0	0	-0.047249	0.99235	-0.32797	0	1.4817	0	0	0.29052	-0.055179	0	0	0	0	0	0	0	0.017191	0	0	0.015998	0	0	0	0	0
YDR507C	0	0.3498	0	0	0	0.19907	0	0	0.041194	0.14249	1.223	0	0	0	0.0503	0	0.28231	0	0	0	0.24838	0	0	0	0	0	0	0	0	0	-0.14458	0	0	0	0	0
YDR508C	-0.61765	-1.4175	-0.91274	0.58151	1.8697	2.4393	2.3444	2.2267	2.286	2.167	0.44152	1.0636	1.1502	0.036025	0.51912	1.6913	0.90052	0.77246	2.7298	NaN	NaN	2.016	1.5328	1.3586	2.6311	2.4342	1.4789	2.8584	1.6253	1.1633	2.617	0.99542	1.2663	2.4159	1.4769	1.6236
YDR509W	-0.14109	-0.70285	-0.011179	0.17591	1.5408	0.35295	0.89563	0	0.64055	0.73236	-0.19528	-0.067071	0.38151	0	0.12154	0.56339	0.27523	-0.23765	0	0	0	0.13831	0	-0.00028154	0	0	0	0	0	0	0	0	0	0.022519	0	0
YDR510W	0.77009	1.1557	1.8215	0.80144	0.60368	0.68734	0.20232	0.51866	0.79364	1.0857	-0.36837	0.72165	0.93675	-1.0742	0.096008	1.159	-0.86039	-0.12118	0.84501	-0.096488	-1.2346	0.18712	-1.0011	-0.15191	0.13234	-0.39485	-0.039832	0.052858	0.29028	-0.075657	0.43808	-0.10098	0.49591	0.2444	-0.068904	0.063761
[truncated: 4,774 more rows]
