# Supplementary material for: Modulation of the transcription regulatory program in yeast cells committed to sporulation
Source: Genome Biol. 2006 Mar 8;7(3):R20. doi: 10.1186/gb-2006-7-3-r20 (PMC1557749; doi:10.1186/gb-2006-7-3-r20)
Supplement: Additional File 4 — Normalized data of the present study (in log2 ratios) [file gb-2006-7-3-r20-S4.zip › transfer of pSPS4-NDT80 to YPD.xls]

## Sheet: transfer of SPS4-NDT80 to YPD
ORF	sporulation 5.5 hours	5.5R0	5.5R20	5.5R40
YAL001C	0	0	0	-0.017397
YAL002W	0.1529	-0.087537	0	-0.17662
YAL003W	-1.4405	0.6914	1.4111	1.7057
YAL004W	0.2367	0	0.039226	-1.423
YAL005C	-1.6493	-1.9788	-2.6856	-2.7193
YAL007C	0.15246	0.16233	-0.039161	-0.15995
YAL008W	-0.32441	-0.70483	-0.72015	-0.62162
YAL009W	0.15164	0.041155	-0.11435	-1.384
YAL010C	-0.77681	-0.3713	-1.1981	-1.4264
YAL011W	-0.54287	-0.57641	-0.51489	0.20396
YAL012W	-1.2146	-0.38701	1.5031	1.3195
YAL013W	-0.015186	-0.34377	-0.84438	-0.21924
YAL014C	0.63391	0.39041	0.70555	0.57445
YAL015C	-0.99167	-0.55673	-2.2679	-1.9847
YAL016W	-2.6014	-3.1024	-2.9409	-1.7619
YAL017W	-1.1283	-1.0343	-0.87485	-0.34299
YAL018C	6.2786	6.7229	6.5651	6.0449
YAL019W	-0.28705	0.34117	0.62851	0.83327
YAL020C	-0.59259	-0.4545	-0.8725	-0.25181
YAL021C	-0.5471	-0.61449	-0.52657	-0.46618
YAL022C	0.35187	0.34756	-1.2038	0.84176
YAL023C	-0.8043	-1.0374	-1.1161	-0.81997
YAL024C	0.37555	0.11656	0.4263	0.32823
YAL025C	-0.67605	1.8479	1.2457	2.2693
YAL026C	0	0	0	-0.17596
YAL027W	0.57858	0.36856	0.070263	-0.2045
YAL028W	-0.7079	-0.65611	-0.77182	0.14295
YAL029C	0	0	0	-0.18123
YAL030W	0.91957	0.84839	-0.76636	-0.95512
YAL031C	0.82337	-0.2701	0.026575	-0.10639
YAL032C	-0.80796	-0.58629	-0.5456	-0.22474
YAL033W	0.63137	0.72583	0	0.28107
YAL034C	-2.1033	-2.9857	-3.2436	-2.664
YAL035W	-2.3029	-1.5066	-1.0076	-0.22292
YAL036C	-1.3083	-0.25881	1.3775	1.79
YAL037W	0	0	0	-0.3753
YAL038W	-3.5371	-3.0152	-2.437	-1.6154
YAL039C	-1.2474	-0.36379	-0.20547	-0.70384
YAL040C	-2.8208	-1.6373	-1.6798	-1.1479
YAL041W	0	0	0	-0.27157
YAL042W	-1.9416	-1.8835	-1.2621	-0.78961
YAL043C	0.48215	-0.57893	-1.1715	-1.1759
YAL044C	0.69074	-0.08823	-0.84433	-1.1971
YAL045C	-3.1582	-2.9101	-2.9714	-2.8796
YAL046C	0.54614	-0.40133	-0.034394	-0.62905
YAL047C	0	0	0	0.04639
YAL048C	-1.3603	-0.90333	-1.367	-1.0821
YAL049C	-1.2057	-1.5792	-1.7308	-0.5733
YAL051W	-0.72913	-1.0809	-1.4193	-0.88917
YAL053W	0.11679	0.088634	-0.15559	-1.2176
YAL054C	-0.80582	-3.0329	-5.6707	-4.6019
YAL055W	1.3698	1.5705	1.3047	0.32621
YAL056W	-0.52269	-0.68698	-0.2453	-0.89819
YAL058W	-0.11538	-0.30632	-0.43304	-0.54279
YAL059W	0.61679	1.5212	2.938	2.7548
YAL060W	-2.8565	-2.7546	-3.8866	-3.1216
YAL061W	-0.86864	-0.95018	-1.8389	-2.0692
YAL062W	-1.9988	-2.5562	-3.2399	-1.992
YAL063C	-0.18513	-0.4918	-1.1177	-0.465
YAL064W	0	0	0	-0.18958
YAL065C	1.1704	0.7896	0.82671	0.83599
YAL066W	0	0.15255	0	-0.046189
YAL067C	2.0946	1.1552	0.47573	-0.16268
YAL068C	2.1006	1.8253	1.1628	0.97554
YAL069W	1.0461	1.0243	0	-0.22529
YAR002W	0.075152	-0.34442	-0.17841	-0.028495
YAR003W	1.9188	2.2252	1.6618	1.1497
YAR007C	0.0038532	-0.99088	-0.52205	-2.1659
YAR008W	0.0028033	-0.15352	-0.25279	-0.58929
YAR009C	-1.6139	-1.7555	-1.5803	-2.1188
YAR010C	-1.0787	-0.99587	-1.8102	-1.3317
YAR014C	-0.49163	-0.84574	0.041264	0.20438
YAR015W	-2.5576	-2.6922	-2.5057	-1.7064
YAR018C	-0.90126	-1.3135	-0.1809	-1.05
YAR019C	-0.25732	-0.51151	-1.2949	-1.4275
YAR020C	0.24909	0	0	0.23388
YAR023C	-0.67797	-1.3777	-1.8043	-1.5891
YAR027W	-1.3706	-2.2001	-2.1032	-2.1254
YAR028W	0.99657	0.59963	-0.33268	-0.54323
YAR029W	0.80569	0	0	0.31196
YAR030C	-1.4255	-1.7674	-2.0742	-2.0595
YAR031W	0.10849	-0.23072	-0.20117	-0.31935
YAR033W	-0.91788	-0.583	-0.3709	-0.2879
YAR035W	-2.6921	-3.7616	-4.2493	-3.282
YAR042W	-1.2979	-0.42481	-0.92791	-0.79652
YAR044W	0.15281	0.60838	-0.58969	-0.67867
YAR047C	0	0	0	0
YAR050W	0	0	0	-0.064954
YAR053W	0	0	0	0.0083495
YAR060C	0	0	0	0
YAR061W	0	0	0	-0.094271
YAR062W	0	0	0	0
YAR064W	0	0	0	0
YAR066W	-1.8906	-1.7427	-1.9586	-1.5238
YAR068W	-0.47124	-1.1697	-1.7311	-1.5026
YAR069C	0	0	0	0
YAR070C	0	0	0	-0.75202
YAR071W	0.22958	-0.085036	-0.18341	-0.42999
YAR073W	-1.8236	0.086467	0.64376	1.2876
YAR075W	-1.6939	1.0382	1.786	1.8371
YBL001C	-1.8616	-2.1207	-2.3725	-0.6292
YBL002W	-0.10215	-0.053679	-0.82642	-0.92277
YBL003C	0.11719	-0.24609	-0.66128	-0.74439
YBL004W	0	0	0	-0.095805
YBL005W	-0.68764	-0.52972	-0.89627	-1.4148
YBL006C	-0.0083471	0.50423	1.1602	1.0473
YBL007C	-1.4946	-2.3121	-2.1104	-1.2234
YBL008W	1.0846	1.4926	0.73675	0.8795
YBL009W	3.1883	2.4113	1.2097	1.0859
YBL010C	2.471	2.7179	1.4668	0.66432
YBL011W	-0.64695	-1.1317	-0.44546	-1.0423
YBL012C	-0.58696	-0.96385	-1.5075	-0.81878
YBL013W	-1.2651	-1.0508	-1.0828	-2.5792
YBL014C	-1.0767	-1.0517	-0.99116	-0.56444
YBL015W	-0.15498	-1.6457	-3.5023	-3.0896
YBL016W	0.25249	0.24598	0.57591	0.84035
YBL017C	0.14264	0.29851	0	-0.27163
YBL018C	-0.45069	-0.42119	-0.33224	-0.10171
YBL019W	-1.0205	-1.2062	-0.77293	-2.5822
YBL020W	-0.074674	-0.19958	-1.2582	-0.55628
YBL021C	1.8425	1.4581	1.1296	0.67209
YBL022C	-0.15907	-0.5912	-0.82821	-0.79843
YBL023C	-0.44802	-1.1132	-0.40249	-0.40563
YBL024W	-1.4933	-0.12985	0.83926	1.4168
YBL025W	0	0.13969	0	-0.14763
YBL026W	1.2041	1.2643	1.124	0.90333
YBL027W	-2.7163	-0.86065	1.7553	1.3229
YBL028C	0	2.4341	2.9858	3.2157
YBL029W	0.49895	3.0113	2.6367	1.7451
YBL030C	-1.7076	-1.665	-1.8044	-1.0248
YBL031W	0	0.44306	0.13423	0.50107
YBL032W	1.9706	1.7104	1.3991	0.76924
YBL033C	0.13338	1.3873	0.56997	0.16489
YBL034C	0.1581	0.34067	0.084275	0.23527
YBL035C	-0.60966	-0.20782	1.5037	1.8283
YBL036C	-0.15469	0.32133	0.55632	0.46734
YBL037W	0	0	0.24036	0.11197
YBL038W	-0.035551	-0.12312	0.047607	-0.24806
YBL039C	-0.60303	1.2942	2.7451	3.1129
YBL040C	-0.72648	-0.90786	-1.0183	-0.51717
YBL041W	0.22142	-0.10285	-1.0174	-1.099
YBL042C	0.66245	2.1973	1.917	2.0329
YBL043W	-0.45206	-0.99023	-1.488	-0.92894
YBL044W	0	0	0.15734	-0.10129
YBL045C	-0.719	-1.7949	-2.3203	-2.1766
YBL046W	-0.0042244	0.16953	-0.11603	-0.28716
YBL047C	-0.47247	-0.70222	-0.81351	-2.0515
YBL048W	0.63139	0.42912	-0.15399	-0.26336
YBL049W	0.55133	0.23037	-0.71041	-0.56124
YBL050W	1.29	1.1498	0.84032	0.41349
YBL051C	1.5776	1.0807	0.21472	0.54085
YBL052C	0.55018	0.67509	0.71614	1.0533
YBL053W	0.78473	0.5377	0	0.36709
YBL054W	-0.62419	0.23597	2.0682	2.2834
YBL055C	-0.82946	-1.2684	-1.1943	-0.63878
YBL056W	0.5683	0.039288	-0.25415	-0.1433
YBL057C	0.85653	0.61554	0.14722	-0.13606
YBL058W	-1.8538	-2.3865	-2.5816	-1.8242
YBL059W	-0.13132	-0.80633	-0.044811	-1.4092
YBL060W	0.34559	0.10514	0.016023	-0.12954
YBL061C	-0.33806	-0.1237	0.021485	0.22551
YBL062W	-0.68774	-0.0348	0.34466	0.64547
YBL063W	0.64574	-0.21634	-0.73534	-1.6505
YBL064C	-1.4464	-1.8402	-2.3981	-1.5744
YBL065W	-0.054397	-0.2704	0.10672	-1.2515
YBL066C	-3.5032	-2.3757	-2.8955	-1.8389
YBL067C	-2.1313	-2.5995	-2.2416	-1.1556
YBL068W	-1.0147	-1.08	-0.092613	0.2754
YBL069W	2.4331	2.3298	2.3224	2.2246
YBL070C	-0.81594	-0.97567	-1.5677	-0.21645
YBL071C	0	1.0801	1.6201	1.2024
YBL072C	-3.0069	-0.70289	1.0098	0.93793
YBL073W	0	0	0	0
YBL074C	NaN	-0.4937	-0.14147	0.28301
YBL075C	1.7678	1.6958	-0.040438	0.73406
YBL076C	-0.36791	-0.32198	1.0633	1.2857
YBL077W	0.11443	0.40617	1.516	1.3248
YBL078C	3.8376	3.7867	3.3064	3.2794
YBL079W	0	0	0	0
YBL080C	0.22818	0.046383	0	-0.4359
YBL081W	0.46617	0.47446	-0.58678	-0.064128
YBL082C	0	0.11791	0	-0.12327
YBL083C	0	0	-0.48927	-0.16944
YBL084C	4.3873	5.094	4.1246	3.754
YBL085W	0.11812	0	0	0.082393
YBL086C	-0.71167	-0.34082	1.6736	1.5036
YBL087C	-1.5431	0.35224	2.0373	2.4566
YBL088C	0.024904	0.36025	1.3988	1.7094
YBL089W	0.80605	0.30217	0.44533	-0.020295
YBL090W	-0.99965	-0.75944	-1.1836	-1.228
YBL091C	-1.9114	-1.6139	-0.78236	-0.23604
YBL092W	-2.8638	0.1741	2.3508	2.4538
YBL093C	0.53861	3.2007	1.3016	1.0883
YBL094C	2.3184	2.353	2.2991	1.4793
YBL095W	2.1603	2.2083	2.2264	1.5221
YBL096C	1.3788	1.8695	1.5089	1.2589
YBL097W	0.43821	0.21776	0.024074	0
YBL098W	-2.0995	-2.3374	-2.2583	-2.211
YBL099W	-1.3576	-2.7353	-2.8897	-2.3073
YBL100C	-3.4953	-3.6546	-4.0979	-2.9915
YBL101C	-0.37631	-0.7322	-0.9696	-0.79462
YBL102W	0.75748	0.2071	0.43428	0.16692
YBL103C	0.23131	0.42419	0.31598	0.48072
YBL104C	-1.5285	-1.167	-1.4664	-0.61309
YBL105C	-1.5303	-1.3563	-1.5083	-0.92281
YBL106C	0	0	0	-0.48567
YBL107C	0.78751	0.76178	0.60975	-0.053853
YBL108W	-0.43803	0.22436	-0.10274	-0.24772
YBL109W	1.2186	1.0698	0.89814	-0.15241
YBL111C	-1.8641	-1.278	-2.1337	-1.5023
YBL112C	-1.2863	-0.95283	-1.5385	-1.2167
YBL113C	-0.55322	-0.30851	-0.83389	-0.79602
YBR001C	0.35142	0.24813	0.42294	0.15834
YBR002C	-0.0081792	0.036571	0.34857	0.91645
YBR003W	-2.1859	-2.2396	-2.1619	-2.5762
YBR004C	-2.2243	-1.5973	-1.2313	-0.8045
YBR005W	-1.674	-1.3526	-0.85415	-0.38077
YBR006W	-1.2696	-0.86845	0.15393	0.37771
YBR007C	0.20421	0.5164	0.83161	0.96052
YBR008C	0.28712	0.64027	-0.44273	-0.57684
YBR009C	0.92935	0.99443	NaN	-0.22619
YBR010W	-0.10875	0.5306	-0.68105	-0.83731
YBR011C	-1.0829	-1.4098	-0.97655	-0.62642
YBR012C	-0.18802	-0.13585	-1.0838	-1.4686
YBR013C	0	0	NaN	-0.74438
YBR014C	0.54327	0.60675	0.5756	0.45276
YBR015C	1.248	0.49461	0.50882	-0.24
YBR016W	-0.43275	-0.49624	-0.16283	0.054217
YBR017C	1.6311	1.4367	0.66812	0.65168
YBR018C	3.3353	3.1582	1.5602	2.4895
YBR019C	0	0	0	0.21615
YBR020W	0.25793	0.014167	0.32029	0.39671
YBR021W	-0.05861	0.11719	0.76779	0.98324
YBR022W	0.037174	0.036007	0.58312	-0.22404
YBR023C	0.45993	0.28393	-0.60797	-0.29781
YBR024W	-1.1406	-0.28919	-0.99655	-0.69723
YBR025C	-0.18528	0.95702	0.64586	0.83064
YBR026C	-3.4878	-3.7209	-5.1432	-3.0683
YBR027C	-0.76878	-0.78284	-0.54413	-2.0249
YBR028C	-0.76591	0.53832	0.31935	0.41003
YBR029C	-1.098	-0.68184	-0.028261	0.52253
YBR030W	-0.43154	0.80699	0.53859	0.95075
YBR031W	-3.4104	-0.98515	0.8145	0.67181
YBR032W	0	1.2177	0.23236	0.36633
YBR033W	-1.0314	1.1996	0.821	0.44058
YBR034C	-1.1038	2.3705	1.0967	1.2673
YBR035C	-1.9287	-2.5115	-1.8154	-1.3812
YBR036C	-1.3996	-1.2612	-1.5326	-1.0783
YBR037C	1.7231	1.9332	1.0773	0.29883
YBR038W	-0.30248	0.12417	-0.30733	-0.69348
YBR039W	-2.2611	-2.7018	-3.0646	-2.3335
YBR040W	0.82164	0.95238	0.22137	-0.0069195
YBR041W	1.3798	0.68188	1.1024	0.94789
YBR042C	-0.70922	1.8456	1.1053	0.91926
YBR043C	-1.281	-0.36913	-0.41312	-0.44661
YBR044C	2.373	2.1642	1.0724	0.60886
YBR045C	5.7462	5.9108	5.7095	4.7127
YBR046C	-1.8001	-1.3519	-1.7284	-1.9136
YBR047W	-1.4296	-0.59823	-0.90261	-0.5306
YBR048W	-2.8933	-0.73441	1.8464	1.8687
YBR049C	0.38781	0.8915	-0.31055	-0.25311
YBR050C	-0.25743	0.14455	-1.0709	-1.424
YBR051W	-0.21182	-0.095846	-0.96695	-0.90013
YBR052C	-2.0203	-0.66498	1.3634	1.4674
YBR053C	-2.7247	-3.3122	-3.6184	-1.8448
YBR054W	-3.8151	-4.1044	-4.9424	-4.5088
YBR055C	-0.62581	-0.095824	0.037452	0.053829
YBR056W	-2.2009	-2.4354	-3.074	-1.7385
YBR057C	0.79648	0.80045	0.24341	-0.31947
YBR058C	0.15202	0.11785	-0.092344	-0.852
YBR059C	-2.1498	-2.0225	-2.1596	-1.0026
YBR060C	0.1503	0.16382	0.22533	0.90043
YBR061C	0.25191	1.1989	1.6697	0.99117
YBR062C	1.2155	1.8468	1.2524	-0.076047
YBR063C	5.5735	5.1408	3.8691	3.236
YBR064W	3.9102	4.2383	2.9051	3.1243
YBR065C	-0.17897	0.18302	-0.29169	0.38993
YBR066C	-0.62632	-0.32075	0.051834	0.57797
YBR067C	-3.1588	-2.9	-3.0393	-2.1291
YBR068C	-1.1093	0.94683	1.8059	2.3108
YBR069C	0.63388	0.47515	0.56808	1.2032
YBR070C	2.6449	2.5352	2.2412	1.7227
YBR071W	3.2187	3.3472	3.2463	2.7423
YBR072W	-1.29	-1.0821	-3.1779	-3.2742
YBR073W	1.1472	0.67164	1.0697	1.4245
YBR074W	-1.8364	-0.98177	-0.68937	-0.22075
YBR075W	-0.96483	-0.63485	0.3977	0.19242
YBR076W	5.3842	6.5826	6.1476	5.5188
YBR077C	3.3771	3.739	3.232	2.9184
YBR078W	-2.1747	-0.7155	-0.061622	-0.095763
YBR079C	-1.7373	-0.70379	-0.36385	0.088786
YBR080C	-0.6785	-0.34986	-0.88022	-0.81845
YBR081C	-0.65699	-0.33281	-0.063913	-0.17425
YBR082C	-2.6322	-0.45738	-0.63505	-0.86958
YBR083W	-0.38023	-0.76669	-1.4124	-1.9392
YBR084W	-1.7434	-0.4588	0.45531	0.70212
YBR085W	-2.2064	-0.86138	-1.9255	-1.6154
YBR086C	-2.5231	-1.6879	-1.4	-0.43
YBR087W	-0.37387	-0.073536	-0.45725	0.067295
YBR088C	0.35727	-0.20383	-0.24028	0.1324
YBR089W	-0.40161	-0.16408	0.14358	0.19257
YBR090C	0.23416	0.27891	-0.87698	-0.9756
YBR091C	1.3016	1.6006	1.3327	1.4874
YBR092C	-2.0262	-1.0762	-1.8499	-0.84042
YBR093C	-1.2268	-1.0099	-1.5175	-0.97085
YBR094W	0.25461	0.32762	0.16274	0.51987
YBR095C	-1.333	-0.79875	-0.96556	-0.43715
YBR096W	-0.73958	0.50602	-0.67197	-1.0845
YBR097W	0.50492	1.4615	0.8627	1.2288
YBR098W	-0.65172	-0.26895	-0.42043	-0.75298
YBR099C	-0.45849	0.051482	-0.14105	-0.52844
YBR100W	-0.29964	-0.20028	-0.19046	-0.66577
YBR101C	-3.2723	-2.13	-2.6366	-2.4602
YBR102C	-0.49832	-0.54791	-0.4728	-0.48174
YBR103W	-1.0176	-1.3281	-1.4414	-0.99141
YBR104W	0.22583	1.2495	1.1756	1.9363
YBR105C	0.20134	4.5124	2.5757	1.9872
YBR106W	0.3983	2.0025	2.2943	1.4588
YBR107C	-0.15863	0	0	-0.29816
YBR108W	-0.66676	-0.302	-1.254	-0.74003
YBR109C	-0.48813	-1.0026	-1.6046	-1.4514
YBR110W	-1.3209	-1.1388	-1.4201	-1.0998
YBR111C	-1.0051	-1.6384	-2.9286	-2.2264
YBR112C	1.6136	1.3349	0.98841	0.65798
YBR113W	1.1445	1.0645	-0.4011	0.40904
YBR114W	0.50616	2.0557	1.8053	1.655
YBR115C	0.091048	0.13753	0.25872	-0.26977
YBR116C	-1.5115	-1.0749	0.44876	2.4471
YBR117C	-1.2611	-1.2366	-0.43466	1.8994
YBR118W	-0.69028	0.41124	0.12388	-0.25329
YBR119W	-0.22707	-0.41512	0.20043	-0.033032
YBR120C	-0.67735	-0.76448	-0.22844	-0.2958
YBR121C	-2.9589	-2.0935	0.58371	0.75577
YBR122C	0.83723	1.3093	0.97639	0.58111
YBR123C	0.031177	0.20059	-0.34603	0.003383
YBR124W	-0.097564	0.35552	0.069422	0.17541
YBR125C	-0.59013	-1.1858	-1.2502	-0.52709
YBR126C	-1.549	-1.3527	-1.5092	-0.54605
YBR127C	-2.1302	-2.3208	-1.6424	-0.97151
YBR128C	1.5119	0.44869	0.63328	0.73647
YBR129C	0.94473	0.70556	0.74102	0.66762
YBR130C	-0.75904	-0.37372	-0.41388	-0.21825
YBR131W	0.21986	0.49292	0.46576	0.57636
YBR132C	-2.2601	-2.2207	-2.2174	-2.2441
YBR133C	0.83928	1.4929	1.0237	0.88852
YBR134W	-0.043543	0.072374	0.33008	0.2632
YBR135W	-0.081294	-0.10208	-0.45006	0.16038
YBR136W	-0.40206	-0.15313	-0.55386	0.10489
YBR137W	0.10036	0.06644	-0.45614	-0.84981
YBR138C	-0.63052	-0.63482	1.8435	1.859
YBR139W	-1.2958	-2.0546	-1.288	-0.71154
YBR140C	-0.40879	-0.027541	-0.38508	-0.14904
YBR141C	0.44676	1.8536	2.035	1.9223
YBR142W	-2.5466	-0.71755	1.4845	1.9664
YBR143C	-0.52829	-0.38369	-0.61274	-0.1219
YBR144C	0.11124	1.0612	0	-1.0149
YBR145W	-3.0348	-3.4689	-3.6168	-2.0622
YBR146W	-0.91986	-0.47958	-0.67543	-0.87158
YBR147W	2.0974	1.7813	1.6256	1.1279
YBR148W	3.0214	3.1718	2.6994	2.152
YBR149W	-3.2788	-3.4662	-3.9062	-1.954
YBR150C	-0.65731	-0.62639	-0.35219	0.027407
YBR151W	-0.54009	-1.6201	-2.0533	-1.7877
YBR152W	0.48097	0.52974	0	0.54759
YBR153W	0.26672	0.93425	0.303	0.39654
YBR154C	-0.49683	1.1892	2.6483	2.2316
YBR155W	1.0373	2.7716	1.624	1.7267
YBR156C	0.32997	0.29793	-0.015687	-0.27577
YBR157C	0	0	0.30584	1.6637
YBR158W	-0.10875	0.69414	-0.31656	-0.25395
YBR159W	1.4941	0.92171	0.11701	-0.036519
YBR160W	2.5883	1.6508	1.5344	0.35492
YBR161W	0	0.23141	0.28517	0.27834
YBR162C	-1.4661	-1.1085	-0.31871	-0.37356
YBR163W	1.4512	1.6737	1.0612	1.1197
YBR164C	-0.58419	-0.44649	-0.3957	-0.77687
YBR165W	2.3716	2.5415	1.9872	1.2123
YBR166C	1.3032	0.87567	-0.6073	-0.36403
YBR167C	2.6871	2.2869	1.5267	1.5313
YBR168W	4.3676	3.5534	2.2224	1.9176
YBR169C	0.19307	-0.22883	-1.1422	-1.1689
YBR170C	0.26618	-0.41828	-0.62572	-0.6102
YBR171W	-0.22136	-0.022969	0.26542	0.37957
YBR172C	-0.77289	-0.30866	-0.7084	-0.37751
YBR173C	-0.032158	-0.44744	-2.1726	-1.8666
YBR174C	0	0	0	-0.02821
YBR175W	-0.82052	-0.84105	-0.92765	-0.50492
YBR176W	-0.80162	-0.51197	0.16206	-1.1571
YBR177C	-3.2414	-3.4701	-3.9515	-3.2851
YBR178W	-1.6585	-1.7723	-1.14	-2.7817
YBR179C	0.89146	1.0586	1.5429	1.53
YBR180W	5.9576	6.2249	3.5128	4.9282
YBR181C	-2.8338	-0.88185	1.3409	1.0462
YBR182C	0.54497	0.04794	0.15996	-0.028062
YBR183W	-1.3273	-1.0869	-0.74598	-0.1536
YBR184W	3.1401	1.3515	0	0.22075
YBR185C	-1.263	-1.919	-2.317	-2.4586
YBR186W	1.3199	0.023834	-0.12253	-0.26738
YBR187W	1.5261	1.2302	1.1977	1.3897
YBR188C	-0.90798	-1.0626	-0.51888	-0.0039163
YBR189W	-3.7135	-0.12752	1.7622	1.4875
YBR190W	0.1094	-0.1043	0	0.16919
YBR191W	-3.5999	-0.48336	1.9578	1.4684
YBR192W	1.1713	0.79666	1.6609	1.4566
YBR193C	-1.1943	-1.2221	-1.5029	-0.78051
YBR194W	-0.035303	-0.017323	0.27601	-0.83464
YBR195C	2.558	3.2345	2.4563	2.0394
YBR196C	-4.6245	-4.5088	-4.459	-3.4101
YBR197C	-1.1845	-0.54166	0.12978	0.46356
YBR198C	-1.0917	-0.91555	-0.34035	-0.064149
YBR199W	-0.79684	-0.97162	-0.43542	-0.29424
YBR200W	-0.10802	-0.05848	0.48996	0.53418
YBR201W	1.2412	1.09	1.1335	0.44322
YBR202W	-0.95134	-1.0674	-0.80707	-1.2025
YBR203W	-1.0144	-0.78897	-1.0728	-0.41216
YBR204C	1.5714	0.95356	-0.21526	-0.8384
YBR205W	-0.3994	-0.65183	-1.2429	-0.71667
YBR206W	0.75451	0.029809	0.045115	-0.69907
YBR207W	2.8354	2.0437	1.8154	0.95815
YBR208C	0.2689	0.043365	-0.044515	0.39989
YBR209W	0	0.10328	0.057844	-0.12132
YBR210W	0.2434	0.13997	-0.11413	-0.5789
YBR211C	0.98383	0.96153	0.74721	0.60958
YBR212W	0.26004	-0.26227	-0.86985	-0.096979
YBR213W	0.31402	0.51764	0.88954	0.87339
YBR214W	-2.0502	-3.0068	-2.824	-1.7408
YBR215W	-0.9696	-0.57463	-0.59871	-0.062826
YBR216C	-0.42489	-0.63721	-1.22	-0.90435
YBR217W	0.49109	0.50622	0.19763	0.027141
YBR218C	-1.2375	-1.4281	-1.7961	-1.1024
YBR219C	-0.89513	-0.2668	-0.014559	0.55357
YBR220C	-0.82274	-0.4932	-0.30188	0.42425
YBR221C	-1.8241	-2.0343	-2.9545	-2.09
YBR222C	-2.1782	-2.6578	-2.6686	-1.5354
YBR223C	-1.306	-0.86208	-0.37597	0.025831
YBR224W	-1.1385	-0.61984	-0.24575	0.21866
YBR225W	-1.6147	-1.4796	-1.8112	-0.91128
YBR226C	-0.1826	-0.022403	0	-0.51744
YBR227C	-1.0208	-0.341	0.27128	0.67974
YBR228W	1.1398	1.002	0.26616	0.69886
YBR229C	-1.8071	-1.4873	-1.3354	-0.54801
YBR230C	-1.2175	-2.3326	-2.7147	-1.6897
YBR231C	2.1303	1.644	1.7193	1.3564
YBR232C	2.5851	1.9189	0	1.5657
YBR233W	3.6623	3.1591	2.617	2.0118
YBR234C	-1.6849	-2.5196	-2.7326	-2.0295
YBR235W	-0.29579	-0.53333	-0.66357	-0.49402
YBR236C	-0.70134	-1.4569	-0.99943	-0.8508
YBR237W	-0.86771	-0.30572	0.58625	0.76386
YBR238C	-0.56212	0.40602	0.32046	0.54409
YBR239C	0.28435	0.86772	1.175	0.71055
YBR240C	1.2117	1.2855	1.1722	1.2222
YBR241C	-1.8996	-1.8586	-1.4908	-0.28811
YBR242W	0.11628	-0.061137	0.7129	0.88167
YBR243C	1.2404	1.2701	0.93159	0.78968
YBR244W	0.03344	-0.71381	-0.71107	-0.73232
YBR245C	-0.80427	-0.44742	-0.34729	-0.1877
YBR246W	-0.55004	-0.64041	0.13161	0.16465
YBR247C	-0.28236	0.7481	1.7784	2.1803
YBR248C	-0.31507	0.10671	1.1374	1.5684
YBR249C	-0.77305	-0.61021	1.4911	1.4383
YBR250W	5.1766	5.075	4.0851	2.8353
YBR251W	-0.66173	-0.63144	-0.75771	-1.0816
YBR252W	0	0	0	0.050208
YBR253W	0.81802	0.93052	1.0887	0.42876
YBR254C	0	0	0	0
YBR255W	-0.18228	-0.27486	-0.12636	-0.50266
YBR256C	0.34574	0.56892	0.80709	0.17514
YBR257W	2.6109	2.0991	1.7453	1.3452
YBR258C	0	0	0	0.0075339
YBR259W	-0.53091	-0.18874	-0.014851	0.29273
YBR260C	0.83605	0.69866	0.51269	0.75461
YBR261C	0.063778	0.10706	1.2099	0.93603
YBR262C	0.52634	-0.059077	-0.57173	-0.7449
YBR263W	-1.372	-1.3187	-1.3147	-0.67784
YBR264C	3.1943	2.5975	2.3667	1.4056
YBR265W	0.91402	1.0834	0.86483	0.61745
YBR266C	0.072522	0.52653	1.8949	2.2108
YBR267W	1.8309	2.3397	2.5866	2.4484
YBR268W	4.0437	3.2221	2.4243	2.0042
YBR269C	1.0048	0.9177	-0.073059	0.25747
YBR270C	0.24028	0.45762	0	0.039004
YBR271W	0.053752	0	1.0247	1.5898
YBR272C	0.27079	-0.85223	-0.92993	-0.81857
YBR273C	0.007221	-0.10462	-0.038633	0.23585
YBR274W	0.91866	-0.031843	0.19668	-0.023882
YBR275C	0.036896	0.25221	0.74121	0.96682
YBR276C	-0.331	-0.66661	0.11546	-0.75993
YBR277C	0.19733	-0.052207	-0.37141	-0.68186
YBR278W	0.021314	-0.6438	-0.69498	-1.1915
YBR279W	-1.4959	-0.28239	-0.48308	-0.30445
YBR280C	-0.35863	-1.5831	-1.6226	-1.4424
YBR281C	0.26053	0.44722	0.12703	1.3592
YBR282W	3.1409	2.5748	2.4087	2.0716
YBR283C	0.98329	-0.23139	0.01638	0.501
YBR284W	0.016866	-0.30105	-0.54286	-0.85289
YBR285W	3.6644	4.085	3.7276	3.289
YBR286W	-0.58629	-1.1222	-0.72601	-0.16529
YBR287W	0.15217	-0.3718	-0.45449	-0.57269
YBR288C	-0.47156	-0.60014	0.59673	0.34664
YBR289W	-0.014057	-0.046015	-0.3893	0.019123
YBR290W	0.48101	0.15665	-0.56644	-1.3282
YBR291C	0.45097	1.1504	1.4475	2.6997
YBR292C	0	0	0	0.2089
YBR293W	1.748	0.67693	1.3814	1.442
YBR294W	0.2711	0.2711	-0.50261	-0.83784
YBR295W	-1.8807	-1.3164	-1.3299	-1.0534
YBR296C	-1.1282	-1.2319	-1.533	-2.9736
YBR297W	-1.2307	-1.0935	-1.6026	-1.4754
YBR298C	0.18329	-0.27727	-0.25989	-0.52698
YBR299W	-0.68178	-0.41327	-0.97272	-1.0939
YBR300C	0	0.50811	0	0.27359
YBR301W	1.7628	1.5953	1.1911	0.81695
YBR302C	0.11185	0.018011	0.19087	0.51411
YCL001W	1.5149	1.2783	1.3577	1.386
YCL002C	2.1427	2.111	1.6824	1.6167
YCL004W	-1.3088	-1.2115	-1.0318	-1.2313
YCL005W	0.50172	0.83013	0.88559	0.85454
YCL007C	2.4078	2.3519	2.5298	1.8801
YCL008C	1.286	0.27495	0.24977	0.16908
YCL009C	0.4343	0.53743	0.94798	0.89675
YCL010C	1.3546	1.1338	0.27741	0.90881
YCL011C	2.1797	1.3857	1.4607	1.3975
YCL014W	-0.82504	-0.66082	-0.18425	-0.42244
YCL016C	-0.49585	-0.74472	-0.94554	-0.4687
YCL017C	0.10597	-0.3946	-0.42582	-0.1132
YCL018W	-0.26877	-0.16325	0.38197	0.62439
YCL019W	-0.90153	-0.61054	0.17668	0.70293
YCL020W	-1.8466	-1.5367	-1.9705	-1.9214
YCL022C	-0.05092	-0.09648	-0.092613	-0.53844
YCL023C	0.17128	0	0	-0.3225
YCL024W	-0.42634	-0.31956	-0.084228	-0.1902
YCL025C	-1.6465	-0.52265	-0.89845	-1.6794
YCL027W	0.4117	0.020636	-0.016798	-0.39226
YCL028W	-1.9233	-2.0523	-1.5777	-0.97666
YCL029C	-0.20413	-0.099732	-0.13977	0.24727
YCL030C	-0.87879	-0.98679	0.1824	0.21118
YCL031C	-0.081367	0.7019	1.7796	1.637
YCL032W	-0.10322	0.12148	0.023874	0.047587
YCL033C	-0.90437	-1.4767	-1.3541	-0.51556
YCL034W	-0.083973	-0.25568	-0.85839	-0.87059
YCL035C	-1.522	-2.3282	-2.3727	-1.8585
YCL036W	-1.0352	-0.10323	0.25161	1.0244
YCL037C	-0.091121	0.99681	0.82265	1.7563
YCL038C	-0.26105	-0.92918	-1.76	-1.5575
YCL039W	-0.53912	-1.1111	-0.52801	-0.49261
YCL040W	-2.5635	-2.8696	-2.9111	-1.0711
YCL041C	-0.50198	-0.38128	0.15343	0.07443
YCL042W	-4.245	-4.3517	-4.5513	-2.3093
YCL043C	0.81324	0.59973	-0.29713	-0.8147
YCL044C	0.3189	-0.11667	0.075522	-0.25062
YCL045C	-0.95056	-1.2528	-1.569	-1.2688
YCL046W	0	0	0	-0.38456
YCL047C	0	0.2626	0.20742	-0.086115
YCL048W	6.2353	6.82	5.7539	5.9506
YCL049C	-0.11711	-0.26792	-0.99843	-0.59789
YCL050C	-0.42258	0.13584	-0.91727	-0.46412
YCL051W	-0.40493	-0.54573	-1.6669	-1.9168
YCL052C	-1.3295	-1.6122	-2.7189	-2.3283
YCL054W	-0.013744	1.6863	2.0119	2.5549
YCL055W	1.1605	4.758e-05	-0.67468	-0.95337
YCL056C	0.42868	0.56301	0.34204	-0.16898
YCL057W	-0.67609	-1.3353	-2.7589	-2.8744
YCL058C	-1.3929	-0.31668	0.3651	-0.12432
YCL059C	-0.12016	0.12887	2.6924	2.125
YCL061C	-0.77538	-0.63682	-0.16983	-0.29042
YCL063W	0.10682	0.13661	0.42971	0.69108
YCL064C	-4.106	-4.0739	-2.234	-1.8146
YCL065W	-0.59871	-0.12169	-0.32833	-0.30933
YCL066W	0.044974	0	0	0.14316
YCL067C	0.5221	-0.17997	-0.14547	-0.49029
YCL068C	0.43589	0	0	-0.37138
YCL069W	-0.23511	0.031448	-0.00081609	-0.3462
YCL073c	2.2806	2.579	1.9095	1.4852
YCL074W	1.2523	0.89243	0.7293	-0.7212
YCL075W	0	0	0	-0.15105
YCL076W	0	0	0.15467	0.17311
YCR001W	0	0	0	-0.20105
YCR002C	3.3965	3.5268	3.0925	2.2392
YCR003W	0.15497	-0.62821	-0.64281	-1.4297
YCR004C	-1.1253	-1.4344	-0.88225	-0.82024
YCR005C	-0.46668	-3.5462	-2.2724	-2.4198
YCR006C	-0.68112	-0.99451	-0.47029	-1.1314
YCR007C	-0.50282	-0.91168	-1.0313	-1.7969
YCR008W	-0.86769	-0.55284	-1.8615	-0.29299
YCR009C	0.42884	0.30947	-0.24526	-0.24733
YCR010C	1.2533	0.80408	0.33627	-0.22448
YCR011C	-0.68888	-1.2079	-1.5389	-1.4717
YCR012W	-3.692	-4.0548	-5.702	-3.3771
YCR013C	-4.9262	-5.2027	-5.4972	-4.3728
YCR014C	0.90919	0.75739	-0.10339	-0.14052
YCR015C	-0.50052	-0.31365	-0.89357	-1.0143
YCR016W	-0.80683	0.45118	1.4789	1.436
YCR017C	0.6993	0.89133	1.0183	1.4607
YCR018C	0	0	0	0.61832
YCR019W	-0.25354	-0.4106	-1.143	-1.6392
YCR020C	-0.31841	-0.36742	-0.92688	-1.3016
YCR021C	0.087765	-0.38268	-0.67606	-1.0589
YCR022C	0	0	0	-0.095387
YCR023C	-0.70339	-1.2104	-1.5054	-0.68896
YCR024C	0.39512	-0.38915	-0.27035	0.22564
YCR025C	-0.13759	0.51182	0.039154	-0.088219
YCR026C	-1.695	-0.65446	-1.3877	-0.48871
YCR027C	-0.32073	-0.34501	-0.36367	-0.80209
YCR028C	1.5228	0.50757	0.63912	-0.4657
YCR030C	-2.2917	-2.1377	-2.6763	-1.5554
YCR031C	NaN	NaN	NaN	NaN
YCR032W	-1.2383	-0.77516	-1.5937	-0.92537
YCR033W	1.2467	1.3714	1.0778	0.56804
YCR034W	3.4515	3.1102	3.2653	3.15
YCR035C	1.4577	1.4417	1.0365	0.59117
YCR036W	-0.16972	-0.44262	-0.47209	-0.76879
YCR037C	-1.2235	-1.3702	-1.002	-0.72712
YCR038C	0.71141	0.72249	0.019026	-0.41085
YCR039C	-0.024153	0.11017	-0.038539	-0.24003
YCR040W	0.10261	0	0.14957	0.32774
YCR041W	-0.30329	-0.20482	0	-0.49606
YCR042C	-0.45083	-0.87704	-0.78231	-0.64617
YCR043C	3.1389	2.7231	1.1042	1.5743
YCR044C	-0.83368	0.074967	-0.47288	-0.61177
YCR045C	4.2351	4.7453	4.064	4.0453
YCR046C	1.4852	1.0179	0.39679	0.17239
YCR047C	1.195	1.151	1.1855	1.2961
YCR048W	0.087949	-0.18831	-0.51632	0.040123
YCR049C	-0.045351	0.28387	0	-0.35875
YCR050C	-0.14272	-0.28742	0.12473	-1.1749
YCR051W	1.2501	0.41574	0.31532	0.4382
YCR052W	-0.74172	-1.0579	-0.65227	-0.27079
YCR053W	-0.73764	-0.094671	0.84174	0.75752
YCR054C	2.024	1.844	2.1575	2.183
YCR057C	0.094453	0.087369	0.35426	1.1069
YCR059C	0	0.13235	0	0.057066
YCR060W	-0.35714	-0.1226	0.29422	0.66928
YCR061W	1.2653	-0.00051101	-0.42552	0.4951
YCR063W	0.91185	2.1699	2.5477	2.4802
YCR064C	0	1.036	1.8596	1.8592
YCR065W	0.76163	1.5503	1.939	2.0076
YCR066W	0.060806	0.16511	0.29084	-0.11783
YCR067C	1.8887	1.4674	1.1794	0.54038
YCR068W	-1.4359	-1.0575	-1.6031	-1.7457
YCR069W	-0.96793	-1.2483	-1.1223	-0.091009
YCR071C	-0.45935	-0.5106	-0.69161	-1.4504
YCR072C	-0.0039349	1.9826	2.0535	2.2855
YCR073C	-0.39565	-0.27341	0.19361	0.69486
YCR075C	-0.43066	-0.59717	-0.80116	-1.7748
YCR076C	0.50023	-0.13041	-0.12755	-0.26448
YCR077C	0.0815	-0.41359	0.04291	0.40153
YCR079W	-0.55265	-0.93494	-0.8618	-0.89856
YCR081W	-0.1224	-0.049013	-0.018108	-0.48511
YCR082W	1.0918	-0.0025779	-0.32994	-0.32149
YCR083W	0.14553	0.19972	-0.25636	-0.24832
YCR084C	0.35024	-0.34036	0.0044727	0.75856
YCR085W	0	0	0	0.35307
YCR086W	2.3112	2.3176	1.9279	1.7367
YCR087W	1.9333	2.3095	2.5779	2.4904
YCR088W	-1.784	-2.6481	-2.2766	-1.3449
YCR089W	0.92475	0.63885	0.56337	1.0095
YCR090C	0.14556	-0.20196	-0.28573	0.11951
YCR091W	-0.46196	-0.039489	-1.0247	-1.1694
YCR092C	-1.0864	-1.2716	-0.58878	0.35174
YCR093W	0.33074	0.060324	-0.17198	0.11711
YCR094W	0.68023	0.097871	-0.43134	-0.51871
YCR095C	-0.063954	-0.38714	-0.17001	-0.5832
YCR096C	0.46078	0.54692	-0.031743	-0.41609
YCR097wa	0.12885	0	0	0.24275
YCR098C	-0.38746	-0.42016	-0.35381	-1.5205
YCR099C	-0.68789	-0.056876	0	-0.43096
YCR100C	-0.012258	0.069467	-0.034414	-0.43929
YCR101C	0	0	0.24652	-0.62887
YCR102C	0.024531	-0.12645	-0.50369	-0.61005
YCR104W	1.4807	1.7113	1.2845	0.87943
YCR105W	0.7412	0.18578	-0.26713	-1.0678
YCR106W	-1.224	-1.3588	-1.6478	-1.3229
YCR107W	-0.27896	-0.77155	-1.1872	-0.49357
YDL001W	1.8082	1.7672	1.2194	1.0297
YDL002C	0.60644	0.69167	-0.038949	0.33254
YDL003W	-0.25301	-0.87221	0.066304	-0.55927
YDL004W	-3.0209	-3.12	-3.8102	-2.5765
YDL005C	-0.16244	-0.69755	-0.20806	-0.07238
YDL006W	1.1798	1.5834	0.99736	0.37249
YDL007W	0.23609	0.039262	-0.38194	-0.55275
YDL008W	4.1794	1.857	3.3151	2.4062
YDL009C	0.53775	-0.087588	-0.67624	-1.085
YDL010W	-0.023761	NaN	-1.4189	-1.9307
YDL011C	-0.29447	-0.72477	-0.96693	-1.5125
YDL012C	2.2498	2.4851	2.0829	1.5389
YDL013W	-0.042718	0.1758	0.20903	0.13936
YDL014W	-1.4356	2.4569	2.9466	2.7136
YDL015C	-1.6993	-0.7848	-1.1774	-0.5007
YDL016C	0	0	0	-0.34235
YDL017W	1.8609	1.0261	-0.066747	-0.10581
YDL018C	0.074162	-0.38001	-0.24493	-0.91577
YDL019C	-1.412	-1.7285	-1.5024	-0.94119
YDL020C	-2.0314	-2.5612	-3.3559	-3.5913
YDL021W	-1.1502	-1.2348	-1.9178	-1.8786
YDL022W	-0.97899	0.7913	-1.8697	-1.5125
YDL023C	-1.6596	-0.051821	-2.5738	-1.7803
YDL024C	1.0894	0.84069	1.5212	2.3462
YDL025C	-0.9962	-1.1034	-1.4507	-1.6335
YDL026W	-0.79465	-1.0897	-1.2887	-1.3353
YDL027C	-0.087455	-0.50901	-1.1045	-1.8361
YDL028C	3.7277	3.2854	2.3575	1.9433
YDL029W	-1.4051	-2.0404	-2.0582	-1.3971
YDL030W	1.9811	1.6882	1.2871	1.33
YDL031W	-0.54333	0.65466	1.25	1.625
YDL032W	-0.14835	-0.2989	-0.99176	-0.45241
YDL033C	-0.39518	-0.17052	-0.67625	-0.68992
YDL034W	0.1987	0.06877	-0.11123	0.034898
YDL035C	0.17286	0.18745	-0.050125	-0.3825
YDL036C	-0.1677	0.10335	0.32055	1.0885
YDL037C	-1.5165	0.95421	0.58644	1.348
YDL038C	1.3243	1.1535	1.0774	1.4856
YDL039C	0.20633	3.2799	3.2894	3.0623
YDL040C	-1.318	-1.2014	-1.0196	-0.41603
YDL041W	0.019451	0.10972	0.033763	-0.93226
YDL042C	-1.0389	-0.75562	-1.2737	-1.4023
YDL043C	-0.39566	-0.11229	0.075318	-0.7584
YDL044C	-0.65183	-0.92462	-0.27815	-0.24838
YDL045C	0.11846	-0.75758	-0.55048	-1.2111
YDL046W	-0.74837	-0.73304	-1.6402	-1.6232
YDL047W	-0.6166	-0.39735	-0.008911	-0.24292
YDL048C	-1.4633	-0.61761	-1.7104	0.25333
YDL049C	4.2941	3.4491	1.5627	3.0302
YDL050C	2.4062	3.0197	3.1077	2.4289
YDL051W	2.805	3.0811	2.4367	1.9871
YDL052C	-0.7337	-0.71474	0.054631	0.20692
YDL053C	0.080938	-0.39569	-0.76444	-0.74886
YDL054C	1.3623	0.79347	0.18675	-0.39871
YDL055C	1.6865	1.4073	1.2695	0.76535
YDL056W	0.14888	0.83192	-0.065584	-0.070974
YDL057W	0.89941	0.76368	0.59294	-0.15145
YDL058W	-1.4808	-1.2802	-1.7069	-1.044
YDL059C	0.035856	-0.92409	0.1601	0.25588
YDL060W	-0.7189	0.14637	1.4353	1.8127
YDL061C	-1.4329	-0.83785	1.6473	2.1723
YDL062W	0.040492	0.64079	0.39558	1.2701
YDL063C	-0.19449	0.49565	1.4551	1.1824
YDL064W	1.8237	1.7775	1.7994	1.444
YDL065C	2.3333	1.8721	1.3884	0.92468
YDL066W	-2.6868	-2.6659	-2.7204	-2.242
YDL067C	0.37654	-0.30351	-0.51749	-1.3202
YDL068W	-0.21948	-0.19505	-0.32139	-1.5411
YDL069C	0.050754	-0.17575	-0.14189	-1.0744
YDL070W	0.31937	0.7076	-0.20191	0.16329
YDL071C	0	0.45707	0	-0.24532
YDL072C	-1.8161	-1.8448	-1.859	-0.92069
YDL073W	0.62843	0.34245	0	1.0857
YDL074C	0.48674	0.30385	0.99196	0.98296
YDL075W	-2.2622	-0.78467	1.7131	1.9529
YDL076C	4.17	3.8107	3.225	3.1897
YDL077C	-0.21578	-0.18488	-0.38585	-0.34594
YDL078C	-1.6573	-1.843	-1.974	-0.79491
YDL079C	2.5263	2.1501	0.58395	-0.25649
YDL080C	1.8489	1.886	0.61928	0.86397
YDL081C	-1.6787	-0.16447	1.5964	1.6995
YDL082W	-3.6846	-0.8696	1.8305	1.9864
YDL083C	-2.779	-0.68632	1.6267	2.1429
YDL084W	-0.33353	-0.30206	0.49946	0.77493
YDL085W	-1.6706	-2.0823	-1.9188	-0.3137
YDL086W	-3.1954	-3.2569	-3.8789	-2.5493
YDL087C	0.43995	0.47846	0.11585	-0.29081
YDL088C	1.6551	1.605	1.0897	0.85608
YDL089W	1.9512	1.3193	0.61596	0.41176
YDL090C	0.4288	-0.22435	-0.33048	-0.72017
YDL091C	-0.81019	-1.4773	-0.26786	-1.6969
YDL092W	-0.5241	-0.16125	0.50357	0.74477
YDL093W	0.064811	-0.71702	0	-0.49788
YDL094C	-1.1197	-0.85204	-1.1035	-0.89383
YDL095W	-1.0486	-1.4102	-1.1587	-0.97372
YDL096C	-1.665	-1.6859	-2.1269	-1.2981
YDL097C	-0.40232	-1.7608	-1.4029	-2.0072
YDL098C	0.67765	0.69001	0.86574	0.40465
YDL099W	-1.4716	-1.1979	0.1367	0.36832
YDL100C	-0.51518	-1.0041	-1.1456	-1.1402
YDL101C	-0.7683	-0.62899	-0.83645	-1.7096
YDL102W	0.12325	0.38685	0.046346	-0.12955
YDL103C	2.8445	2.2163	1.4697	0.92339
YDL104C	-1.3234	-0.93565	-1.4251	-1.5436
YDL105W	-0.0028037	0.12106	-0.18119	-1.1961
YDL106C	1.0368	-0.26139	-0.7742	-0.88092
YDL107W	1.3786	0.98027	0.58445	-0.011159
YDL108W	0.66497	0.85516	0.63881	0.24248
YDL109C	0.96267	0.27977	0.10627	0.3366
YDL110C	0.29881	-0.17981	-0.94997	-0.99752
YDL111C	-0.40844	1.5754	1.3664	0.72638
YDL112W	-0.078537	0.26155	0.062292	-0.20472
YDL113C	0.099245	-0.28322	0.26524	0.014225
YDL114W	4.9484	5.6489	4.8387	4.3414
YDL115C	2.7452	2.1061	1.1289	0.17982
YDL116W	-0.92283	-0.686	-0.45803	-0.040072
YDL117W	-0.68444	-0.33035	-0.94573	-0.8689
YDL118W	0	0	0	-0.2484
YDL119C	0	0	0	0.31815
YDL120W	0.55248	0.49405	0.79317	0.38455
YDL121C	0	0	0	-0.062873
YDL122W	2.2178	3.5276	2.5714	2.2745
YDL123W	-0.36789	-0.62792	0.20128	0.50015
YDL124W	-0.059188	-0.45123	0.022126	0.3984
YDL125C	0.29203	0.072254	-1.2331	-1.0524
YDL126C	-1.4293	-2.1701	-3.2795	-2.6018
YDL127W	-0.59264	0.10697	-0.31899	-1.1637
YDL128W	-0.97477	-0.84653	-0.061683	0.47027
YDL129W	-0.048486	-0.3406	0.80245	1.258
YDL130W	-2.8127	-0.53093	2.1434	2.3167
YDL131W	-1.5219	-1.7029	0.21245	1.1394
YDL132W	-0.58304	-0.79063	-1.0234	-0.82035
YDL133W	-0.37006	-0.50914	-0.18941	0.13661
YDL134C	-1.0925	-0.91858	-0.8703	-0.33271
YDL135C	-1.6635	-1.6632	-1.4845	-0.61247
YDL136W	-1.9667	-0.0078931	2.2158	2.5532
YDL137W	0.1218	-0.016243	-0.37877	-0.38884
YDL138W	0.55956	0.058843	0.11553	0.34453
YDL139C	-1.1123	-0.81599	-0.27996	0.39609
YDL140C	-0.49425	-0.90203	0.15894	0.17721
YDL141W	-0.98069	-0.45202	-0.62537	0.0086836
YDL142C	-1.2958	-1.6947	-0.7612	-0.59754
YDL143W	-0.60006	-0.54782	0.48899	0.47729
YDL144C	-2.1749	-2.3686	-2.4355	-1.9602
YDL145C	-2.7621	-2.2517	-1.635	-0.57124
YDL146W	1.0538	0.18169	0.23421	-0.12703
YDL147W	0.33563	-0.50869	-1.8421	-1.9552
YDL148C	-1.7164	-0.48498	0.46388	0.94495
YDL149W	-1.09	-1.3975	-1.2123	-0.56018
YDL150W	-0.38006	0.31515	1.9203	1.624
YDL151C	-0.16873	0.19974	1.4314	1.4994
YDL152W	-0.10658	-0.18364	-0.30113	0.21282
YDL153C	-1.6868	-0.49047	0.60277	1.0593
YDL154W	2.1537	2.1336	1.8708	1.5284
YDL155W	3.6216	3.7683	2.7686	2.4543
YDL156W	-0.17892	0.0345	-0.36919	0.065641
YDL157C	1.2192	1.0303	1.3632	1.1831
YDL158C	-0.062039	-0.48211	-0.1725	-0.061216
YDL159W	-0.44521	-0.33458	-0.57554	-0.33886
YDL160C	-0.30503	-0.95034	-1.5031	-1.1437
YDL161W	-0.8642	-1.7929	-1.9728	-0.95652
YDL162C	0	0	0	-0.077525
YDL163W	0	0	0.16034	-0.68955
YDL164C	-0.50858	-0.35448	-0.28196	-0.57079
YDL165W	1.8302	1.7415	1.1368	0.91649
YDL166C	0	0	0.78849	0.98454
YDL167C	0	0.16985	1.6896	2.1372
YDL168W	-0.059964	0.12769	0.67524	1.0833
YDL169C	0.46076	0.18284	0.0053642	0.12813
YDL170W	0.50026	1.1606	1.3559	0.80988
YDL171C	0.12172	-0.49627	-0.26404	-0.3969
YDL172C	-0.034292	-0.17931	-0.20924	0.2508
YDL173W	-0.63359	-0.57744	-0.31369	0.20715
YDL174C	-3.2467	-4.3203	-4.665	-4.5084
YDL175C	-0.40355	0.28699	-0.026397	0.29755
YDL176W	1.5297	0.5269	0.18274	0.074557
YDL177C	1.7063	1.3515	1.8173	1.6311
YDL178W	-0.59319	-1.4882	-1.9485	-1.5696
YDL179W	0.030419	-0.14159	-0.23245	-0.90263
YDL180W	0.87967	0.05715	-0.73667	-0.73622
YDL181W	-0.70259	-1.2259	-2.1075	-2.1127
YDL182W	-1.6003	-1.4851	-0.96695	0.5102
YDL183C	-0.58402	-0.45744	-0.97482	-0.37061
YDL184C	-1.9457	-2.7015	-0.6876	0.55117
YDL185W	-1.9339	-1.1136	-0.84611	0.13211
YDL186W	5.644	4.3036	3.3071	1.4496
YDL187C	4.2185	3.6377	2.7075	2.3738
YDL188C	-0.43165	-0.50889	-0.78208	-0.7033
YDL189W	-0.67466	-0.37398	-0.30706	0.34427
YDL190C	-1.327	-0.97464	0.64342	0.89962
YDL191W	-2.2204	0.057795	2.2028	1.7975
YDL192W	0.48079	-0.16476	0.043765	0.11521
YDL193W	1.1712	-0.14911	-1.087	-1.1679
YDL194W	-1.0636	-1.9517	-2.1025	-1.8015
YDL195W	-2.0491	-2.4193	-2.1929	-1.2671
YDL196W	0.027849	0	0.17573	-0.64367
YDL197C	-0.63991	-0.86246	-1.2407	-0.8328
YDL198C	-0.20761	-0.37915	0.40055	-0.08216
YDL199C	-0.57679	-1.0486	-2.1457	-1.7615
YDL200C	-0.44629	-0.77536	-1.0333	-1.1094
YDL201W	1.7256	2.0021	2.8082	2.5192
YDL202W	0.45882	0.39665	0.60143	0.18965
YDL203C	0.27646	0.36976	-0.21813	0.7736
YDL204W	-2.0451	-2.5556	-1.001	0.35986
YDL205C	-1.1795	-0.6844	-0.78435	-0.12916
YDL206W	-0.20763	-0.95332	-0.65581	-1.1203
YDL207W	-0.80985	0.15712	-0.1736	0.15262
YDL208W	0.44796	2.7796	3.7307	3.382
YDL209C	-0.055751	1.0866	1.6052	1.6495
YDL210W	0.1112	0.15864	0	-0.29549
YDL211C	-0.042658	-0.093741	0.050642	-0.082241
YDL212W	-0.94741	-0.93835	-0.6675	-0.075328
YDL213C	-0.069621	0.25467	1.5934	1.501
YDL214C	2.1968	1.4707	1.1828	1.0278
YDL215C	-0.75171	-1.1661	-2.1346	-1.3645
YDL216C	-0.26514	-0.55135	-1.816	-1.274
YDL217C	0.2265	0.88836	0.21884	0.60339
YDL218W	0.94349	0.69627	2.8789	4.993
YDL219W	-0.082033	-0.076692	0.053995	0.16141
YDL220C	-0.75957	-0.37314	-0.77028	-0.83203
YDL221W	-1.6392	-1.4774	-0.97507	0.68218
YDL222C	-2.235	-1.9749	-0.89459	1.107
YDL223C	-2.6883	-2.354	-2.247	-0.21448
YDL224C	0.8841	0.65441	-0.020254	0.24861
YDL225W	0.15154	0.34205	0.14043	0.0074158
YDL226C	1.8756	0.98023	0.87358	0.62839
YDL227C	0.74016	1.3691	2.055	2.3591
YDL228C	0.91331	0.41291	0	-0.060959
YDL229W	0.79035	0.51393	0.13241	0.48536
YDL230W	1.9234	1.1731	1.0547	0.56429
YDL231C	-0.5512	-0.35111	-0.26484	0.21613
YDL232W	0	0.17694	0.11689	-0.24757
YDL233W	-0.37813	-0.81794	-1.4669	-1.2908
YDL234C	-3.1938	-4.5008	-4.6867	-3.5829
YDL235C	2.9305	2.5423	2.8088	2.4312
YDL236W	2.0224	1.9345	2.0449	1.3499
YDL237W	-0.15302	-0.43066	-0.4585	-0.5011
YDL238C	-0.77163	-1.4201	-1.0491	-0.73727
YDL239C	5.3071	5.4499	4.5278	4.3978
YDL240W	-0.48528	0.020617	-0.29987	0.040151
YDL241W	2.5046	2.0477	1.2892	1.6276
YDL242W	0	0	0	-0.62393
YDL243C	-0.64353	-0.45753	-0.013185	0.24236
YDL244W	-0.47071	-1.433	-0.68308	-1.7628
YDL245C	0.9428	0.27469	-0.10968	0.34585
YDL246C	1.536	1.2517	0.90777	0.70596
YDL247W	3.4404	2.8195	1.7688	1.6866
YDL248W	-0.44876	-1.0444	-1.4929	-1.4295
YDR001C	-1.6463	-0.80378	-2.0839	-1.993
YDR002W	1.7548	2.527	2.5559	1.5761
YDR003W	-0.82779	-0.38556	-0.79005	-0.59891
YDR004W	0.20945	-0.58642	0.16644	0.58375
YDR005C	-0.017073	-0.95037	-1.1724	-0.70568
YDR006C	-2.591	-0.54789	-1.1515	-0.98948
YDR007W	-1.8248	-1.4845	-1.4203	-1.138
YDR008C	-1.6933	-0.40797	-0.68031	-0.51845
YDR009W	-0.49512	-0.56268	-0.60371	-2.3415
YDR010C	0	0.11275	0	-0.60039
YDR011W	-0.7916	-1.6471	-0.96289	-0.90913
YDR012W	-2.6406	-0.9185	0.26965	0.70363
YDR013W	0	0	0	0.09938
YDR014W	-0.32037	-0.29125	-0.79974	-1.098
YDR015C	2.1682	2.0174	0	-0.34404
YDR016C	0	0	0	0.015266
YDR017C	-0.16357	-0.38697	-0.31324	-0.2734
YDR018C	0.84756	-0.5844	-1.3857	-2.4509
YDR019C	-1.5713	-2.5461	-3.8542	-1.1036
YDR020C	0.008566	0.064947	-0.37674	-0.10673
YDR021W	0.29732	0.71968	2.2422	1.9344
YDR022C	-0.74375	-0.60752	-0.93915	-0.0045424
YDR023W	-1.9313	-0.96357	0.58313	0.45029
YDR024W	0	0	0	-0.34604
YDR025W	-2.6596	-0.48782	2.0687	2.1018
YDR026C	-0.3072	-0.42912	-0.52309	0.45053
YDR027C	-0.69381	-0.95095	-1.4576	-1.2722
YDR028C	-0.81979	-1.4336	-1.8969	-1.4765
YDR029W	-1.193	-1.343	-1.5319	-1.3703
YDR030C	-0.6712	-0.37471	-0.62328	-0.81274
YDR031W	-1.0686	-0.98038	-1.2348	-1.2223
YDR032C	-1.7684	-2.3936	-1.1496	-0.71868
YDR033W	-4.5662	-4.2727	-4.9167	-4.0781
YDR034C	-0.83391	-0.96289	0.69105	0.50526
YDR035W	-0.84531	-0.19987	1.1564	0.82652
YDR036C	-0.21219	-0.96609	-1.2609	-1.3316
YDR037W	-1.6293	1.649	1.3018	1.3548
YDR038C	-1.7813	-1.2867	-1.9154	-1.5942
YDR039C	-0.059996	0.73539	0.25229	0.52289
YDR040C	-1.7764	-1.6561	-1.7849	-1.6175
YDR041W	1.2938	1.5504	1.3302	0.79529
YDR042C	6.1938	6.8611	6.6381	6.0348
YDR043C	-1.6577	-0.70322	0.56349	0.64573
YDR044W	-0.20116	-0.61696	-0.49148	-0.36024
YDR045C	-0.726	0.1545	0.54421	0.56479
YDR046C	-1.6288	-1.7538	-1.9179	-1.1237
YDR047W	-0.18731	-0.56495	-0.59862	-0.22517
YDR048C	0.048929	0	0	-0.32152
YDR049W	-0.85812	-0.48075	-0.78061	-0.48946
YDR050C	-1.5711	-1.1638	-0.66616	-1.6108
YDR051C	-1.9287	-1.9633	-1.8997	-1.8717
YDR052C	0.99693	0.64367	-0.14966	-0.28976
YDR053W	-0.090585	-0.22884	-0.034687	-0.89918
YDR054C	0.3636	0.31478	-0.54689	-0.5332
YDR055W	-3.0081	-3.2646	-3.2995	-4.4064
YDR056C	-1.3029	-1.3387	-1.3853	-1.3928
YDR057W	-1.6423	-1.2501	-1.4265	-1.5327
YDR058C	1.08	0.74892	1.2548	1.6814
YDR059C	3.3491	2.6217	2.0833	0.90456
YDR060W	0.13916	0.14775	1.0772	1.613
YDR061W	-0.28585	-0.97657	-1.322	-1.9147
YDR062W	-0.33613	-0.84798	-1.0402	-0.58781
YDR063W	-0.73888	-0.13939	-1.2011	-0.8963
YDR064W	-0.91342	0.83904	1.9479	2.2754
YDR065W	3.5016	2.865	2.3801	1.5657
YDR066C	2.8047	2.1712	1.3459	0.48403
YDR067C	0.64222	0.69852	0.065316	0.14564
YDR068W	0.95638	0.47631	-0.30453	-0.20836
YDR069C	-2.093	-1.992	-2.3532	-1.2407
YDR070C	-0.99356	-1.5434	-0.64973	1.01
YDR071C	-0.75206	-0.71096	-0.7669	-0.35677
YDR072C	-0.24697	0.89635	0.36026	0.25966
YDR073W	-0.19413	0.23488	-0.26444	-0.68114
YDR074W	-4.7393	-4.9743	-4.1064	-1.6521
YDR075W	0.28777	2.325	1.6271	1.687
YDR076W	-0.36274	-0.36727	-0.4865	-0.20077
YDR077W	-0.27681	-0.79501	-2.7295	-2.9997
YDR078C	-0.073665	-0.00077374	0.098611	-0.50707
YDR079W	-0.69802	-0.4679	-0.87256	-1.0361
YDR080W	-0.083532	0	0.018608	-0.66821
YDR081C	0.814	0.69283	0.81055	0.88278
YDR082W	1.7308	0.6717	1.3328	0.69063
YDR083W	-0.61232	0.55745	2.5716	2.4939
YDR084C	-0.87564	-1.1405	-0.86224	-0.65131
YDR085C	0.19301	0.13644	-1.4311	-1.2896
YDR086C	0.60927	0.57636	1.011	0.98174
YDR087C	1.0593	2.3239	2.7794	2.3142
YDR088C	-0.05876	0.2645	0.16561	-0.49241
YDR089W	2.6316	2.5722	1.3697	1.0584
YDR090C	-0.08924	-0.93297	-0.70524	-0.87435
YDR091C	-1.9773	-0.73639	0.30749	1.3943
YDR092W	0.40746	0.62417	0.1118	0.21103
YDR093W	0	0	0	-0.19097
YDR094W	0.3056	0.097084	0.80884	0.59915
YDR095C	0	0	0	-0.13244
YDR096W	2.4005	2.1918	1.9293	1.741
YDR097C	-0.63042	0.95242	-0.67318	-0.31273
YDR098C	-0.91855	-1.0694	-0.083202	0.22836
YDR099W	-0.0097609	-0.26917	-1.4629	-1.0767
YDR100W	-0.049819	-0.59836	-0.86735	-0.86385
YDR101C	0.33092	1.1895	2.5255	2.4179
YDR102C	0.35323	0.077652	-0.43237	-1.1665
YDR103W	2.4204	2.1107	1.1052	1.0176
YDR104C	2.3553	2.129	1.0353	1.1
YDR105C	1.2618	0.12128	-0.83913	-1.4195
YDR106W	2.4119	2.0709	0.64389	0.025467
YDR107C	0.14229	-0.072606	0.041503	-0.044508
YDR108W	0.64504	0	-0.046907	-0.076014
YDR109C	0.43291	0.18022	-0.65545	-0.40051
YDR110W	0.42046	0.38489	NaN	1.192
YDR111C	-0.52004	-1.3001	-1.9933	-1.7742
YDR112W	-0.46931	-0.36523	-0.8452	-0.56463
YDR113C	4.6554	4.0296	3.6227	2.2448
YDR114C	0.57186	0.41503	0	-0.11133
YDR115W	1.6232	1.6985	1.4919	0.95823
YDR116C	-0.00043281	0.071679	-0.35332	-0.37129
YDR117C	2.6972	2.1209	1.6236	1.0943
YDR118W	4.0473	2.712	2.8313	2.0886
YDR119W	-0.17152	-0.26393	0.68968	1.6436
YDR120C	-0.9268	-0.11075	0.72212	0.95394
YDR121W	0.94153	0.63333	1.0473	0.68103
YDR122W	-0.89447	-1.535	-0.70265	-0.059629
YDR123C	-0.37268	-0.028671	0.18208	0.70434
YDR124W	-0.47025	-0.41686	-0.58222	-0.10824
YDR125C	-2.4813	-2.6406	-3.1829	-2.9355
YDR126W	0.13653	0	0.42246	0.40559
YDR127W	-2.4092	-1.6799	-1.5998	-0.16602
YDR128W	-2.0677	-2.2663	-0.79966	-0.2986
YDR129C	-2.8936	-3.0304	-2.8108	-1.7829
YDR130C	1.1691	0.032777	-0.13681	-0.48107
YDR131C	-0.1316	0.15291	-0.066191	0.25467
YDR132C	1.5174	1.4177	0.93499	0.41938
YDR133C	3.7819	3.7614	3.5612	3.0359
YDR134C	3.197	2.9873	2.9046	2.6179
YDR135C	0.51665	0.27032	0.88817	0.94415
YDR136C	0	0.41237	0	0.019964
YDR137W	-0.95806	-1.1184	-1.4198	-1.2931
YDR138W	-0.05939	0.076233	0.16658	-0.13034
YDR139C	0.082627	0.12025	0.044862	0.38731
YDR140W	0.4542	0.31825	0.48934	0.55265
YDR141C	-0.81576	-0.40803	-0.81069	-0.7458
YDR142C	1.0125	0.47984	0.2707	-0.3661
YDR143C	0.59366	0.86619	0.76758	0.98976
YDR144C	1.0556	0.56707	0.72052	1.9335
YDR145W	-0.76679	NaN	-1.1798	-0.43469
YDR146C	-0.27858	-0.43049	-0.35675	-0.65308
YDR147W	2.3282	2.1818	0.6728	0.31957
YDR148C	0.29018	0.048879	-0.94624	-1.3374
YDR149C	-2.4028	-2.6053	-1.9663	-2.5975
YDR150W	-0.18079	-0.64752	-0.84812	-1.1289
YDR151C	-0.94202	-0.46459	-0.62867	-1.41
YDR152W	-1.1257	0.68676	0.64612	0.50842
YDR153C	-1.4678	-0.64587	-0.69078	-0.64495
YDR154C	-2.0451	-1.8764	-1.2881	-0.10052
YDR155C	-2.0075	-2.1314	-0.903	0.048473
YDR156W	0	1.0855	1.6872	1.6497
YDR157W	0	0	0.23871	0.48339
YDR158W	-0.7122	-0.79533	1.5403	1.0735
YDR159W	0	0.25684	0.42217	0.49157
YDR160W	1.242	0.7989	0.3477	0.077493
YDR161W	0.09537	0.17584	1.4339	0.88689
YDR162C	0.80584	-0.31865	-0.37471	-0.44432
YDR163W	1.4263	1.1676	1.4503	0.97198
YDR164C	-1.164	-1.003	-1.4059	-0.79913
YDR165W	-0.15294	0.9845	1.9671	2.4728
YDR166C	0.29568	-0.18599	-0.50245	-0.63655
YDR167W	0.073246	-0.51728	0.29628	0.13834
YDR168W	1.5951	0.97797	-0.54944	-0.72812
YDR169C	-0.30835	-0.69175	-1.459	-1.3343
YDR170C	0	0	0	-0.55904
YDR171W	-2.3894	-3.8659	-5.9656	-4.1391
YDR172W	-0.50414	-0.18135	0.031973	0.30022
YDR173C	1.7581	1.3741	0.61914	0.073274
YDR174W	-0.52791	-0.76437	-0.48368	-0.35341
YDR175C	0.6749	0.37823	0.039177	-0.090726
YDR176W	0.51483	0.17837	-0.23089	0.18096
YDR177W	3.0848	3.4219	2.9737	2.3671
YDR178W	-0.38637	-1.3073	-3.03	-3.0883
YDR179C	1.4744	1.5709	1.0038	0.46746
YDR180W	-0.59808	-0.90526	-0.92093	-1.503
YDR181C	0.42678	-0.36844	0	-0.84795
YDR182W	0.56668	0.62593	0.76765	0.85599
YDR183W	3.486	2.6093	0	1.4309
YDR184C	-0.36895	0.21196	1.6821	1.8287
YDR185C	0.13515	0.17207	0	-0.71258
YDR186C	-0.90382	0.64851	-0.52822	-0.68981
YDR187C	-1.5666	-1.2697	-1.5468	-0.31224
YDR188W	-1.7284	-0.58909	-0.2649	0.049382
YDR189W	0.57872	-0.083052	-0.25889	-0.28021
YDR190C	-0.26241	0.63844	1.0426	0.75766
YDR191W	3.2609	2.7672	2.1	1.4507
YDR192C	-0.02515	-0.16394	-0.20886	0.1461
YDR193W	0.070219	0	0	0.10317
YDR194C	-0.70639	0.15612	0.36103	0.6097
YDR195W	0.42863	0.99174	0.82219	0.9078
YDR196C	3.2477	2.9725	1.827	1.2711
YDR197W	1.4354	0.4895	0.1628	-0.2101
YDR198C	0.04219	-0.084595	-0.07866	0.0092378
YDR199W	0.95325	-0.17686	-0.11689	-0.41449
YDR200C	1.3772	1.0175	0.72131	0.15867
YDR201W	2.0978	1.7305	0.85331	0.10557
YDR202C	1.4235	0.42251	-0.1393	-0.36103
YDR203W	1.0773	0.0090061	0.13301	-0.12459
YDR204W	1.5912	1.2101	0.14374	-0.17002
YDR205W	-0.073658	-0.030509	0.1169	-0.74936
YDR206W	-0.3536	-0.14923	-0.31183	0.12064
YDR207C	1.2179	0.89904	-0.017449	-0.11018
YDR208W	0.84708	0.99167	0.48557	0.4129
YDR209C	-0.022278	-0.43085	-0.62359	-0.79512
YDR210W	-0.57123	-0.30376	-0.6124	-0.44114
YDR211W	-1.5206	-0.45973	-0.23523	-0.21943
YDR212W	-1.4662	-1.1704	-0.35906	0.059703
YDR213W	-0.59224	-0.84456	-0.88024	-0.20961
YDR214W	-2.2442	-1.7856	-2.8969	-2.1716
YDR215C	0.47736	-0.031244	-1.7136	-0.77619
YDR216W	-0.86174	-1.3048	-1.6894	-1.2527
YDR217C	0.080868	0.22936	-0.011266	0.57805
YDR218C	4.2485	5.674	5.4407	4.7223
YDR219C	2.9751	2.7743	1.8666	1.5802
YDR220C	0.95197	0.60842	0.22867	0.28071
YDR221W	-1.0333	-0.83454	-1.2165	-1.1004
YDR222W	1.4102	1.1145	0.91321	0.79892
YDR223W	-0.15168	-0.41234	-0.62002	0.27279
YDR224C	-0.031875	-0.33258	-0.45815	-0.49545
YDR225W	0.54491	-0.24202	-0.19713	-0.45323
YDR226W	-2.3207	-2.5699	-1.9555	-0.81654
YDR227W	0.97716	0.78217	-0.032435	-0.11354
YDR228C	0.32235	0.35987	-0.24921	0.0235
YDR229W	1.8723	2.3584	1.7795	1.4533
YDR230W	1.1706	0.79554	0.37367	-0.16544
YDR231C	-1.1508	-1.5075	-0.77832	-2.3929
YDR232W	1.0831	0.80259	0.56293	0.38853
YDR233C	-1.5208	-1.6508	-0.53842	0.13111
YDR234W	2.0668	2.2225	2.354	2.5707
YDR235W	0.8935	-0.42293	-0.49814	-0.50963
YDR236C	-0.13286	-0.24914	-0.070969	-0.0036307
YDR237W	-0.5004	-1.0814	-1.0826	-1.4794
YDR238c	-1.1088	-1.45	-1.6902	-0.93364
YDR239C	0.27853	-0.056911	-0.086018	0.034853
YDR240C	0.039908	0	0.78069	1.1002
YDR241W	0	0	0	-0.25343
YDR242w	-0.67882	-0.64285	-0.53135	-0.39384
YDR243c	0	0	0	0
YDR244w	0.63937	0.45847	0.20351	0.16089
YDR245w	0.99051	0.55337	1.4909	1.0319
YDR246W	-0.97975	-1.9637	-2.0997	-2.304
YDR247W	1.2159	0.84961	0.71854	0.47828
YDR248C	0.22293	0.31703	0	0.15501
YDR249C	0.59127	1.058	0.70596	0.34894
YDR250C	0.54841	0	0.17135	-0.7272
YDR251W	1.3523	1.4051	0.69198	-0.099548
YDR252W	-0.24221	-0.0809	-0.21225	-1.8957
YDR253C	0	0	0	0
YDR254W	-0.63798	-1.0485	-1.4613	-1.0087
YDR255C	0.19092	-0.17594	-0.49488	-1.15
YDR256C	-1.8647	-3.0073	-2.941	-2.076
YDR257C	-0.47978	-0.16046	0.0077408	0.45114
YDR258C	-3.0843	-3.5091	-5.1432	-3.332
YDR259C	0.9161	0.83142	0.30011	-0.26617
YDR260C	4.3674	3.9897	3.2816	2.4117
YDR261C	1.3692	1.3085	1.0621	0.10026
YDR262W	-1.6686	-1.5149	-1.9323	-1.4874
YDR263C	4.5254	3.6536	2.3516	2.2134
YDR264C	3.4076	3.8288	3.0294	2.3478
YDR265W	0.22225	-0.3977	-0.1601	-0.020621
YDR266C	-0.047051	0.53373	1.138	1.1064
YDR267C	-0.0013056	-0.29946	-0.080173	-0.19746
YDR268W	0.79679	0.18857	0.24903	-0.029613
YDR269C	0.42966	0.11445	0.067647	0.0656
YDR270W	1.91	1.7843	1.1184	0.83558
YDR271C	3.7844	2.7908	1.3426	1.457
YDR272W	0.52866	0.42259	-0.46377	-0.35223
YDR273W	5.9071	6.2998	5.3544	4.5909
YDR274C	-0.17032	-0.17922	-0.2526	-0.96939
YDR275W	2.0004	1.6768	1.2021	0.36831
YDR276C	2.1987	1.5622	1.1194	0.80881
YDR277C	0.22063	1.6711	1.1548	1.1235
YDR278C	0.1576	0	0	0.047034
YDR279W	1.2754	0.93415	0.31999	0.028109
YDR280W	1.07	1.7139	2.4563	2.2078
YDR281C	4.7094	3.9382	3.0006	2.3295
YDR282C	0.85262	0.31473	-0.39737	-1.0378
YDR283C	-0.33373	0.82146	-0.023802	-0.23775
YDR284C	-0.10813	-0.44552	-0.11344	0.5757
YDR285W	3.0101	1.5168	0.062948	0.22666
YDR286C	0	0	0	0.28763
YDR287W	0.46131	0.034917	-0.23413	-0.26336
YDR288W	-0.56705	-0.20502	0.11411	0.27805
YDR289C	0.4626	0.037476	0.27943	0.048042
YDR290W	0.13141	-0.12008	-0.24275	0.11933
YDR291W	0.31077	0.034506	-0.15499	-0.37179
YDR292C	-0.028879	-0.4924	-0.18982	-0.12495
YDR293C	-1.5203	-1.9055	-1.4013	-1.2375
YDR294C	-2.2778	-2.6327	-3.0198	-1.9818
YDR295C	1.2899	1.1118	1.1272	0.54942
YDR296W	0.37615	1.1867	0.43538	0.68494
YDR297W	0.4735	1.4853	1.0595	0.96313
YDR298C	-3.123	-3.08	-4.3094	-3.2829
YDR299W	-0.18833	1.389	1.6277	1.0854
YDR300C	-0.44192	-0.42625	-0.11321	-0.12706
YDR301W	0.070959	-0.39343	-0.66509	-0.51485
YDR302W	1.4656	1.3638	1.5817	0.6996
YDR303C	1.7773	0.74545	1.0586	1.0924
YDR304C	-0.87629	-1.3881	-1.8479	-1.6092
YDR305C	1.7289	1.3313	0.95029	0.12419
YDR306C	-0.63885	-0.93388	-1.3429	-0.48372
YDR307W	-0.3358	-0.42034	-0.86839	-0.86131
YDR308C	0.63148	0.098008	0.083357	0.83415
YDR309C	0.94422	0.81121	0.46428	0.02874
YDR310C	-0.53363	-0.052551	0.75544	1.1069
YDR311W	1.8906	1.0087	1.1207	1.0795
YDR312W	-0.018039	1.0144	1.8948	1.5743
YDR313C	0.003544	-0.9856	-2.2378	-2.0634
YDR314C	-0.39729	-0.94232	-1.1927	-0.86018
YDR315C	1.0179	0.61338	0.23018	0.25441
YDR316W	-0.24866	-0.61333	-0.90305	-0.73392
YDR317W	6.2801	6.4413	4.11	5.0825
YDR318W	-0.36514	0.284	-0.25378	-0.30343
YDR319C	0.056864	-0.21456	-0.71074	-0.88317
YDR320C	-1.3191	-1.2835	-1.8078	-1.1968
YDR321W	3.1795	2.8962	2.8468	2.5594
YDR322W	0.35498	-0.13102	-0.26916	-0.93917
YDR323C	1.09	-0.11994	0.024996	-0.75602
YDR324C	0.93808	1.6524	1.836	2.2471
YDR325W	3.7723	3.862	3.5488	3.0958
YDR326C	3.0149	3.2974	2.4358	2.3953
YDR327W	1.5014	0.49597	0.29604	-0.43229
YDR328C	0.75227	0.30245	-0.1544	-0.42905
YDR329C	0.56875	-0.098595	-0.082533	-0.023165
YDR330W	0.072954	0.11597	0.1464	0.22837
YDR331W	2.7358	2.0165	1.7845	1.1242
YDR332W	-1.0789	-0.93264	-1.0844	-0.57134
YDR333C	1.5414	0.62801	0.7199	0.73128
YDR334W	-0.20026	-0.32751	-0.36838	0.018654
YDR335W	-1.1777	-1.7877	-1.6514	-1.4192
YDR336W	-0.28614	0.11974	-0.3613	-0.46845
YDR337W	-0.7696	-1.1289	-0.45751	-0.76524
YDR338C	0.41655	0.051508	0.022572	-0.2153
YDR339C	0.50701	0.94895	1.8522	1.7606
YDR340W	0.010982	-0.19549	-0.4379	-0.52601
YDR341C	-1.7887	-1.1094	0.90924	0.68959
YDR342C	-2.8583	-2.3226	-1.9646	-1.8238
YDR343C	-3.0345	-2.3098	-2.0306	-2.3434
YDR344C	0	0.066158	0	-0.16909
YDR345C	-2.5381	0.002811	1.2526	0.86293
YDR346C	1.0336	1.5198	1.6868	1.3936
YDR347W	0.90151	1.0135	0.8106	1.2158
YDR348C	0.17542	0	0.40069	0.56395
YDR349C	0.58622	0.637	0.38606	0.56275
YDR350C	0.0029364	0.093942	0.071538	-0.87718
YDR351W	0.15448	0	0	-0.11781
YDR352W	0.14533	0	0	-0.39691
YDR353W	-1.9595	-2.1333	-1.4328	-1.5544
YDR354W	-0.17534	0.067799	0.64032	0.82682
YDR355C	0.37557	0.11774	-0.11869	0.027949
YDR356W	1.4318	1.4025	0.59386	0.65923
YDR357C	2.0359	1.7939	1.1729	1.8268
YDR358W	-0.084247	-0.47184	-1.4639	-1.6409
YDR359C	1.5437	1.7394	1.205	0.97167
YDR360W	0.63042	1.3871	0.18048	0.56738
YDR361C	0.55841	0.57151	1.5548	2.4002
YDR362C	1.9206	1.4249	0.80347	0.83195
YDR363W	-0.78536	-0.86379	-0.83208	-0.27424
YDR364C	0.92395	0.93254	0.9461	0.96497
YDR365C	-0.78099	1.2341	2.1385	2.0125
YDR366C	0.33607	0.40639	-0.21738	0.048419
YDR367W	0.86034	0.64303	0.59836	0.57793
YDR368W	-1.9773	-2.2021	-2.4758	-1.1026
YDR369C	0.60737	0.21031	-0.3404	-0.34614
YDR370C	1.5142	1.7849	1.8468	2.5885
YDR371W	5.4868	6.273	5.9196	5.4621
YDR372C	-0.14421	0.92194	0.90968	0.84971
YDR373W	0.80152	0.82	0.82858	1.0228
YDR374C	5.5039	4.7712	4.4422	3.579
YDR375C	0.74932	0.17957	0.12599	0.022018
YDR376W	-0.89349	-1.0663	-1.3856	-1.1133
YDR377W	-1.3274	-1.8426	-2.399	-2.0097
YDR378C	1.2965	1.3827	1.48	0.97591
YDR379W	0.0044889	-0.1091	-0.057252	-0.27243
YDR380W	0.17323	-0.26691	-0.7751	-0.70577
YDR381W	1.6991	1.8565	1.141	0.98248
YDR382W	-2.9165	-0.28678	2.0478	2.0873
YDR383C	0.93711	1.2303	0.75334	0.89066
YDR384C	-2.7951	-3.002	-2.6261	-2.0222
YDR385W	-1.1541	-0.73645	0.29544	-0.13375
YDR386W	-0.17407	-0.095525	-0.028937	-0.46686
YDR387C	-1.1045	-1.085	-0.67849	-0.14621
YDR388W	-2.1352	-1.9517	-1.5143	-1.146
YDR389W	0.30909	0.32019	0.4187	0.81677
YDR390C	0.051488	-0.47721	-0.22918	-0.070051
YDR391C	-1.0699	-1.4161	-1.7593	-1.8627
YDR392W	1.4539	1.0633	0.57491	0.033766
YDR393W	1.4038	1.8424	0.94312	1.353
YDR394W	-0.41195	-1.6113	-1.8104	-2.3399
YDR395W	0.44736	1.1614	1.6202	1.016
YDR396W	-0.064627	0.19632	-0.089666	-0.17172
YDR397C	-0.29695	-0.44885	-0.46538	-0.87869
YDR398W	0	1.5016	1.22	1.5244
YDR399W	0.011581	1.0853	1.9	2.3972
YDR400W	0.47429	0.29765	-0.0065642	-0.080388
YDR401W	1.9388	2.1831	3.4719	4.0348
YDR402C	2.6226	2.5556	4.3489	5.2291
YDR403W	2.6471	2.4432	5.5835	6.382
YDR404C	1.0473	1.2003	1.1792	1.135
YDR405W	2.716	2.0405	1.2056	1.2034
YDR406W	2.2682	1.8776	1.1742	0.52434
YDR407C	5.527	4.5881	4.1301	3.3223
YDR408C	-0.16459	-0.44964	-0.11132	-0.085566
YDR409W	0.12636	0	0.11674	-0.39371
YDR410C	0.94886	0.88391	1.2115	1.3287
YDR411C	-1.3421	-1.1689	-0.82841	-0.5987
YDR412W	-0.21692	0.73055	2.2368	2.1258
YDR413C	-0.20059	0.30676	2.0713	2.1409
YDR414C	0.21555	0	0.57129	0.69571
YDR415C	0.12824	-0.78488	-0.85672	-0.50537
YDR416W	-0.52711	-0.7403	-0.8685	-0.78202
YDR417C	-3.1341	-1.3182	1.6862	2.1085
YDR418W	-3.2296	-0.7081	1.8858	1.6122
YDR419W	3.3867	3.1174	3.1926	2.5813
YDR420W	2.2221	2.6334	2.3609	2.1887
YDR421W	0.96283	1.9003	1.8626	1.1673
YDR422C	-0.36864	-0.40062	-0.59155	-0.39883
YDR423C	-0.31115	-0.78862	-0.68342	-0.8427
YDR424C	0.40558	0.26167	-0.92223	-0.96182
YDR425W	0.70336	-0.50915	-1.0861	-1.3781
YDR426C	0.93712	0.86175	1.0189	1.3264
YDR427W	0.097296	-0.52655	0.085349	-0.078008
YDR428C	-0.93174	-0.97583	-1.2692	-0.99041
YDR429C	-1.1158	0.038841	1.2728	1.3559
YDR430C	-1.2459	-0.98426	-0.88723	-0.50884
YDR431W	0	0	0	-0.10281
YDR432W	-0.25039	-0.00040741	-0.39722	0.0063789
YDR433W	0.50165	0.53639	0.22821	0.37268
YDR434W	-0.20129	-0.6316	-0.99949	-1.532
YDR435C	0.014969	-0.91243	-0.90824	-1.2238
YDR436W	-0.14179	-1.0632	-1.326	-0.84505
YDR437W	0.35079	0.056086	0.10049	0.58234
YDR438W	4.735	4.9527	4.5565	4.2185
YDR439W	0.47566	0.28892	-0.32013	-0.72227
YDR440W	0	0	0	0.26676
YDR441C	0.60222	0.85905	1.3871	1.0326
YDR442W	0.18113	-0.028885	-0.00089664	0.052307
YDR443C	0.42862	0.36133	0.18005	-0.058773
YDR444W	-0.2421	-0.38002	-0.25417	-0.16948
YDR445C	0	0	0	0.017149
YDR446W	3.9659	2.8769	2.0272	1.2471
YDR447C	-2.5795	-0.083034	1.7836	2.1383
YDR448W	-0.21712	-0.024871	-0.1445	-0.03676
YDR449C	1.907	2.1041	2.3233	1.8675
YDR450W	-2.6061	0.054808	2.5667	2.4634
YDR451C	0.383	0.71172	0.17382	-0.58776
YDR452W	-0.16835	-0.83714	-1.5602	-1.4449
YDR453C	-0.796	-0.80286	-1.4358	-1.068
YDR454C	3.312	3.2704	3.0758	2.6079
YDR455C	-0.77665	-0.63295	-0.63963	-1.4195
YDR456W	-1.4372	-1.6666	-1.8489	-1.3731
YDR457W	0.63112	0	0.19585	-0.065586
YDR458C	-1.4491	-0.89847	-0.99157	0.17595
YDR459C	0.030626	0.47361	0.64498	0.83025
YDR460W	0.99808	0.90233	0.64962	0.38707
YDR461W	1.0943	0.55826	0	0.053495
YDR462W	0.69062	1.0961	0.42818	0.29157
YDR463W	-0.88816	-0.70377	-0.39228	-0.31281
YDR464W	0.29251	0.19684	0	0.49044
YDR465C	-0.058011	1.5305	2.9695	2.0648
YDR466W	-0.8194	-0.42846	-0.53124	0.10762
YDR467C	0.45519	0.78812	0.62358	0.48244
YDR468C	0.95698	1.0099	0.080358	-0.28298
YDR469W	1.3574	0.92808	0.4002	0.31723
YDR470C	0.43839	0.62506	0.038974	0.22106
YDR471W	-2.7985	0.52921	2.569	2.2641
YDR472W	0.010237	0.33968	0.49522	0.51482
YDR473C	-0.76903	-0.36908	0.4488	0.62164
YDR474C	-0.80005	-1.4434	-2.0125	-1.9773
YDR475C	-1.5998	-1.2195	-1.2753	-1.9879
YDR476C	2.5355	3.0323	2.1683	1.4417
YDR477W	0.72345	0.58402	0.64075	0.53094
YDR478W	0.62659	0.67381	1.193	1.2495
YDR479C	2.2029	1.4377	0.958	0.40921
YDR480W	3.7285	3.0325	3.3358	2.4755
YDR481C	-0.5041	-1.013	-1.8408	-2.2236
YDR482C	0.56763	0.94354	0.56381	-0.056746
YDR483W	-1.617	-1.1718	-0.88239	-0.95799
YDR484W	-0.91708	-1.0509	-0.51538	-1.7479
YDR485C	0.062895	-0.22235	-0.082893	-0.34051
YDR486C	-0.75003	-1.0514	-1.7017	-1.5074
YDR487C	1.7518	1.6278	0.85191	0.55297
YDR488C	2.4276	2.7222	1.3875	0.99144
YDR489W	1.4698	2.0038	0.39193	0.90502
YDR490C	-0.053915	-0.098304	-0.26811	-0.34985
YDR491C	0.18483	0.32204	0.20597	0.69997
YDR492W	0.066482	0.82126	0.61315	1.2335
YDR493W	1.4322	0.57031	1.0691	0.37229
YDR494W	-1.4649	-1.5895	-1.5409	-1.6998
YDR495C	0.016814	-0.69773	-0.80635	-0.69776
YDR496C	-1.1545	0.086982	1.2979	1.5714
YDR497C	-0.74502	-1.2949	-1.2557	-0.91979
YDR498C	-0.98807	-0.71896	-0.16528	0.40962
YDR499W	3.1466	2.4055	2.1915	2.1786
YDR500C	-1.3974	0.19384	2.0529	2.5816
YDR501W	1.8908	0.57493	1.5669	0.85098
YDR502C	-0.46632	-0.21808	1.491	1.2153
YDR503C	2.2776	1.505	2.056	1.5146
YDR504C	2.1336	1.8746	1.3679	1.4902
YDR505C	0.99041	0.21331	0.45172	0.67023
YDR506C	0.91888	0.81827	-0.29087	0.23714
YDR507C	0.24148	0	0	-0.085161
YDR508C	2.3692	2.9106	2.4323	1.8583
YDR509W	1.0134	1.4585	0.89067	1.3948
YDR510W	0.74635	0.50219	0.23819	0.084339
YDR511W	-0.7572	-1.3064	-1.0343	-1.2294
YDR512C	-1.6095	-1.5825	-1.7115	-1.9933
YDR513W	-2.0126	-3.0147	-4.2049	-2.8224
YDR514C	-0.68127	0.60118	1.1716	1.536
YDR515W	3.0781	2.8213	2.3175	1.388
YDR516C	3.7764	3.9595	3.3736	3.1651
YDR517W	0.57344	0.081377	0.29347	-0.0081887
YDR518W	0.47397	-0.21918	-0.97114	-0.64697
YDR519W	-0.79552	-0.72627	-0.026608	0.40276
YDR520C	-0.58484	-0.30502	-0.22372	-0.38043
YDR521W	-0.40538	0	0	-0.36583
YDR522C	6.1896	6.7536	6.3657	6.2258
YDR523C	6.2894	6.7129	6.435	6.2017
YDR524C	2.7289	2.5854	2.3543	2.2512
YDR525W	0.30765	0	0.22285	0.41445
YDR526C	0.28977	1.14	1.0459	1.1691
YDR527W	0.67609	2.6752	1.9153	1.5869
YDR528W	-0.18847	NaN	-0.096184	-0.29994
YDR529C	-1.5839	-2.0937	-2.7783	-2.0999
YDR530C	-0.75516	-1.2713	-1.1203	-1.7854
YDR531W	-0.046983	-0.76583	-0.27421	-0.51024
YDR532C	0.83667	-0.38938	-0.38241	-0.57735
YDR533C	2.8741	2.1775	2.346	2.7137
YDR534C	-1.2858	-1.6122	-2.2552	-2.6066
YDR535C	0.33515	0.27022	0.17328	0.64395
YDR536W	-0.82348	-0.7882	-0.53205	0.49866
YDR537C	2.5105	1.4044	0.49422	0.87702
YDR538W	2.2015	1.2242	1.368	0.75884
YDR539W	4.2569	4.1464	3.6581	2.6265
YDR540C	0	0.1237	0.037593	-0.40401
YDR541C	0	0.21329	0	-0.29635
YDR542W	1.2444	1.6187	0.97146	0.42431
YDR543C	0.2195	0.086903	-0.19775	-0.9755
YDR544C	0	0.068374	0.5024	0.61486
YDR545W	0	0.17329	0	0.46793
YEL001C	-0.057715	-0.085331	-0.25227	0.47759
YEL002C	-0.57093	-0.94007	-0.86198	-0.44836
YEL003W	2.7901	2.5934	2.4087	2.2366
YEL004W	1.8257	2.1295	1.158	0.83085
YEL005C	1.3224	0.86472	0.84441	0.52027
YEL006W	0.17612	-0.1934	-0.91157	-0.51823
YEL007W	0.27101	0.2163	-0.24182	0.14297
YEL008W	0	0	0	-0.096623
YEL009C	-0.32208	-0.4144	0.108	-0.47814
YEL010W	0.44513	0.084625	0	-0.79099
YEL011W	-2.0412	-2.8567	-2.5341	-1.6031
YEL012W	-0.75892	-1.1557	-1.7889	-1.5599
YEL013W	1.3232	0.92605	0.76159	0.86738
YEL014C	0	0	0	0.1229
YEL015W	-0.37069	-0.41985	-0.13902	0.38974
YEL016C	2.3361	1.626	0.68823	0.65675
YEL017W	1.4004	0.94753	0.26393	-0.20704
YEL018W	-0.40188	-0.21475	0.10447	0.57759
YEL019C	-0.066357	0.02829	0	-0.20574
YEL020C	-1.8649	-1.3104	-0.59772	-0.36923
YEL021W	0.44262	0.74791	0	1.34
YEL022W	-0.65629	-0.72582	-0.51501	-0.3584
YEL023C	4.9244	5.1852	5.4209	4.5957
YEL024W	-2.1087	-2.2916	-2.6597	-1.9286
YEL025C	0.088502	-0.01092	-0.079477	-0.99504
YEL026W	0.8072	3.7548	4.1992	3.4288
YEL027W	0.87929	0.38621	0.54937	0.45682
YEL028W	-0.00039248	0	0.31525	-0.25387
YEL029C	0.53962	0.93403	1.1762	1.2362
YEL030W	-2.1224	-2.0988	-2.0718	-0.7832
YEL031W	0	0	0	-0.18951
YEL032W	-0.057227	-0.81488	-0.89421	-0.8421
YEL033W	-1.3322	-2.3083	-1.8343	-0.54874
YEL034W	-1.6832	-1.8879	-0.95383	-0.25926
YEL035C	0.14207	0	0.13364	-0.50399
YEL036C	-0.44387	-0.14656	-0.37938	0.42435
YEL037C	0.89018	0.49039	0.51317	0.074711
YEL038W	0.17553	1.6541	1.3662	0.96173
YEL039C	-0.071054	-0.79019	-0.93285	-1.4215
YEL040W	-1.1692	-1.3857	-1.0877	-1.0482
YEL041W	2.1175	1.3029	0.33666	0.28277
YEL042W	1.0243	1.9301	1.3747	1.1464
YEL043W	-0.43503	-0.54171	-0.67004	-0.54642
YEL044W	0	0.80588	0.88272	1.1391
YEL045C	0	0	0	-0.0042208
YEL046C	1.1568	1.8208	2.5762	2.3262
YEL047C	-0.12927	-0.42891	-0.7	-0.76245
YEL048C	0	0	0	0.91715
YEL049W	1.216	1.2451	0.4474	0.30261
YEL050C	-1.6867	-1.395	-0.76195	-0.69531
YEL051W	0.034139	0.039428	-0.15654	-0.024249
YEL052W	-3.2283	-2.8366	-3.5848	-3.1534
YEL053C	-1.0868	-1.0585	-0.08287	0.47163
YEL054C	-3.2573	-0.59963	1.7694	2.0291
YEL055C	0.59872	0.81697	0.86315	1.2207
YEL056W	-0.65212	-0.39695	0.3371	0.71388
YEL057C	2.2961	2.2132	2.8974	3.251
YEL058W	2.2649	1.7185	1.1013	0.76108
YEL059W	1.3256	0.85421	1.0403	0.68294
YEL060C	-0.35646	-1.5672	-3.2959	-1.6412
YEL061C	1.6468	1.3512	0.74253	0.81528
YEL062W	-0.30679	-0.52108	-0.084858	-0.29401
YEL063C	-1.2359	0.38562	-0.044568	-0.1224
YEL064C	1.2358	0.59121	0	-0.14854
YEL065W	-4.0844	-3.8978	-3.6213	-2.9877
YEL066W	-0.59706	-0.6006	0.036285	-0.97551
YEL067C	-1.5869	-1.5118	-1.7502	-1.786
YEL068C	0.10687	-0.35335	0	-0.75323
YEL069C	0.65773	-0.051562	0.11046	0.6759
YEL070W	3.1658	2.8137	0	1.9986
YEL071W	-1.3869	-1.8749	-1.1412	-2.1917
YEL072W	0.65772	0.3832	0.63246	0.54302
YEL073C	1.2304	1.2971	1.2065	0.62799
YEL074W	0.98931	1.0281	0.067275	-0.41527
YEL075C	0.33598	0.010848	-0.47791	-0.86232
YEL076C	-0.068179	-0.46851	-0.61997	-0.50756
YEL077C	-1.042	-1.2383	-1.2678	-1.0419
YER001W	-1.6381	-1.6584	-1.5663	-2.4095
YER002W	-0.30808	0.0041453	0.81035	0.88642
YER003C	2.0235	1.2391	1.2666	0.26006
YER004W	-0.42893	-0.77489	-2.0516	-1.4683
YER005W	1.1948	0.48555	0.68819	0.50443
YER006W	-1.665	-0.29567	1.7706	1.7664
YER007W	0	NaN	0.15483	-0.54438
YER008C	0	0	0	0.38947
YER009W	1.7116	1.7911	2.0014	1.5024
YER010C	0.67897	0.18551	-0.79728	-0.9623
YER011W	0.81214	0.52506	1.36	1.0752
YER012W	0.66754	0.010484	-0.078633	-0.29546
YER013W	0	0.20409	1.1084	1.6238
YER014W	0.82292	0.88339	0.85124	0.56148
YER015W	-2.7866	-2.8773	-3.1805	-2.7872
YER016W	1.841	1.872	1.3701	1.1087
YER017C	-1.3993	-1.3788	-1.6421	-1.0941
YER018C	2.2929	1.7776	1.4902	0.44337
YER019W	1.0757	1.5326	0.41984	0.21731
YER020W	-2.5609	-2.643	-2.1557	-0.95894
YER021W	-0.38717	-1.6238	-3.2452	-2.7335
YER022W	-1.5663	-1.8803	-1.7287	-1.3401
YER023W	0.19376	-0.34846	-2.6487	-2.4387
YER024W	-2.0067	-3.9108	-2.9914	-1.803
YER025W	0.35802	0.3506	0.51188	0.37548
YER026C	-1.1184	-2.0678	-2.2841	-2.0714
YER027C	2.2532	1.7122	1.0533	1.0245
YER028C	0.36973	1.1576	1.8715	1.2846
YER029C	1.3741	1.1301	1.1996	0.45324
YER030W	-0.84404	-1.4587	-1.2281	-0.8437
YER031C	-0.95157	-1.2951	-0.89991	-0.60594
YER032W	-0.20415	2.6502	1.8001	1.134
YER033C	1.5148	0.1894	0	-0.25692
YER034W	-0.77428	-0.27933	-0.6759	-0.41188
YER035W	2.2265	2.4228	0.31238	-0.4631
YER036C	-0.87962	1.9749	1.9936	1.6872
YER037W	3.8207	3.4392	2.6125	1.6972
YER038C	2.6097	2.6186	1.6546	1.4712
YER039C	0.69191	1.0459	0.38873	0.74831
YER040W	-0.42149	0.76562	1.0572	1.5833
YER041W	0.77402	0.3917	0.044993	0.10672
YER042W	2.4578	3.2525	3.5109	3.1182
YER043C	-0.72216	0.55362	0.88052	0.75405
YER044C	-0.96176	-0.74173	-1.2986	-0.38545
YER045C	-0.62064	1.5496	0.57727	-0.45122
YER046W	4.3736	3.226	2.4157	1.4189
YER047C	0.14081	0.34526	-0.29218	0.031507
YER048C	-0.0633	-0.4047	0.079244	-0.37865
YER049W	-0.53748	-0.26479	1.2438	1.4579
YER050C	1.1368	0.57663	0.62266	-0.038815
YER051W	0.29045	0.14113	0.10862	-0.10966
YER052C	-0.44071	0.10301	1.1619	1.4817
YER053C	-1.361	-1.169	-1.4347	-2.5114
YER054C	-0.27161	-1.3444	-1.8585	-1.0338
YER055C	1.4118	1.6531	3.9197	3.0336
YER056C	1.1085	2.1792	2.1313	1.9252
YER057C	-1.2492	-1.4795	-1.8261	-1.3213
YER058W	0	0.1849	0.10784	-0.36025
YER059W	0.55723	0.0087411	-0.10842	-0.18758
YER060W	-0.47705	-0.2007	0.039128	0.35523
YER061C	-1.1527	-1.0349	-1.675	-0.96828
YER062C	1.7123	5.009	3.7282	2.2706
YER063W	0.8066	0.84556	0.71982	0.48527
YER064C	-2.0913	-1.5816	-0.99416	-0.62375
YER065C	0.14534	-0.056674	-0.33562	-0.4114
YER066W	0.46848	0.67064	-0.27502	0.045535
YER067W	-2.9785	-4.3567	-4.3716	-4.0474
YER068W	0.20155	0.30086	0.29266	0.5678
YER069W	0.23603	-0.1876	0.6398	0.48554
YER070W	-0.52658	-0.524	-0.40154	-0.51866
YER071C	1.2779	0.36234	-0.0105	-0.35473
YER072W	1.6007	1.4381	0.87739	0.28088
YER073W	0.45729	1.2284	2.2471	2.1086
YER074W	-3.2421	-0.51983	2.2451	1.8451
YER075C	0.61374	0.73365	0.46203	0.40403
YER076C	1.9445	1.8425	1.1391	1.0835
YER077C	0.80851	0.87094	0.28605	0.16337
YER078C	-0.014817	0.13856	0.25036	0.26096
YER079W	1.9169	1.0515	1.0039	0.82898
YER080W	-0.9543	-0.914	-1.2984	-1.2334
YER081W	1.8222	1.6883	2.5161	1.3477
YER082C	0.16276	1.9652	2.1161	2.1144
YER083C	0.39144	1.5222	0.26883	0.35884
YER084W	2.8052	2.7593	1.3389	0.85267
YER085C	5.3996	4.844	4.0671	3.8407
YER086W	-0.18657	1.5487	1.3529	0.92529
YER087W	-0.78702	-0.73046	-1.6583	-1.4991
YER088C	0.93995	1.1702	0.82105	0.49512
YER089C	0.5461	0.48523	0.97103	0.78436
YER090W	-1.1836	-1.0619	0.031342	0.49733
YER091C	-0.9503	-1.1845	-0.23071	1.7046
YER092W	1.9919	1.6271	2.1059	1.423
YER093C	1.7046	1.6677	0.89472	0.90133
YER094C	0.45644	0.21165	0.094978	-0.10207
YER095W	0.8984	0.59514	1.2199	0.23176
YER096W	1.3214	1.4329	3.0149	2.8612
YER097W	0	0.068212	0.12148	0.12247
YER098W	-0.40794	-0.50242	-0.59417	-0.66435
YER099C	0.35171	-0.048915	0.50715	0.42059
YER100W	2.894	2.6134	1.6112	1.1046
YER101C	-1.3962	-1.5886	-0.91629	-0.55842
YER102W	-2.671	-0.99553	2.1193	1.7606
YER103W	0.092818	-0.23356	-1.3974	-1.6194
YER104W	0.11563	0.15677	-0.27802	0.31528
YER105C	1.8485	1.2504	0.86541	0.65011
YER106W	4.2274	4.3082	4.0279	3.4376
YER107C	2.1119	1.9255	0.83965	0.61648
YER109C	1.0058	0.44199	-0.3083	0.27746
YER110C	0.9094	0.28594	0.87368	1.0161
YER111C	1.7377	0.88414	0.33026	0.16792
YER112W	0.88512	0.85807	1.1277	1.1597
YER113C	-0.022802	0.57082	1.0796	1.0522
YER114C	1.5766	1.7526	1.6586	1.698
YER115C	6.2254	6.6329	6.5951	6.0073
YER116C	1.481	1.2838	0.80109	0.39344
YER117W	-2.1762	-0.010082	2.688	2.5624
YER118C	0.096521	0.13932	0.88128	1.3828
YER119C	-0.94339	-1.3284	-0.10477	-0.19187
YER120W	2.227	1.984	2.0794	1.4427
YER121W	-1.525	-1.5404	-1.9707	-1.4005
YER122C	-0.17604	0.67567	-0.071638	0.065496
YER123W	2.5376	2.4908	1.936	1.4203
YER124C	-2.3257	-2.619	-2.087	-1.8121
YER125W	-0.92889	-1.0319	-0.39884	-0.14448
YER126C	-1.1118	1.2661	2.6361	2.433
YER127W	0.14169	1.9778	2.5967	2.8311
YER128W	-0.0082033	0.87985	0.69876	0.60504
YER129W	0.68701	0.70811	0.52809	0.69168
YER130C	1.4998	1.517	1.2819	0.92099
YER131W	-1.1435	-0.22009	1.8495	1.7723
YER132C	0.59399	0.14342	-0.17441	-0.11403
YER133W	0.58711	0.55383	-0.54525	-0.51947
YER134C	-0.17399	-0.67423	-0.6256	-1.1247
YER135C	0	0	0	-0.12259
YER136W	-1.1788	-2.4697	-2.9175	-2.5949
YER137C	0	0	0	0.52932
YER138C	0.01369	-0.432	-0.25552	-0.88752
YER139C	-0.067081	-0.58933	-0.45574	-0.82484
YER140W	0.4994	-0.1099	-0.048851	0.48325
YER141W	-0.63832	-1.0746	-1.4806	-1.7705
YER142C	0.056085	-0.56067	0.082234	-0.58494
YER143W	-0.76743	-1.441	-1.4994	-1.6093
YER144C	-0.48635	-1.9473	-2.1724	-2.225
YER145C	-0.71271	-1.039	-0.8792	1.0876
YER146W	1.1578	1.2502	0.073895	0.67158
YER147C	0	0.20255	0	-0.49302
YER148W	1.9872	1.4781	1.2907	0.69928
YER149C	1.9908	2.0606	2.0585	1.3659
YER150W	-2.2717	-2.8099	-3.64	-4.2308
YER151C	-1.223	0.4316	0.069805	0.3792
YER152C	-0.84943	-1.4244	-1.8338	-1.3356
YER153C	0	0.086318	0.16615	-0.39651
YER154W	-0.32115	-0.13071	-0.20566	0.4033
YER155C	0.65349	0.3292	0.14846	0.013148
YER156C	-0.56812	0.065962	1.8513	2.014
YER157W	-0.27236	-0.0083957	-0.72098	-0.35618
YER158C	-2.0467	-1.4216	-0.91038	-0.67068
YER159C	1.0429	1.1682	0.94936	1.0159
YER160C	0.83139	0.12208	-0.038643	0.37825
YER161C	2.0938	1.6022	1.307	0.62303
YER162C	0.60751	0.85381	0.60149	0.29299
YER163C	0	0	0	-0.13103
YER164W	0.25556	-0.10064	0.81955	0.61175
YER165W	1.1997	1.6321	1.6161	1.2552
YER166W	0	0	0	-0.14756
YER167W	-0.35204	0.039869	0.58571	0.49771
YER168C	1.931	1.7872	1.4242	0.73377
YER169W	-0.11048	1.7527	0.11294	0.39445
YER170W	-0.14336	-0.59675	-0.39724	-1.1728
YER171W	0.35824	0.3718	0	0.29828
YER172C	-0.17919	-0.23845	-0.08059	-0.24252
YER173W	-0.046116	-0.18732	-0.12173	-0.37636
YER174C	0.68472	0.24271	0.85638	0.55873
YER175C	-1.2694	-1.3237	-1.6008	-1.8974
YER176W	0.73155	0.72539	0.48919	0.82646
YER177W	0.76212	0.75608	0.0089755	-0.61267
YER178W	-0.91108	-1.1989	-2.451	-1.7896
YER179W	3.8531	1.9098	-0.29755	-0.56733
YER180C	5.0322	5.5993	4.6937	3.9254
YER181C	0	0	0	-0.40172
YER182W	2.5756	2.0082	1.3043	0.88396
YER183C	0.67277	0.33525	0.33392	0.22094
YER184C	-0.90327	-0.2634	-0.47337	-0.78526
YER185W	0	0	0	0
YER186C	-1.0492	-0.5309	-0.93391	-1.2035
YER187W	0	0	0	-0.19039
YER188W	0	0	0	0
YER189W	-0.23046	-0.26023	-0.57208	-1.0761
YER190W	0.87975	0.41668	0.2691	0.78109
YFL001W	-0.21134	-0.0052547	0.57757	0.5676
YFL002C	-0.60444	-0.57223	-0.14765	0.26233
YFL003C	1.8975	0.49143	0	-0.28955
YFL004W	-0.17754	-1.0585	-1.5672	-1.504
YFL005W	1.0842	0.77578	0.014787	-0.2784
YFL006W	-0.14491	-0.85326	-1.6798	-0.63088
YFL007W	0.12749	0.23687	0.15341	-0.18972
YFL008W	-0.40121	-0.55398	-0.64821	-1.053
YFL009W	0.18146	0.54963	0.55867	0.57787
YFL010C	0.90112	0.75561	1.2245	1.182
YFL011W	5.3734	6.7477	6.6485	6.0104
YFL012W	3.7839	4.3942	3.618	2.7362
YFL013C	0.7618	0.46018	-0.12089	-0.15686
YFL014W	0.63902	-0.084596	-0.77638	0.35613
YFL015C	0	0	0	0.10354
YFL016C	-1.8799	-1.416	-1.7703	-1.4768
YFL017C	4.5191	4.2024	3.7176	3.0402
YFL018C	-0.90643	-1.6611	-2.0273	-1.6644
YFL019C	0	0	0	-0.073013
YFL020C	1.7381	1.6294	1.1116	0.89821
YFL021W	-0.0067847	-0.33069	-0.4166	-0.044712
YFL022C	2.5541	2.7387	2.6653	2.3258
YFL023W	1.1375	1.1787	1.3489	1.9402
YFL024C	1.3639	1.7971	1.1104	1.2593
YFL025C	-0.7466	-0.44974	-0.71541	-0.63968
YFL026W	0.31659	0.027291	0.036147	-0.32045
YFL027C	0.23413	-0.23609	-0.0037839	4.9766e-05
YFL028C	-0.06007	-0.16978	0.40167	0.58483
YFL029C	1.5152	1.177	-0.17361	0.1981
YFL030W	-3.0104	-3.1448	-4.0703	-4.2979
YFL031W	0.71758	0.88809	0.72403	0.45032
YFL032W	0.67627	0.49955	-0.20236	0.30258
YFL033C	0	0.084665	0	-0.025628
YFL034W	-0.079604	-0.20404	-0.093111	0.6362
YFL036W	-0.22853	-0.14578	-1.369	-0.96386
YFL037W	1.9698	1.2714	0.19389	-0.65948
YFL038C	2.4356	2.51	2.32	1.6856
YFL039C	-1.2822	-1.6447	-1.6954	-0.70817
YFL040W	4.928	4.4983	3.6251	3.2077
YFL041W	2.3896	2.4799	1.5217	1.0883
YFL042C	-0.97273	-1.3076	-1.118	-1.5878
YFL043C	-0.41042	-0.68507	-1.76	-1.4279
YFL044C	-0.74662	-1.2249	-1.8392	-1.5475
YFL045C	0.27861	-0.17958	1.3551	1.277
YFL046W	0.69329	0.79018	-0.21105	-0.15313
YFL047W	-0.4559	-0.030058	-0.79717	-0.15022
YFL048C	1.1792	0.84156	0.42393	0.24879
YFL049W	1.2079	1.0244	0.080434	-0.063061
YFL050C	0.26296	0.22054	0.066419	0.15724
YFL051C	0	0	0	0.22091
YFL052W	-0.82397	-0.78558	-1.2898	-1.2935
YFL053W	-0.33952	0.037571	-0.077375	-0.33892
YFL054C	1.6993	2.043	1.6272	1.1601
YFL055W	0.090103	0.03782	0.26653	-0.11687
YFL056C	0.43268	0.56559	0.40709	0.47786
YFL057C	0.21184	-0.19579	-0.051615	0.050277
YFL058W	-1.0528	-1.2036	-1.7052	-1.4171
YFL059W	-2.0991	-2.0116	-2.5371	-1.9768
YFL060C	-0.34061	-0.46093	-0.44051	-0.76222
YFL061W	1.3817	0.53483	0.16431	-0.060029
YFL062W	0.64241	0.59165	0.13784	-0.009459
YFL063W	-0.0099975	0.48625	-0.41853	-0.73353
YFL064C	0.27136	0.62979	-0.058552	-0.52192
YFL065C	0.13761	-0.73407	-0.79692	-1.1071
YFL066C	-1.3119	-1.336	-1.9889	-1.1434
YFL067W	-0.90033	-1.753	-1.9246	-1.199
YFL068W	-0.32404	-0.9265	-0.95642	-0.81713
YFR001W	0.83727	1.5398	1.3481	1.1896
YFR002W	-0.47664	-0.67367	-0.56131	-0.2482
YFR003C	0.6521	0.083188	0.01446	-0.41756
YFR004W	0.56914	0.19874	-0.082576	-0.3643
YFR005C	3.6339	3.3051	2.3049	2.2541
YFR006W	0.12539	0.56899	-0.25117	0.1107
YFR007W	-0.24953	-0.65357	-0.47114	-0.37573
YFR008W	-0.1786	-0.043094	-0.54887	-0.24816
YFR009W	-1.7381	-0.64351	0.12953	-0.28736
YFR010W	-1.0063	-1.6363	-2.1818	-2.1045
YFR011C	-2.039	-2.0112	-1.9695	-1.7395
YFR012W	2.8569	NaN	2.027	2.1524
YFR013W	-0.3502	-0.47892	-0.61315	-0.45778
YFR014C	-2.4675	-1.4609	-1.9261	-1.3046
YFR015C	-0.6697	-1.3225	-1.6194	-1.0193
YFR016C	-0.70779	-1.0863	-1.0989	-1.202
YFR017C	-1.3037	-1.8569	-2.9476	-2.9093
YFR018C	-0.16349	-0.32686	-0.85907	-1.5867
YFR019W	2.0589	1.2723	0.31295	0.35432
YFR020W	0.063091	0.10133	-0.49881	-0.87604
YFR021W	1.1018	0.3377	-0.34565	-0.06933
YFR022W	0	0	0	-0.2043
YFR023W	5.772	6.1477	5.2508	5.0649
YFR024C	-0.74392	-1.4061	-1.8291	-1.7709
YFR025C	0	NaN	0.13644	-1.0355
YFR026C	0.12388	NaN	0	-0.52279
YFR027W	0	0	0	0
YFR028C	3.7456	3.7121	3.0606	2.0768
YFR029W	0.24545	-0.0065255	0.20054	0.18614
YFR030W	-0.77316	-0.89204	0.7144	0.60076
YFR031C	-1.4609	-1.3681	-1.6812	-1.4051
YFR032C	6.5232	6.7924	6.6251	6.3336
YFR033C	-0.41018	-1.0772	-1.6439	-1.5801
YFR034C	0.076417	0.72461	0.41324	1.1156
YFR035C	2.9865	2.2516	2.4605	1.5396
YFR036W	6.0305	5.698	5.0177	4.1877
YFR037C	-0.82966	-0.8614	-0.71557	-0.38829
YFR038W	-0.96023	-0.73161	-0.9813	-0.03702
YFR039C	1.6565	1.7385	0.93569	0.5109
YFR040W	-0.62594	0.18095	-0.66293	-0.4523
YFR041C	-0.039008	-0.85788	-0.18047	-0.23665
YFR042W	0.22109	0.11074	1.0811	0.86976
YFR043C	-0.099015	-0.33179	0	0
YFR044C	-2.0156	-2.7314	-1.7978	-1.2691
YFR045W	-0.43495	-0.70124	0.32812	-0.59047
YFR046C	-0.094642	-0.51554	-0.66456	-0.72455
YFR047C	1.2161	0.57555	0.12567	-0.61466
YFR048W	0.86517	1.047	0.89215	0.49484
YFR049W	0.48638	-0.69796	-1.646	-2.3022
YFR050C	0.51529	0.21844	-0.5619	-1.162
YFR051C	-1.1227	-1.4999	-0.46567	-0.83009
YFR052W	0.065481	-0.68619	-1.8194	-1.975
YFR053C	-2.6463	-3.7612	-4.8239	-2.9543
YFR054C	0	0	0	-0.5956
YFR055W	-0.89391	-1.0592	-0.80187	-1.6708
YFR056C	0.077292	0	0.069772	-0.81925
YFR057W	0	0.099158	0	-0.10281
YGL001C	-1.2864	-1.5145	-1.4567	-1.468
YGL002W	1.2325	0.090925	-0.32558	-0.42963
YGL003C	2.9054	2.551	1.9144	1.4307
YGL004C	0.29314	-0.019638	-0.65573	-1.3404
YGL005C	-0.58041	-0.59063	-1.273	-1.5717
YGL006W	-1.7048	-2.404	-2.6493	-1.9682
YGL007W	0	0	0.169	-0.55369
YGL008C	-4.2179	-3.2018	-1.553	-0.61869
YGL009C	3.0762	3.541	3.3801	2.9259
YGL010W	2.3721	1.895	1.8394	0.80282
YGL011C	0.23255	-0.66181	-0.63283	-1.3986
YGL012W	0.78044	0.50053	0.80561	0.45162
YGL013C	-0.36746	-0.49354	-0.62995	-0.7302
YGL014W	-1.4213	-0.60686	-1.5359	-0.75288
YGL015C	5.2269	4.8904	4.3997	3.9937
YGL016W	0	0	0	-0.11016
YGL017W	0.073729	0.09759	0.15601	-0.86259
YGL018C	0.88921	0.54219	0.42958	-0.012062
YGL019W	-1.0391	-1.0152	-0.040005	-0.087483
YGL020C	0.04385	0.14954	0.1625	0.11319
YGL021W	-0.41544	-0.2393	0.36506	-0.061552
YGL022W	-0.10526	-0.10938	0.25604	0.86615
YGL023C	1.8898	2.0707	1.2428	0.7451
YGL024W	0.19097	-0.015161	-0.1211	-0.67018
YGL025C	0.15294	0.097856	0.11787	0.381
YGL026C	-1.337	-0.97649	0.17885	0.31804
YGL027C	-1.0609	-1.0643	-1.831	-1.774
YGL028C	-1.3193	-1.3032	-1.4324	-1.3894
YGL029W	0	1.2728	2.7045	3.4623
YGL030W	-2.513	0.2294	1.7136	2.1242
YGL031C	-2.7936	-0.72868	2.0674	1.8495
YGL032C	0.95721	0	0	-0.16675
YGL033W	3.5389	2.6731	0.16819	0.10914
YGL034C	0	0	0	-0.049804
YGL035C	-0.26796	2.2777	1.6765	1.4947
YGL036W	0.15021	-0.92068	0.15596	-1.1009
YGL037C	0.84362	0.69358	0.38685	0.28625
YGL038C	-0.61309	-0.78825	0	0.090402
YGL039W	2.2471	2.4638	2.3854	1.028
YGL040C	-2.1416	-2.7111	-1.4323	-1.6517
YGL041C	0.6093	-0.60079	-0.89165	-1.4211
YGL042C	-0.37524	-0.25634	0	0.02514
YGL043W	-0.91295	-0.68147	-0.12441	0.15563
YGL044C	-1.0692	-1.6657	-0.90274	-0.78494
YGL045W	0.30952	0.4226	0.4778	0.70084
YGL046W	-0.54731	-0.36296	-0.43404	-0.15033
YGL047W	1.109	0.22257	0.27296	0.063192
YGL048C	-0.28013	-1.3984	-1.9815	-1.9971
YGL049C	-1.1237	-1.2307	-0.95246	-0.33822
YGL050W	0.20099	-0.026051	0.42182	0.077701
YGL051W	-0.016134	0.076585	0.061867	-0.00095712
YGL052W	0.093627	0	0.097225	-0.70623
YGL053W	-0.22818	-0.1963	-0.46586	-1.1964
YGL054C	-0.90378	-1.0161	-0.46343	-0.3469
YGL055W	-2.1821	-2.0983	-4.804	-2.0614
YGL056C	-2.3913	-0.53191	-1.0135	-0.90909
YGL057C	1.4915	1.2022	1.0779	0.96633
YGL058W	-0.031477	0.47956	-0.075572	-0.18996
YGL059W	-1.427	-1.0013	-1.8819	0.092975
YGL060W	0.6447	0.099958	0.43821	0.6096
YGL061C	0	0	0	-0.52771
YGL062W	0	0	0	-0.20083
YGL063W	0	0	0	-0.2175
YGL064C	0	0	0	0
YGL065C	-0.076237	-0.53413	-0.72139	-0.38979
YGL066W	0.1121	-0.045259	-0.28353	-0.48323
YGL067W	-0.99846	-1.6562	-1.4745	-0.84565
YGL068W	-0.82004	-1.255	-1.2114	-0.7588
YGL069C	-1.0615	-1.264	-1.2315	-1.026
YGL070C	1.1555	1.151	1.0306	1.1724
YGL071W	-1.917	-1.2353	-1.2081	-0.95013
YGL072C	0.44248	-0.29242	-0.094484	-0.6427
YGL073W	-0.81721	-1.1166	-1.5525	-0.12594
YGL074C	0.091488	0.19751	0.14442	-0.70883
YGL075C	2.3712	1.104	0.25411	0.020053
YGL076C	-2.6857	-0.40595	0.91778	1.5081
YGL077C	-0.33812	0.053499	0.96585	1.1139
YGL078C	1.7814	1.8568	1.7518	1.7313
YGL079W	-0.50512	-0.10348	0.5066	0.62213
YGL080W	-0.016562	-1.0203	-1.6866	-1.4705
YGL081W	3.1181	2.5272	0.11201	-0.046498
YGL082W	1.0153	-0.038731	-0.2634	-0.023913
YGL083W	0.10148	-0.51423	-0.90742	-0.46058
YGL084C	-0.057859	0.18127	0.91273	1.3682
YGL085W	2.0156	2.2295	1.6577	1.332
YGL086W	-0.12393	0.075272	-0.085	-0.025284
YGL087C	-0.58372	-0.70544	-1.137	-1.2866
YGL088W	-1.8681	-1.2344	-2.1752	-2.0654
YGL089C	0.1269	0.052856	1.0104	1.0583
YGL090W	-0.50632	-0.32727	-0.76421	-1.1226
YGL091C	0.74101	0.27632	-0.15975	-0.32067
YGL092W	1.0543	1.137	0.03929	0.36399
YGL093W	0.91559	0.70175	0.21879	0.34622
YGL094C	0.24183	-0.34422	0.27454	0.80533
YGL095C	0.080163	0.22789	0.066758	0.051997
YGL096W	1.6533	2.6799	1.8298	1.5632
YGL097W	-1.4972	-1.0611	-0.794	-0.4207
YGL098W	0.4043	-0.26699	-0.42292	-0.78204
YGL099W	-0.79082	-0.085383	1.6563	1.6945
YGL100W	-1.0556	-1.394	-1.2507	-0.92922
YGL101W	-0.052023	0.52604	1.1619	1.273
YGL102C	-2.4449	0.48447	1.8617	1.7052
YGL103W	-2.7881	0.52055	1.4903	1.2409
YGL104C	-0.86566	-1.052	-0.020355	-0.13981
YGL105W	-1.2799	-0.78163	0.4514	0.21505
YGL106W	1.8436	1.7145	1.3171	0.99293
YGL107C	-0.54424	-0.061818	-0.48025	-0.67971
YGL108C	0.48474	0.27244	0.066612	0.049142
YGL109W	0	0	0.12022	0.0083449
YGL110C	0.23751	0.38921	-0.19179	-0.19348
YGL111W	0.14691	0.6249	1.4823	1.4061
YGL112C	1.9395	1.1099	1.1308	0.76808
YGL113W	0.2758	0	0.67564	1.0518
YGL114W	-0.54751	-0.28038	-0.47662	-0.29481
YGL115W	-0.80603	-1.3054	-0.96816	-0.81225
YGL116W	4.5814	4.4098	2.9434	2.1908
YGL117W	2.0422	2.6645	3.3256	2.7674
YGL118C	0.45648	0	0	0
YGL119W	-0.92751	0.032039	-0.79874	-0.88659
YGL120C	-0.66949	1.7299	1.4209	1.7579
YGL121C	0.17615	-0.27755	-1.2367	-1.0707
YGL122C	0.72889	0.24341	-0.20308	0.11821
YGL123W	-3.4912	-0.42398	1.6719	1.2159
YGL124C	-0.38323	-0.3747	-0.59437	-0.079614
YGL125W	-0.13081	-0.013181	0.84591	0.89823
YGL126W	0.3674	0.26905	0.038942	0.29847
YGL127C	0.25536	1.2058	0.29288	0.51451
YGL128C	-0.68741	-0.64937	0.37486	0.53416
YGL129C	0.1491	0.40991	-0.70757	-0.61729
YGL130W	0.14514	-0.33575	-0.40012	-0.28392
YGL131C	-1.2321	-0.86254	-0.57753	-0.28678
YGL132W	-0.4208	-0.36374	-0.010773	-0.040467
YGL133W	-0.6276	0.55843	-0.032125	0.95787
YGL134W	-1.3345	-1.0797	-1.3084	-0.85465
YGL135W	-2.7837	-0.27064	1.3451	1.1974
YGL136C	-0.89695	-1.6538	-1.3028	-1.2606
YGL137W	-1.676	-1.7984	-1.6187	-0.95114
YGL138C	4.7935	4.4425	3.4693	2.8529
YGL139W	-1.0469	-0.72602	-0.60725	0.55185
YGL140C	0.087017	0.58224	0.17666	0.037314
YGL141W	0	0	0	0.25963
YGL142C	-0.69252	-0.5134	-0.66884	-1.0686
[truncated: 4,207 more rows]
