# Supplementary material for: Modulation of the transcription regulatory program in yeast cells committed to sporulation
Source: Genome Biol. 2006 Mar 8;7(3):R20. doi: 10.1186/gb-2006-7-3-r20 (PMC1557749; doi:10.1186/gb-2006-7-3-r20)
Supplement: Additional File 4 — Normalized data of the present study (in log2 ratios) [file gb-2006-7-3-r20-S4.zip › transfer of spores to YPD.xls]

## Sheet: transfer of spores to YPD
ORF	spores	sporesR15	sporesR30
YAL001C	0.47195	-0.05346	0.43697
YAL002W	0.3933	0.24979	0.38837
YAL003W	-2.1791	-0.011754	0.20099
YAL004W	-0.0047837	-1.6482	0.48068
YAL005C	-2.3649	-2.4926	-2.3548
YAL007C	-1.3077	-2.0082	-1.643
YAL008W	0.23346	-1.1492	-0.88365
YAL009W	0.43254	-0.67053	-0.74562
YAL010C	-0.017917	-0.39982	-0.46947
YAL011W	0.8699	1.7371	0.55193
YAL012W	-3.9609	0.48565	0.021891
YAL013W	0.45421	0.81083	-1.1332
YAL014C	0.68705	0.72553	-0.39487
YAL015C	-0.66502	0.86711	-0.12872
YAL016W	0.082298	-0.68146	-0.75327
YAL017W	-0.59154	-0.71621	-0.67537
YAL018C	0.3753	0	0.066935
YAL019W	-0.09707	0.54674	-0.63127
YAL020C	0.45241	0.6044	0.29901
YAL021C	0.29531	-0.55084	0.18891
YAL022C	-0.8669	1.2767	0.61955
YAL023C	-1.6865	-0.18329	-0.89823
YAL024C	-0.068677	0.35582	-0.11761
YAL025C	-1.1056	1.4809	0.37927
YAL026C	0.2495	0.16226	0.054611
YAL027W	-0.2328	-0.087359	0.095527
YAL028W	0.77556	-1.1026	-0.45272
YAL029C	0.29247	-0.60114	0.37065
YAL030W	1.0773	-0.026659	-0.79003
YAL031C	0.45305	0.19582	-0.881
YAL032C	0.6359	1.3862	0.37995
YAL033W	-0.25078	0.37693	0.039972
YAL034C	1.7306	-0.4592	-0.35419
YAL035W	-0.67306	0.31589	0.48713
YAL036C	-0.72836	1.4681	0.50474
YAL037W	0.063298	0.50192	0.2385
YAL038W	-0.88782	-0.53486	-1.0161
YAL039C	0.27033	1.2566	-0.48273
YAL040C	-2.0662	1.4797	1.644
YAL041W	0.25091	0.27267	0.63078
YAL042W	-1.0947	-0.068784	-0.58604
YAL043C	0.60007	0.97801	0.36225
YAL044C	-0.72597	-0.5156	-2.1462
YAL045C	-2.1791	-1.5608	-1.6833
YAL046C	-0.019514	-0.259	-0.0032664
YAL047C	0.16236	0.32438	0.28066
YAL048C	0.51751	0.3622	0.80963
YAL049C	0.92534	-0.61091	-0.90652
YAL051W	0.30017	0.28189	0.64742
YAL053W	-0.12362	0.11065	0.69037
YAL054C	5.8548	3.2457	1.1125
YAL055W	1.1085	-0.53236	0.25278
YAL056W	0.14159	-0.77016	-0.33149
YAL058W	-0.25571	0.14886	-0.77239
YAL059W	-0.3045	2.1193	1.4085
YAL060W	-1.175	-2.678	-3.7252
YAL061W	0.56586	-1.2853	-1.8537
YAL062W	3.2285	2.9379	1.8869
YAL063C	-0.81839	-1.6503	-0.92937
YAL064W	-0.53812	-0.013352	-0.10913
YAL065C	-1.2932	-1.8143	-1.3322
YAL066W	-0.13525	0	0.021233
YAL067C	1.494	1.056	-0.17109
YAL068C	0.91726	0.61308	0.15633
YAL069W	-0.14001	0.76364	0.44436
YAR002W	-0.32962	0.59482	-0.61885
YAR003W	-1.1853	-1.4352	-1.4342
YAR007C	-0.39127	-0.83275	-1.0855
YAR008W	0.13874	0.76759	0.46235
YAR009C	-1.7417	-1.985	-1.3709
YAR010C	-3.1724	-1.8455	-1.3269
YAR014C	0.047298	0.42764	-0.45888
YAR015W	-1.608	-1.9753	-1.7009
YAR018C	-0.98064	-1.2053	-1.0659
YAR019C	0.55264	-0.016428	0.57096
YAR020C	0.16587	-0.27229	0.366
YAR023C	0.46514	0.24531	0.21904
YAR027W	0.30693	-1.8756	-0.79474
YAR028W	-1.2131	-1.4977	-1.5495
YAR029W	0.324	-0.87285	0.15821
YAR030C	-0.21469	-1.6441	-0.44316
YAR031W	-0.16435	-0.74262	0.37387
YAR033W	-0.91125	-1.0869	-0.44933
YAR035W	1.8036	0.40945	0.24147
YAR042W	0.23974	1.8439	1.4174
YAR044W	-0.075135	2.6678	1.1365
YAR047C	0.18833	-0.0051297	-0.25099
YAR050W	0.081966	-1.2388	0.35774
YAR053W	0.46048	0	0.55905
YAR060C	-0.23674	0	0.41695
YAR061W	-0.088491	-0.0058763	0.26857
YAR062W	-0.43925	-0.067831	-0.57769
YAR064W	0.48846	-0.10202	0.38461
YAR066W	-0.77249	-0.35981	-0.15975
YAR068W	0.058878	0.53775	-0.13451
YAR069C	-0.64591	-1.4047	0.27173
YAR070C	0.036536	-0.14224	0.30518
YAR071W	-0.21614	-1.3512	0.18197
YAR073W	-1.8942	0.25329	0.13754
YAR075W	-0.7992	0.32909	0.43642
YBL001C	0.24817	-0.0080831	-0.059135
YBL002W	-1.5969	0.22676	0.022452
YBL003C	-1.0872	-1.5958	-2.5607
YBL004W	0.66224	-0.10132	0.80183
YBL005W	0.29669	0.50924	0.28111
YBL006C	-0.75729	-0.22794	-0.27133
YBL007C	0.074235	-0.67621	-1.347
YBL008W	0.30452	1.2682	1.1768
YBL009W	-0.7747	0.55017	0.71231
YBL010C	-0.53137	0.11238	0.03439
YBL011W	-0.72221	1.512	0.10343
YBL012C	0.0382	0.57018	0.70073
YBL013W	0.68041	0.15374	0.23276
YBL014C	-0.18582	1.3046	0.46868
YBL015W	1.9368	0.074619	-1.4898
YBL016W	-1.8772	-0.50244	-0.83207
YBL017C	0.18889	-0.10665	0.76612
YBL018C	0.12839	0.8168	0.068253
YBL019W	0.73626	0.053114	0.023859
YBL020W	-0.24881	0.026099	-0.59232
YBL021C	-0.13498	0.53018	-0.18961
YBL022C	-0.36119	-0.52285	-0.35399
YBL023C	0.14079	0.67352	-0.037408
YBL024W	-1.8789	1.2345	1.1207
YBL025W	0.55988	-0.0016074	0.58745
YBL026W	-0.22519	-0.22826	0.044423
YBL027W	-2.1394	-0.4812	-1.8912
YBL028C	-0.97804	0.82732	0.044507
YBL029W	-1.3746	-0.6397	-2.3828
YBL030C	-1.6416	-0.13519	-1.9771
YBL031W	-0.23964	-0.41318	-0.58725
YBL032W	0.59113	0.0062197	-0.066597
YBL033C	0.43891	2.6101	0.69011
YBL034C	0.68819	-0.4606	-0.011246
YBL035C	-0.60969	-1.2756	-0.49792
YBL036C	-0.44271	-0.01646	-0.26582
YBL037W	0.45925	-0.79618	0.30831
YBL038W	0.019288	-0.16182	-0.58282
YBL039C	-1.7213	1.3552	1.186
YBL040C	-0.68757	-1.1084	-1.6797
YBL041W	-0.77867	-0.5803	-2.4769
YBL042C	-0.82966	1.4763	1.1528
YBL043W	2.0261	0.87956	0.41669
YBL044W	0.5488	0.38189	0.39374
YBL045C	-1.0121	-1.8552	-2.6339
YBL046W	0.38077	0.6781	0.22388
YBL047C	-0.088053	-1.1145	-0.49489
YBL048W	0.6138	1.5774	0.60134
YBL049W	2.1234	2.2799	0.76912
YBL050W	0.96616	0.07512	-0.59564
YBL051C	-0.14134	-0.37284	-0.8395
YBL052C	0.17763	-0.33837	-0.044412
YBL053W	0.0023452	0.056684	0.32419
YBL054W	0.20193	2.2033	1.5252
YBL055C	-0.41104	-0.33878	-1.1355
YBL056W	-1.0108	-0.52612	-0.53937
YBL057C	-0.22547	-0.13213	-0.70241
YBL058W	0.0032924	-1.1338	-1.619
YBL059W	-0.4119	0.032251	0.46251
YBL060W	-0.66876	1.3862	0.3235
YBL061C	-0.88905	0.29383	0.33352
YBL062W	0.22782	0.58336	0.24685
YBL063W	0.1592	-0.44635	1.3079
YBL064C	0.98201	-0.70648	-2.135
YBL065W	0.09673	0	0.50009
YBL066C	-1.65	-1.9761	-1.4547
YBL067C	1.1077	0.3105	-0.22675
YBL068W	0.39838	-0.28911	0.091307
YBL069W	-0.56106	1.5807	0.24862
YBL070C	0.00080512	0.25511	0.76137
YBL071C	-0.47919	1.6936	0.76769
YBL072C	-2.7361	-0.41835	-0.5372
YBL073W	0.16955	0	0.61261
YBL074C	-0.08218	0.99156	0.049109
YBL075C	2.9982	0.63141	-1.0817
YBL076C	-1.194	-1.1638	-0.589
YBL077W	-1.7413	-0.79822	-1.2906
YBL078C	1.9735	1.0729	0.63616
YBL079W	-0.055412	-0.088282	0.078488
YBL080C	0.30505	-0.11214	-0.025058
YBL081W	-1.0133	0.18727	2.2699
YBL082C	-0.40441	0.5534	-0.10416
YBL083C	-0.070077	0.27062	0.28054
YBL084C	0.47352	1.2895	0.78857
YBL085W	0.0012217	-0.46567	0.24599
YBL086C	-0.90365	-0.59992	-0.67313
YBL087C	-2.7219	-0.9986	-0.60179
YBL088C	0.029132	-0.79721	0.89117
YBL089W	0.34444	-0.38366	0.44789
YBL090W	0.28378	0.37405	-0.11383
YBL091C	-0.57137	-0.1213	-0.84283
YBL092W	-2.4449	-0.53808	-0.97557
YBL093C	0.13533	3.4276	2.6601
YBL094C	-0.26614	-0.042767	0.17883
YBL095W	0.015223	0.42968	0.57608
YBL096C	NaN	0.95263	0.20452
YBL097W	0.18008	0.25486	0.14805
YBL098W	-0.16649	-0.79656	-0.12391
YBL099W	-1.3184	-1.4473	-2.1937
YBL100C	-0.64722	-1.5941	-0.90619
YBL101C	0.91654	-0.71984	-0.73572
YBL102W	0.79489	-0.28677	-0.35661
YBL103C	0.8922	0.34092	0.046397
YBL104C	0.50188	-0.36546	0.28342
YBL105C	0.18495	0.067444	0.69954
YBL106C	-0.018064	0.0056069	0.077373
YBL107C	-0.30405	-0.36421	-0.17396
YBL108W	0.21769	-0.2479	0.2622
YBL109W	-0.1145	1.0157	-0.32398
YBL111C	0.32592	0.46369	0.021762
YBL112C	0.92888	-0.012944	0.44472
YBL113C	0.48836	0.23884	-0.0038338
YBR001C	0.66414	0.56511	0.67454
YBR002C	-0.060357	-0.19055	0.24299
YBR003W	-1.2809	-2.3961	-1.455
YBR004C	0.18482	-0.47037	-0.11532
YBR005W	0.66662	-1.1469	-0.62303
YBR006W	0.35286	0.0098396	-1.4939
YBR007C	-0.062744	-0.73151	-0.013588
YBR008C	0.4727	-0.20145	-0.64031
YBR009C	-1.0949	-0.61352	-0.37705
YBR010W	0.17861	0.33914	0.27745
YBR011C	-2.238	-2.1083	-2.3647
YBR012C	-0.6621	-1.2554	0.10589
YBR013C	0	-0.2517	0.35799
YBR014C	-0.68349	-0.65149	-0.33389
YBR015C	-0.19026	-1.075	0
YBR016W	0.0038757	-0.97233	-0.058466
YBR017C	0.090271	-0.45853	-0.041568
YBR018C	0.10796	0.027487	0.96333
YBR019C	-0.19586	0	0.46818
YBR020W	0.015999	0.99759	0.27718
YBR021W	-0.036782	1.5198	1.1129
YBR022W	0.59108	0.49984	0.24031
YBR023C	-0.26799	-0.92811	0.1078
YBR024W	-0.33746	-0.80338	-1.0664
YBR025C	-1.9425	-0.44137	-0.8505
YBR026C	1.85	0.94348	0.44839
YBR027C	0.26046	-0.40849	0.25766
YBR028C	-0.84981	0.11833	-0.10764
YBR029C	-0.39063	0.036308	-0.15531
YBR030W	0.18328	1.3773	0.28563
YBR031W	-2.1013	-0.40684	-0.26771
YBR032W	0.033955	0.76643	0.53132
YBR033W	-0.092198	1.3721	1.2964
YBR034C	-0.55432	1.7628	0.46029
YBR035C	-0.46016	-1.4297	-1.7711
YBR036C	0.28631	-0.76002	-0.84761
YBR037C	0.1829	-1.1795	-0.53839
YBR038W	0.23383	-0.91249	0.35632
YBR039W	-0.55915	-1.5234	-2.4668
YBR040W	-0.21009	0	0.65576
YBR041W	-0.36818	-2.1528	-0.3099
YBR042C	-0.4183	0.89182	0.40367
YBR043C	0.69839	0.95357	0.2882
YBR044C	0.36957	-0.081305	0.034695
YBR045C	0.21217	0.2827	0.24957
YBR046C	-0.084908	-0.45519	0.35495
YBR047W	0.24134	-1.2346	-0.69254
YBR048W	-2.8832	-0.70869	-1.646
YBR049C	0.10225	0.07815	0.66191
YBR050C	1.6299	0.73685	-0.037163
YBR051W	-0.14304	0.21259	-0.23215
YBR052C	-1.8333	-0.78571	-0.70587
YBR053C	-0.41225	-2.547	-1.9636
YBR054W	-3.9781	-2.7465	-3.6759
YBR055C	-0.030732	0.94531	0.65008
YBR056W	0.08562	-0.1981	-1.7334
YBR057C	0.35805	1.7477	0.70614
YBR058C	0.42237	-0.70245	0.043783
YBR059C	0.39121	-1.3201	1.0325
YBR060C	0.22225	-1.04	0.14628
YBR061C	-0.49613	0.97667	0.69627
YBR062C	0.41257	-0.34749	0.023105
YBR063C	0.701	1.6408	0.52875
YBR064W	0.2172	0.71619	0.41372
YBR065C	0.67763	1.0916	0.84661
YBR066C	0.55728	0.29104	0.56858
YBR067C	-0.077626	-0.58204	-0.24488
YBR068C	1.2046	1.6999	0.85201
YBR069C	1.4447	2.9994	2.3159
YBR070C	-0.18636	0.7643	0.73396
YBR071W	0.91741	0.74244	-0.24988
YBR072W	0.51083	-1.1824	-2.1853
YBR073W	-1.1174	0.097278	0.087772
YBR074W	-0.30775	-0.14306	-0.35417
YBR075W	-0.1689	-0.23984	-0.059146
YBR076W	0.75502	0.35137	0.74211
YBR077C	0.35014	0.99115	-0.13401
YBR078W	-2.4782	-0.010348	0.062198
YBR079C	0.51209	0.018213	0.31149
YBR080C	-0.37687	-0.47926	-0.5041
YBR081C	-0.16355	-0.10823	0.18256
YBR082C	-2.3849	0.6351	-0.16872
YBR083W	-0.56226	-0.31254	-0.48492
YBR084W	-1.0182	-0.26758	-0.33295
YBR085W	-1.0584	-0.57288	-0.91653
YBR086C	-0.87638	-1.2364	-1.0585
YBR087W	-0.15237	-0.73947	-0.15435
YBR088C	-0.58339	-1.9223	-0.71099
YBR089W	-0.50953	-1.4233	-0.44005
YBR090C	-0.20915	0.083885	-0.0032188
YBR091C	0.17396	-0.02852	NaN
YBR092C	-3.0177	-2.4367	-3.1335
YBR093C	-1.7074	-2.6035	-1.6605
YBR094W	-0.012562	-0.35664	0.43216
YBR095C	-0.21499	-0.16232	1.1112
YBR096W	-0.52003	-1.0565	-0.56339
YBR097W	-0.18413	0.0881	-0.14263
YBR098W	0.056696	0.025004	0.41574
YBR099C	0.052011	0.21402	0.30191
YBR100W	0.1087	0	1.1004
YBR101C	0.19856	-0.77515	-1.3556
YBR102C	-0.14385	0.14897	0.17239
YBR103W	0.47826	-0.33041	0.097573
YBR104W	-0.95664	0	-0.76575
YBR105C	0.42282	4.4491	3.3677
YBR106W	-1.6613	1.1269	1.4568
YBR107C	-0.13848	-0.56415	0.053742
YBR108W	-0.37052	-0.068291	0.70115
YBR109C	-0.016338	-0.66139	-0.42709
YBR110W	0.10576	-0.35528	-0.47233
YBR111C	-1.4216	-2.6632	-2.4914
YBR112C	-0.53886	-0.047594	-0.047371
YBR113W	-0.27653	0.14585	-0.081079
YBR114W	-0.44279	1.5629	1.3635
YBR115C	0.087131	-0.42672	0.03213
YBR116C	2.8578	2.5925	0.58135
YBR117C	0.40897	1.2279	0.083908
YBR118W	-0.55644	-0.3843	0.14041
YBR119W	-0.19095	-0.14928	0.18266
YBR120C	0.4938	-0.57803	-0.49173
YBR121C	-1.5273	-0.80784	-0.16033
YBR122C	-0.10056	-0.34647	-0.31653
YBR123C	0.19414	0.33919	0.19941
YBR124W	-0.24843	-0.27318	0.34856
YBR125C	-0.76676	-0.13729	-0.84103
YBR126C	-1.1583	-2.2739	-3.0557
YBR127C	-1.5679	-1.75	-2.0789
YBR128C	0.47391	-0.30533	0.63326
YBR129C	0.9433	0.46934	-0.17078
YBR130C	-1.1082	-0.32383	-0.1612
YBR131W	-0.22715	0.1493	0.26493
YBR132C	0.46245	-0.15624	0.23096
YBR133C	-0.57387	-0.4185	-0.48671
YBR134W	0.21922	-0.59086	-0.24346
YBR135W	-0.89203	-0.23093	-0.7106
YBR136W	0.43979	-0.86817	-0.6893
YBR137W	-0.81696	-1.3029	-0.35498
YBR138C	-0.26413	-1.3004	0.50243
YBR139W	-0.47684	-2.0156	-1.6006
YBR140C	0.28844	0.20196	0.49716
YBR141C	-0.20163	2.6981	1.315
YBR142W	-2.6317	-0.039404	-1.6307
YBR143C	-0.031136	-1.149	0.70334
YBR144C	0.02996	-1.9852	0.1204
YBR145W	-2.4397	-3.4488	-3.3757
YBR146W	-0.72943	-0.54933	-1.0425
YBR147W	0.42878	-0.57342	-0.044612
YBR148W	-0.7336	-0.74664	-1.0333
YBR149W	-1.0729	-1.5217	-2.5938
YBR150C	-0.13973	-0.57326	-0.18862
YBR151W	-1.0594	-2.3088	-1.7485
YBR152W	0.083243	0.071493	0.41709
YBR153W	0.099643	0.61974	0.18795
YBR154C	-1.2874	0.62282	1.1206
YBR155W	-0.31563	1.7449	1.2449
YBR156C	0.26945	0.92348	0.64246
YBR157C	1.792	5.4049	3.7791
YBR158W	-0.42379	0.10624	-0.17004
YBR159W	-2.3499	-2.759	-2.7704
YBR160W	-0.26225	-0.82189	0.066962
YBR161W	-0.24205	-0.67434	-1.3789
YBR162C	0.54775	1.9959	1.7521
YBR163W	0.98219	1.3728	0.77256
YBR164C	-0.25565	-0.48308	-1.0309
YBR165W	0.23706	0.54317	0.42379
YBR166C	-0.37099	0.054048	-0.85592
YBR167C	0.20819	0.52858	0.43211
YBR168W	0.73681	0.48613	-0.3718
YBR169C	0.17365	-0.70058	-1.3611
YBR170C	0.58307	-0.12725	-0.77281
YBR171W	-0.24194	-0.095647	-0.0016546
YBR172C	0.30586	-0.11619	-0.44231
YBR173C	-0.7139	-1.0566	-1.0278
YBR174C	0.024179	-0.077126	0.63689
YBR175W	-0.4657	0.22292	-0.29325
YBR176W	-0.34637	-0.83698	-0.4677
YBR177C	-1.8729	-1.0527	-1.1281
YBR178W	-0.29309	-1.4532	-0.27667
YBR179C	-1.8035	-0.82114	-1.1132
YBR180W	0.10503	-0.36172	-0.65101
YBR181C	-3.1806	-0.51934	-1.097
YBR182C	-0.21006	-0.24266	-0.27417
YBR183W	-0.87329	-1.1187	-1.4119
YBR184W	0.11902	0.60225	-0.0075009
YBR185C	-0.83174	-0.49802	-0.56103
YBR186W	-0.083209	1.0934	-0.41116
YBR187W	-1.7514	0.68093	0.1359
YBR188C	-0.002025	-0.49728	0.22361
YBR189W	-3.7181	-0.29171	-1.181
YBR190W	-0.45848	-1.0744	-0.084039
YBR191W	-3.2535	-0.59676	-1.3783
YBR192W	-0.65863	-0.41696	-1.2311
YBR193C	-0.043043	-0.19176	0.057048
YBR194W	0.18488	-0.54234	-0.038885
YBR195C	-0.11054	1.1111	1.3921
YBR196C	-1.4631	-1.5373	-2.9473
YBR197C	-0.82997	-0.11611	0.3445
YBR198C	-0.21539	0.12049	-0.32203
YBR199W	-0.096546	-0.40259	-1.0865
YBR200W	-0.55955	0.50302	-0.58565
YBR201W	-0.0061432	-1.0361	-0.21559
YBR202W	-0.64133	-0.68888	-0.31979
YBR203W	0.12047	-0.3543	0.6285
YBR204C	0.47398	-0.99468	-1.1266
YBR205W	-0.73954	-1.6561	-1.0174
YBR206W	0.42424	-1.7002	-0.43878
YBR207W	0.34689	-0.14984	-0.12191
YBR208C	-0.50194	-0.20702	0.61057
YBR209W	0.059185	0.30272	-0.011037
YBR210W	-0.12361	-0.2668	0.093824
YBR211C	0.23938	0.27096	0.26319
YBR212W	2.2902	1.1403	0.0354
YBR213W	0.069715	0.12617	0.57937
YBR214W	1.2784	-0.39992	-1.867
YBR215W	0.62194	0.62242	-0.24212
YBR216C	0.31074	-0.20153	-0.077191
YBR217W	0.30832	0.46986	0.40075
YBR218C	-0.71082	-0.50147	-0.72299
YBR219C	0.21079	1.5399	0.69573
YBR220C	-0.48195	1.3131	-0.02308
YBR221C	-0.57693	-0.76136	-1.7084
YBR222C	0.87018	0.73269	-0.040138
YBR223C	-0.068078	0.0071309	-0.17541
YBR224W	-0.39457	-0.52609	-0.83472
YBR225W	0.64196	0.27162	0.63251
YBR226C	0.54057	-0.69185	0.16213
YBR227C	-1.0721	-0.071342	-0.54384
YBR228W	0.59379	1.0212	0.2496
YBR229C	-0.37993	-0.752	-0.57988
YBR230C	2.3434	0.5637	-0.63545
YBR231C	0.40863	1.0883	1.0238
YBR232C	-0.22793	-0.55248	-0.19358
YBR233W	-0.54002	-0.49299	-0.38783
YBR234C	-0.82391	-1.2063	-2.8881
YBR235W	-0.15711	-0.5499	-0.23693
YBR236C	-0.34648	0.0096655	-1.2149
YBR237W	-0.5047	-0.63684	0.0084368
YBR238C	NaN	0.9214	-0.21696
YBR239C	-0.90323	-0.12289	-0.137
YBR240C	-1.0425	-0.35727	-0.98739
YBR241C	1.0987	-0.0034023	-0.3857
YBR242W	0.24977	0.13842	-0.92629
YBR243C	-0.77758	-0.10327	0.10687
YBR244W	-0.28183	-0.64316	-0.75656
YBR245C	-0.99725	-0.48728	-0.61706
YBR246W	-0.60521	0.26664	-0.9358
YBR247C	-1.158	1.3162	0.71186
YBR248C	-1.2418	-0.15016	-1.2437
YBR249C	-3.119	-0.79725	-0.36648
YBR250W	-0.0013151	-0.09851	-0.046427
YBR251W	-0.079756	0.056606	-0.056024
YBR252W	-0.10156	-0.93115	-0.64814
YBR253W	-0.19829	-0.66967	0.35545
YBR254C	-0.11733	-0.12004	-0.94924
YBR255W	0.65858	-0.50508	-0.30138
YBR256C	-1.266	0.11785	-1.4712
YBR257W	0.91133	1.6419	0.59585
YBR258C	-0.014	-0.57799	0.12821
YBR259W	-0.52135	-0.16419	-0.54791
YBR260C	-0.69103	-0.54094	-0.41649
YBR261C	-1.1228	-0.32305	0.075151
YBR262C	0.32602	-1.0084	-0.24947
YBR263W	-1.4088	-0.96024	-0.64076
YBR264C	0.37904	-0.015232	-0.27244
YBR265W	0.2177	0.39305	0.31014
YBR266C	-0.35924	1.1439	0.054862
YBR267W	-0.39202	1.4166	1.3369
YBR268W	0.27793	-0.58001	-0.055233
YBR269C	2.1076	1.499	0.67512
YBR270C	0.98867	0.44188	-0.19442
YBR271W	-0.15737	0.86926	0.50002
YBR272C	0.11258	-0.49565	-1.3574
YBR273C	0.49908	-0.48944	-0.58309
YBR274W	0.78195	0.26304	-0.51488
YBR275C	-0.68705	-0.21495	-0.15164
YBR276C	-0.83906	-0.35112	-1.3077
YBR277C	0.26568	-0.1806	0.3913
YBR278W	0.018979	0.70381	0.051005
YBR279W	0.060614	0.84089	-0.17668
YBR280C	1.4369	0.25046	-0.40661
YBR281C	-1.301	-1.5642	-0.89766
YBR282W	-0.43162	0.55453	-0.90542
YBR283C	-1.4596	-0.524	-0.78749
YBR284W	0	-0.10021	0.36283
YBR285W	0.29644	-1.2925	-0.19564
YBR286W	-2.3563	-3.062	-4.4368
YBR287W	0.80825	-0.46521	-1.5658
YBR288C	-0.35658	0.25321	-0.43638
YBR289W	-0.43816	0.055027	0.27418
YBR290W	0.61838	0.17619	-0.91543
YBR291C	0.25259	1.9723	0.94158
YBR292C	0.49058	-0.051858	0.18481
YBR293W	0.37705	0.91565	0.29742
YBR294W	1.4108	1.2086	0.87417
YBR295W	0.032796	-0.0042011	1.1641
YBR296C	3.9236	3.2287	1.8291
YBR297W	1.4285	1.0104	1.0409
YBR298C	0.78519	1.6532	0.012929
YBR299W	0.1177	1.2751	0.75096
YBR300C	0.57586	-0.046059	0.30618
YBR301W	0.21593	0.40784	0.066372
YBR302C	-0.10493	-1.3151	-0.34765
YCL001W	-0.37617	-0.71942	0.1349
YCL002C	-0.63371	-0.13334	-0.39666
YCL004W	-0.23664	-0.59877	-0.46948
YCL005W	0.20628	0.42359	0.29462
YCL007C	-0.06385	-0.73785	-0.60897
YCL008C	0.31716	-0.76667	-0.29284
YCL009C	-1.5946	-1.2484	-1.6417
YCL010C	0.2906	-0.38833	0.14957
YCL011C	-0.14633	0.19604	0.25094
YCL014W	-0.74718	-0.0079385	-1.0522
YCL016C	-0.011656	0.66503	0.10551
YCL017C	1.6618	1.0475	-0.88759
YCL018W	-0.89598	0.019012	-0.81681
YCL019W	-2.4783	-1.0831	-2.2048
YCL020W	-4.0164	-2.6109	-2.3785
YCL022C	-0.074321	-0.53779	0.17179
YCL023C	-0.055255	-0.0027625	0.010659
YCL024W	-0.22509	0.34529	0.47087
YCL025C	-0.39214	2.306	0.82715
YCL027W	-0.051561	-0.39103	-0.5973
YCL028W	-0.84484	-0.29474	-0.68039
YCL029C	0.31777	0.35613	-0.16529
YCL030C	-3.1079	-2.4794	-2.892
YCL031C	-0.24703	1.0598	0.76392
YCL032W	0.44262	-0.027314	-0.47716
YCL033C	1.2286	-0.45701	-1.0331
YCL034W	0.041426	-0.74086	-0.25986
YCL035C	-0.57501	-1.5232	-2.0951
YCL036W	-1.2484	-0.49825	-0.2355
YCL037C	-0.93355	1.3715	1.3786
YCL038C	0.53693	0.96344	-0.65972
YCL039W	0.18208	0.26637	0.24687
YCL040W	-1.2301	-1.591	-3.6198
YCL041C	-0.32818	-0.067235	-0.39053
YCL042W	-0.97833	-1.661	-1.9611
YCL043C	-0.74251	-0.73957	-2.3987
YCL044C	0.04571	-0.02085	-0.28898
YCL045C	-1.1114	-1.1207	-0.49024
YCL046W	-0.5693	-0.88175	0.2478
YCL047C	-0.80807	0.1059	-0.24034
YCL048W	0.21987	-0.030906	0.50973
YCL049C	-0.53065	-0.41491	-0.79732
YCL050C	-1.6271	-1.2989	-1.237
YCL051W	0.10954	-0.94134	-0.90884
YCL052C	0.82827	-0.56725	-1.3063
YCL054W	0.20136	1.8711	1.25
YCL055W	-0.11728	-0.69474	-0.66791
YCL056C	0.23872	0.69341	0.43397
YCL057W	-0.43968	-1.1682	-2.1155
YCL058C	-0.46453	0.086069	0.31282
YCL059C	-0.71464	1.2518	0.52891
YCL061C	0.66182	-0.62913	0.28411
YCL063W	-0.19392	0.16358	0.63469
YCL064C	-0.3619	-0.32919	-0.39463
YCL065W	0.011091	-0.074676	-0.09489
YCL066W	-0.92921	0.17039	0.009586
YCL067C	-0.48783	0.32723	-0.40515
YCL068C	0.43495	0.35351	-0.15129
YCL069W	-0.22767	0.91293	0.89157
YCL073c	0.68467	0.94445	0.30787
YCL074W	0.15714	-0.10405	0.16595
YCL075W	-0.43225	0	0.41889
YCL076W	0.3803	-0.099411	0.67032
YCR001W	0.081915	-0.41017	0.1516
YCR002C	-1.7864	-0.22204	-0.68712
YCR003W	-1.0171	-0.16906	-0.66486
YCR004C	-0.53135	-2.782	-3.0927
YCR005C	2.0841	-0.26443	-2.4742
YCR006C	0.99421	0.65694	0.84018
YCR007C	0.85401	1.2201	1.2759
YCR008W	0.50719	0.48864	0.45593
YCR009C	-0.55412	-1.57	-1.8495
YCR010C	5.6575	2.1483	0.54906
YCR011C	0.19038	-0.98978	-1.3981
YCR012W	-2.0645	-3.1225	-3.1655
YCR013C	-2.4584	-3.7156	-4.1181
YCR014C	0.30361	0.481	0.55499
YCR015C	-0.2778	0.18393	0.45272
YCR016W	-1.3568	1.5559	0.96631
YCR017C	0.31754	0.17948	-0.56369
YCR018C	-0.12031	-0.57883	-0.069188
YCR019W	-0.20704	0.33038	-0.048531
YCR020C	-0.062887	-0.10074	-0.26037
YCR021C	0.058947	-1.0702	0.16038
YCR022C	-0.051397	-0.36552	0.21248
YCR023C	-0.39372	-0.89147	-1.0192
YCR024C	-0.084135	-0.070047	-0.21201
YCR025C	0.76088	2.0463	0.62685
YCR026C	1.2633	1.0271	0.46012
YCR027C	-0.072596	0.91845	0.29633
YCR028C	0.40464	-0.81787	-1.5141
YCR030C	-0.15086	-1.0515	-1.5487
YCR031C	NaN	NaN	NaN
YCR032W	-0.75993	0.13138	0.26593
YCR033W	0.83719	0.41023	0.060555
YCR034W	-2.1451	-0.44383	-1.6329
YCR035C	-0.99126	0.030878	-1.3806
YCR036W	0.96349	1.3519	-0.18826
YCR037C	0.40285	0.88859	-0.71234
YCR038C	-0.041738	0.16608	0.021382
YCR039C	-0.18969	0.34879	-0.64907
YCR040W	-0.46268	0.079686	-0.29608
YCR041W	0.19577	-0.2054	0.2036
YCR042C	-0.20912	-0.75277	-0.58507
YCR043C	-0.04624	-0.53095	-0.11631
YCR044C	-1.1136	-0.59464	-1.6133
YCR045C	-0.20905	0.081251	0.46749
YCR046C	-0.087521	0.024373	-0.33812
YCR047C	0.23337	1.162	1.0187
YCR048W	0.1552	0.62058	-0.42281
YCR049C	0.050547	-0.048313	0.43667
YCR050C	0.37048	-0.37014	-0.040133
YCR051W	0.19957	-0.93994	0.42076
YCR052W	-0.43277	0.25802	0.088309
YCR053W	-0.52834	-0.45347	-0.12986
YCR054C	0.77733	0.14493	0.62054
YCR057C	-1.0062	0.89822	1.0854
YCR059C	-0.25492	1.105	0.91256
YCR060W	0.19667	-0.014321	0.5861
YCR061W	-0.14802	-1.2317	-1.3018
YCR063W	0.21876	1.4921	1.7205
YCR064C	-0.36072	0.57967	0.97423
YCR065W	-0.47641	0.95691	1.1792
YCR066W	0.89244	0.25261	0.28628
YCR067C	-0.34873	-0.47578	0.66873
YCR068W	1.3744	0.75884	0.8837
YCR069W	0.16309	-1.085	-0.028855
YCR071C	0.092633	-0.66553	0.39169
YCR072C	-0.91445	1.646	1.4182
YCR073C	-0.34312	-0.26323	0.32896
YCR075C	0.1036	-0.70253	-0.25221
YCR076C	0.91947	0.94753	-0.25703
YCR077C	-0.24949	-0.3914	-0.72012
YCR079W	1.5515	0.4692	-0.55038
YCR081W	0.17683	0.11893	-0.10673
YCR082W	0.10032	-0.36281	-0.34414
YCR083W	1.0067	0.70036	0.24528
YCR084C	-0.40709	0.049707	0.10805
YCR085W	0.22111	-0.086943	-0.11005
YCR086W	0.31319	-0.83484	0.071093
YCR087W	-0.82958	-0.013913	0.73271
YCR088W	-2.1065	-2.5899	-2.1602
YCR089W	0.47383	-0.35884	0.069937
YCR090C	-0.34483	-1.2395	0.2166
YCR091W	1.3595	1.1289	-0.0073805
YCR092C	-0.47441	0.8129	0.6864
YCR093W	-0.29531	-0.7149	-0.21702
YCR094W	0.32136	0.72079	-0.19845
YCR095C	0.36843	0.026129	0.004611
YCR096C	-0.044217	0.69394	-0.11122
YCR097wa	0.58648	-0.11852	0.078093
YCR098C	0.83201	0	0.022367
YCR099C	-0.31685	-1.8699	-0.60024
YCR100C	0.38522	-1.7468	-0.32797
YCR101C	-0.11144	-2.0197	0.6026
YCR102C	-0.033559	-0.22822	-0.66992
YCR104W	-0.37461	0.47625	0.043318
YCR105W	1.1529	0.45163	0.39306
YCR106W	-0.069529	-0.10522	-0.47539
YCR107W	-2.0765	-2.8066	-2.4719
YDL001W	0.61324	0.65255	0.86772
YDL002C	0.30469	0.32176	-0.48781
YDL003W	-1.8924	-1.9999	-2.1623
YDL004W	0.64082	-0.056921	-0.96089
YDL005C	0.54451	0.28828	-0.55378
YDL006W	0.093678	0.15055	-0.81053
YDL007W	-0.22969	0.12824	-1.7318
YDL008W	0.025503	-0.034852	0.86549
YDL009C	0.53106	-0.24099	0.42281
YDL010W	1.4564	0.61921	0.58489
YDL011C	-0.029765	-0.4196	0.90202
YDL012C	0.36254	-0.68783	-0.35848
YDL013W	1.1486	1.4611	0.69962
YDL014W	-2.2974	1.7879	1.0441
YDL015C	-1.3309	0.13841	-1.0754
YDL016C	0.34939	-0.32405	0.42998
YDL017W	-0.13003	-0.087655	-0.14591
YDL018C	-0.037959	-0.042718	-1.1713
YDL019C	0.30109	-0.92403	-0.83169
YDL020C	1.1747	0.29195	0.4739
YDL021W	-0.89927	-1.8394	-2.3172
YDL022W	0.46032	-0.83359	-1.9202
YDL023C	-0.21291	-1.349	-2.6504
YDL024C	1.5223	0.75559	0.76436
YDL025C	0.37844	-0.89922	-1.285
YDL026W	0.49052	-0.97831	0.39423
YDL027C	1.103	-0.14427	-0.94732
YDL028C	0.24918	-0.20207	-0.11268
YDL029W	-0.74812	-1.693	-3.0046
YDL030W	0.19724	0.7955	0.035514
YDL031W	0.48953	1.0482	0.87011
YDL032W	-0.1576	0.09428	-0.24152
YDL033C	0.53708	0.30179	0.30024
YDL034W	-0.099649	0.27254	0.43812
YDL035C	0.24281	0.5138	0.1208
YDL036C	-0.8112	1.0532	0.72316
YDL037C	-0.53895	0.85047	0.73333
YDL038C	0.066609	-0.39408	0.11167
YDL039C	0.14848	1.2709	-0.30198
YDL040C	-0.97078	-0.66184	-0.5315
YDL041W	0.091808	-0.10031	0.027771
YDL042C	-0.087236	0.32312	0.37824
YDL043C	0.090149	-0.24706	0.083619
YDL044C	-0.14031	0.55345	0.57514
YDL045C	0.067327	-0.38677	-0.62099
YDL046W	0.33073	-0.51481	-0.83122
YDL047W	0.38492	1.0515	-0.20944
YDL048C	-0.27508	2.7152	1.7433
YDL049C	0.87995	2.6572	1.2287
YDL050C	-0.079588	0.39073	0.15811
YDL051W	-0.49693	0.7814	-0.4487
YDL052C	-1.8443	-1.8036	-1.3115
YDL053C	0.68663	0.46681	-0.25043
YDL054C	-0.53249	1.1659	0.55493
YDL055C	-1.6308	1.1775	0.79653
YDL056W	0.020297	0.64682	0.24972
YDL057W	0.33777	0.6652	-0.42047
YDL058W	-0.29362	-0.55511	0.41966
YDL059C	-0.6177	-0.11433	-0.27504
YDL060W	-1.1383	0.88245	0.97678
YDL061C	-1.1956	-0.66962	-0.96936
YDL062W	0.23862	0.78286	1.0414
YDL063C	-0.85177	0.86307	0.35238
YDL064W	-0.23131	0.59075	0.18494
YDL065C	0.83087	0.90991	-0.68164
YDL066W	-2.1104	-1.272	-3.1874
YDL067C	0.59607	0.012503	-0.48237
YDL068W	-0.33609	-0.27318	0.39013
YDL069C	-0.12594	1.3295	0.11929
YDL070W	2.3247	1.7929	1.4251
YDL071C	0.13701	0.30454	0.59199
YDL072C	0.040554	-1.2839	-0.56509
YDL073W	-0.085125	-0.11343	-0.21354
YDL074C	0.14283	0.1734	0.51849
YDL075W	-2.5896	-1.1562	-1.4771
YDL076C	0.53897	0.25366	-0.77459
YDL077C	0.16706	-0.11156	-0.19314
YDL078C	1.5663	0.6218	-0.77753
YDL079C	0.11102	0.3328	-0.39152
YDL080C	-0.05534	-0.09737	-0.030368
YDL081C	-2.2259	-0.42791	-1.2145
YDL082W	-3.0047	-0.75141	-1.2153
YDL083C	-2.5847	-0.91302	-1.6234
YDL084W	-1.383	-0.61737	-0.6613
YDL085W	2.3392	0.27404	-0.68859
YDL086W	-0.76801	-1.0496	-0.51749
YDL087C	0.13152	0.70982	0.70088
YDL088C	0.54379	0.76956	0.026494
YDL089W	0.68034	0.29801	-0.69852
YDL090C	0.27146	-0.48364	-0.623
YDL091C	1.1329	-0.21288	-1.0043
YDL092W	-0.58694	-0.52803	0.073342
YDL093W	-0.79462	-0.47522	-0.77019
YDL094C	0.62076	-1.0766	-0.158
YDL095W	-1.7186	-0.7984	-1.6295
YDL096C	-1.0013	-0.38101	0.025372
YDL097C	-0.088157	-1.5424	-3.094
YDL098C	-0.039464	0.39358	0.5995
YDL099W	-0.50537	-0.57376	-1.5124
YDL100C	-1.8252	0.027303	-1.2889
YDL101C	-0.056738	-0.27747	-0.5973
YDL102W	-0.23497	0.10625	-0.0002451
YDL103C	-0.34322	-0.74732	-1.8694
YDL104C	0.8708	0.092476	0.24682
YDL105W	-0.0041425	0.32814	0.45549
YDL106C	0.53016	-0.14709	-0.79414
YDL107W	0.012639	0.031011	-0.40391
YDL108W	0.23369	0.84425	0.60982
YDL109C	0.60526	0.32491	0.4841
YDL110C	0.5611	-0.79567	-1.3132
YDL111C	-0.18023	1.487	0.34886
YDL112W	0.47393	-0.3025	0.24703
YDL113C	0.33192	-0.31119	-1.3849
YDL114W	0.46459	0.015651	0.19402
YDL115C	0.78386	0.71015	-0.27592
YDL116W	0.48393	0.50719	0.43012
YDL117W	-0.43171	0.55719	-0.11162
YDL118W	0.24792	-0.37549	0.73113
YDL119C	-0.45786	-0.47859	0.26474
YDL120W	0.061703	-0.5524	0.35955
YDL121C	-0.29147	-0.26872	0.076404
YDL122W	0.12519	1.1049	0.83895
YDL123W	0.75575	-0.018229	-0.44791
YDL124W	1.1833	-0.37668	-0.89968
YDL125C	0.67775	-0.45985	-1.8701
YDL126C	-0.8219	-1.2561	-2.6807
YDL127W	-0.22834	-0.67184	-0.39814
YDL128W	0.71045	1.2716	0.98351
YDL129W	1.2682	2.5656	0.95726
YDL130W	-1.9638	-0.65809	-0.57882
YDL131W	-0.71809	-0.59889	-2.1005
YDL132W	-0.5647	0.34144	-0.031293
YDL133W	0.52448	-0.53325	-0.88905
YDL134C	-0.15435	-0.29032	-1.0322
YDL135C	-0.017675	-0.46281	-0.98398
YDL136W	-2.5291	-0.6529	-2.001
YDL137W	0.59279	0.00030259	-0.50145
YDL138W	0.094394	0.94845	0.56356
YDL139C	0.61314	0.33155	-0.048022
YDL140C	0.35217	0.13069	0.39483
YDL141W	-0.025952	0.084956	-0.10662
YDL142C	0.23339	-0.78769	-0.89375
YDL143W	-0.91045	0.071141	-0.74016
YDL144C	-0.079157	0.056906	-0.67499
YDL145C	-0.76367	-0.32768	-0.87355
YDL146W	-0.43701	-1.0404	-0.9752
YDL147W	-0.44674	-0.9766	-1.8843
YDL148C	-0.5847	0.4555	-0.25991
YDL149W	1.0459	0.048157	0.16929
YDL150W	0.1152	0.96848	0.40929
YDL151C	0.25186	0.69034	0.4796
YDL152W	0.17326	0.60092	0.29554
YDL153C	0.048772	1.0212	0.10294
YDL154W	-0.17796	-0.45748	-0.95412
YDL155W	-0.16806	0.67774	0.20888
YDL156W	0.12155	-0.47806	0.39109
YDL157C	-0.27079	-0.07535	0.11232
YDL158C	0.040948	-0.2282	0.50899
YDL159W	0.8148	0.51451	-0.20311
YDL160C	0.27774	0.23508	-0.13601
YDL161W	-0.4832	0.25073	-1.0997
YDL162C	0.14295	-0.017878	-0.11038
YDL163W	-0.11945	-0.51634	0.19424
YDL164C	0.34684	-0.16344	-1.2576
YDL165W	0.17262	0.10169	-0.31011
YDL166C	-0.12059	0.35767	-0.24969
YDL167C	-0.42907	0.26858	0.79754
YDL168W	0.59903	-0.64016	-1.7246
YDL169C	1.785	1.2742	0.30754
YDL170W	-0.22026	0.66355	0.036107
YDL171C	-0.27465	-0.090119	0.1783
YDL172C	0.7404	-0.21779	-0.38101
YDL173W	0.69545	0.16667	-0.65751
YDL174C	-0.67057	-1.2628	-2.3007
YDL175C	0.28659	0.58452	0.35781
YDL176W	0.2581	0.49753	-0.3714
YDL177C	-0.13058	0.26852	0.61394
YDL178W	-1.3136	-0.6729	-0.91449
YDL179W	-0.56269	-0.71673	-0.88149
YDL180W	0.58727	-0.50837	-0.48761
YDL181W	0.092904	-1.0107	-0.64367
YDL182W	-0.27039	-0.32182	-1.6395
YDL183C	0.9409	0.51415	-0.19378
YDL184C	-1.8254	-1.7607	-1.8515
YDL185W	-1.4972	-0.48873	-1.4987
YDL186W	-0.28886	-0.26444	0.68532
YDL187C	0.23138	0	0.3217
YDL188C	-0.65762	-0.37698	-1.7909
YDL189W	-0.81525	0.34778	-0.1253
YDL190C	-1.1175	-0.84758	-1.608
YDL191W	-2.7656	-0.393	-1.0985
YDL192W	-1.6615	-0.30631	-1.3404
YDL193W	0.12971	-0.70832	-0.83755
YDL194W	0.95863	-0.63696	0.11519
YDL195W	-0.96598	-0.73383	-0.86009
YDL196W	-0.49201	-0.94385	0.085295
YDL197C	0.92045	-0.64116	0.0059027
YDL198C	-1.6775	-0.74928	-1.3567
YDL199C	1.4871	0.92896	0.41274
YDL200C	1.5764	1.5524	0.68336
YDL201W	0.034036	0.70897	0.57361
YDL202W	-0.9156	-0.31242	-1.4314
YDL203C	0.42486	0.6931	0.65634
YDL204W	1.726	-1.063	-4.7521
YDL205C	-0.36187	1.2829	0.020901
YDL206W	0.20233	-0.52718	-0.9787
YDL207W	-0.39666	0.14127	-0.52667
YDL208W	-1.478	1.4546	1.2623
YDL209C	0.46601	1.2022	-0.2107
YDL210W	0.44986	-0.09457	0.51356
YDL211C	-0.55983	0.22548	0.40003
YDL212W	-1.1023	-1.1296	-0.83652
YDL213C	-0.47261	1.0612	1.0735
YDL214C	0.8075	-0.84452	0.015744
YDL215C	3.1023	1.2238	0.45656
YDL216C	0.68423	-0.6127	0.61531
YDL217C	-0.36224	0.25516	0.15955
YDL218W	4.1645	1.7568	1.2078
YDL219W	-0.6166	-1.8333	-0.41603
YDL220C	-0.23009	0.26554	0.75067
YDL221W	0.59504	-0.2296	0.57005
YDL222C	1.4475	-0.34617	-1.3961
YDL223C	3.7543	2.0446	-0.073786
YDL224C	0.45582	0.22983	-0.18926
YDL225W	-0.96614	0.24401	-0.71081
YDL226C	-0.94224	-0.59471	-1.0785
YDL227C	-0.78056	0.7376	0.39229
YDL228C	-0.098818	-0.75057	0.070875
YDL229W	0.24305	-0.5591	0.21035
YDL230W	-0.043169	-0.65201	-0.31801
YDL231C	0.07931	0.41729	-0.033796
YDL232W	-0.37614	0.33226	-0.070712
YDL233W	0.93947	0.96402	0.29647
YDL234C	1.619	-0.26529	-0.58
YDL235C	-1.3454	-0.57436	-0.79619
YDL236W	-1.6896	-0.63435	-0.72483
YDL237W	-0.42908	-0.59899	-1.8604
YDL238C	0.52116	-0.64451	0.034554
YDL239C	-0.29943	0.45548	-0.39515
YDL240W	0.20646	0.0847	-0.006477
YDL241W	-0.050703	-1.1177	-0.56293
YDL242W	0.46542	0	0.48001
YDL243C	-1.3685	-2.255	-2.2514
YDL244W	0.58956	0.057545	-0.50889
YDL245C	0.64077	0.52582	0.19918
YDL246C	0.4005	1.7427	0.42617
YDL247W	0.19649	1.063	0.36011
YDL248W	-0.16278	-0.73074	-0.58655
YDR001C	0.40248	0.97324	-0.54063
YDR002W	-2.8151	0.30224	0.29184
YDR003W	0.64135	0.073844	-0.79483
YDR004W	0.76483	0.50876	-0.15644
YDR005C	0.85623	0.58307	-0.38572
YDR006C	0.99504	1.9455	1.2496
YDR007W	-0.0038005	1.7218	1.7015
YDR008C	0.097793	1.63	0.93156
YDR009W	1.6382	-0.15949	0.12546
YDR010C	0.11345	0.19402	0.42786
YDR011W	0.63751	-0.50595	0.21425
YDR012W	-2.3201	-0.48397	0.025158
YDR013W	-0.0031464	-0.055463	0.16937
YDR014W	0.21579	-0.47226	-0.20323
YDR015C	0.21572	0.041703	0.18077
YDR016C	-0.16841	-1.0332	-0.31498
YDR017C	0.14946	0.041975	0.62598
YDR018C	1.5391	0.4241	-0.018708
YDR019C	-0.47415	-1.335	-1.5955
YDR020C	0.19251	0.14287	0.2575
YDR021W	-0.77294	1.2471	0.57073
YDR022C	0.6005	0.014608	0.12752
YDR023W	-2.4108	-0.80329	-1.3994
YDR024W	-0.15907	-0.20373	0
YDR025W	-2.473	-0.48196	-1.8299
YDR026C	0.19993	0.79181	0.73338
YDR027C	0.30631	-0.68227	-0.45124
YDR028C	-0.3066	-0.92832	-0.39699
YDR029W	0.50922	-0.22044	0.35913
YDR030C	0.0635	-0.17545	0.020502
YDR031W	0.28234	-1.1274	0.68983
YDR032C	-0.35308	-1.8224	-2.7394
YDR033W	-4.907	-3.6117	-3.8011
YDR034C	0.70088	1.3189	1.463
YDR035W	-2.1744	0.32685	-1.2783
YDR036C	0.25309	-0.17822	-0.84957
YDR037W	-3.5093	1.7872	0.021034
YDR038C	0.67915	3.5322	1.1188
YDR039C	0.042847	0.35031	-0.21122
YDR040C	0.71034	1.5657	0.77315
YDR041W	0.1567	0.3062	-1.0531
YDR042C	-0.019943	0.39749	0.084094
YDR043C	0.4265	2.7565	1.0909
YDR044W	-4.4884	-3.1221	-4.3542
YDR045C	-0.32905	0.4626	0.42435
YDR046C	-1.8673	-2.2035	-1.9936
YDR047W	-0.93968	0.066862	-1.137
YDR048C	0.020868	-0.9416	0.053351
YDR049W	-0.047052	1.4337	-0.21421
YDR050C	-2.254	-1.6723	-1.589
YDR051C	0.55343	0.098193	-0.46871
YDR052C	-0.21696	1.5624	0.65115
YDR053W	-0.043515	0.42597	0.26215
YDR054C	0.61958	1.8761	1.3923
YDR055W	-0.16035	-0.26633	-0.98893
YDR056C	-0.30692	-1.0512	-1.592
YDR057W	0.53536	-0.10145	-1.1693
YDR058C	0.65217	0.35779	-0.55146
YDR059C	2.1512	1.5449	1.3715
YDR060W	-0.7658	0.39508	0.58699
YDR061W	-0.044422	-0.33791	-0.28421
YDR062W	-0.80802	-0.50701	-1.0907
YDR063W	0.01476	-1.716	-0.69579
YDR064W	-3.3385	-0.36906	-0.40651
YDR065W	0.11719	0.14416	0.18821
YDR066C	-0.12706	-0.1511	0.43719
YDR067C	0.44631	-0.73955	-0.018286
YDR068W	0.4173	-1.0491	-0.60547
YDR069C	0.4524	-0.627	-0.039978
YDR070C	2.1339	0.77655	0.066406
YDR071C	-0.88364	-1.0958	-1.4772
YDR072C	-1.2154	1.9452	1.3045
YDR073W	0.19087	0.98297	0.8057
YDR074W	-0.39179	-2.2892	-2.5549
YDR075W	0.29951	2.6315	1.3313
YDR076W	-0.061266	1.0356	0.19221
YDR077W	-0.2807	-0.77338	-1.3293
YDR078C	0.76228	0.082534	-0.088593
YDR079W	0.18321	-0.3617	0.13986
YDR080W	-0.4241	-0.36184	0.34575
YDR081C	-0.3611	0.44159	-0.3751
YDR082W	1.0139	1.1561	0.35123
YDR083W	-0.59962	1.5935	0.71087
YDR084C	-0.71655	-1.0943	-1.5275
YDR085C	0.28186	0.58366	-1.1487
YDR086C	-0.070655	-0.76304	-0.64803
YDR087C	-0.16346	1.313	0.0866
YDR088C	-0.036161	-0.16067	-0.5744
YDR089W	-0.1138	0.39414	-0.1693
YDR090C	0.50545	0.11499	-0.033373
YDR091C	-0.79328	0.71264	-0.089285
YDR092W	0.79654	0.39145	-0.18252
YDR093W	0.19145	-0.041389	0.26417
YDR094W	0.032249	-0.10252	0.15866
YDR095C	0.10624	0	0.43881
YDR096W	0.72624	-0.10645	-0.4997
YDR097C	1.0571	-0.17947	-0.082193
YDR098C	-1.043	-0.61106	-0.9423
YDR099W	0.33591	0.34355	-2.7652
YDR100W	-0.52185	-1.1745	-0.78724
YDR101C	-0.92527	2.1491	0.13447
YDR102C	-0.2974	0.93713	0.13173
YDR103W	-0.55056	2.0574	1.6646
YDR104C	0.60898	0.50333	0.37362
YDR105C	-0.17407	0	-1.6023
YDR106W	0.20178	-0.238	-0.072194
YDR107C	0.12437	-0.15516	-0.37775
YDR108W	-0.34876	-0.19336	0.15793
YDR109C	0.94081	1.3778	0.62664
YDR110W	-0.07829	1.4683	0.96694
YDR111C	1.8992	1.4119	0.55481
YDR112W	-0.12877	-0.22956	0.74914
YDR113C	0.45947	0.34246	-0.32807
YDR114C	-0.19933	-0.15361	0.30764
YDR115W	-0.15417	-0.57666	-0.30875
YDR116C	-0.60986	-0.98958	-1.6617
YDR117C	0.14776	0.23378	-0.36438
YDR118W	0.22702	0.034864	0.1242
YDR119W	-1.7224	-0.34674	-1.3997
YDR120C	-0.43309	1.0328	0.97945
YDR121W	0.2604	0.31585	-0.048017
YDR122W	0.95934	-0.3509	-0.18161
YDR123C	1.1065	0.66001	0.16776
YDR124W	-1.2234	-1.9899	-1.248
YDR125C	-0.38247	-0.22656	-0.29131
YDR126W	0.18512	0.92342	0.2698
YDR127W	-0.38959	-1.3998	-0.2452
YDR128W	-0.53869	-1.4094	-1.6415
YDR129C	-0.62074	-1.5647	-2.7245
YDR130C	0.060809	0.24412	0.10401
YDR131C	0.085649	0.47534	-0.28531
YDR132C	0.096371	-0.23174	-0.24756
YDR133C	-3.2861	-0.27021	-0.86333
YDR134C	-4.0918	-0.33777	-0.81464
YDR135C	-0.51041	-0.76191	-0.14448
YDR136C	0.21961	-0.12037	0.2015
YDR137W	0.69124	0.31123	-0.46919
YDR138W	0.59363	-0.69506	0.33787
YDR139C	-0.29621	0.16284	0.39374
YDR140W	0.32244	0.48747	-0.35824
YDR141C	0.33072	-0.13423	0.63072
YDR142C	0.78587	0.83547	0.14322
YDR143C	-0.19165	1.23	0.37106
YDR144C	-0.80964	-0.86433	0.62141
YDR145W	0.56049	0.17969	-1.08
YDR146C	-1.8473	-2.0655	-1.476
YDR147W	1.1646	0.90668	-0.2718
YDR148C	0.3207	-0.62919	-0.98585
YDR149C	0.84069	0	0.33502
YDR150W	0.35171	0.50455	0.72366
YDR151C	0.47722	1.1235	0.95539
YDR152W	-0.61253	1.1229	0.65134
YDR153C	-0.056884	0.52422	-1.2271
YDR154C	-0.42684	-1.2625	-2.297
YDR155C	-0.18562	-0.94128	-1.7841
YDR156W	-0.50306	0.60943	1.3746
YDR157W	-0.17166	0.62085	0.35371
YDR158W	-3.0911	-1.8917	-2.16
YDR159W	0.5054	-0.29572	0.28724
YDR160W	0.4747	0.58581	0.48026
YDR161W	-0.59263	0.60494	0.6097
YDR162C	0.010149	-0.024103	-0.50793
YDR163W	-0.1515	0.68684	0.10519
YDR164C	-0.6049	-0.16155	-0.86419
YDR165W	-1.0858	1.5931	1.0196
YDR166C	0.19182	-0.033716	0.84804
YDR167W	0.33033	0.51613	0.40214
YDR168W	0.33675	-0.74214	-1.5077
YDR169C	1.3268	0.65528	-0.076459
YDR170C	-0.15412	-0.36469	0.9842
YDR171W	0.1363	-1.697	-3.3794
YDR172W	-0.39229	0.47681	-0.48295
YDR173C	1.0869	0.59998	0.88243
YDR174W	-0.72932	-0.023369	-1.5373
YDR175C	-0.27929	-0.27751	-0.90232
YDR176W	0.19998	-0.1601	-0.66445
YDR177W	-0.28298	-0.91697	-1.1855
YDR178W	0.57757	-0.6525	-0.90277
YDR179C	-0.1159	0.41996	0.15495
YDR180W	0.48242	-0.49081	-0.042196
YDR181C	0.2834	0.90255	-0.26781
YDR182W	0.051549	-0.60589	-0.050892
YDR183W	0.11156	0.4727	-0.071938
YDR184C	-0.54595	0.94414	0.24034
YDR185C	-0.55728	0.36629	0.30252
YDR186C	0.3813	1.8777	1.4885
YDR187C	-0.16991	0.17916	-0.27775
YDR188W	-0.9668	0.35994	0.016553
YDR189W	0.17055	-0.13203	-0.86809
YDR190C	-0.64395	0.78402	-0.2224
YDR191W	0.030095	1.31	-0.11466
YDR192C	0.2919	0.25227	-0.24281
YDR193W	0.2217	-0.29752	-0.12216
YDR194C	-1.5825	-0.83894	-0.95022
YDR195W	0.28265	0.83408	-0.28949
YDR196C	-0.19989	-1.3109	-1.0515
YDR197W	0.55306	-0.46155	-1.3709
YDR198C	-0.15669	0.51966	0.012287
YDR199W	0.14243	-0.037242	-0.11626
YDR200C	0.89898	0.24239	-0.095018
YDR201W	0.32099	0.18908	-0.42393
YDR202C	0.83087	-0.67282	-1.0509
YDR203W	-0.0059469	-1.2864	0
YDR204W	0.43214	-0.91051	-1.03
YDR205W	0.8534	-0.81141	0.2649
YDR206W	0.34234	0.3594	0.62903
YDR207C	0.62234	0.64007	-0.14262
YDR208W	0.43478	0.99771	1.5025
YDR209C	-1.1969	-1.5699	-1.3503
YDR210W	-1.6412	-1.2058	-0.56913
YDR211W	-0.88582	0.65099	-0.0073878
YDR212W	-0.3972	0.028347	-0.24544
YDR213W	0.19872	-0.30366	-0.82151
YDR214W	-0.36207	-1.4503	-1.7613
YDR215C	0	-0.43645	0.20172
YDR216W	0.58567	0.21183	0.040521
YDR217C	0.21399	0.43825	0.64843
YDR218C	-0.66225	-0.23606	0.54345
YDR219C	0.97495	0.49628	-0.57096
YDR220C	0.33265	-0.67508	0.088095
YDR221W	0.70036	-0.06462	-0.56289
YDR222W	-0.41818	0.96027	0.42373
YDR223W	1.7594	1.1847	0.11347
YDR224C	0.066605	0.048389	-0.28607
YDR225W	-0.40101	-1.2034	-2.2924
YDR226W	-2.8452	-1.7777	-1.9515
YDR227W	0.9243	1.4115	0.33142
YDR228C	-0.002265	0.46407	-0.52393
YDR229W	-0.81228	-0.49555	-1.3451
YDR230W	0.23545	-0.16505	0.79167
YDR231C	0.88816	0.51906	-0.56256
YDR232W	-0.16156	-0.39806	-0.3522
YDR233C	-1.9575	-0.95226	-2.2366
YDR234W	-0.87712	0.95245	0.85733
YDR235W	0.52526	0.52641	-0.19368
YDR236C	-0.14852	0.0098806	-0.53853
YDR237W	-0.77333	-0.96516	-0.82239
YDR238c	-0.60631	-0.71876	-0.31902
YDR239C	0.033971	0.36916	-0.2252
YDR240C	0.48052	0.60551	-0.013323
YDR241W	0.35694	-0.58936	-0.15144
YDR242w	0.24814	1.268	0.99845
YDR243c	-0.11072	0.32399	0.19769
YDR244w	1.0857	0.64925	0.43335
YDR245w	-0.3287	0.65522	-0.39427
YDR246W	0.029851	-0.28823	-0.73745
YDR247W	1.6673	0.74592	-1.04
YDR248C	-0.60143	-0.43396	-0.32455
YDR249C	0.61225	0.87821	0.24045
YDR250C	0.16552	0.19184	0.18327
YDR251W	0.29856	-0.59325	-1.5546
YDR252W	0.04249	0.3516	0.3641
YDR253C	0.485	-0.47219	0.010317
YDR254W	1.5536	0.52131	-0.11266
YDR255C	1.3863	-0.48732	-0.56195
YDR256C	4.6424	2.3473	1.1539
YDR257C	-0.50236	-0.12321	-0.082028
YDR258C	-1.5917	-1.4093	-3.2979
YDR259C	-0.18421	0.7021	-0.22882
YDR260C	0.28257	1.4602	0.95752
YDR261C	-1.3176	-1.3551	-1.7488
YDR262W	3.5054	3.0385	2.0465
YDR263C	0.67485	0.0056151	0.05137
YDR264C	-0.21351	0.49509	0.2614
YDR265W	1.2665	-0.0088353	-0.78922
YDR266C	-0.7113	0.75779	1.441
YDR267C	-0.67402	-0.9471	-0.99894
YDR268W	-0.62639	-0.36543	-0.49769
YDR269C	0.25241	-0.72744	0.47749
YDR270W	0.81634	0.32654	-0.0035674
YDR271C	0.57177	-0.20229	0.098303
YDR272W	1.0792	-0.23738	-0.71701
YDR273W	0.494	1.0182	0.23058
YDR274C	0.47416	-0.24436	0.29011
YDR275W	2.0719	1.4089	-0.16207
YDR276C	0.3058	-0.69238	-0.81179
YDR277C	1.6108	1.5757	-0.061796
YDR278C	-0.084621	-0.23377	0.30871
YDR279W	0.16561	-0.28212	-0.44407
YDR280W	-1.0141	0.16566	-0.49485
YDR281C	-0.0091951	-0.77113	0.016495
YDR282C	0.12421	0.54094	0.21323
YDR283C	0.18446	-0.065147	-0.21096
YDR284C	-0.86176	-2.3253	-1.9077
YDR285W	0.12183	-0.165	0.35853
YDR286C	0.10873	-0.53742	0.50091
YDR287W	1.0115	0.36689	-0.45072
YDR288W	0.11585	0.48154	0.67497
YDR289C	0.69024	0.97155	-1.1389
YDR290W	0.59364	0.068134	0.5016
YDR291W	0.46537	0.44731	-0.13168
YDR292C	-1.4038	-0.10124	-1.2438
YDR293C	0.98879	-0.11676	-1.7869
YDR294C	-0.41941	-1.0344	-2.284
YDR295C	0.20018	0.78733	-0.51032
YDR296W	-1.1038	1.0057	-0.37403
YDR297W	-0.79677	1.5346	-0.59382
YDR298C	-0.10376	-0.68858	-0.38185
YDR299W	-0.13212	1.3506	0.84589
YDR300C	-0.87899	0.29445	0.44702
YDR301W	-0.18745	-0.14948	0.27519
YDR302W	-0.017404	0.54485	0.2269
YDR303C	0.41158	0.23006	-0.23728
YDR304C	-1.288	-2.422	-1.4677
YDR305C	0.70394	-0.68295	-0.65382
YDR306C	0.64778	0.16803	-0.32541
YDR307W	0.11157	-0.68414	-0.67331
YDR308C	0.018619	-0.054823	-0.02787
YDR309C	-1.5023	1.2929	0.64424
YDR310C	-0.19948	0.33202	0.093232
YDR311W	0.53775	-0.037798	-0.54905
YDR312W	-0.61146	1.4807	0.60469
YDR313C	1.9652	1.426	0.63332
YDR314C	0.13547	-0.017037	0.94525
YDR315C	0.77986	-0.86302	0.11784
YDR316W	-0.71457	-1.1575	-1.0924
YDR317W	0.18665	0.82567	0.49171
YDR318W	0.5099	-0.37371	-0.18531
YDR319C	0.34857	-0.38463	-0.12648
YDR320C	-0.73824	-0.13779	-1.4371
YDR321W	-0.59145	-0.19912	-1.3202
YDR322W	-0.4226	-0.95291	-0.93696
YDR323C	0.19852	0.55655	-0.22451
YDR324C	-1.41	1.0667	0.94611
YDR325W	-1.848	-0.32302	-2.1059
YDR326C	-0.6133	0.00060644	0.1055
YDR327W	0.084331	-0.5186	-0.17831
YDR328C	0.057164	-0.31106	-0.6014
YDR329C	1.9294	-0.35051	-0.8622
YDR330W	0.11205	-0.50526	0.20182
YDR331W	0.14313	0.05625	-0.2368
YDR332W	0.41846	0.68474	0.26498
YDR333C	0.10353	0.78351	0.42932
YDR334W	-0.11678	-0.33182	0.94917
YDR335W	0.21792	0.11646	-0.01084
YDR336W	0.27651	0.79317	0.026642
YDR337W	-0.43748	0.06262	-1.109
YDR338C	0.55653	0.44656	0.19843
YDR339C	0.31578	0.75532	-0.2835
YDR340W	-0.55827	-1.028	-0.028391
YDR341C	-2.2951	-0.087269	-2.4682
YDR342C	-4.3831	-1.4895	-2.8873
YDR343C	-4.6078	-1.0701	-1.6684
YDR344C	0.38621	0.031144	-0.013916
YDR345C	-4.0435	0.16609	-1.0624
YDR346C	-1.1035	0.25375	0.45073
YDR347W	0.23114	-0.61994	-0.22025
YDR348C	0.28131	-0.3103	-0.17942
YDR349C	-0.44741	-1.2543	0.20658
YDR350C	0.93618	0.72772	0.37769
YDR351W	0.10499	-0.083318	1.1236
YDR352W	0.0075779	-0.0050408	0.14648
YDR353W	-2.3243	0.10827	0.40421
YDR354W	-1.1503	-0.63641	-1.3233
YDR355C	-0.18587	-0.47663	-0.27285
YDR356W	0.48609	-0.40348	0.69072
YDR357C	0.19322	-0.15777	-0.49317
YDR358W	1.1412	-1.4867	-1.2689
YDR359C	-0.091081	0.31622	-0.17924
YDR360W	-0.23316	-0.37433	0.73693
YDR361C	-0.32943	1.09	0.58981
YDR362C	-0.28743	-0.76026	-0.20439
YDR363W	0.3651	0.45647	0.075459
YDR364C	1.1767	0.64354	0.37708
YDR365C	-0.65746	1.6278	0.64673
YDR366C	-1.5457	-1.7713	-1.4427
YDR367W	-0.60121	-0.35484	-0.37902
YDR368W	-1.5717	-0.68479	-2.6126
YDR369C	0.73865	-0.082759	-0.1873
YDR370C	0.21197	1.2611	0.53885
YDR371W	-0.33766	-0.55414	-0.12246
YDR372C	-0.37645	-0.089499	-1.1464
YDR373W	0.3263	0.17871	0.14549
YDR374C	0.68896	0.18917	0.21398
YDR375C	0.11257	-1.2024	-1.1252
YDR376W	-0.4725	-0.73767	-1.1367
YDR377W	-0.52814	-1.1272	-0.4593
YDR378C	-0.38393	-0.13857	-0.11127
YDR379W	-0.68711	-0.36941	-1.3085
YDR380W	0.28924	-0.33205	-0.57704
YDR381W	0.33597	0.97007	0.67325
YDR382W	-2.934	-0.30061	-0.17682
YDR383C	0.089626	-0.0091493	-0.031067
YDR384C	4.2248	2.0526	0.21766
YDR385W	-2.3292	-0.4559	-0.59029
YDR386W	0.28423	0.35107	0.58409
YDR387C	0.84003	-0.0049574	-0.21641
YDR388W	-0.51027	-0.85144	-2.4111
YDR389W	1.0672	0.54886	-0.058806
YDR390C	-0.017854	0.43778	-0.62528
YDR391C	-2.0172	-2.3817	-2.2709
YDR392W	0.60328	-0.029943	-1.1221
YDR393W	-0.38254	-0.080801	0.19537
YDR394W	0.41817	-1.0761	-1.1798
YDR395W	-1.1731	-0.36218	0.061727
YDR396W	0.70479	0.39058	0.65819
YDR397C	0.29199	0.71571	0.071169
YDR398W	-0.51548	1.4915	0.91154
YDR399W	-1.9155	-0.47691	-0.071987
YDR400W	-0.9814	-1.1313	-0.7325
YDR401W	0.36498	-0.053993	-0.043211
YDR402C	-0.02946	-0.37735	0.91008
YDR403W	-0.083871	0.22194	-0.050368
YDR404C	-0.31067	-0.37988	-0.34571
YDR405W	-0.0090061	-0.099559	-0.77679
YDR406W	-0.41461	-0.70863	0.33034
YDR407C	-0.17448	-0.54157	0.91922
YDR408C	-1.1731	-1.2927	-1.5342
YDR409W	0.05077	-0.20067	0.068418
YDR410C	-0.56427	-0.26778	0.030998
YDR411C	-0.3555	-1.3045	-1.3305
YDR412W	-0.59351	1.0636	0.30805
YDR413C	-0.38498	0.82729	0.58477
YDR414C	-0.28769	-0.032783	-0.06176
YDR415C	-0.69137	-0.43893	-0.67729
YDR416W	-0.022836	-0.071044	-1.6662
YDR417C	-2.5816	-0.71122	-0.69124
YDR418W	-3.0828	-0.38493	-1.0816
YDR419W	0.41575	1.7924	0.15528
YDR420W	0.23409	0.28355	1.0015
YDR421W	-0.23203	0.59126	-0.2307
YDR422C	0.29974	0.32669	-0.36384
YDR423C	-0.34149	-0.14432	-0.3048
YDR424C	-0.065846	-1.0371	-0.76431
YDR425W	-0.12687	-1.1498	-0.61005
YDR426C	0.66198	1.425	1.0381
YDR427W	-1.0042	-1.1764	-1.8046
YDR428C	0.08664	-0.56512	-0.67172
YDR429C	-1.034	0.53226	0.2732
YDR430C	0.062177	-0.74053	-0.32539
YDR431W	0.19299	-0.35213	0.56915
YDR432W	0.19979	0.80491	-0.36583
YDR433W	-0.082977	0.35363	0.35056
YDR434W	0.12637	0.25056	-0.80295
YDR435C	0.36949	-1.006	-1.3998
YDR436W	1.4332	-0.058661	-0.89031
YDR437W	0.5582	0.47846	0.75939
YDR438W	0.35084	0.067359	-0.0024241
YDR439W	0.41541	0.55304	0.33359
YDR440W	0.58141	0.04502	-0.46377
YDR441C	1.4262	3.7304	2.313
YDR442W	0.67888	0.53604	0.21793
YDR443C	0.00071149	-0.39035	0.34871
YDR444W	-0.50196	-0.23136	0.0071367
YDR445C	-0.020736	-0.6404	0.43846
YDR446W	0.2843	1.2132	0.17414
YDR447C	-2.8979	-0.48665	-1.1288
YDR448W	-0.0028923	0.70575	0.45846
YDR449C	-0.68105	1.0506	0.47599
YDR450W	-2.6982	-0.76529	-1.542
YDR451C	0.2191	-0.92436	-0.64825
YDR452W	-0.022871	0.38877	-0.92909
YDR453C	-1.5628	-1.6527	-1.4606
YDR454C	-1.5416	0.33834	-0.21242
YDR455C	0.43473	-0.1821	-0.0099905
YDR456W	0.26044	0.11712	-0.6281
YDR457W	0.27844	-0.51883	0.33848
YDR458C	0.93268	0.26034	0.033171
YDR459C	0.87469	0.94141	0.74635
YDR460W	0.80765	1.0365	-0.10952
YDR461W	0.63079	-0.83381	0.073418
YDR462W	0.43383	-0.42002	-0.32381
YDR463W	1.7256	1.6074	0.74608
YDR464W	0.29494	0.59334	0.010652
YDR465C	-0.8187	1.7681	0.95708
YDR466W	0.22419	0.75124	-0.39802
YDR467C	0.14611	-0.15545	-0.041739
YDR468C	0.62205	0.11321	-0.64303
YDR469W	0.23759	0.82755	0.46436
YDR470C	0.41184	-1.1518	-1.3108
YDR471W	-2.4612	-0.44114	-1.1419
YDR472W	0.1279	0.55901	-0.44975
YDR473C	-0.19702	0.21987	-0.10604
YDR474C	0.65883	0.12063	-1.2146
YDR475C	0.0058034	-0.67062	0.48255
YDR476C	-0.01049	0.29261	-0.1725
YDR477W	0.03202	-0.80827	-1.6391
YDR478W	0.13776	0.86484	0.34231
YDR479C	1.4445	-0.59451	-0.78422
YDR480W	0.34483	-0.13763	-0.74262
YDR481C	-0.78065	-0.69917	-1.6423
YDR482C	0.31081	0.96097	0.1709
YDR483W	-0.056252	1.2468	-0.68641
YDR484W	-0.39382	0.096987	-0.57892
YDR485C	1.1314	2.044	0.33712
YDR486C	0.2229	0.10371	0.042946
YDR487C	-1.444	-1.2001	-2.0075
YDR488C	0.12801	0.36673	0.19958
YDR489W	-0.25068	1.2315	0.92303
YDR490C	0.15465	-1.0972	-0.6635
YDR491C	-0.46389	-1.8025	-1.0301
YDR492W	-1.2479	-1.8079	-2.2603
YDR493W	0.2497	-1.1281	0.29075
YDR494W	-0.31414	-0.80976	-1.3072
YDR495C	-0.18427	0.21451	0.293
YDR496C	-0.86435	0.74936	-0.0026613
YDR497C	-0.66669	-0.93032	-0.46063
YDR498C	0.099872	-0.45861	-1.1093
YDR499W	0.22965	0.68334	-0.092817
YDR500C	-2.0921	-0.42725	-1.0746
YDR501W	-0.59478	-0.43089	-0.15964
YDR502C	-3.0245	-0.058846	-1.6266
YDR503C	-0.29587	-0.96902	-0.88789
YDR504C	0.72004	1.184	-0.20924
YDR505C	0.82931	0.75213	0.28576
YDR506C	0.67064	-0.46575	-0.032281
YDR507C	-0.11203	-0.73008	0
YDR508C	-0.80888	2.4811	1.7933
YDR509W	-0.011699	1.5187	0.10119
YDR510W	-0.4786	-0.64418	-0.94807
YDR511W	0.17563	-0.7558	-0.13593
YDR512C	-0.19608	-1.145	-0.95529
YDR513W	-0.69435	-1.8813	-1.7152
YDR514C	-1.1803	0.034245	-0.38715
YDR515W	0.47863	-0.24921	-0.20926
YDR516C	-2.2884	-2.6854	-3.9458
YDR517W	-0.85294	-0.86919	-1.4494
YDR518W	-0.94181	-1.079	-2.0052
YDR519W	0.13906	-0.56456	-0.6443
YDR520C	0.87868	0.21223	-0.07336
YDR521W	0.0060483	-0.4801	0.25748
YDR522C	0.27777	-0.0093449	0.31217
YDR523C	0.07946	0.78835	0.67642
YDR524C	0.68263	1.1883	0.42463
YDR525W	0.11883	0.37452	0.28643
YDR526C	0.010937	1.6195	0.39073
YDR527W	-0.30989	2.303	0.94529
YDR528W	-0.085293	0.2543	-0.20786
YDR529C	-1.0576	-1.7036	-1.7296
YDR530C	0.46893	0.32332	-0.29621
YDR531W	-1.4643	-0.95377	-1.5946
YDR532C	-0.14777	0.0013035	-0.028851
YDR533C	-0.20858	-0.94848	-2.3532
YDR534C	0.38786	0	-0.092255
YDR535C	0.69987	0.060496	0.11869
YDR536W	1.2871	0	1.2324
YDR537C	-0.055522	0.44195	NaN
YDR538W	1.1795	1.2083	1.7615
YDR539W	-0.11813	-0.33148	NaN
YDR540C	-0.11415	-1.0241	-0.65719
YDR541C	-0.041696	0.17385	-0.42129
YDR542W	0.63231	0.15567	-0.23098
YDR543C	0.1548	-0.57992	0.19483
YDR544C	0.049738	-0.86638	0.29058
YDR545W	-0.10733	-0.74957	0.071053
YEL001C	-1.3202	-0.53799	-0.67668
YEL002C	-0.35599	-1.2588	-2.7131
YEL003W	-0.4385	-0.169	1.0148
YEL004W	-0.10651	-0.027913	-0.33549
YEL005C	1.2556	-0.46389	-0.49849
YEL006W	0.36367	-0.3558	-0.17364
YEL007W	-0.12069	-0.19322	0.41332
YEL008W	0.28851	-0.61434	-0.11575
YEL009C	-0.65678	0.017198	0.7139
YEL010W	0.1953	0.015704	0.18759
YEL011W	0.35348	-1.0997	-2.8116
YEL012W	1.0382	-0.43895	-0.66725
YEL013W	-0.48254	-0.58587	-1.995
YEL014C	0.22255	-0.31946	0.19879
YEL015W	-0.49782	0.097196	0.6336
YEL016C	0.40419	0.087231	0.16631
YEL017W	-0.86808	-0.43893	-1.3988
YEL018W	-0.31512	0.67766	0.61598
YEL019C	0.88418	1.0888	0.67761
YEL020C	0.66409	1.1079	0.28646
YEL021W	-0.40944	-0.16636	-0.6245
YEL022W	-0.20275	-0.11268	0.61805
YEL023C	0.18606	0.44696	0.31289
YEL024W	0.13346	-1.1227	-1.724
YEL025C	0.39244	0.0042998	0.043416
YEL026W	-2.6866	1.1401	1.8579
YEL027W	-1.7113	-1.5553	-1.2724
YEL028W	-0.053028	0.32575	0.29886
YEL029C	-0.42646	0.76337	-0.17362
YEL030W	1.3962	-0.80911	-1.2357
YEL031W	-0.0040018	-0.49065	0.17008
YEL032W	0.096014	0.11707	0.22139
YEL033W	0.015907	-0.018941	-1.2846
YEL034W	-0.98121	-0.22362	-0.58766
YEL035C	0.071078	-0.16547	0.17842
YEL036C	-0.53611	0.8005	0.36402
YEL037C	0.44698	1.6037	0.38501
YEL038W	0.060675	2.3758	1.4101
YEL039C	-0.56669	-0.86415	-0.73854
YEL040W	-2.8223	-2.4542	-2.4269
YEL041W	0.69445	0.31588	-0.0055848
YEL042W	-0.30397	1.2715	1.5526
YEL043W	0.076323	-0.15134	1.0299
YEL044W	0.021267	0.1467	-0.17479
YEL045C	0.22592	-0.18003	0.35969
YEL046C	-0.91576	2.1334	2.2164
YEL047C	0.27826	-0.2255	-1.3584
YEL048C	-0.31044	0.77831	1.0336
YEL049W	0.47912	-0.019841	0.91169
YEL050C	-0.17522	-0.65016	-1.0415
YEL051W	-1.2642	-1.1873	-2.4685
YEL052W	-0.61646	-0.52511	-0.91891
YEL053C	-0.41952	-0.61161	-0.88923
YEL054C	-2.2772	-0.66373	-0.48565
YEL055C	-0.93279	0.19575	0.56233
YEL056W	0.58932	-0.3973	-0.19818
YEL057C	-0.41269	-0.35415	0.23292
YEL058W	-0.16327	-0.12856	-0.72302
YEL059W	0.039489	-0.0086062	0.54218
YEL060C	1.7102	0.65474	-0.73051
YEL061C	0.19964	-0.076746	-0.25584
YEL062W	0.28511	1.1161	0.50932
YEL063C	-0.73856	2.0177	1.5421
YEL064C	0.42011	1.271	0.34974
YEL065W	0.66167	1.6752	0.92951
YEL066W	-0.56006	-0.17328	-0.15715
YEL067C	0.32645	0.83508	0.52509
YEL068C	0.21749	0.059856	-0.4247
YEL069C	0.52019	0.49837	0.198
YEL070W	2.3527	2.7537	1.3618
YEL071W	-3.0368	-1.9678	-2.3568
YEL072W	0.27921	-0.26822	0.14774
YEL073C	-0.046007	-0.71373	-0.17605
YEL074W	0.37144	0.22898	0.27346
YEL075C	0.40692	0.12135	0.047703
YEL076C	0.67674	0.31808	0.67328
YEL077C	0.3166	0.41744	0.30317
YER001W	-1.1235	0.65972	-0.58743
YER002W	0.51719	1.5748	0.47711
YER003C	-0.89199	-0.60542	-1.8887
YER004W	2.2892	1.6427	0.53753
YER005W	-0.28529	0.82977	-0.2976
YER006W	-0.38539	2.0084	1.1341
YER007W	0.22708	0.45704	0.31501
YER008C	-0.10658	-0.50694	0.59193
YER009W	-1.5309	-0.84629	-0.58525
YER010C	0.50482	-0.11613	-0.21043
YER011W	-0.6458	-0.99081	-0.54569
YER012W	-0.46931	-0.47186	-2.0881
YER013W	0.17466	-0.85417	0.18022
YER014W	-0.24502	0.68683	-0.85686
YER015W	0.6095	0.57621	0.14493
YER016W	-0.098574	-0.64919	-0.74049
YER017C	0.055171	0.21571	0.3729
YER018C	-0.25966	0.069787	-0.23827
YER019W	-0.22185	0.27864	-0.24573
YER020W	2.4227	0.31784	-0.65781
YER021W	0.43279	-0.82067	-1.898
YER022W	-0.28342	-0.11246	-0.15534
YER023W	-1.7827	-1.5175	-1.7456
YER024W	3.2485	0.79731	0.43181
YER025W	-0.76008	0.16783	-0.097927
YER026C	-0.11643	-0.56707	-0.5171
YER027C	-0.026026	-0.73524	-0.79072
YER028C	0.1012	0.6492	1.3058
YER029C	0.62652	0.040881	-0.14541
YER030W	0.010283	-0.19454	-0.57377
YER031C	-0.46129	-0.38717	-1.9213
YER032W	-1.0452	1.7943	1.0358
YER033C	0.64995	-0.572	0.2599
YER034W	0.087492	0.63108	0.5852
YER035W	0.98873	2.5011	1.4213
YER036C	-1.4509	2.1004	0.95482
YER037W	-0.0039185	1.5559	0.40145
YER038C	0.062017	1.171	0.59602
YER039C	1.4268	1.0095	0.39821
YER040W	0.54508	1.3245	0.98125
YER041W	0.71199	3.1103	0.72549
YER042W	-0.16687	-0.30206	-0.55219
YER043C	-2.9696	1.7143	1.3493
YER044C	-1.6791	-1.5918	-1.7508
YER045C	-1.3956	1.7997	1.0155
YER046W	0.10454	0.047282	0.4828
YER047C	0.52023	0.17482	0.21709
YER048C	0.0084695	NaN	-1.7496
YER049W	-2.4092	0.45753	-1.1839
YER050C	-0.44599	0.21777	-1.1179
YER051W	0.065688	0.46382	0.45099
YER052C	-1.5745	0.27187	-1.6686
YER053C	-1.4578	-3.102	-2.4916
YER054C	1.4664	-0.37115	-1.0952
YER055C	-2.1519	-0.64719	-1.1856
YER056C	-2.5726	0.99583	-0.52927
YER057C	-0.27237	-0.58416	-0.75818
YER058W	0.21151	-1.1774	-0.11328
YER059W	0.91207	-0.32983	-0.61334
YER060W	-0.064229	0.098301	0.35414
YER061C	0.20184	0.34732	-0.35281
YER062C	-3.0065	1.1202	0.70949
YER063W	0.30643	0.0034682	0.095285
YER064C	-0.37789	1.155	0.77452
YER065C	5.752	2.5512	1.1547
YER066W	0.18304	-0.32131	-0.12992
YER067W	-1.1975	-3.1431	-1.6156
YER068W	0.12466	0.53281	0.25718
YER069W	0.47597	-0.068677	0.048382
YER070W	-2.1021	-1.5191	-1.8946
YER071C	0.29593	-0.4283	-0.11277
YER072W	-0.2366	0.44364	0.36635
YER073W	-1.6194	0.11131	-0.5694
YER074W	-2.9671	-0.66475	-1.2441
YER075C	0.16366	0.9489	-0.15602
YER076C	-0.26744	-0.38416	0.54553
YER077C	0.025085	1.437	-0.085657
YER078C	-1.1057	-1.1305	-1.182
YER079W	1.005	0.62418	0.36337
YER080W	-0.31823	-0.36217	-1.0942
YER081W	-3.4357	-2.072	-2.7599
YER082C	-0.052221	1.9247	1.4833
YER083C	0.79146	0.62783	-0.40353
YER084W	0.68508	0.69459	0.1427
YER085C	0.029408	0.2893	0.031112
YER086W	-1.5937	1.6183	0.9254
YER087W	-0.48049	-0.13281	-0.37349
YER088C	1.1256	1.1481	0.88271
YER089C	-1.0509	0.14957	-0.45602
YER090W	-1.871	0.47926	-1.9839
YER091C	-2.5344	-1.2145	-3.3616
YER092W	0.37833	0.52063	0.30094
YER093C	-0.3153	0.63221	-0.026646
YER094C	-0.4136	-0.80668	-2.3332
YER095W	-0.58774	-0.29015	-0.80849
YER096W	2.3785	1.3064	0.26731
YER097W	0.1006	-0.37095	0.21304
YER098W	0.67109	0.32706	-0.3694
YER099C	0.23916	-0.14492	0.31756
YER100W	0.12069	-0.23231	-0.3837
YER101C	1.1306	-0.48935	-0.4844
YER102W	-2.2388	-0.47625	-0.52445
YER103W	-0.80564	-1.2924	-1.1298
YER104W	0.50083	0.31264	0.47267
YER105C	-0.15172	-0.43213	-0.20383
YER106W	0.45421	-0.28233	0.13689
YER107C	-0.26142	-0.43165	-0.65225
YER109C	0.26799	0.10259	0.34249
YER110C	-0.2232	-0.46551	0.088648
YER111C	0.55681	-0.41225	0.49344
YER112W	-0.11663	0.22941	-0.29466
YER113C	-0.32672	-0.16476	-0.06162
YER114C	1.1096	-0.21863	0.75326
YER115C	0.70834	0.063831	0.69832
YER116C	1.2319	0.20067	0.8091
YER117W	-2.9714	-0.66024	-0.85424
YER118C	0.15832	-0.29767	-0.13765
YER119C	0.072064	-0.76155	-0.90957
YER120W	-0.52035	-0.87298	-0.84322
YER121W	NaN	-0.24241	0.39681
YER122C	0.17007	1.2742	0.64825
YER123W	-0.32642	0.48426	-1.0276
YER124C	-0.20283	-0.16013	0.45134
YER125W	-0.60028	0.41332	-0.42473
YER126C	-0.37938	1.5372	1.677
YER127W	-0.94646	2.1386	0.69893
YER128W	-0.34179	0.50147	-0.11135
YER129W	0.293	0.51395	0.52538
YER130C	-0.33076	0.33232	0.63164
YER131W	-2.9266	-0.75933	-0.8472
YER132C	-0.33794	-0.70048	0.098797
YER133W	-0.67464	-0.47305	-1.9383
YER134C	0.297	-1.749	-0.48502
YER135C	0.75307	-0.070411	0.33022
YER136W	0.34241	-0.91986	NaN
YER137C	-0.37834	-0.31903	-0.038661
YER138C	0.1028	-1.3773	0.20329
YER139C	1.3755	0.25341	-0.24997
YER140W	0.22612	1.0441	-0.01078
YER141W	-0.017062	0.10948	-1.2726
YER142C	0.94849	0.42306	-0.010131
YER143W	1.3163	-0.50241	-1.2082
YER144C	0.52136	-0.27134	-0.50526
YER145C	0.1161	0.20515	0.57708
YER146W	0.1864	-0.54847	-0.26215
YER147C	0.1304	1.1165	0.78903
YER148W	-0.1442	0.20063	1.0062
YER149C	-0.52715	0.089304	-0.26829
YER150W	-0.48417	-1.591	-1.1907
YER151C	-0.14239	0.9711	1.4325
YER152C	0.26458	-0.10285	-0.058682
YER153C	0.795	-0.087579	0.43902
YER154W	-0.55867	0.26769	-0.091322
YER155C	-0.033035	-0.50759	0.81927
YER156C	-1.9023	0.67314	0.22075
YER157W	-0.29335	-0.67262	-0.20153
YER158C	-0.45448	2.2094	2.4693
YER159C	-6.1913e-05	0.49143	0.8279
YER160C	0.47695	-0.92741	0.1383
YER161C	0.47249	0.19862	0.022099
YER162C	1.1712	0.27495	0.80242
YER163C	-0.091795	-0.46342	-0.68434
YER164W	0.23261	-0.42556	0.8355
YER165W	-0.47345	0.55738	-0.35191
YER166W	0.16401	-0.26116	0.25863
YER167W	0.78255	1.3292	0.43994
YER168C	-0.31361	0.58434	0.016993
YER169W	1.2313	2.4398	1.0412
YER170W	0.0016449	-0.34003	0.012953
YER171W	-0.25751	0.04055	0.12589
YER172C	0.13237	-0.98057	0.2769
YER173W	0.96526	1.3159	0.24765
YER174C	-0.10556	-0.11528	0.39557
YER175C	0.50968	0.51869	0.63781
YER176W	-0.31703	0.43933	0.38968
YER177W	-1.2986	0.061755	-1.2009
YER178W	-1.0665	-1.3604	-2.3506
YER179W	0.44774	-0.14209	-0.35873
YER180C	0.24962	0.44244	0.33956
YER181C	-0.025662	-0.39208	0.067266
YER182W	0.15996	-1.5343	-0.95498
YER183C	-0.11433	0.16658	0.79088
YER184C	-0.069278	0.42359	0.49743
YER185W	0.7361	0	0.32594
YER186C	0.78002	0.24284	-0.45494
YER187W	-0.31029	-0.061811	-0.32595
YER188W	0.020525	0	0.27353
YER189W	0.42181	0.5574	0.72546
YER190W	0.29936	-0.15576	0.53338
YFL001W	-0.27428	0.67084	0.51546
YFL002C	-0.84688	0.078976	-0.17123
YFL003C	-0.26843	-0.11746	0.15679
YFL004W	-1.0437	-0.59669	-0.83746
YFL005W	0.53418	-0.19308	-0.26213
YFL006W	1.9218	0.30675	0.63713
YFL007W	-0.52486	-0.18519	0.15704
YFL008W	-0.3213	-0.62734	-0.35979
YFL009W	0.22634	0.32267	0.39001
YFL010C	-0.692	0.21151	-0.30206
YFL011W	0.18295	-0.35282	0.31043
YFL012W	0.21953	-0.30066	0.20462
YFL013C	0.81963	-0.00092235	-0.18668
YFL014W	3.8578	3.2927	1.1105
YFL015C	-0.067957	0.23503	0.33458
YFL016C	0.70131	-0.6429	-1.1577
YFL017C	-0.25359	-0.89777	-0.1082
YFL018C	-0.90102	-1.2752	-1.913
YFL019C	-0.085808	-0.43478	0.70695
YFL020C	0.52945	0.12273	0.75596
YFL021W	1.1347	1.7278	0.54216
YFL022C	-0.66828	0.64456	0.66809
YFL023W	0.36992	1.05	0.57008
YFL024C	0.20366	0.48378	0.68529
YFL025C	-0.46772	-0.44437	0.66811
YFL026W	-2.7218	-2.5652	-2.88
YFL027C	-0.35209	-0.42373	-0.58394
YFL028C	-0.4229	0.1098	-0.64309
YFL029C	0.72762	0.00047278	0.32177
YFL030W	0.62009	0.63595	0.61977
YFL031W	-1.4172	-0.71926	-1.7698
YFL032W	-0.83777	-0.67652	-0.11632
YFL033C	0.27996	-1.151	0.50305
YFL034W	-0.27147	-0.71001	-0.25722
YFL036W	0.036216	0.81677	-0.38558
YFL037W	-2.7502	-0.31087	-1.947
YFL038C	-0.48009	0.10033	-1.2891
YFL039C	-2.1957	-1.7205	-3.0202
YFL040W	0.20885	-0.12276	0.23446
YFL041W	1.0519	0.69247	0.34865
YFL042C	1.205	-0.04416	-0.56493
YFL043C	-0.72477	-2.0977	0.14751
YFL044C	0.90718	-0.40219	-0.33691
YFL045C	-1.3719	-0.30087	-0.59161
YFL046W	0.26825	0.049353	0.099482
YFL047W	0.17106	-0.47703	0.045584
YFL048C	-0.12866	-0.53096	-1.0356
YFL049W	0.35353	0.17737	0.49525
YFL050C	0.18795	-0.58333	-0.69056
YFL051C	-0.37787	-0.28172	0.16419
YFL052W	1.1545	1.3915	0.56296
YFL053W	0.35214	0.21981	0.48797
YFL054C	0.95811	0.17422	0.54398
YFL055W	0.961	0.60419	0.59456
YFL056C	-3.1359	-3.2575	-3.7366
YFL057C	-0.93072	-3.179	-1.5623
YFL058W	1.1739	-0.31672	0.24531
YFL059W	0.42861	-0.078223	0.18014
YFL060C	1.098	0.30628	0.52441
YFL061W	-0.32749	0.083876	-0.094517
YFL062W	0.22392	-0.38436	-0.72313
YFL063W	-0.090906	0.13815	0.33039
YFL064C	NaN	0.73026	1.0794
YFL065C	0.55099	-0.17453	-0.19209
YFL066C	0.69635	0.23659	-0.52884
YFL067W	0.47881	0.50115	0.024465
YFL068W	1.1983	0.44421	-0.3638
YFR001W	-0.22653	0.44938	-0.24842
YFR002W	-0.048792	-0.1416	-0.17885
YFR003C	0.052744	-2.03	-1.0038
YFR004W	0.23535	-0.63141	-1.9774
YFR005C	-0.35454	-0.88582	0.067382
YFR006W	0.53379	0.13605	-1.1979
YFR007W	-0.22972	-0.90287	-0.45513
YFR008W	1.024	0.0064509	-0.37147
YFR009W	-0.86645	0.027924	-0.4686
YFR010W	0.22866	-0.73415	-1.4678
YFR011C	-0.26218	-1.1395	-0.80273
YFR012W	-0.28872	0.15067	0.62796
YFR013W	-0.21876	-0.19926	-0.13318
YFR014C	-0.22838	0.8199	-1.5489
YFR015C	-0.94885	-1.7023	-2.384
YFR016C	0.34139	0.62458	-0.3212
YFR017C	1.4234	-0.95367	-0.53047
YFR018C	-0.4211	-0.019274	-0.49466
YFR019W	0.33304	-0.95549	1.2235
YFR020W	-0.45482	-0.16647	-1.2208
YFR021W	0.67395	-1.0667	NaN
YFR022W	-0.51847	0.30553	1.0697
YFR023W	-0.022091	-0.10118	0.15875
YFR024C	0.29296	-0.87462	-1.2913
YFR025C	-0.4796	-0.81656	0.057404
YFR026C	-0.06738	-0.90972	-0.11278
YFR027W	0.33159	0.52145	0.27786
YFR028C	-0.57734	-0.24485	-0.69562
YFR029W	1.0931	1.9672	1.4672
YFR030W	-0.54605	0.35461	0.049769
YFR031C	0.032715	-0.38667	0.060841
YFR032C	0.23945	0.5227	0.43353
YFR033C	-0.74616	-0.57636	-1.3014
YFR034C	0.3702	0.63234	1.3816
YFR035C	0.24879	-0.39258	-0.046067
YFR036W	0.63859	2.1264	0.30629
YFR037C	-0.35816	0.17277	-0.78688
YFR038W	0.17905	-0.078035	0.077902
YFR039C	0.40382	-0.12538	-0.39114
YFR040W	0.77503	0.58721	0.66121
YFR041C	-0.23565	-0.86496	-0.54728
YFR042W	0.22397	-0.43057	0.20975
YFR043C	0.49619	-0.38866	-0.3304
YFR044C	-1.5308	-2.3097	-2.6636
YFR045W	0.066	-0.48579	-0.41071
YFR046C	0.55325	1.15	0.69986
YFR047C	-1.2921	-1.8317	-2.1189
YFR048W	0.46794	0.27873	0.64986
YFR049W	0.2092	-1.1974	-0.026371
YFR050C	-0.2381	-1.2295	-1.7523
YFR051C	-1.0611	-0.73617	-1.3228
YFR052W	-0.48474	-0.59376	-1.0423
YFR053C	-2.1654	-1.4542	-2.9665
YFR054C	0.13073	0	0.68589
YFR055W	-2.8685	-2.8042	-2.6631
YFR056C	-0.4541	-1.9031	-0.21141
YFR057W	0.30641	0.32823	0.28846
YGL001C	-2.0241	-1.2671	-1.8899
YGL002W	0.062041	-0.51601	-0.3867
YGL003C	1.3273	1.3008	0.94452
YGL004C	0.0064811	0	-0.21146
YGL005C	0.62962	0.83746	0.53705
YGL006W	0.82355	0.080954	-0.2398
YGL007W	-0.54026	0.092719	0.13235
YGL008C	-4.9695	-0.37564	-0.22415
YGL009C	-1.1646	-0.18277	-1.181
YGL010W	0.28312	-0.043303	0.047224
YGL011C	-0.42064	-0.68413	-1.2177
YGL012W	-0.43712	0.31334	0.16987
YGL013C	0.27535	1.6864	1.1862
YGL014W	-0.3984	1.2125	1.1204
YGL015C	0.24996	0	0.10781
YGL016W	0.61947	-0.81873	0.1608
YGL017W	0.77408	0.2992	0.3008
YGL018C	0.24751	0.35431	0.13787
YGL019W	0.081266	0.42112	-0.12132
YGL020C	-0.35995	-0.39211	-0.28169
YGL021W	-1.0992	-0.42163	-0.61334
YGL022W	-0.95778	-0.77419	-1.2384
YGL023C	0.77749	0.6191	0.99989
YGL024W	-0.38124	-0.77703	-0.32231
YGL025C	0.6539	0.81714	0.64667
YGL026C	-1.3869	0.34795	-0.35481
YGL027C	-0.29446	-0.8957	-0.7988
YGL028C	0.70384	-0.038898	0.13258
YGL029W	-0.40185	1.3327	0.64263
YGL030W	-2.9901	-0.87636	-1.4347
YGL031C	-2.5017	-0.55992	-0.62865
YGL032C	0.069424	-0.47593	0.48614
YGL033W	0.6874	0.38071	-0.24553
YGL034C	0.48594	0.11672	0.29184
YGL035C	-0.65043	2.4687	2.1419
YGL036W	0.63096	-0.027607	-0.096067
YGL037C	-0.43637	-2.3988	-3.6413
YGL038C	0.97312	0.44271	-0.10026
YGL039W	-1.0592	-1.4599	-0.83725
YGL040C	-0.54755	-1.4074	-1.8019
YGL041C	-0.12326	-0.67961	0.14651
YGL042C	-0.39576	-0.67584	0.35045
YGL043W	-0.37136	-0.23795	-0.24154
YGL044C	0.66072	0.098187	0.10857
YGL045W	0.69789	-0.084302	0.51025
YGL046W	0.6369	-0.36791	-0.48833
YGL047W	0.50316	-0.73032	-0.39752
YGL048C	0.030113	-1.1471	-2.2329
YGL049C	-1.1186	-0.30333	-0.12717
YGL050W	-0.050546	0.56445	0.40499
YGL051W	-0.23539	-0.39044	0.12461
YGL052W	0.26148	-0.18695	0.091384
YGL053W	0.31363	-0.42615	0.27948
YGL054C	-0.057038	-0.065228	-0.25446
YGL055W	-0.89465	-1.6423	-2.7926
YGL056C	1.33	2.0081	0.028475
YGL057C	0.054891	0.53689	0.82723
YGL058W	-0.40723	0.77413	0.39098
YGL059W	1.0072	-0.78332	-1.1044
YGL060W	-0.49709	-0.54465	-1.2044
YGL061C	-0.05769	-0.036405	0.25483
YGL062W	0.7649	-0.026438	-0.081633
YGL063W	0.33174	0.53048	0.69002
YGL064C	-0.30545	0.39866	0.3711
YGL065C	-0.080568	-0.36405	-0.26386
YGL066W	0.25313	-0.17099	-0.49221
YGL067W	-0.9586	-0.52047	-0.42697
YGL068W	-0.90095	-1.1785	-1.2386
YGL069C	-0.42944	-1.2466	-0.9946
YGL070C	0.12449	0.24534	0.33235
YGL071W	0.14906	0.56474	0.52299
YGL072C	0.28441	0.27183	0.42946
YGL073W	0.50242	0.27623	0.1493
YGL074C	-0.020566	-0.058065	0.35133
YGL075C	0.60006	-0.11183	0.24138
YGL076C	-2.6254	-0.76886	-1.5848
YGL077C	-0.90377	-0.62064	-0.44127
YGL078C	-1.1096	0.60077	0.72791
YGL079W	0.48006	-0.58761	-0.19672
YGL080W	-0.20468	-0.73568	-0.71206
YGL081W	0.33792	-0.43676	0.099417
YGL082W	-0.1519	-1.078	-2.1412
YGL083W	-0.345	-0.45254	0.37066
YGL084C	-2.314	-1.0017	-1.9054
YGL085W	0.23652	0.38447	0.0080298
YGL086W	-0.40144	-0.24463	-0.036791
YGL087C	0.047441	-0.15791	0.17326
YGL088W	-0.25251	0.21453	0.21118
YGL089C	0.074857	-1.0655	0.5841
YGL090W	1.0673	0.8745	0.55625
YGL091C	0.67785	0.72616	0.29613
YGL092W	0.010361	-0.32698	-0.15024
YGL093W	-0.20664	0.43135	0.014498
YGL094C	-0.30592	-0.7723	-0.87333
YGL095C	0.69407	-0.001478	-0.30544
YGL096W	1.6395	4.4659	2.4361
YGL097W	-0.99548	0.74477	0.37523
YGL098W	0.39228	0.4773	0.02727
YGL099W	-0.15831	0.83901	0.95685
YGL100W	-0.52577	-0.01806	-1.4801
YGL101W	-0.31886	-0.17701	-0.45697
YGL102C	-2.7069	-0.35843	-2.2768
YGL103W	-3.4592	-0.19732	-0.85919
YGL104C	-0.43278	-0.67313	-1.3784
YGL105W	-2.1027	-0.98638	-1.5667
YGL106W	-0.73747	-1.0265	-0.96125
YGL107C	-0.43234	-0.1898	0.26609
YGL108C	0.2536	-0.35579	0.33199
YGL109W	-0.0057359	-0.13521	-0.15564
YGL110C	0.49074	0.09081	0.095243
YGL111W	-0.5394	0.86297	1.1882
YGL112C	-0.013559	0.27741	-0.92268
YGL113W	-0.18566	-0.080531	0.12849
YGL114W	-0.47186	-0.55368	-0.91924
YGL115W	-0.3238	-1.3102	-0.97278
YGL116W	0.047355	0.026305	-0.072361
YGL117W	0.044195	1.1304	0.12474
YGL118C	-0.1052	-0.92014	0.069411
YGL119W	-0.18824	0.80627	0.19379
YGL120C	-0.86367	1.963	1.2266
YGL121C	-0.13659	-0.56353	0.19864
YGL122C	1.0274	0.63206	0.078313
YGL123W	-2.8581	-0.51465	-0.42045
YGL124C	0.078718	-0.56838	-0.48026
YGL125W	0.13998	-0.72534	-0.37606
YGL126W	0.50666	-0.11326	-0.40126
YGL127C	0.5128	-0.56458	0.63348
YGL128C	-0.46294	-0.45393	-0.40308
YGL129C	-0.90574	-0.14892	-1.0989
YGL130W	-0.03143	0.0074201	-0.078185
YGL131C	0.46595	-0.015704	0.59409
YGL132W	0.58601	-0.31384	0.37457
YGL133W	0.038504	0.31897	0.17143
YGL134W	0.85085	1.1217	0.25488
YGL135W	-3.215	-0.47062	-0.56904
YGL136C	-0.002631	0.31784	-0.71112
YGL137W	-0.35277	-0.87585	-0.68252
YGL138C	0.1128	0	-0.22079
YGL139W	1.0948	0.77068	1.2891
YGL140C	-0.19901	-0.14058	-0.084803
YGL141W	-0.40799	0.14541	0.96284
YGL142C	-0.18463	0.081569	-0.30933
[truncated: 4,207 more rows]
