# Supplementary material for: Modulation of the transcription regulatory program in yeast cells committed to sporulation
Source: Genome Biol. 2006 Mar 8;7(3):R20. doi: 10.1186/gb-2006-7-3-r20 (PMC1557749; doi:10.1186/gb-2006-7-3-r20)
Supplement: Additional File 4 — Normalized data of the present study (in log2 ratios) [file gb-2006-7-3-r20-S4.zip › transfer of sum1 deletion to YPD.xls]

## Sheet: transfer of sum1 deletion to YP
ORF	sporulation 6h	6R20	6R40
YAL001C	-0.1791	-0.39288	-0.79895
YAL002W	-1.6229	-0.9152	-1.3269
YAL003W	-0.6332	0.84921	1.0052
YAL004W	-2.9543	-3.0367	-3.4194
YAL005C	0.044513	0.4104	0.30674
YAL007C	-0.099437	0.80133	0.92067
YAL008W	0.0049918	-0.89037	-1.4675
YAL009W	-0.14902	-4.2609	-4.5068
YAL010C	-0.75102	-2.01	-2.1931
YAL011W	-0.25133	-0.16451	-0.43093
YAL012W	-2.1939	3.1761	2.924
YAL013W	0.18927	-0.23644	-0.74188
YAL014C	1.2009	0.36499	-0.10021
YAL015C	-1.3805	-2.0132	-2.5576
YAL016W	-1.3073	-3.1957	-2.7617
YAL017W	-0.43128	-0.46395	-0.20057
YAL018C	6.0324	6.4075	7.124
YAL019W	-0.59181	1.1965	0.56459
YAL020C	-0.086576	-0.33124	0.11989
YAL021C	-0.75571	-0.30885	-0.54427
YAL022C	-0.50296	0.07294	-0.06676
YAL023C	-0.53091	-0.050145	-0.31431
YAL024C	0.48106	0.8904	0.44491
YAL025C	-1.6334	3.688	3.2705
YAL026C	-1.2197	-0.35417	-0.50385
YAL027W	1.0851	0.1972	-0.54022
YAL028W	-0.8346	-2.0605	-1.913
YAL029C	-0.041769	-0.36789	-0.45898
YAL030W	1.1697	-0.48991	-1.3354
YAL031C	0.503	-1.2815	-1.3368
YAL032C	0.10472	-0.28867	-0.60102
YAL033W	0.56633	2.3095	2.2995
YAL034C	-0.95491	-2.9166	-3.1883
YAL035W	-1.6242	0.7606	0.61364
YAL036C	-1.3509	2.6607	2.8597
YAL037W	0.56106	0.016137	0.13857
YAL038W	-0.25851	0.23786	0.44445
YAL039C	-1.11	0.089731	-0.098656
YAL040C	-3.3389	-0.42393	0.25014
YAL041W	-0.57722	-0.50904	-0.73567
YAL042W	-1.3024	-0.97183	-0.40224
YAL043C	0.60707	-1.288	-1.3598
YAL044C	0.27846	-0.71624	-1.3207
YAL045C	-1.4536	-0.63928	-0.71521
YAL046C	-0.23852	-0.77201	-0.87713
YAL047C	-0.17195	-0.93296	-0.97315
YAL048C	-1.8715	-1.4854	-1.6105
YAL049C	-0.18623	-2.6348	-2.6288
YAL051W	-0.87794	-1.657	-1.8765
YAL053W	-1.6911	-0.70539	-1.4429
YAL054C	-0.022114	-3.8037	-5.1165
YAL055W	1.5748	1.0061	0.67944
YAL056W	-1.6734	-2.6123	-3.4659
YAL058W	0.22544	-0.1619	-0.23006
YAL059W	0.3174	4.5312	4.2866
YAL060W	-1.4263	-2.7666	-3.4137
YAL061W	-0.069242	-1.288	-1.1608
YAL062W	-0.038774	-0.057094	-1.3361
YAL063C	-0.33333	-0.93869	-0.049591
YAL064W	-1.0085	2.1395	2.3002
YAL065C	1.2067	1.3819	2.1247
YAL066W	1.5016	0.38206	0.55993
YAL067C	0.57263	-0.083578	-1.6512
YAL068C	2.162	1.6014	1.1168
YAL069W	0.4304	-0.31529	-0.49445
YAR002W	0.12603	0.43028	0.35912
YAR003W	2.0505	1.3256	1.841
YAR007C	0.8569	-1.4633	-1.3628
YAR008W	1.6387	0.84657	1.2152
YAR009C	-0.22007	-0.38908	-0.72098
YAR010C	-0.26935	-0.95656	-1.9514
YAR014C	0.33682	0.58029	0.37106
YAR015W	-1.7803	-2.69	-2.1459
YAR018C	-1.2621	-0.42874	-1.3265
YAR019C	0.19999	-0.97195	-0.93112
YAR020C	1.4152	2.6129	2.5418
YAR023C	-0.28313	-2.8491	-2.9621
YAR027W	-1.6314	-2.0624	-1.9863
YAR028W	0.93421	-0.83244	-0.96361
YAR029W	1.8661	1.7317	1.3223
YAR030C	-3.4929	-2.5027	-2.5698
YAR031W	-0.18628	-0.7966	-0.73546
YAR033W	-1.5734	-0.68824	-0.44195
YAR035W	0.10434	-1.092	-1.3862
YAR042W	-1.5354	-1.6684	-1.7518
YAR044W	0.089548	-0.53141	-0.59317
YAR047C	0	0	0
YAR050W	-1.5342	-0.51936	0.99499
YAR053W	0.43614	0	0.22201
YAR060C	-0.55561	0.18268	-0.17692
YAR061W	0	0	0
YAR062W	-1.8368	-0.51647	-0.13345
YAR064W	-0.12283	0.18875	0.60901
YAR066W	-0.86329	-0.53237	-0.39856
YAR068W	0.046757	0.25629	0.8093
YAR069C	-0.010002	-0.20882	-0.086262
YAR070C	-1.351	-1.2031	-1.6486
YAR071W	-0.51772	-0.5942	-0.99678
YAR073W	-1.1458	2.0608	2.0976
YAR075W	-0.75398	2.3155	2.599
YBL001C	-1.7002	-2.975	-3.1144
YBL002W	0.12292	0.35105	-0.040018
YBL003C	0.18014	0.2955	0.089282
YBL004W	-1.3333	-0.66998	-0.82927
YBL005W	0	0	NaN
YBL006C	0.22979	0.92712	0.70943
YBL007C	-2.1585	-3.4917	-3.3568
YBL008W	1.6293	0.37985	0.99662
YBL009W	3.1666	1.9692	1.3876
YBL010C	3.4269	1.9793	1.3729
YBL011W	-0.30976	-1.7303	-1.4893
YBL012C	-0.4868	-0.56445	-0.20839
YBL013W	-1.7888	-3.5789	-3.2691
YBL014C	-0.51507	-1.0239	-1.1713
YBL015W	-0.01825	-1.2815	-1.8448
YBL016W	2.0345	1.4371	1.9126
YBL017C	-1.294	-0.93686	-1.0409
YBL018C	-0.58681	-0.059801	-0.15342
YBL019W	-1.2797	-2.6885	-2.3936
YBL020W	-0.26122	-1.2403	-1.0988
YBL021C	0.99932	0.43231	0.49765
YBL022C	-0.49252	-1.8506	-2.3
YBL023C	-0.30216	-0.079405	0.10269
YBL024W	-1.4015	2.2753	2.451
YBL025W	0.8342	0.23548	0.42425
YBL026W	0.77838	0.62334	0.96626
YBL027W	-1.4378	0.59837	1.7863
YBL028C	-0.3815	4.5616	4.6076
YBL029W	0.88976	2.9566	2.8212
YBL030C	0.0008077	0.31438	0.2984
YBL031W	0.38202	-0.48121	-0.39042
YBL032W	2.1886	1.4315	1.3379
YBL033C	0.21387	0.51203	0.066826
YBL034C	0.60697	-0.11714	-0.66265
YBL035C	-1.3121	1.7897	2.2015
YBL036C	0.58879	1.2305	1.0805
YBL037W	-0.57445	0.63025	0.09232
YBL038W	0.0010517	-0.23026	-0.43062
YBL039C	-1.6357	3.6647	3.8776
YBL040C	0.23946	-0.89265	-0.90118
YBL041W	0.5194	-0.64095	-0.99417
YBL042C	0.8289	2.5602	1.9692
YBL043W	0.45734	-1.9824	-2.6893
YBL044W	-0.69253	0.67067	0.55821
YBL045C	0.081365	-0.19997	-0.48528
YBL046W	0.50451	0.11669	-0.16228
YBL047C	-2.243	-3.3281	-3.5933
YBL048W	0.58825	-1.1587	-1.4489
YBL049W	0.47802	-1.7379	-2.0131
YBL050W	0.95684	0.059999	0.30716
YBL051C	0.85073	0.63701	0.21726
YBL052C	0.63279	0.14966	-0.057751
YBL053W	0.05569	1.4526	1.5742
YBL054W	-0.11492	3.1541	3.3504
YBL055C	-0.87885	-0.077253	-0.57505
YBL056W	0.69019	-0.28287	-0.47819
YBL057C	2.1902	1.2056	0.828
YBL058W	-0.50084	-3.5313	-3.031
YBL059W	-0.19343	-1.6198	-1.5507
YBL060W	0.65176	-0.082749	-0.019977
YBL061C	-0.50121	1.4735	1.1912
YBL062W	-0.64815	0.50376	-0.225
YBL063W	0.43638	-0.51403	-0.64566
YBL064C	0.067465	-2.1738	-2.5139
YBL065W	-0.1294	-0.97218	-0.21225
YBL066C	-2.579	-2.487	-2.9934
YBL067C	0	0	0
YBL068W	-1.1979	0.15438	0.39221
YBL069W	2.6183	1.8028	1.8543
YBL070C	-2.0724	-1.7065	-2.046
YBL071C	-0.36261	0.95491	0.35096
YBL072C	0	0	0
YBL073W	0	0	0
YBL074C	-2.0264	-1.0954	-0.86779
YBL075C	0.48881	-0.16868	-0.69714
YBL076C	-1.3659	1.1561	1.0791
YBL077W	-0.41911	1.7281	1.6022
YBL078C	0.2093	0.70726	1.4565
YBL079W	-0.78497	0.078697	0.1773
YBL080C	0	0	0
YBL081W	0.95561	1.6474	1.5834
YBL082C	0.74759	0.71807	0.84821
YBL083C	1.2659	1.4814	1.3382
YBL084C	4.2498	3.6889	3.2394
YBL085W	-0.87884	1.919	2.1374
YBL086C	-0.79467	2.7454	2.9885
YBL087C	-1.8162	2.9963	3.1108
YBL088C	-0.568	1.7517	1.914
YBL089W	0.017935	0.66348	0.38848
YBL090W	-0.9016	-0.93251	-1.3745
YBL091C	-0.88796	-0.039995	0.16684
YBL092W	-2.9446	1.2772	1.5277
YBL093C	0.47993	2.8155	2.4981
YBL094C	1.8426	1.5263	1.2728
YBL095W	1.7894	1.7473	1.288
YBL096C	-0.52915	-0.66783	-1.1406
YBL097W	0.65378	0.5367	0.83371
YBL098W	-1.1085	-2.2355	-1.6377
YBL099W	-0.18441	-1.9794	-2.5696
YBL100C	-2.3377	-3.5496	-3.6493
YBL101C	-0.60488	-1.9186	-2.7207
YBL102W	0	0	0
YBL103C	0.39955	-0.0077673	-0.22244
YBL104C	-1.1486	-1.4976	-1.6032
YBL105C	-0.91461	-1.4199	-1.0753
YBL106C	-0.48681	-0.9274	-0.92937
YBL107C	0.27796	-0.16001	-0.039932
YBL108W	0.52864	-0.14134	0.11613
YBL109W	1.0893	1.1693	1.4687
YBL111C	-1.2638	-2.3007	-2.5545
YBL112C	-1.3532	-2.0357	-1.847
YBL113C	-0.015473	0.12146	-0.78834
YBR001C	1.6709	0.12289	0.099056
YBR002C	-0.57064	NaN	1.9982
YBR003W	-1.6684	-3.5987	-3.2822
YBR004C	-1.7124	-1.1726	-1.1024
YBR005W	-1.5537	-1.8822	-1.8544
YBR006W	-1.0588	0.58873	0.54597
YBR007C	0.16517	0.88522	0.89035
YBR008C	1.2883	0.32215	-0.3126
YBR009C	0.17406	0.26514	-0.61496
YBR010W	0.04155	0.27209	-0.3604
YBR011C	0.0054495	0.14642	-0.26466
YBR012C	-0.54494	-1.3829	-1.8688
YBR013C	0.81983	0.15115	-0.43471
YBR014C	0.22543	0.62619	0.49757
YBR015C	0.99504	0.62759	-0.036081
YBR016W	-0.90538	-1.1927	-0.96521
YBR017C	NaN	1.2854	1.1815
YBR018C	5.8332	4.3261	4.7938
YBR019C	0.65787	-0.10005	0.63368
YBR020W	0.74082	-0.024156	-0.0053457
YBR021W	0.0039295	1.6984	0.93625
YBR022W	0.10646	-0.21421	-0.38258
YBR023C	0.10983	-0.11582	-0.51734
YBR024W	-0.62943	-1.4482	-1.6484
YBR025C	-0.60161	1.046	1.0768
YBR026C	-0.44615	-4.521	-5.6654
YBR027C	-2.313	-1.3116	-2.1698
YBR028C	-0.21252	1.0948	0.79585
YBR029C	-0.83829	1.0805	1.0616
YBR030W	-1.0103	1.2349	1.267
YBR031W	-0.34947	0.39512	0.2931
YBR032W	-1.3982	0.98495	1.0592
YBR033W	-1.3047	1.6607	1.4333
YBR034C	-0.77701	2.4343	1.8646
YBR035C	-1.6772	-2.905	-3.2882
YBR036C	-0.77437	-1.4073	-1.613
YBR037C	2.0014	0.37344	-0.073741
YBR038W	-1.0225	-0.17935	-0.12499
YBR039W	-0.6866	-2.4453	-2.5876
YBR040W	3.4637	2.4657	2.2553
YBR041W	1.5044	0.55514	0.10248
YBR042C	-0.22578	1.4455	1.4521
YBR043C	-0.70319	0.14403	0.18991
YBR044C	2.0717	1.4037	0.24569
YBR045C	NaN	4.8989	4.362
YBR046C	-0.75687	-0.91921	-0.92723
YBR047W	-0.46766	-0.53412	-0.10946
YBR048W	-2.2532	1.2322	1.974
YBR049C	0.16783	0.47507	0.4279
YBR050C	0.55815	-0.7099	-1.2447
YBR051W	-0.72742	-1.7163	-1.8552
YBR052C	-0.61606	0.48832	0.93299
YBR053C	-1.6355	-4.0774	-3.6176
YBR054W	-1.5793	-2.5971	-2.4096
YBR055C	-0.49867	0.73795	0.39719
YBR056W	-0.58089	-2.5814	-2.9194
YBR057C	1.3141	-0.47134	-0.67307
YBR058C	-1.6009	-1.0334	-1.281
YBR059C	-2.1937	-3.8986	-3.2924
YBR060C	-0.31172	0.26208	0.14642
YBR061C	0.55169	3.3211	3.1026
YBR062C	1.9638	0.2428	-0.90175
YBR063C	4.8931	4.4701	3.3626
YBR064W	2.7021	1.0092	1.2313
YBR065C	0.052164	1.0447	-0.48595
YBR066C	-0.52709	0.22093	0.33244
YBR067C	-0.50999	-1.0151	-1.7335
YBR068C	0.56614	1.616	1.962
YBR069C	0.095624	1.2957	0.97312
YBR070C	2.0105	1.648	1.1686
YBR071W	1.8342	2.3228	2.1049
YBR072W	-0.55973	-2.4971	-2.9269
YBR073W	1.0419	1.2094	0.86074
YBR074W	-1.8382	0.041702	NaN
YBR075W	-0.39878	0.82278	-0.41407
YBR076W	5.3324	5.8745	6.4346
YBR077C	2.6702	2.9088	2.8379
YBR078W	-1.0762	0.9054	1.2709
YBR079C	-2.2219	0.64872	0.68909
YBR080C	-0.15916	-0.025172	0.0095537
YBR081C	0.26282	0.53618	0.99198
YBR082C	-2.3547	0.27558	-0.015466
YBR083W	-1.1876	-1.3321	-1.2359
YBR084W	-0.93503	0.23357	0.39559
YBR085W	-1.3468	-1.3068	-1.8544
YBR086C	-1.8912	-0.91169	-0.59595
YBR087W	-0.47527	-0.99951	-0.32716
YBR088C	1.4072	0.30758	1.1922
YBR089W	-1.3314	1.7114	1.7164
YBR090C	0.57443	-1.0351	-0.89717
YBR091C	1.6627	2.0149	2.0203
YBR092C	-1.3871	-0.23956	-0.090596
YBR093C	-0.82006	-1.1737	-1.1535
YBR094W	0.13815	-0.4877	-0.47514
YBR095C	-0.40064	-0.46264	-0.20629
YBR096W	0.16569	-0.88631	-0.34491
YBR097W	0.092934	1.2732	1.3796
YBR098W	0.67263	-0.53595	-0.2495
YBR099C	-0.79715	-0.57945	-0.15987
YBR100W	-1.4651	-1.4134	-1.1432
YBR101C	-2.0738	-2.3176	-2.7539
YBR102C	2.0726	1.4422	1.0686
YBR103W	-0.095574	-1.2332	-0.99798
YBR104W	0.755	2.0452	1.874
YBR105C	0.65261	3.2599	2.95
YBR106W	0.78122	2.0677	2.2685
YBR107C	0.56763	-0.53264	-0.35717
YBR108W	-0.24877	-0.73838	-1.2349
YBR109C	-0.36401	-1.0724	-1.1532
YBR110W	-0.66239	-0.67825	-0.84461
YBR111C	-0.18297	-3.1855	-3.3205
YBR112C	0.76872	0.93116	0.65859
YBR113W	1.1143	0.72254	0.099836
YBR114W	-0.18658	1.3451	1.1559
YBR115C	-2.2954	-0.65935	-0.61988
YBR116C	-1.4281	-2.6573	-2.1242
YBR117C	-1.7229	-2.3404	-1.6727
YBR118W	-0.016327	0.50365	0.73406
YBR119W	0.28607	0.11041	-0.72168
YBR120C	-1.7579	-0.51753	-0.75089
YBR121C	-1.7599	1.0492	0.69227
YBR122C	0.60171	0.49318	0.042638
YBR123C	-0.22398	-0.61465	-0.76624
YBR124W	-0.84632	0.35917	0.11083
YBR125C	-0.67934	-1.8013	-2.0939
YBR126C	-0.26237	-0.19793	-0.5474
YBR127C	-1.4763	-1.808	-1.7985
YBR128C	0.9408	0.45342	-0.18886
YBR129C	0.29284	0.0043414	-0.12881
YBR130C	-0.70077	0.80728	1.0466
YBR131W	0.5846	-0.067357	-0.06939
YBR132C	-0.92472	-1.8516	-1.7134
YBR133C	0.85973	0	0.67728
YBR134W	-1.8018	0.73449	0.79827
YBR135W	-0.26953	0.33528	0.49606
YBR136W	-0.36064	0.22386	0.46072
YBR137W	-0.070695	0.79109	1.65
YBR138C	-0.6284	1.7992	2.7093
YBR139W	-0.92299	-2.5669	-3.34
YBR140C	-1.145	-0.159	-0.5333
YBR141C	-0.07479	1.7595	1.6128
YBR142W	-1.8133	1.4988	2.0357
YBR143C	-1.7286	-0.27611	-0.11231
YBR144C	-3.2276	-3.1522	-3.0359
YBR145W	-0.58535	-0.97007	-1.0771
YBR146W	-0.45049	-0.2246	0.16747
YBR147W	2.2631	0.48399	0.16947
YBR148W	1.0102	1.0632	1.1514
YBR149W	-1.075	-2.4131	-3.8218
YBR150C	-1.5179	0.32522	0.86329
YBR151W	0.080811	-2.547	-2.3841
YBR152W	0.90963	0.52497	0.42171
YBR153W	0.29931	0.6481	1.0759
YBR154C	-0.14543	3.9123	3.9035
YBR155W	1.711	3.4003	3.2923
YBR156C	1.4205	0.35937	0.24323
YBR157C	-0.1698	-0.23226	-0.60964
YBR158W	0.18645	0.090588	-0.16811
YBR159W	1.2428	0.081648	0.067912
YBR160W	3.2076	2.3239	1.6991
YBR161W	-0.22799	0.92758	0.24951
YBR162C	-1.3269	0.53173	0.73247
YBR163W	1.2758	1.4416	1.2878
YBR164C	-0.46903	0.40311	0.28529
YBR165W	2.449	1.8824	1.5215
YBR166C	1.4536	1.3134	0.54571
YBR167C	2.2705	1.7933	1.3921
YBR168W	3.7812	2.3307	1.8028
YBR169C	0.1037	-1.7479	0
YBR170C	0.72456	-0.37484	-0.45625
YBR171W	0.49491	1.0139	0.87839
YBR172C	-0.93105	0.11287	0.15452
YBR173C	0.68773	-1.9043	-1.7981
YBR174C	-0.1778	0.22528	0.80258
YBR175W	0.19595	0.5817	0.41493
YBR176W	-0.75742	-1.4762	-1.0881
YBR177C	-1.6435	-2.677	-2.3306
YBR178W	-1.7514	-1.612	-1.5553
YBR179C	1.42	2.0703	2.6402
YBR180W	4.7372	6.0311	5.6404
YBR181C	-2.499	0.90698	1.7454
YBR182C	0.46296	0.78878	1.0649
YBR183W	-0.37365	0.56928	1.0423
YBR184W	2.1706	0.75159	-0.077291
YBR185C	-0.60547	-1.5438	-1.3712
YBR186W	2.3506	0.96655	1.0456
YBR187W	2.1052	1.7568	1.9681
YBR188C	-1.4644	1.3611	1.6188
YBR189W	-3.2206	1.4567	2.6445
YBR190W	-1.4743	1.1667	1.6587
YBR191W	-3.1695	1.6102	2.731
YBR192W	0.45795	2.1314	2.3183
YBR193C	-0.7865	-1.624	-1.3029
YBR194W	-1.1794	-0.88338	-0.79696
YBR195C	3.427	3.3588	3.0323
YBR196C	-2.696	-2.6401	-2.4753
YBR197C	-1.0016	1.2131	1.627
YBR198C	-0.75463	0.63374	0.60656
YBR199W	-0.41578	-0.63074	-0.43022
YBR200W	-0.87218	1.2415	1.1264
YBR201W	1.9651	1.7007	1.3717
YBR202W	-0.83948	-0.24663	-0.80232
YBR203W	-0.30296	0.3843	-0.36188
YBR204C	2.0511	0.066868	-0.45509
YBR205W	-0.008815	-0.6369	-0.33965
YBR206W	0.35605	0.021095	-0.0085213
YBR207W	1.5237	1.5404	1.1496
YBR208C	-1.2824	0.92781	0.90456
YBR209W	-0.5433	0.15594	0.4286
YBR210W	-0.69266	-0.54551	-0.27114
YBR211C	1.1774	1.2242	0.50603
YBR212W	0.34367	-0.9596	-1.2485
YBR213W	0.044452	1.7504	1.6408
YBR214W	-1.1634	-2.5327	-2.457
YBR215W	0.13801	0.083013	0.16242
YBR216C	-0.41875	-0.95727	-1.7595
YBR217W	1.1962	0.092079	-0.38538
YBR218C	-0.78816	-0.42372	-0.76337
YBR219C	-0.50389	0.74443	0.78657
YBR220C	-1.1165	0.35853	0.32944
YBR221C	-0.27052	-2.4762	-2.611
YBR222C	-1.5706	-2.9084	-2.6871
YBR223C	-0.75225	0.62334	0.48238
YBR224W	-1.3994	0.91991	0.9192
YBR225W	-1.4498	-1.5415	-1.7028
YBR226C	-0.2057	-0.94324	-0.99786
YBR227C	-0.68294	0.95105	0.95809
YBR228W	0.31323	0.46623	0.43348
YBR229C	-1.2933	-1.0182	-0.87144
YBR230C	-0.14089	-3.0118	-2.6531
YBR231C	2.3967	2.0044	1.5828
YBR232C	1.7596	1.4967	1.1277
YBR233W	3.2224	2.4661	1.9617
YBR234C	-0.95457	-2.3968	-2.1834
YBR235W	0.27959	-0.42441	0.17764
YBR236C	-0.057884	-0.30273	-0.0045865
YBR237W	-0.46852	1.284	1.5634
YBR238C	-0.28497	1.7	1.3072
YBR239C	-0.81864	1.6272	1.2659
YBR240C	0.44326	1.067	1.2193
YBR241C	-0.86507	-0.93856	-0.5331
YBR242W	0.65993	2.098	1.806
YBR243C	1.1145	1.0222	1.0755
YBR244W	0.1694	1.5615	1.8959
YBR245C	-0.47312	0.30239	0.51774
YBR246W	-0.62888	1.2283	0.96134
YBR247C	0.077166	3.4202	3.3149
YBR248C	-0.5885	1.5206	1.3338
YBR249C	-0.70544	1.5234	2.1965
YBR250W	3.5918	3.6571	2.1411
YBR251W	-0.78201	-0.74436	-1.1326
YBR252W	0.87037	1.2868	1.6196
YBR253W	1.1958	1.3114	0.99768
YBR254C	0.14814	0.043958	0.27706
YBR255W	-0.67835	-0.91617	-0.55602
YBR256C	0.93736	-0.28304	-0.53804
YBR257W	3.1924	1.8505	2.0261
YBR258C	0.56	0.53525	0.41593
YBR259W	0.15683	1.1641	1.0104
YBR260C	0.75651	1.6659	1.456
YBR261C	-0.42081	2.4028	2.1064
YBR262C	-0.34365	-0.45872	-0.45211
YBR263W	-0.78243	-1.0363	-0.80381
YBR264C	2.6681	2.292	1.8711
YBR265W	1.0445	1.0289	0.68439
YBR266C	-0.45874	2.6955	2.7358
YBR267W	2.473	3.9723	3.7971
YBR268W	2.8396	2.2894	2.1709
YBR269C	0.36239	-1.3362	-1.4458
YBR270C	0.42678	0.81296	0.49699
YBR271W	-0.20416	2.26	2.8271
YBR272C	0.34506	-1.1723	-1.3439
YBR273C	-0.89525	-0.79997	-0.76222
YBR274W	0.82293	0.43894	0.16605
YBR275C	-0.6887	0.99657	1.4247
YBR276C	-0.060232	-0.20621	0.065686
YBR277C	-0.13149	0.056369	0.463
YBR278W	1.0404	-0.63951	-0.61043
YBR279W	-1.7416	-0.63253	-0.55201
YBR280C	-0.36636	-1.9175	-1.8405
YBR281C	0.4252	0.26572	1.7991
YBR282W	2.6874	2.3859	2.2853
YBR283C	1.2463	0.34002	0.73503
YBR284W	0.50757	-0.32122	-0.69967
YBR285W	2.3078	2.2223	3.2553
YBR286W	-0.71977	-1.1062	-1.4991
YBR287W	0.059842	-0.6729	-1.2032
YBR288C	0.13024	1.0692	0.94161
YBR289W	0.42777	0.093444	0.19083
YBR290W	0.93258	-0.45528	-0.30621
YBR291C	0.81527	1.3126	1.4533
YBR292C	0.19442	1.0815	0.76127
YBR293W	0.88936	1.3896	0.15504
YBR294W	0.38504	-0.42555	-1.0659
YBR295W	-1.1436	-0.45837	-0.048684
YBR296C	0.064203	-1.004	-1.2037
YBR297W	-0.80332	-1.1821	-1.8067
YBR298C	0.14165	-0.52968	-0.84488
YBR299W	0.34882	0.14637	-0.01151
YBR300C	0.63136	1.1062	0.89778
YBR301W	1.8236	1.541	1.0693
YBR302C	-0.45616	0.94736	0.94598
YCL001W	0.28778	1.4066	1.1484
YCL002C	1.5008	1.5072	1.1451
YCL004W	-1.398	-1.021	-0.94447
YCL005W	1.1286	1.1149	0.82247
YCL007C	2.0207	2.3152	2.2951
YCL008C	0.10895	0.04341	0.16259
YCL009C	0.37047	0.622	0.70286
YCL010C	0.87905	0.70578	-0.022088
YCL011C	1.7234	1.7578	1.7906
YCL014W	-0.40456	-0.15056	NaN
YCL016C	-0.10284	-0.667	-0.89095
YCL017C	-0.19497	-0.54563	-0.77508
YCL018W	0.34484	0.36751	0.68697
YCL019W	-1.0652	0.45038	0.9461
YCL020W	-1.1348	-1.0771	-1.1919
YCL022C	-0.6581	-0.1758	0.32978
YCL023C	-0.061497	-0.21103	0.020994
YCL024W	-0.52065	0.61141	0.92971
YCL025C	-1.0467	-0.34091	-1.125
YCL027W	0.30014	0.71424	0.13035
YCL028W	-2.0127	-1.7579	-1.6811
YCL029C	0.58982	0.44902	0.45141
YCL030C	-0.76702	-1.186	-0.33548
YCL031C	0.0083887	2.7718	2.5526
YCL032W	-0.0095246	-1.478	-1.2849
YCL033C	-1.5875	-3.0077	-2.5499
YCL034W	0.15517	-1.4095	-1.7499
YCL035C	-1.2774	-3.4109	-3.2625
YCL036W	-1.8024	0.75938	0.88399
YCL037C	-1.0132	2.8721	2.7398
YCL038C	0.70735	-2.3676	-2.1026
YCL039W	-0.47394	-1.9215	-1.92
YCL040W	-0.68769	-1.6991	-2.2801
YCL041C	-0.25472	0.2718	0.045703
YCL042W	-4.3938	-4.3023	-4.5205
YCL043C	0.15795	-0.24745	-1.3317
YCL044C	0.44682	-1.0796	-1.0221
YCL045C	-1.0917	-1.2137	-1.2699
YCL046W	-1.5912	-0.93379	-1.7633
YCL047C	-0.067746	0.84262	0.29232
YCL048W	6.2029	6.5402	6.9644
YCL049C	1.1393	0.0898	-0.10538
YCL050C	-0.30032	0.23017	-0.15422
YCL051W	-1.0855	-1.4667	-1.79
YCL052C	-0.19771	-2.6053	-2.9414
YCL054W	-0.17402	3.5554	3.2678
YCL055W	1.1989	-0.14484	-0.32979
YCL056C	0.31517	0.21687	-0.53634
YCL057W	0.24522	-3.6401	-3.8229
YCL058C	-1.5057	0.83909	0.66648
YCL059C	-0.28406	3.9079	3.6809
YCL061C	-0.99166	-2.2731	-1.515
YCL063W	0.43947	1.0944	1.2364
YCL064C	-4.4673	-2.0979	-3.3428
YCL065W	-0.54721	0.14219	0.61112
YCL066W	0.31789	0.3771	1.2402
YCL067C	-0.076116	-0.91516	-0.7508
YCL068C	0.66957	-0.92099	-1.1917
YCL069W	-0.4027	-0.46083	NaN
YCL073c	2.6509	1.9677	1.4277
YCL074W	0.88331	-0.025854	0.052468
YCL075W	-0.011557	0	-0.044437
YCL076W	0.033115	1.2137	1.9944
YCR001W	0	0.67365	0.30333
YCR002C	2.5752	2.3473	2.6642
YCR003W	0.59653	-1.143	-1.265
YCR004C	-0.79318	-2.8901	-2.6077
YCR005C	0.015231	-0.66164	-2.4538
YCR006C	-0.49905	-1.3892	-1.2495
YCR007C	-1.0384	-1.8694	-2.669
YCR008W	-1.1404	-0.43656	-0.31073
YCR009C	0.62836	-0.56531	-0.6973
YCR010C	0.28977	0.29772	0.98243
YCR011C	-0.94427	-2.3242	-2.1046
YCR012W	-1.3346	-4.7687	-4.3842
YCR013C	-2.3384	-4.8512	-4.7835
YCR014C	1.23	0.12107	-0.49888
YCR015C	-0.52895	-0.1637	-0.86635
YCR016W	-0.44212	2.9073	3.0401
YCR017C	0.79661	0.86017	0.87732
YCR018C	0.12316	1.4838	1.8262
YCR019W	0.72806	-0.976	-1.3596
YCR020C	-0.041266	-0.73541	-1.0111
YCR021C	0.014425	-0.29048	-0.75483
YCR022C	0	0	0
YCR023C	-0.33332	-1.832	-1.7139
YCR024C	0.49791	0.1301	0.14432
YCR025C	-0.46206	-0.024393	0.062134
YCR026C	-2.3193	-0.87142	-1.0245
YCR027C	-0.24254	-0.50413	-0.90762
YCR028C	0.6397	0.56417	0.31985
YCR030C	-2.0593	-3.6327	-3.955
YCR031C	NaN	NaN	NaN
YCR032W	-0.66339	-0.93468	-1.2315
YCR033W	1.2456	0.99382	0.64177
YCR034W	2.2077	3.0604	3.2526
YCR035C	0.49764	0.44149	0.72919
YCR036W	0.49958	-0.59075	-1.0027
YCR037C	-1.4764	-1.5857	-2.0695
YCR038C	0.46779	-0.27067	-0.58621
YCR039C	-0.10592	-0.78245	-0.9049
YCR040W	0.68264	0.93159	0.49758
YCR041W	-1.7204	-0.9928	-0.72538
YCR042C	-1.6171	-0.82316	-1.2743
YCR043C	2.4837	1.7955	1.3127
YCR044C	-0.43227	0.15122	-0.46647
YCR045C	3.739	3.7703	4.0129
YCR046C	1.2407	0.31758	0.2198
YCR047C	1.3274	1.9273	1.9562
YCR048W	-1.2478	-0.60525	-0.099269
YCR049C	0.36135	-0.10217	-0.014072
YCR050C	-1.0725	-1.3894	-1.9939
YCR051W	-0.17402	0.44746	0.64576
YCR052W	-0.46206	0.096338	0.070739
YCR053W	0	1.9238	0.062323
YCR054C	3.1217	3.5386	2.9371
YCR057C	-0.9558	2.3763	0.62278
YCR059C	-0.318	0.94188	1.1418
YCR060W	-0.47375	0.66628	0.98696
YCR061W	1.5109	-0.89609	-1.1617
YCR063W	-0.26629	0.1702	-0.30973
YCR064C	-0.080491	1.8152	1.0313
YCR065W	1.5294	2.6541	2.103
YCR066W	0.22366	0.25459	NaN
YCR067C	0.84514	0.4486	-0.22665
YCR068W	-1.5264	-3.2429	-3.1376
YCR069W	-1.3635	-3.0933	-2.855
YCR071C	-1.1519	-1.6137	-1.4469
YCR072C	-1.0177	3.8728	3.0352
YCR073C	0.18533	0.066999	0.60795
YCR075C	-0.3158	-2.5827	-2.3483
YCR076C	0.53425	-1.0516	-1.582
YCR077C	-0.25642	-0.23082	-0.1684
YCR079W	-0.056118	-1.5819	-2.6125
YCR081W	-1.1128	-1.6433	-1.2135
YCR082W	0.24129	-1.175	-1.2349
YCR083W	-0.046454	-0.9125	-1.1032
YCR084C	-0.17817	-0.079616	0.12559
YCR085W	0.03698	0.68717	0.50701
YCR086W	2.0277	1.433	1.3928
YCR087W	1.6345	3.4417	3.444
YCR088W	-2.1873	-4.0576	-3.8718
YCR089W	1.4761	0.61323	1.0294
YCR090C	-0.12027	-0.29364	0.18529
YCR091W	-0.80336	-2.1774	-2.4678
YCR092C	-0.56679	-0.18301	-0.022665
YCR093W	-0.55605	-0.4421	-0.2521
YCR094W	1.2653	-1.0835	-0.70625
YCR095C	-0.18254	-1.114	0.067976
YCR096C	-0.10399	-0.8397	-0.73936
YCR097wa	-1.0476	0.8939	1.435
YCR098C	0.10235	-0.34604	-0.49966
YCR099C	-1.0861	-2.2047	-1.6162
YCR100C	0.38072	-0.55597	-0.60635
YCR101C	-0.91306	1.8713	0.75294
YCR102C	-0.080971	-0.60947	0.093008
YCR104W	1.2292	1.222	0.92522
YCR105W	1.9637	1.2875	1.2367
YCR106W	-1.6381	-3.0255	-2.781
YCR107W	-0.17367	-0.87948	-0.61135
YDL001W	1.5745	0.51273	0.64603
YDL002C	0.035406	0.013407	0.4766
YDL003W	-0.78821	-0.50025	-0.11312
YDL004W	-1.3327	-3.076	-2.9697
YDL005C	-0.23118	-0.48599	-0.79968
YDL006W	1.9729	1.0061	0.64769
YDL007W	0.35807	-1.0166	-1.2123
YDL008W	3.7421	3.0008	2.5472
YDL009C	0.63593	-0.98924	-0.94942
YDL010W	0.80866	-0.96676	-1.5447
YDL011C	-0.2139	-1.3562	-0.88174
YDL012C	1.0341	1.3501	1.7034
YDL013W	-1.1766	0.078197	-0.43138
YDL014W	-0.34028	2.2916	3.7616
YDL015C	-1.5884	-0.89012	-1.1129
YDL016C	0.28014	-0.34424	0
YDL017W	2.0653	0.1651	0.08522
YDL018C	0.3472	-0.65847	-0.69771
YDL019C	-1.4791	-2.4961	-1.9683
YDL020C	-1.1276	-3.3857	-3.5399
YDL021W	-1.2941	-2.2522	-2.5717
YDL022W	-0.099952	-0.33205	-3.1265
YDL023C	-1.2479	-1.2757	-3.6952
YDL024C	2.2897	0.94161	0.50288
YDL025C	-1.4726	-2.8955	-2.8508
YDL026W	-0.62232	-1.0486	-1.6492
YDL027C	0.19523	-1.3412	-1.9965
YDL028C	4.0288	2.7271	1.8006
YDL029W	-1.2652	-3.1322	-3.1681
YDL030W	1.979	0.60902	1.1358
YDL031W	-0.22973	2.6793	2.8888
YDL032W	-0.71683	-0.7306	-0.65809
YDL033C	-0.36591	-0.2443	-0.12077
YDL034W	-1.2608	-0.71286	-1.3714
YDL035C	-0.4912	0.46899	0.34826
YDL036C	-0.13758	1.0558	0.93086
YDL037C	-1.2478	2.6624	2.2085
YDL038C	1.16	1.6559	1.8115
YDL039C	0.007174	4.6664	4.7741
YDL040C	-0.90404	-0.68757	-0.90646
YDL041W	-0.78731	-1.2742	-0.7991
YDL042C	-1.3092	-1.7271	-1.3515
YDL043C	-0.85293	-0.73238	-0.70141
YDL044C	-0.37771	-0.14337	0.28384
YDL045C	0.12525	-1.0212	-1.6329
YDL046W	0.044678	-1.2395	-1.5287
YDL047W	-0.63363	0.36001	0.30864
YDL048C	-1.0765	-0.044593	0.75477
YDL049C	3.5121	3.0349	2.8148
YDL050C	1.3804	2.9786	2.6158
YDL051W	1.9758	3.0892	3.1865
YDL052C	-0.24185	-0.54702	0.3098
YDL053C	0.68018	0.029948	-0.13032
YDL054C	1.8881	-0.10499	-0.061149
YDL055C	0.17744	0.53195	1.0848
YDL056W	0.36077	-0.082801	-0.19786
YDL057W	0.27614	-0.96805	-0.61527
YDL058W	-1.3264	-1.4752	-1.1484
YDL059C	0.23428	1.2888	-0.46591
YDL060W	-0.89456	2.7754	3.1081
YDL061C	-2.4066	1.7697	2.6879
YDL062W	0.26891	1.0621	1.43
YDL063C	-0.1228	3.0885	2.9391
YDL064W	2.1985	2.2673	2.0602
YDL065C	1.9597	1.0005	0.86602
YDL066W	-1.8604	-3.3199	-3.3746
YDL067C	-0.52887	-1.3815	-1.2898
YDL068W	-1.0817	-1.0003	-2.6543
YDL069C	0.29979	0.30899	-0.71267
YDL070W	1.287	-0.011335	0.22066
YDL071C	0.48168	0.2131	-0.45031
YDL072C	-1.1343	-2.5037	-2.2372
YDL073W	0.77038	0.79415	0.72701
YDL074C	1.05	1.8947	1.4621
YDL075W	-2.5411	2.6175	2.8831
YDL076C	3.4847	2.8697	2.74
YDL077C	0.3363	-0.60176	-0.60451
YDL078C	-0.43054	-3.1916	-3.3452
YDL079C	2.7012	1.0759	-0.32276
YDL080C	2.5742	1.3671	0.98624
YDL081C	-2.2901	1.2063	1.822
YDL082W	-2.8128	1.8548	2.4492
YDL083C	-2.7028	2.2794	3.0311
YDL084W	-0.45492	0.6918	0.76828
YDL085W	-0.77747	-1.5005	-0.87291
YDL086W	-1.6785	-3.5006	-2.9098
YDL087C	1.1844	0.11918	-0.15576
YDL088C	1.7257	1.4975	1.0955
YDL089W	1.9433	0.83999	0.13275
YDL090C	0.89349	-0.99104	-0.96786
YDL091C	-0.40214	-2.7236	-3.2474
YDL092W	-0.46092	0.96587	1.3579
YDL093W	0.29467	-0.50812	-0.46586
YDL094C	-0.15714	-0.020632	0.25982
YDL095W	-0.30284	-0.3094	0.3825
YDL096C	-1.7771	-2.0984	-1.0327
YDL097C	0.22977	-2.4726	-2.4105
YDL098C	0.73284	0.63374	0.98503
YDL099W	-1.0894	1.2328	1.4367
YDL100C	0.41917	-0.86673	-0.8119
YDL101C	-0.034844	-0.10415	-0.21945
YDL102W	0.74168	0.86288	1.3079
YDL103C	2.4784	1.9373	1.3416
YDL104C	-0.83517	-1.9005	-1.6102
YDL105W	-0.297	-0.99792	-0.87703
YDL106C	1.0598	-0.44611	-0.8679
YDL107W	1.4632	0.36557	0.16658
YDL108W	1.5418	1.0411	0.85591
YDL109C	1.2129	-0.18752	0.53437
YDL110C	0.28927	-1.7037	-1.5888
YDL111C	0.11965	2.7767	2.5169
YDL112W	0.24482	-0.036675	0.39999
YDL113C	0.49823	0.53189	1.126
YDL114W	4.5185	4.968	3.7998
YDL115C	2.6222	0.66275	0.24574
YDL116W	-0.23744	0.35592	0.17458
YDL117W	-1.1251	-0.18892	-0.37969
YDL118W	-0.036633	0	-0.092966
YDL119C	-0.622	1.0709	1.5628
YDL120W	0.37857	0.93725	0.78458
YDL121C	-1.036	0.48909	1.4025
YDL122W	2.3981	3.0519	2.916
YDL123W	-0.64721	-1.9518	-1.7567
YDL124W	-1.3257	-1.8618	-2.0945
YDL125C	1.0071	-2.0357	-2.3226
YDL126C	-0.27939	-3.559	-3.66
YDL127W	-0.89629	-0.81961	-0.7308
YDL128W	-1.0271	0.029948	-0.1749
YDL129W	-0.64737	1.9328	1.7693
YDL130W	-2.863	2.216	2.8625
YDL131W	-0.86912	1.0355	1.5234
YDL132W	-0.05532	-1.5234	-1.4515
YDL133W	-0.23328	-0.8054	-0.69346
YDL134C	-0.34718	-0.647	-1.0488
YDL135C	-0.45452	-1.0154	-0.72886
YDL136W	-2.2266	1.7978	2.2482
YDL137W	0.21879	-0.2234	-0.16723
YDL138W	-0.12695	0.7342	0.35325
YDL139C	-0.93067	-1.0415	-0.67897
YDL140C	-1.1117	0.2402	0.66681
YDL141W	-1.1043	-0.39692	-0.42964
YDL142C	-1.2309	-0.30377	0.053954
YDL143W	-0.018793	1.4731	1.275
YDL144C	-1.8405	-2.7546	-2.2291
YDL145C	-1.9448	-1.0601	-0.86816
YDL146W	0.80652	0.083013	-0.26015
YDL147W	0.50074	-2.0369	-2.1437
YDL148C	-0.69846	1.6189	1.8584
YDL149W	-0.54338	-0.67674	-0.46084
YDL150W	0.81601	3.5751	2.9714
YDL151C	-0.52927	0.49374	0.13024
YDL152W	-1.0647	0.4647	0.70324
YDL153C	-0.77076	1.8694	1.8904
YDL154W	2.4609	1.4555	1.5338
YDL155W	3.1462	2.5361	2.4449
YDL156W	-0.65486	0.13072	0.71845
YDL157C	-0.54285	0.30496	0.96412
YDL158C	-1.0184	-0.52672	-0.1123
YDL159W	-0.23653	-0.9363	-0.73931
YDL160C	-0.16397	-1.2892	-1.6854
YDL161W	-0.76443	-0.8146	-0.74483
YDL162C	0	0.98039	0.76317
YDL163W	-0.6577	0.1825	0.04468
YDL164C	0.075619	-0.54471	-0.5757
YDL165W	1.7844	1.4477	1.2803
YDL166C	0.027278	2.1025	1.7173
YDL167C	-0.67243	2.711	2.1954
YDL168W	-0.18645	0.97163	0.66578
YDL169C	0.71797	-1.1045	-0.8835
YDL170W	0.53973	1.5467	1.5016
YDL171C	-0.56483	-0.64655	-0.74532
YDL172C	-0.26985	-0.57537	-0.39814
YDL173W	-0.50755	-0.63172	-0.34795
YDL174C	-2.6326	-4.9689	-4.4768
YDL175C	-0.076033	0.14232	-0.12578
YDL176W	1.358	0.63187	-0.0080117
YDL177C	1.6063	2.2359	2.5112
YDL178W	-0.052616	-1.1365	-1.342
YDL179W	0.24669	-0.56852	-0.72498
YDL180W	0.65577	-0.48076	-0.98622
YDL181W	-0.64182	-2.5084	-2.3258
YDL182W	-0.74998	-0.2455	-0.42321
YDL183C	0.42556	-0.72018	-1.4244
YDL184C	-2.1586	0.34566	1.0387
YDL185W	-1.6848	-0.64972	-0.3518
YDL186W	5.8913	4.6061	3.9323
YDL187C	4.5486	2.7429	1.6534
YDL188C	-0.17269	-0.92691	-1.039
YDL189W	0.23651	0.55875	0.66959
YDL190C	-1.0423	1.4777	1.7901
YDL191W	-1.9932	1.719	2.5795
YDL192W	-0.23711	0.8265	1.282
YDL193W	2.1864	-0.94292	-1.1694
YDL194W	-1.1665	-1.5219	-0.95307
YDL195W	-1.1421	-1.7987	-1.4364
YDL196W	-0.45612	-0.36479	0.47977
YDL197C	0.23044	-1.4616	-1.1571
YDL198C	-0.017604	0.44745	0.64117
YDL199C	0.33338	-2.1394	-1.9628
YDL200C	-0.35214	-1.566	-1.8632
YDL201W	0.77231	3.746	3.2637
YDL202W	0.66318	0.54411	0.48426
YDL203C	-0.64692	-0.1859	-0.063311
YDL204W	-1.4606	-3.4789	-2.9838
YDL205C	-1.8165	-0.031657	0.053859
YDL206W	-0.94171	-0.99393	-0.28781
YDL207W	-0.58861	-0.69106	-0.090744
YDL208W	-0.97941	4.2244	4.5834
YDL209C	0.55917	2.0143	2.0228
YDL210W	1.2072	0.21934	0.3446
YDL211C	0	0	0
YDL212W	-1.3056	0.5873	0.6073
YDL213C	0	0	0
YDL214C	0.45017	1.0686	1.4298
YDL215C	-0.12689	-1.6403	-1.9389
YDL216C	-0.020719	-1.5355	-1.6907
YDL217C	0.84489	0.91004	0.75329
YDL218W	1.0018	0.98137	1.6046
YDL219W	-0.11779	1.0151	0.78176
YDL220C	-0.30994	-0.21303	-0.32564
YDL221W	-1.8076	-2.7682	-2.4508
YDL222C	-1.8958	-3.6821	-2.7342
YDL223C	-1.5254	-3.3124	-3.1262
YDL224C	0.83192	-0.36374	-0.34827
YDL225W	0.92615	0.79624	0.20702
YDL226C	1.9961	0.66935	0.81273
YDL227C	1.4467	3.8904	3.9176
YDL228C	0.28013	0.9396	1.584
YDL229W	-0.25447	0.043571	-0.0072643
YDL230W	1.8049	0.96693	0.61389
YDL231C	-0.18319	-0.049918	-0.16669
YDL232W	-0.78757	-1.2335	-1.1295
YDL233W	0.24408	-1.5006	-1.5856
YDL234C	-2.5764	-4.7629	-5.1048
YDL235C	2.2671	2.6344	2.3836
YDL236W	1.5675	1.6768	1.3984
YDL237W	-0.38127	-1.0521	-1.2778
YDL238C	-0.37754	-2.0911	-2.0827
YDL239C	4.7265	3.9803	3.8179
YDL240W	-0.28462	-0.36708	-0.68029
YDL241W	1.9393	1.868	2.7227
YDL242W	-0.78115	0	-0.77982
YDL243C	-0.043105	0.35876	0.60479
YDL244W	-0.74369	-1.7552	-2.0525
YDL245C	0.4994	-0.66045	-1.0939
YDL246C	1.3761	0.62438	0.63913
YDL247W	4.3627	2.6511	1.8141
YDL248W	0.61972	-1.6554	-1.8839
YDR001C	-0.59011	-1.2472	-2.1268
YDR002W	0.90143	1.8076	2.3127
YDR003W	0.37606	-1.0682	-1.3684
YDR004W	0.63689	-0.46106	-0.61856
YDR005C	0.58753	-1.4916	-1.4032
YDR006C	-1.6062	-0.66929	-0.53986
YDR007W	-1.9479	-0.2831	-0.83057
YDR008C	-1.3963	-0.47652	-0.55402
YDR009W	-1.5474	-2.0907	-2.0334
YDR010C	-0.36768	-0.40168	-0.36131
YDR011W	0	0	-2.9196
YDR012W	-1.5954	0.35709	0.97746
YDR013W	-0.62564	-0.82551	-0.60395
YDR014W	-0.14445	-1.2074	-0.96145
YDR015C	1.7237	-1.208	-2.463
YDR016C	1.2127	0.49752	-0.025326
YDR017C	0.31404	-0.36187	-0.31964
YDR018C	1.858	-2.4841	-2.8071
YDR019C	0.26966	-3.2611	-3.8558
YDR020C	-0.13379	1.0756	1.4851
YDR021W	0.76636	3.2501	3.0091
YDR022C	-0.060233	-1.2578	-1.4269
YDR023W	-1.2019	1.2833	1.2108
YDR024W	0	1.2211	1.7598
YDR025W	-2.5126	1.635	2.0078
YDR026C	-0.096477	0.3697	0.49976
YDR027C	0.18213	-1.3645	-1.3986
YDR028C	-1.241	-1.3923	-1.0264
YDR029W	-1.1383	-2.631	-1.9568
YDR030C	-0.061455	-2.0042	-1.2394
YDR031W	-2.7319	-3.2485	-3.1191
YDR032C	-1.396	-2.8488	-1.9777
YDR033W	-1.6699	-2.4508	-2.6575
YDR034C	-0.57234	1.2112	0.40567
YDR035W	-0.68581	0.20337	0.64973
YDR036C	-0.27201	-1.8633	-1.8744
YDR037W	-1.243	2.5953	2.1347
YDR038C	-1.2306	-1.6447	-1.9608
YDR039C	-1.4989	0.23835	0.27479
YDR040C	-1.6706	-1.587	-1.4475
YDR041W	0.64674	-0.24388	-0.19733
YDR042C	5.4172	6.0751	5.9555
YDR043C	-0.90109	0.36001	-0.4167
YDR044W	-0.67851	-0.45658	0.16133
YDR045C	NaN	3.7728	3.4903
YDR046C	-2.1518	-2.0376	-1.4129
YDR047W	-0.37167	-0.44523	-0.24444
YDR048C	-0.23069	-0.58285	0.18219
YDR049W	-0.33005	0.7742	0.053114
YDR050C	-2.8135	-2.921	-2.6496
YDR051C	-1.2882	-1.1164	-1.1027
YDR052C	1.4204	0.14008	-0.020012
YDR053W	-0.10847	-1.513	-1.1321
YDR054C	0.44115	0.27843	0.18377
YDR055W	-1.8182	-3.6447	-4.3555
YDR056C	-0.67736	-2.277	-1.9885
YDR057W	-0.86261	-2.1404	-2.0053
YDR058C	0.64561	1.1745	1.2943
YDR059C	1.7101	1.3248	0.77308
YDR060W	-1.0742	2.4668	2.4727
YDR061W	0.067107	-1.4932	-2.0321
YDR062W	-0.1182	0.23969	-0.41395
YDR063W	-0.59884	-1.7383	-2.053
YDR064W	-1.5204	2.656	3.0047
YDR065W	4.0545	2.8107	1.7384
YDR066C	1.9739	NaN	0.1905
YDR067C	0.17001	-0.71155	-0.87012
YDR068W	0.99157	-0.4699	-0.84459
YDR069C	-1.8605	-2.9234	-2.9016
YDR070C	-0.78526	-3.1306	-2.7793
YDR071C	-0.43483	-0.8716	-0.82817
YDR072C	-0.55101	1.1703	0.24915
YDR073W	-0.03292	0.27937	-0.22174
YDR074W	-3.5599	-5.9751	-5.9311
YDR075W	0.91265	2.5417	1.5298
YDR076W	-0.68757	-1.4342	-1.329
YDR077W	-0.044244	0.24886	-0.14232
YDR078C	0.93995	-0.76265	NaN
YDR079W	-0.79161	-0.91384	-1.6255
YDR080W	-0.72196	-0.82927	-1.1373
YDR081C	0.57575	1.1472	0.95351
YDR082W	1.5725	0.79487	0.5402
YDR083W	0.1026	4.1225	3.7069
YDR084C	-0.65199	-1.9161	-1.6353
YDR085C	0.8402	-1.7339	-2.4836
YDR086C	-1.0976	0.56644	0.96522
YDR087C	1.4999	3.2514	3.3421
YDR088C	-0.24846	-0.91594	-0.70889
YDR089W	2.4254	1.0788	0.64503
YDR090C	-0.038067	-1.295	-1.2667
YDR091C	-1.2011	1.9841	1.9504
YDR092W	1.2446	-0.51995	-0.43252
YDR093W	-0.055647	0	0.24553
YDR094W	-0.46049	0.64275	0.38139
YDR095C	-0.18017	0	-0.061822
YDR096W	1.847	1.2826	0.93503
YDR097C	0.35803	-0.9576	-0.61948
YDR098C	-0.60304	-0.30953	-0.22026
YDR099W	0.16876	-0.21041	-0.97424
YDR100W	-0.12892	-2.3295	-1.7644
YDR101C	0.59685	4.2067	4.0643
YDR102C	-0.32213	-0.99181	-1.1483
YDR103W	2.6782	1.5738	0.7763
YDR104C	1.8218	0.43822	0.28856
YDR105C	1.2591	-0.96239	-0.70294
YDR106W	2.5551	0.57331	0.42169
YDR107C	1.0135	0.062073	-0.30688
YDR108W	1.4807	0.55796	0.43805
YDR109C	0.78728	0.045639	-0.29555
YDR110W	0.033143	2.0447	NaN
YDR111C	0.97015	-1.8503	-2.3707
YDR112W	-0.9064	0.055438	0.52566
YDR113C	4.7277	3.2288	2.5064
YDR114C	0	-0.1061	0
YDR115W	1.0913	0.82516	0.7436
YDR116C	-0.14619	-0.65717	-0.86719
YDR117C	3.1592	1.7476	0.73013
YDR118W	3.8154	2.4293	1.6048
YDR119W	0.58059	1.2258	0.19552
YDR120C	-0.86245	1.6272	1.4754
YDR121W	1.2345	1.1457	0.83963
YDR122W	-0.58833	-1.7213	-2.0405
YDR123C	-0.38875	0.073237	0.058024
YDR124W	-0.12132	-0.95696	-0.20023
YDR125C	-1.6177	-2.4457	-2.8717
YDR126W	-0.30382	0.14491	0.55899
YDR127W	-2.4079	-1.8614	-1.5665
YDR128W	-2.2352	-0.75244	0.22553
YDR129C	-2.3357	-3.4572	-3.3396
YDR130C	1.1847	-0.50823	-0.57301
YDR131C	1.2354	-0.182	0.46064
YDR132C	1.4897	0.095372	0.3265
YDR133C	0.76626	1.4131	1.6634
YDR134C	0.39271	0.75111	1.1705
YDR135C	-1.5364	1.4826	2.0665
YDR136C	0.75189	0.84434	1.4992
YDR137W	-0.54679	-1.9942	-1.804
YDR138W	-0.24555	-0.84044	-0.20969
YDR139C	-0.36576	0.40422	0.59018
YDR140W	0.95503	0.41562	0.83634
YDR141C	0.28517	-0.22873	0.20242
YDR142C	1.127	0.05216	-0.090893
YDR143C	1.3862	1.5881	1.6741
YDR144C	1.2383	1.2782	2.2404
YDR145W	-0.1138	-0.6483	-0.5396
YDR146C	-1.4468	-0.49571	-1.2819
YDR147W	3.1702	1.7465	0.544
YDR148C	0.056752	-0.32851	-0.79956
YDR149C	-2.3536	-2.7424	-1.552
YDR150W	-1.2044	-2.2582	-1.5862
YDR151C	-0.49177	0.089406	-0.30283
YDR152W	-0.94323	1.1557	1.6421
YDR153C	-0.28207	0.29189	0.51964
YDR154C	-1.697	-3.0335	-2.6666
YDR155C	-0.59821	-1.9981	-1.3363
YDR156W	-0.48076	3.3158	3.215
YDR157W	-0.13784	2.6914	2.8803
YDR158W	-0.5627	0.54646	1.2631
YDR159W	0.011034	0.14773	-0.12278
YDR160W	0.93869	-0.034089	-1.0759
YDR161W	0.11891	2.9434	2.697
YDR162C	0.65943	-0.19084	-0.67288
YDR163W	1.2264	1.7527	1.2978
YDR164C	-0.91661	-1.1816	-0.86296
YDR165W	-0.30394	3.844	3.4723
YDR166C	0.17579	-0.71062	-0.83387
YDR167W	1.0258	1.0994	1.0051
YDR168W	1.0986	-0.53254	-0.64625
YDR169C	0.53908	-1.5351	-1.7296
YDR170C	-1.4777	-1.413	-1.272
YDR171W	-0.29077	-4.8341	-5.5796
YDR172W	-0.25735	1.065	0.82858
YDR173C	2.385	-0.1035	-0.69408
YDR174W	-1.0625	-0.71087	-0.13031
YDR175C	0.4725	-0.46949	-0.66113
YDR176W	0.36875	-0.12393	-0.046421
YDR177W	2.0597	2.2833	2.309
YDR178W	0.048128	-2.2832	-3.0696
YDR179C	1.2117	0.46067	0.56738
YDR180W	-0.65377	-1.9104	-1.2027
YDR181C	0.73095	-0.66302	-0.98495
YDR182W	0.18921	1.3423	1.5707
YDR183W	3.1946	2.2494	2.1828
YDR184C	-0.65515	2.703	2.6912
YDR185C	0.84784	1.454	0.98494
YDR186C	-0.49503	-0.52698	-0.52156
YDR187C	-1.9753	-1.0752	-0.42792
YDR188W	-1.05	0.26361	0.49359
YDR189W	0.69466	-0.24415	-0.64248
YDR190C	-0.10031	1.5848	1.44
YDR191W	3.2952	2.5389	2.1612
YDR192C	0.62024	-0.032511	0.10596
YDR193W	-0.061295	-0.7243	-0.08475
YDR194C	-0.20346	0.43804	0.65253
YDR195W	1.2761	0.88219	1.2849
YDR196C	2.3425	1.0597	1.1336
YDR197W	1.586	0.017205	-0.46656
YDR198C	0.25516	0.50793	0.6354
YDR199W	0.96997	-0.68406	-0.12118
YDR200C	2.358	0.53768	0.42041
YDR201W	2.1611	0.16404	0.10543
YDR202C	1.6349	-0.62273	-0.94441
YDR203W	0.14667	-0.94605	-0.79107
YDR204W	1.5727	-0.41274	-0.66162
YDR205W	0.18075	-0.83453	-0.83248
YDR206W	0.66739	0.92359	0.56351
YDR207C	1.0045	0.43086	0.1272
YDR208W	1.0027	-0.03053	-0.38041
YDR209C	-0.71404	-0.087659	0.14672
YDR210W	-0.91315	-0.17526	0.35186
YDR211W	-0.42568	1.3249	0.81473
YDR212W	-0.38588	1.1611	0.85712
YDR213W	-0.68284	-0.29193	-0.70805
YDR214W	-1.4066	-2.8459	-3.3402
YDR215C	0.78396	-0.51642	0.10618
YDR216W	-1.8788	-2.6364	-2.8383
YDR217C	0.66273	0.91411	1.1274
YDR218C	4.8867	5.7634	5.4763
YDR219C	2.7677	1.9396	1.3198
YDR220C	1.0957	0.23579	0.19524
YDR221W	-0.63583	-1.437	-1.6356
YDR222W	1.738	1.4293	1.0757
YDR223W	-0.18466	-1.0407	-1.4447
YDR224C	0.14676	0.27347	-0.77218
YDR225W	0.14933	0.070534	-0.49144
YDR226W	-1.7192	-1.8694	-0.94577
YDR227W	0.79851	-0.31181	-0.6402
YDR228C	0.97621	0.40045	0.3946
YDR229W	2.5323	2.2943	2.3646
YDR230W	1.3258	-0.12465	0.39844
YDR231C	-0.97548	-2.5329	-2.2809
YDR232W	0.84158	0.02301	0.3101
YDR233C	-0.86883	0.28382	0.67347
YDR234W	1.5028	2.0894	2.3033
YDR235W	1.3677	-0.22165	-0.3966
YDR236C	-0.4546	-1.0456	-0.80329
YDR237W	-0.60378	-1.4021	-1.3272
YDR238c	-1.1778	-1.519	-1.5614
YDR239C	0.46456	-0.3257	-0.22228
YDR240C	-0.0032535	1.1006	-0.04564
YDR241W	-0.28565	-0.51312	-0.012004
YDR242w	0.19511	-0.81765	-0.90451
YDR243c	-0.19508	-0.56784	0.091611
YDR244w	0.71438	-0.61846	-0.72586
YDR245w	1.1847	1.8057	2.0095
YDR246W	-0.69713	-2.8858	-2.0958
YDR247W	1.1197	-0.58045	-1.0507
YDR248C	0.49844	-0.5382	0.0075646
YDR249C	1.2451	0.91918	0.71232
YDR250C	0	0	-0.017348
YDR251W	1.3581	0.13932	-0.09344
YDR252W	0.098923	-0.16311	-0.53064
YDR253C	-0.01652	-0.096223	1.0481
YDR254W	1.0439	-1.8917	-2.3535
YDR255C	-0.02263	-1.8903	-2.6665
YDR256C	-0.56267	-5.0489	-4.9215
YDR257C	-0.40957	0.88647	0.59256
YDR258C	-2.0532	-4.9692	-5.4421
YDR259C	1.3691	0.71225	-0.23525
YDR260C	3.7073	3.4678	2.2799
YDR261C	1.2734	1.3612	0.67367
YDR262W	-0.53118	-2.3049	-2.6138
YDR263C	4.3995	2.3497	2.1658
YDR264C	3.22	2.7752	2.8139
YDR265W	-0.18451	-1.1859	-1.5357
YDR266C	0.28541	1.9528	1.8736
YDR267C	-0.13937	-0.63349	-0.41993
YDR268W	0.10621	-0.75314	-0.61408
YDR269C	-0.16274	-1.1637	-0.32082
YDR270W	2.1279	0.78183	0.63404
YDR271C	2.9557	1.2632	1.7427
YDR272W	0.94708	-1.024	-1.3131
YDR273W	4.5907	4.4193	4.7536
YDR274C	-0.56413	-1.6279	-1.5436
YDR275W	1.8904	0.88299	0.19597
YDR276C	0.43808	0.6372	0.92368
YDR277C	0.55336	0.81011	1.0395
YDR278C	0.01571	0	1.1825
YDR279W	1.645	0.26433	0.21973
YDR280W	1.2357	2.5216	2.5614
YDR281C	3.5731	3.0931	2.979
YDR282C	0.69434	-0.52879	-0.74264
YDR283C	0.16512	-0.035812	0.066353
YDR284C	0.09319	-1.436	-0.97029
YDR285W	3.8851	1.2052	1.1108
YDR286C	-0.69271	-1.1927	-0.76664
YDR287W	1.1594	-0.0040292	0.093799
YDR288W	-0.23873	0.54437	-0.021092
YDR289C	0.78149	-0.00012624	-0.29264
YDR290W	-0.68456	-0.4093	-0.6148
YDR291W	-0.10156	-0.41843	-0.11524
YDR292C	0.17336	-0.13387	0.35147
YDR293C	-1.4648	-2.2836	-1.368
YDR294C	-1.0972	-3.7184	-3.232
YDR295C	1.4194	0.91868	0.74755
YDR296W	0.49393	1.0822	1.0664
YDR297W	1.0297	1.428	1.0221
YDR298C	-0.98062	-2.7333	-2.4212
YDR299W	-0.36868	3.1278	2.8146
YDR300C	-0.96447	1.3518	1.1551
YDR301W	-0.20048	-0.77694	-1.3603
YDR302W	2.6286	2.4187	2.1024
YDR303C	1.0875	1.7607	1.0646
YDR304C	-1.0123	-2.523	-2.566
YDR305C	1.0283	-0.073183	-0.40276
YDR306C	-2.0712	-2.7339	-3.82
YDR307W	0.50199	-0.53715	-1.1227
YDR308C	0.38958	0.42778	0.51366
YDR309C	0.80702	0.73937	0.16182
YDR310C	-1.7551	-1.4159	-1.6181
YDR311W	1.0463	1.3028	1.2539
YDR312W	0.64927	3.4327	2.8963
YDR313C	0.5862	-2.2834	-2.6565
YDR314C	-0.32594	-0.65094	-0.59858
YDR315C	0.62511	-0.429	0.024958
YDR316W	0.22284	-0.86943	-1.1468
YDR317W	6.3196	6.3093	5.9684
YDR318W	-0.025203	-0.79665	-0.58721
YDR319C	0.39982	-0.7917	-0.79091
YDR320C	0.073056	-1.2168	-1.8091
YDR321W	2.9933	4.1016	4.1173
YDR322W	-0.26851	-0.5214	-0.6407
YDR323C	1.0324	-0.74238	-0.72526
YDR324C	1.2651	2.8928	2.53
YDR325W	2.2729	2.7084	2.9643
YDR326C	2.4846	2.2024	1.9873
YDR327W	0.38646	-0.84681	-0.56808
YDR328C	0.51721	-0.83657	-0.83663
YDR329C	0.048151	-1.2759	-0.89911
YDR330W	-0.35352	-0.088272	0.17788
YDR331W	3.2866	1.8665	1.4546
YDR332W	-0.71586	-0.74403	-0.93656
YDR333C	1.6353	0.89858	0.64779
YDR334W	-0.67688	-0.80908	-0.69082
YDR335W	0.0064803	-1.4156	-0.74129
YDR336W	0.35652	-0.56504	-0.68682
YDR337W	-0.44857	-1.1877	-0.80288
YDR338C	0.47705	-0.42165	-0.45118
YDR339C	-0.25881	2.8871	2.8925
YDR340W	-0.7504	-0.85423	-0.4153
YDR341C	-1.3287	1.5034	1.7304
YDR342C	0	-0.49076	0.083167
YDR343C	-1.7303	-0.46013	-1.9525
YDR344C	-0.53417	0.2107	0.45705
YDR345C	-1.9114	0.86394	1.2046
YDR346C	1.6717	3.0059	2.5953
YDR347W	0.76224	1.7015	1.7913
YDR348C	0.65818	1.5331	1.2891
YDR349C	1.2869	1.2765	1.8394
YDR350C	-0.56481	-1.691	-1.8473
YDR351W	0	0.26207	0.75078
YDR352W	0.91208	0.30324	0.093114
YDR353W	-1.5137	-0.62261	-0.40428
YDR354W	0.334	1.4158	1.8337
YDR355C	-0.3542	-0.89699	-0.39882
YDR356W	1.6773	-0.32443	-0.53405
YDR357C	1.3312	0.18828	0.21758
YDR358W	0.085632	-1.5544	-2.8704
YDR359C	1.6951	1.4087	0.86452
YDR360W	0.16846	0.071971	0.28961
YDR361C	-0.17444	2.9743	2.9587
YDR362C	1.3054	0.061123	-0.11101
YDR363W	-0.55705	-0.69627	-0.94849
YDR364C	0.68673	1.9158	0.88833
YDR365C	-1.0891	2.9689	3.2459
YDR366C	0.64903	-0.0064655	0.45557
YDR367W	1.3718	0.40802	0.78569
YDR368W	-2.0009	-3.1788	-3.5109
YDR369C	0.44071	-1.0496	-0.54636
YDR370C	2.1745	2.4258	2.5611
YDR371W	5.4353	5.4405	6.6304
YDR372C	0.32175	0.38795	0.37019
YDR373W	0.60015	-0.042193	-0.10829
YDR374C	5.7991	4.9222	4.4723
YDR375C	0.32066	-0.78988	-0.48703
YDR376W	-1.1218	-1.5307	-1.3213
YDR377W	-1.5228	-2.762	-2.4586
YDR378C	0.96651	0.81911	1.1847
YDR379W	-0.087449	-0.31187	-0.048397
YDR380W	-0.015477	-0.36643	-1.1814
YDR381W	0.50331	0.45688	0.64576
YDR382W	-2.5348	1.1599	1.6538
YDR383C	1.6202	0.59363	0.26527
YDR384C	-0.17549	-1.311	-1.5834
YDR385W	-1.1247	0.39227	0.86114
YDR386W	1.0081	-0.82637	-0.99672
YDR387C	-0.93075	-2.1417	-1.8213
YDR388W	-1.3834	-2.5424	-2.1332
YDR389W	0.10771	-0.18599	-0.11791
YDR390C	0.2255	0.1971	-0.32874
YDR391C	-0.82942	-2.3763	-2.1729
YDR392W	3.3938	1.9149	1.8134
YDR393W	0.70541	1.5661	1.9299
YDR394W	0.49233	-2.1914	-2.3909
YDR395W	0.42745	2.211	1.6093
YDR396W	-0.39144	0.03805	-0.052871
YDR397C	-0.55329	-0.15178	-0.0084769
YDR398W	-0.80464	3.5369	3.0933
YDR399W	0.18472	4.0698	4.189
YDR400W	1.3744	0.42725	0.020647
YDR401W	1.7307	1.5159	2.0618
YDR402C	2.7994	2.6077	3.4226
YDR403W	1.7271	2.9211	4.5259
YDR404C	1.021	1.4257	1.7183
YDR405W	2.3217	1.3295	1.0521
YDR406W	1.2382	0.72436	0.18236
YDR407C	4.5815	3.6578	3.0385
YDR408C	0.47223	-0.073821	0.1634
YDR409W	-0.63765	-0.77986	-0.73647
YDR410C	2.0003	1.9743	1.9271
YDR411C	-1.0696	-2.0387	-2.058
YDR412W	-0.65488	3.4087	3.4238
YDR413C	-0.89815	2.7409	3.1637
YDR414C	0.80603	1.1212	1.496
YDR415C	0.32533	-1.0053	-0.9549
YDR416W	0.37734	-0.51196	-1.3482
YDR417C	-3.7561	1.8672	2.9241
YDR418W	-2.9095	1.1686	1.7029
YDR419W	2.4832	0.97326	2.246
YDR420W	1.7557	2.3085	2.3193
YDR421W	1.7136	1.6067	1.8874
YDR422C	-0.099104	-0.78657	-0.66358
YDR423C	-0.26081	-1.0118	-0.89368
YDR424C	-0.28798	-0.53933	-0.57899
YDR425W	0.62364	-1.9232	-2.0866
YDR426C	0.42817	1.0744	1.403
YDR427W	0.49891	0.21936	0.91115
YDR428C	-1.3829	0.52264	-0.078329
YDR429C	-1.1238	2.0137	2.3812
YDR430C	-0.85347	-1.4152	-0.056672
YDR431W	-0.33804	-0.79971	-0.024167
YDR432W	-0.21222	0.21059	0.058201
YDR433W	-0.086104	0.42229	0.49436
YDR434W	0.60799	-0.72116	-0.81459
YDR435C	0.31786	-1.5122	-1.7477
YDR436W	-0.070235	-2.3917	-1.9932
YDR437W	0.88408	0	NaN
YDR438W	3.5997	3.8607	3.5345
YDR439W	1.3132	-0.086971	-0.13375
YDR440W	1.4672	1.2388	1.1963
YDR441C	0.85015	1.8194	1.5162
YDR442W	0.42733	-1.0239	-0.56745
YDR443C	0.85373	0.22061	-0.15868
YDR444W	0.10541	-0.49779	-0.65067
YDR445C	0.099152	-0.26234	-0.011013
YDR446W	5.8673	3.3505	2.6144
YDR447C	-2.5561	2.0319	2.5054
YDR448W	-0.10964	0.075685	-0.078981
YDR449C	1.6867	4.0285	4.1071
YDR450W	-2.4363	2.2315	2.6577
YDR451C	1.0963	0.069572	0
YDR452W	-0.08773	-1.9512	-2.2426
YDR453C	0.11977	-1.8923	-1.4191
YDR454C	2.4389	2.6089	2.8175
YDR455C	-0.71775	-1.9976	-0.86758
YDR456W	-0.68832	-2.3413	-2.4852
YDR457W	0.48313	0.54805	-0.12649
YDR458C	-1.3409	-1.0415	-0.87484
YDR459C	0.52144	0.88596	0.67009
YDR460W	0.8858	0.42173	0.30562
YDR461W	1.8758	0.48643	1.9145
YDR462W	-0.89888	-1.5549	-1.1181
YDR463W	-0.68679	-0.35661	-0.48951
YDR464W	-0.82183	0.28331	0.37789
YDR465C	-0.19088	3.9806	3.2007
YDR466W	-0.79164	-1.0987	-1.3336
YDR467C	-0.19581	-0.72021	-0.33872
YDR468C	1.1726	-0.15362	-0.21881
YDR469W	1.1397	0.30227	0.78633
YDR470C	-1.5666	-3.0972	-3.1733
YDR471W	-3.0581	1.7106	2.3067
YDR472W	0.074692	0.80418	0.85135
YDR473C	-0.68677	1.1097	1.823
YDR474C	-0.26294	-1.6894	-1.8489
YDR475C	-2.4017	-3.1305	-3.2745
YDR476C	2.2164	1.3442	1.4568
YDR477W	-0.16824	-1.4876	-0.9016
YDR478W	0.69342	2.0148	1.9309
YDR479C	1.656	0.52388	-0.20604
YDR480W	4.3098	3.2966	3.1219
YDR481C	-0.31411	-2.8413	-3.013
YDR482C	-0.32042	0.41037	0.26714
YDR483W	-1.4627	-0.17875	-0.70375
YDR484W	-0.32025	-1.7202	-0.62771
YDR485C	-0.033542	-0.62391	-0.74428
YDR486C	0.11163	-1.5776	-1.4626
YDR487C	1.5382	0.068118	0.26994
YDR488C	3.4848	2.103	0.9328
YDR489W	1.2933	1.5832	1.7653
YDR490C	0.28736	-0.73044	-1.1565
YDR491C	-0.022764	0.31379	0.97715
YDR492W	0.62257	0.82451	1.6314
YDR493W	0.61372	0.61332	0.92735
YDR494W	-0.56673	-1.5211	-1.676
YDR495C	0.13848	0.74537	0.55082
YDR496C	-1.0322	2.2567	2.1187
YDR497C	-0.67537	-0.6917	-0.57519
YDR498C	-0.15887	-0.87487	-0.57169
YDR499W	2.5173	1.2735	1.0655
YDR500C	-1.5453	2.3612	2.8947
YDR501W	1.8277	1.4786	0.35951
YDR502C	-0.17475	2.4017	1.397
YDR503C	1.9834	2.0173	1.4672
YDR504C	1.4481	0.9486	0.50597
YDR505C	1.028	-0.16809	-0.60818
YDR506C	1.3972	-0.22782	-0.25447
YDR507C	-0.73584	-0.13271	-0.11462
YDR508C	1.1091	1.9492	1.7655
YDR509W	0.49547	0.85241	0.3794
YDR510W	0.51052	-0.69739	-0.15668
YDR511W	-1.7652	-2.7003	-2.2962
YDR512C	-1.4478	-3.21	-3.3731
YDR513W	-0.71497	-3.9753	-4.4636
YDR514C	-1.1784	2.7271	3.1234
YDR515W	2.8591	1.8783	1.3405
YDR516C	2.0459	1.9874	2.6284
YDR517W	0.81305	-0.31028	-0.17821
YDR518W	0.16283	-0.9696	-1.2201
YDR519W	-0.56265	-0.76598	0.26386
YDR520C	0.11646	-0.66072	-0.76015
YDR521W	-0.083282	-0.35697	0.34287
YDR522C	6.1791	6.4719	7.0374
YDR523C	6.0937	6.3429	7.3105
YDR524C	2.5728	2.2775	2.1704
YDR525W	-0.51424	0.73639	0.6256
YDR526C	0.70031	1.888	1.618
YDR527W	0.87579	2.5662	2.5334
YDR528W	0.31023	1.0515	0.65247
YDR529C	-0.98822	-2.0412	-1.2348
YDR530C	-0.017088	-1.5854	-1.1543
YDR531W	0.73271	-0.26083	-0.25106
YDR532C	0.6244	-0.92763	-0.811
YDR533C	2.4611	1.6085	1.4819
YDR534C	-0.9175	-2.3583	-2.5319
YDR535C	0.75212	-0.23207	0.039569
YDR536W	-0.54101	-1.786	0
YDR537C	2.3973	0.41281	0.21641
YDR538W	3.1619	1.2558	0.97778
YDR539W	4.0946	3.3744	3.27
YDR540C	0.8397	0.30447	-0.22541
YDR541C	1.216	1.3719	0.88053
YDR542W	1.6825	1.4306	1.1759
YDR543C	0.14511	-0.46856	-0.60871
YDR544C	-0.27555	1.1129	1.22
YDR545W	-0.047661	1.3744	1.8057
YEL001C	0.38413	0.97327	1.2743
YEL002C	-0.36332	-0.98108	-1.0155
YEL003W	2.2266	3.0723	2.9624
YEL004W	1.937	2.0301	1.3566
YEL005C	1.8298	0.7876	0.21338
YEL006W	0.23218	0.439	1.322
YEL007W	0.52643	-0.049486	-0.26577
YEL008W	-0.14956	-0.18285	0.29468
YEL009C	0.069157	0.55904	0.85472
YEL010W	0.84614	-0.80978	-0.72643
YEL011W	-0.84051	-3.226	-2.9193
YEL012W	-0.28208	-2.1574	-2.1305
YEL013W	0.82403	0.3876	0.025165
YEL014C	-0.36318	0.19839	-0.16514
YEL015W	0.24597	0.68085	0.49361
YEL016C	2.8631	2.3391	1.3189
YEL017W	1.4219	0.55861	0.14377
YEL018W	0.44091	1.0004	1.3016
YEL019C	0.52702	0.052428	-0.26037
YEL020C	-0.85753	0.5211	0.5666
YEL021W	-0.038448	1.07	1.837
YEL022W	-0.49726	0.0085636	0.36151
YEL023C	3.9527	4.3297	5.2261
YEL024W	-0.49517	-1.6365	-2.1937
YEL025C	-1.4554	-1.2474	-0.95711
YEL026W	0.18423	2.9581	3.6628
YEL027W	0.18315	0.53361	0.70403
YEL028W	0.11714	-0.41314	-0.4389
YEL029C	0.14868	1.8285	1.728
YEL030W	-0.84707	-1.8028	-1.7022
YEL031W	-0.22451	0.063472	0
YEL032W	-0.82829	-1.0183	0.62928
YEL033W	-0.22375	-0.068212	0.70695
YEL034W	-0.18371	0.012555	0.82483
YEL035C	-0.29291	-1.1122	-0.33505
YEL036C	0.63666	1.4139	1.8622
YEL037C	1.287	1.0707	0.71631
YEL038W	0.0095004	0.6104	0.81348
YEL039C	-0.19549	-1.6617	-1.1475
YEL040W	-2.1836	0.041345	0.16522
YEL041W	2.4235	0.60089	-0.16907
YEL042W	0.99039	2.2703	1.7593
YEL043W	-1.2202	-0.49151	-0.64838
YEL044W	1.2345	1.9975	1.9833
YEL045C	-0.39744	1.2208	1.1221
YEL046C	0.5351	2.4011	2.3162
YEL047C	-0.18236	-1.777	-1.4823
YEL048C	-0.20901	1.8699	1.9687
YEL049W	1.4721	0.86971	0.74234
YEL050C	-1.0585	-0.25086	-0.6002
YEL051W	-0.051993	0.070237	0.20636
YEL052W	-2.7413	-3.9325	-3.7729
YEL053C	-1.584	1.7032	2.1388
YEL054C	-2.5521	1.1255	1.5117
YEL055C	0.29577	1.9584	1.6438
YEL056W	-0.2484	0.48864	0.32007
YEL057C	1.4196	1.1591	1.4889
YEL058W	2.2421	1.5396	0.89706
YEL059W	0.025977	0.10464	-0.052786
YEL060C	0.068	-2.3418	-2.4375
YEL061C	1.5121	0.36767	-0.040668
YEL062W	-0.50426	0.3338	0.73998
YEL063C	-0.42925	0.57548	0.63552
YEL064C	0.88357	-0.039803	-0.0626
YEL065W	-0.16694	-0.067501	-0.81464
YEL066W	-0.51367	-1.2747	-1.0461
YEL067C	-2.0408	-2.4006	-2.3934
YEL068C	-1.5091	-1.8305	-1.6354
YEL069C	0.67939	-0.86412	-1.1264
YEL070W	2.2219	1.0996	1.3644
YEL071W	-1.166	-0.91727	-1.8745
YEL072W	1.4166	1.8615	1.3655
YEL073C	1.3795	1.2992	1.0573
YEL074W	0.33283	0.41631	0.60696
YEL075C	-1.0972	-1.2845	-1.5733
YEL076C	-1.5319	-2.3461	-2.1614
YEL077C	-0.60543	-1.3113	-1.2566
YER001W	-0.90124	-1.5825	-1.2687
YER002W	-0.88186	1.2669	1.6639
YER003C	1.762	1.0352	0.68534
YER004W	0.91505	-1.9764	-1.6594
YER005W	1.2516	0.44743	0.37391
YER006W	-1.1518	3.0387	3.0462
YER007W	0.037661	-0.28691	-0.33148
YER008C	0.11539	0.51539	0.40615
YER009W	1.4663	2.5613	2.4979
YER010C	1.1677	-0.67661	-1.4908
YER011W	0.72493	1.7258	1.0744
YER012W	1.1668	-0.77205	-1.2586
YER013W	0.24121	1.3835	1.1807
YER014W	0.75323	1.01	1.0843
YER015W	-2.0204	-2.6634	-2.8269
YER016W	1.9783	1.1746	1.1646
YER017C	-1.6278	-1.8508	-2.0591
YER018C	2.0598	0.91033	0.79428
YER019W	0.94797	0.56028	0.59955
YER020W	-1.6916	-3.878	-3.4794
YER021W	0.48375	-3.1127	-3.3247
YER022W	-0.57337	-0.99475	-0.66257
YER023W	0.6857	-1.6886	-3.0372
YER024W	-0.40399	-2.0911	-2.8216
YER025W	0.16361	1.865	1.3253
YER026C	-0.56513	-2.7819	-2.7635
YER027C	1.8742	0.89664	0.50558
YER028C	0.7171	2.9297	2.1368
YER029C	-0.086116	1.246	1.0404
YER030W	-1.0839	-2.2358	-1.3412
YER031C	-0.51431	0.04623	-0.10915
YER032W	-0.033059	2.6137	1.4289
YER033C	1.2749	-0.65076	-0.3025
YER034W	-0.16958	-0.05816	0.45148
YER035W	1.3964	0.31924	-0.077562
YER036C	-0.57058	2.2994	2.7244
YER037W	3.2087	2.2763	2.1329
YER038C	2.4925	1.9515	1.0073
YER039C	1.4257	-0.27392	-0.36036
YER040W	-0.14069	0.4033	0.81016
YER041W	0.99	0.59068	0.20687
YER042W	2.4951	2.8109	2.7159
YER043C	-0.54638	1.2542	1.9476
YER044C	-1.0914	-1.7219	-0.45583
YER045C	-0.084639	0.77827	0.34757
YER046W	2.1346	1.6493	1.4596
YER047C	0.22024	-0.45551	0.22054
YER048C	-0.035967	-0.35581	-0.308
YER049W	-0.6418	2.6945	2.8101
YER050C	0.78796	-0.26545	0.018865
YER051W	-0.027684	0.023314	0.45587
YER052C	-0.12921	0.40059	0.6885
YER053C	-1.3964	-2.1299	-2.2105
YER054C	0.72053	-2.3761	-2.7832
YER055C	1.7433	3.7892	4.0127
YER056C	0.33675	2.9048	2.2445
YER057C	-1.3491	-1.9439	-2.2393
YER058W	-0.81422	-0.15247	-0.0055344
YER059W	1.1247	-0.13993	-0.37276
YER060W	-1.0823	0.50297	-0.029157
YER061C	-0.35587	-1.3205	-1.4116
YER062C	1.3458	3.5686	2.9533
YER063W	0.7264	0.17924	-0.088772
YER064C	-1.8184	0.71414	-0.093264
YER065C	-0.064684	0.25223	0.40281
YER066W	-0.15406	-0.43395	-0.70775
YER067W	-1.6603	-5.1924	-4.8127
YER068W	0.94175	1.1751	0.7829
YER069W	-0.17309	0.50404	0.35079
YER070W	0.59772	0.43485	0.079224
YER071C	0.0054833	-0.49721	-0.3783
YER072W	0.75661	0.50447	0.26557
YER073W	0.51642	2.3492	2.6519
YER074W	-2.8393	1.5324	2.385
YER075C	0.98362	1.3353	1.5204
YER076C	2.6441	1.3827	1.1968
YER077C	1.7792	1.3909	1.4252
YER078C	0.28043	-0.024145	-0.22166
YER079W	0.83586	0.21681	0.21553
YER080W	-0.29912	-0.67611	-1.2047
YER081W	1.5	2.0233	2.2465
YER082C	0.2755	3.2785	2.7861
YER083C	0.7642	0.29092	0.13828
YER084W	2.6386	0.46079	0.34439
YER085C	5.2664	5.3926	5.5011
YER086W	0.48619	1.9007	1.4224
YER087W	-0.49012	-1.73	-1.3218
YER088C	0.96742	0.60431	0.39819
YER089C	0.82719	0.75167	0.98929
YER090W	-1.2492	-0.38226	-0.02216
YER091C	-0.26655	0.41357	-0.5677
YER092W	1.2027	1.7837	1.7663
YER093C	0.85542	0.71815	0.50038
YER094C	0.89643	-0.80328	-0.30324
YER095W	1.734	2.009	1.0447
YER096W	1.8095	2.8154	1.7734
YER097W	-0.25578	-0.1473	-0.13037
YER098W	0.13867	-0.22452	-0.55132
YER099C	0.25192	1.7707	0.9278
YER100W	2.4637	1.8849	1.3655
YER101C	-0.45304	0.31374	0.41078
YER102W	-2.0747	1.0086	1.2598
YER103W	-0.050229	-0.96225	-1.7572
YER104W	0.9217	-0.74441	-0.66104
YER105C	1.6903	0.65642	0.12738
YER106W	5.6591	4.5551	4.5023
YER107C	2.1217	1.4511	0.78038
YER109C	0.39403	0.40564	0.14326
YER110C	-0.16413	1.212	1.0553
YER111C	1.5194	0.93052	0.61321
YER112W	0.9636	0.30154	0.43465
YER113C	-0.1939	0.87048	1.2077
YER114C	1.3644	0.98977	0.79109
YER115C	4.8253	5.5095	5.813
YER116C	1.7203	0.57008	0.46647
YER117W	-2.0928	2.2619	2.7212
YER118C	0.32236	1.6512	2.0615
YER119C	-0.58068	0.0074808	0.74645
YER120W	1.2393	1.0548	1.3766
YER121W	-0.57598	-2.8732	-3.1426
YER122C	-0.37983	0.57959	0.42156
YER123W	2.7878	2.0129	1.0069
YER124C	-2.9224	-2.1483	-2.2286
YER125W	-0.5582	-0.00031383	-0.19524
YER126C	-1.3617	3.6263	3.5717
YER127W	0.85345	4.4325	4.0535
YER128W	0.35825	-0.017467	0.070857
YER129W	1.1518	0.98504	0.81618
YER130C	2.0134	1.5628	1.5972
YER131W	-2.0274	1.0428	1.5888
YER132C	-0.28576	0.42348	0.72796
YER133W	0.50831	-0.28141	-0.61314
YER134C	-0.92122	-1.3045	-1.6528
YER135C	0.3442	0.01253	0.13689
YER136W	-0.43136	-3.6412	-3.697
YER137C	0.74389	1.7612	1.7113
YER138C	-0.88008	-1.0731	-0.95117
YER139C	0.63801	-1.0301	-0.73566
YER140W	0.78887	0.60901	0.30531
YER141W	-0.080346	-1.6137	-1.5278
YER142C	0.88679	-0.66096	0.040731
YER143W	0.32578	-2.7171	-2.9793
YER144C	0.026426	-2.1209	-1.9126
YER145C	0.5139	1.6522	2.5335
YER146W	1.9425	1.9549	2.3535
YER147C	0.82366	0.19762	0.40221
YER148W	1.7561	2.6431	2.1363
YER149C	2.8501	2.7901	2.0408
YER150W	-3.0387	-4.0661	-4.4895
YER151C	-0.53163	0.42588	0.10892
YER152C	-0.42215	-3.2898	-2.7615
YER153C	-0.41033	-0.50019	-0.88321
YER154W	-0.58189	1.1401	0.95999
YER155C	0.32881	-0.10211	0.022225
YER156C	-0.60635	3.1333	3.1551
YER157W	-1.2414	-1.6299	-1.1253
YER158C	-1.4283	-0.66068	-0.32475
YER159C	0.74573	0.36689	0.32525
YER160C	-0.2406	0.46118	0.79525
YER161C	1.836	0.89709	0.4792
YER162C	-0.15646	-0.76114	-0.40052
YER163C	-0.050644	0	0.032059
YER164W	-0.19209	0.19434	0.61222
YER165W	0.23692	0.77224	1.3113
YER166W	0.40243	0.0856	0.38032
YER167W	0.039298	0.68081	0.55915
YER168C	1.6902	0.96954	0.94355
YER169W	0.25652	0.73911	0.4484
YER170W	0.74832	0.088622	0.36372
YER171W	0.092707	0	0
YER172C	-0.69626	-0.86703	-0.37204
YER173W	-0.31845	-1.1796	-0.88498
YER174C	-0.28333	0.6233	1.1508
YER175C	-0.51488	-2.5447	-2.2895
YER176W	0.63587	-0.28828	0.21078
YER177W	0.18903	0.24103	0.086401
YER178W	-0.099212	-2.1207	-2.9608
YER179W	4.3749	-0.038703	-0.23724
YER180C	4.6887	4.5818	4.4313
YER181C	0.39985	0.51549	0.42057
YER182W	1.2784	0.33916	0.28849
YER183C	1.2862	1.0377	1.0253
YER184C	-0.072773	-1.7996	-1.2609
YER185W	0	0	0.02536
YER186C	-1.2579	-1.5599	-1.1686
YER187W	1.1975	2.0928	2.5073
YER188W	-0.10231	-0.12157	-0.0036481
YER189W	-1.4645	-1.7176	-2.1401
YER190W	0.1754	1.2119	1.3116
YFL001W	-0.59465	1.5216	1.2184
YFL002C	-0.80686	1.5084	1.1017
YFL003C	4.0408	0.36239	0.14125
YFL004W	-0.41789	-1.648	-1.7757
YFL005W	0.9662	-0.1861	-0.47809
YFL006W	0.58451	-0.92275	-1.4082
YFL007W	-1.0843	-1.0817	-1.2124
YFL008W	-0.16987	0.55506	0.24247
YFL009W	0.66408	0.2731	0.0044983
YFL010C	1.2535	1.6352	1.8874
YFL011W	5.7481	6.0606	7.1507
YFL012W	3.4666	3.6087	4.2258
YFL013C	0.40511	-0.95218	-1.3486
YFL014W	-0.003942	-1.8124	-2.4919
YFL015C	0	0	0
YFL016C	-2.0949	-2.3491	-2.6215
YFL017C	3.1715	3.2885	3.0341
YFL018C	-0.84875	-2.2939	-2.7562
YFL019C	-0.51879	0.2327	0.72294
YFL020C	1.4879	0.79728	0.84721
YFL021W	-0.51133	-1.3689	-1.8404
YFL022C	1.5914	2.5013	2.4456
YFL023W	0.18066	1.0195	1.3568
YFL024C	1.2804	1.3684	1.0341
YFL025C	-0.71636	-0.77646	-0.29745
YFL026W	0.26323	0.50298	0.87681
YFL027C	-0.11043	-0.81527	-0.74072
YFL028C	-0.041252	0.44434	0.48505
YFL029C	1.3235	-0.86613	-0.74858
YFL030W	-1.2731	-4.0199	-4.5249
YFL031W	0.13105	0.24093	0.43298
YFL032W	-0.16466	-0.07778	-0.10251
YFL033C	-0.95795	0.20546	0.89793
YFL034W	-0.57087	1.246	1.8588
YFL036W	0.89741	-0.73227	-0.61981
YFL037W	1.5115	0.15879	-0.15982
YFL038C	0.80871	0.83733	1.617
YFL039C	-0.66755	-0.044029	-1.0896
YFL040W	4.4001	4.0911	2.7449
YFL041W	1.9665	1.1916	0.85074
YFL042C	-1.2939	-2.8875	-1.4293
YFL043C	-1.8231	-3.2366	-3.2423
YFL044C	0.24534	-3.1643	-3.3451
YFL045C	0.21015	2.0857	1.9994
YFL046W	1.3656	0.28804	-0.064161
YFL047W	-0.16588	0.082278	0.19326
YFL048C	0.58632	0.54551	0.18601
YFL049W	1.1704	0.62541	0.15274
YFL050C	0.74617	0.15125	-0.16985
YFL051C	0	1.5195	1.3051
YFL052W	-0.60816	-1.672	-1.757
YFL053W	-0.13152	-0.1801	-0.37617
YFL054C	0.7814	-0.18292	-0.46946
YFL055W	-0.79131	-0.72656	-0.56699
YFL056C	0.8188	0.30237	0.51334
YFL057C	0.12074	-0.27381	-0.049652
YFL058W	-0.64032	-1.9108	-2.7674
YFL059W	-1.7498	-3.0521	-2.84
YFL060C	-0.54815	-0.87471	-0.7609
YFL061W	2.2416	1.1649	NaN
YFL062W	0.54187	-2.2656	-2.416
YFL063W	0.69598	-0.58784	-0.41825
YFL064C	-1.0712	-1.5381	-1.6816
YFL065C	-2.4618	-2.2194	-2.33
YFL066C	-1.7016	-2.256	-2.3156
YFL067W	-1.4363	-2.2401	-1.9042
YFL068W	-0.030058	-1.2885	-0.9569
YFR001W	0.95574	1.985	2.0804
YFR002W	-0.15695	-0.31706	-0.14063
YFR003C	0.52234	-1.0628	-0.45305
YFR004W	0.77526	-0.53028	-0.52778
YFR005C	2.0973	1.9869	2.1997
YFR006W	1.0122	0.16669	0.021414
YFR007W	-0.50943	-1.3603	-1.7075
YFR008W	0.55824	-0.60378	-0.30932
YFR009W	-1.3944	0.56244	0.31277
YFR010W	0.058128	-2.6507	-2.2369
YFR011C	-2.3269	-2.3718	-1.62
YFR012W	5.2025	3.9782	3.8822
YFR013W	-0.32497	-0.66066	-0.15721
YFR014C	-1.961	-2.1909	-2.2562
YFR015C	-0.9163	-3.5207	-2.6546
YFR016C	-0.19882	-2.1698	-1.5526
YFR017C	-0.26426	-4.1035	-4.1241
YFR018C	0.77557	-1.2162	-0.88241
YFR019W	0.17346	0.20419	0.04101
YFR020W	1.4463	0.28463	0.68249
YFR021W	0.92114	-0.40287	-0.68738
YFR022W	0.8744	0.43717	0.02127
YFR023W	5.7425	6.2102	5.9664
YFR024C	-0.020408	-1.9892	-2.078
YFR025C	-0.1221	-1.4155	-1.4046
YFR026C	1.3688	-0.48664	-0.92968
YFR027W	1.7538	0.0493	-0.03448
YFR028C	3.7263	3.096	2.5572
YFR029W	0.528	0.32999	0.2074
YFR030W	-0.78031	1.4513	-0.33813
YFR031C	-1.403	-1.8999	-2.3177
YFR032C	6.017	6.4051	7.1457
YFR033C	-0.1739	-1.3175	-0.91194
YFR034C	0.5221	0.48522	0.28762
YFR035C	1.9741	2.6435	2.4241
YFR036W	5.0427	4.2618	3.7264
YFR037C	-0.47497	0.1099	0.12378
YFR038W	-0.48246	-1.0346	-1.0299
YFR039C	1.3891	0.86161	0.052734
YFR040W	-0.86502	-0.74012	-1.147
YFR041C	0.46488	-0.37949	-0.82188
YFR042W	0.69824	1.258	1.6327
YFR043C	0.17246	-1.5834	-1.1493
YFR044C	-1.7033	-3.332	-2.8522
YFR045W	-0.93796	-2.1873	-2.1137
YFR046C	0.71592	-0.55269	-0.18701
YFR047C	0.38297	-0.72042	-0.77617
YFR048W	1.0362	0.62743	0.36546
YFR049W	-0.1436	-2.4787	-2.7476
YFR050C	1.0076	-1.3871	-1.2637
YFR051C	-0.89507	-0.41333	-0.20185
YFR052W	0.9774	-1.963	-1.7422
YFR053C	-0.99396	-5.2206	-5.1445
YFR054C	-0.070717	0	0
YFR055W	-2.089	-1.1876	-1.0653
YFR056C	-0.11931	-0.99941	-0.46768
YFR057W	1.0375	-0.58138	-0.0076867
YGL001C	-0.591	-1.1241	-0.31363
YGL002W	0.98046	-1.0684	-0.7355
YGL003C	2.8043	1.3119	1.0781
YGL004C	0.42827	-1.5825	-1.6741
YGL005C	-0.058321	-1.6286	-1.5487
YGL006W	-2.1737	-3.5094	-3.3472
YGL007W	-0.42503	-0.98605	-0.42605
YGL008C	-1.9645	0.25786	0.76627
YGL009C	2.9323	3.1726	3.9959
YGL010W	1.6468	0.56278	0.4655
YGL011C	1.1132	-0.73716	-1.0807
YGL012W	-0.58312	1.0882	0.92514
YGL013C	-0.38016	-0.99228	-1.4527
YGL014W	-1.1485	-0.86386	-1.4577
YGL015C	5.7658	5.8551	6.4895
YGL016W	0.93706	1.3123	1.1779
YGL017W	-0.21763	-1.847	-1.8019
YGL018C	0.5792	-0.12169	-0.22866
YGL019W	-0.71086	0.51211	0.27028
YGL020C	-0.09961	0.83184	0.42116
YGL021W	-0.53348	0.98346	-0.40148
YGL022W	-0.047544	0.12076	0.52227
YGL023C	0.81048	0.054512	-0.0035691
YGL024W	-0.84055	-0.42153	0.4308
YGL025C	1.0493	0.022668	-0.36609
YGL026C	-1.4481	-0.61549	-0.69437
YGL027C	-0.35609	-2.14	-2.135
YGL028C	-1.3838	-1.9033	-1.8808
YGL029W	-0.0071341	4.4126	5.1397
YGL030W	-2.7038	2.1835	3.0647
YGL031C	-2.5874	1.2857	1.6412
YGL032C	1.7195	0.85316	2.4724
YGL033W	4.4166	0.5805	NaN
YGL034C	0.055084	-0.10558	0.65996
YGL035C	-0.29736	2.6929	2.8694
YGL036W	0.36015	-1.2479	-1.306
YGL037C	0.11925	-0.69865	-0.63715
YGL038C	-0.23056	-2.286	-2.0216
YGL039W	3.0839	1.8613	1.1496
YGL040C	-2.4428	-2.0503	-1.5676
YGL041C	0.25325	-1.363	-1.1932
YGL042C	-1.3778	0.43697	0.71482
YGL043W	-1.3264	0.37112	0.52052
YGL044C	0.060426	0.69025	0.31863
YGL045W	0.25103	0.43649	0.20442
YGL046W	-0.60177	-0.36692	-0.99953
YGL047W	0.88641	-0.73451	-0.74258
YGL048C	0.34806	-2.303	-2.074
YGL049C	-0.64023	0.30846	0.15934
YGL050W	0.7142	0.92811	1.1529
YGL051W	0.28283	-0.62309	-0.16233
YGL052W	-0.70878	-0.76862	-0.22789
YGL053W	-0.033278	-0.99918	-0.46592
YGL054C	-0.69446	0.43834	0.86266
YGL055W	-0.20307	-4.1275	-0.94151
YGL056C	-1.2172	-0.76572	-0.91489
YGL057C	2.4089	0.89378	2.2311
YGL058W	0.49411	0.3368	0.19405
YGL059W	-0.73214	-1.8661	-2.026
YGL060W	0.26238	2.0009	2.632
YGL061C	2.5295	-0.075746	0.43594
YGL062W	-1.1858	-1.3231	-1.5316
YGL063W	0.3351	1.0478	1.6085
YGL064C	-0.036639	0.093096	0.62024
YGL065C	1.0384	-0.67909	-0.62769
YGL066W	0.097957	-0.4296	-0.76715
YGL067W	-0.047485	-0.49997	-0.40819
YGL068W	-0.97192	-1.3288	-1.1738
YGL069C	-1.2379	-1.6957	-1.4992
YGL070C	1.0055	2.3678	2.5209
YGL071W	-0.6324	-0.45694	-0.48949
YGL072C	0.21839	-0.8968	-0.355
YGL073W	0.030358	-1.2787	-1.1783
YGL074C	-1.1057	-1.6146	-0.85332
YGL075C	2.6872	0.22516	-0.0095365
YGL076C	-2.9371	1.85	2.3241
YGL077C	0.50038	0.080599	0.74223
YGL078C	1.1888	3.5246	3.2301
YGL079W	0.10291	0.18696	0.34932
YGL080W	-0.55042	-2.2775	-2.2702
YGL081W	3.7868	0.69002	-0.22949
YGL082W	0.38181	-1.9091	-1.9014
YGL083W	0.85058	-0.971	-0.99653
YGL084C	-0.19906	1.7157	2.7486
YGL085W	3.0053	2.5395	2.1289
YGL086W	0.71174	0.48561	0.40777
YGL087C	-0.29727	-1.4554	-1.2391
YGL088W	-2.0101	-1.7586	-1.0578
YGL089C	-0.87527	1.6996	2.1498
YGL090W	-0.33058	-1.4511	NaN
YGL091C	0.17058	-0.95048	-0.43848
YGL092W	0.35275	0.17422	0.14253
YGL093W	1.29	-0.23815	-0.02055
YGL094C	0.081573	1.2643	1.929
YGL095C	0.43399	-0.37464	-0.56299
YGL096W	1.9956	1.3786	1.197
YGL097W	-0.65209	0.1336	0.28777
YGL098W	0.70814	-1.1942	-0.80125
YGL099W	-0.6249	2.627	2.9097
YGL100W	-0.13606	-0.82938	-0.58264
YGL101W	-0.35635	1.1767	1.98
YGL102C	-2.738	1.1441	2.9797
YGL103W	-2.2848	1.0696	2.2259
YGL104C	0	1.6722	0
YGL105W	-0.87364	1.0449	0.931
YGL106W	-1.2672	1.1231	2.282
YGL107C	-1.1421	-0.81469	-0.83979
YGL108C	0.064041	-0.39124	-0.16622
YGL109W	0.31829	-0.15082	0.11679
YGL110C	0.62166	0.39542	0.045873
YGL111W	0.64591	2.5778	2.3417
YGL112C	0.95047	0.99664	0.59586
YGL113W	0.95213	1.1974	1.2332
YGL114W	-0.52418	0.085586	0.29907
YGL115W	-0.45856	-0.79585	-0.5921
YGL116W	4.0169	3.4604	2.8854
YGL117W	2.4485	0.96088	1.8017
YGL118C	0.30577	0.25351	1.0577
YGL119W	-0.98613	-0.34488	-0.85222
YGL120C	-0.3459	2.8902	2.6768
YGL121C	-0.46678	-1.8631	-1.7613
YGL122C	0.77241	0.35648	0.42528
YGL123W	-3.3816	1.1364	1.6518
YGL124C	-0.91417	-1.2111	-1.0728
YGL125W	0.36756	1.271	0.58812
YGL126W	-0.62484	-0.12878	-0.51596
YGL127C	0.067313	0.70215	0.61205
YGL128C	-1.0957	1.1852	1.9495
YGL129C	0.062134	-0.82085	-1.0578
YGL130W	0.25473	-0.28255	-0.40533
YGL131C	-0.64791	-0.38692	0.061989
YGL132W	-0.73554	-0.010261	1.2865
YGL133W	-0.6338	0.80931	0.80445
YGL134W	-0.85688	-1.3263	-0.9854
YGL135W	-1.9048	0.75096	1.2911
YGL136C	-0.52442	-1.6855	-1.7048
YGL137W	-1.4218	-1.5175	-1.2792
YGL138C	5.7565	4.8234	4.3732
YGL139W	0.062678	-0.86353	-0.72968
YGL140C	-1.0423	-0.33282	-0.16877
YGL141W	-0.20082	0.076884	0.18234
YGL142C	-0.23852	-0.92187	-0.5684
[truncated: 4,207 more rows]
