# Supplementary material for: Modulation of the transcription regulatory program in yeast cells committed to sporulation
Source: Genome Biol. 2006 Mar 8;7(3):R20. doi: 10.1186/gb-2006-7-3-r20 (PMC1557749; doi:10.1186/gb-2006-7-3-r20)
Supplement: Additional File 4 — Normalized data of the present study (in log2 ratios) [file gb-2006-7-3-r20-S4.zip › transfer of w.t. to glucose.xls]

## Sheet: transfer of w.t. to glucose
ORF	Sporulation 2h	Sporulation 3h	Sporulation 4h	Sporulation 5h	Sporulation 6h	Sporulation 7h	Sporulation 8h	Sporulation 9h	2R0	2R20	2R40	3R0	3R20	3R40	4R0	4R20	4R40	5R0	5R20	5R40	6R0	6R20	6R40	7R0	7R20	7R40	8R0	8R20	8R40	9R0	9R20	9R40
YAL001C	-0.2002	0.22142	-0.37893	0.58578	0.71303	0.33985	0.56624	-0.21756	-0.62365	0.016002	0.047004	-1.0815	-0.31836	-0.0085996	-0.16387	-0.065913	0.017904	0.6387	0.46817	-0.17867	0.15227	0.11693	0.51818	-0.11494	0.6549	0.06159	0.21976	0.043298	-0.33886	-0.31869	0.41716	-0.20007
YAL002W	-0.25821	-0.30957	-0.11436	-0.26622	0.25955	0	-0.34697	0.3625	-0.86798	-0.065365	-0.19553	-0.68833	-0.43887	-0.074383	-1.2963	-1.472	-1.3288	-0.57444	-1.0456	-0.51047	0	0	0.065256	0	-0.89308	-0.038745	-0.68954	0.27061	0.10693	-1.2365	0.84777	1.0707
YAL003W	-1.0602	-0.86855	-2.1502	-1.6409	-0.17489	0.032823	0.64193	0.84576	1.868	2.9924	2.7011	1.3371	2.6225	2.3033	0.77776	0.80765	1.1337	0.34075	0.91291	0.75217	0.66824	1.3745	0.81161	0.3279	0.9054	1.3364	1.6158	1.8659	1.1304	0.97079	0.88897	0.75648
YAL004W	0	-0.19896	0	0	0	0	NaN	0	-1.1841	0	-0.12146	-0.88692	-1.1623	0	-1.5714	-1.8827	-1.5189	-1.1862	-1.1959	-1.4815	-0.075404	0	-1.593	-0.73195	-1.5554	0	0	0	0	-1.5572	-2.2676	-2.2086
YAL005C	-0.31553	-0.41265	-1.6565	-0.84195	-3.312	-2.4809	-2.7325	-2.9204	-0.34015	-3.5893	-3.5959	-0.33364	-2.2805	-2.9574	-1.3553	-0.87698	-1.8442	-2.0625	-1.4428	-2.4703	-1.4843	-1.4428	-1.7512	-3.7606	-2.0654	-2.535	-2.6191	-3.1406	-2.657	-3.2392	-2.2188	-2.1278
YAL007C	0.72551	0.32052	-0.16072	-0.75002	0	0	-0.54744	-0.21279	0.6954	1.0512	0.79058	0.44234	0.78983	1.8555	-0.39459	-0.099132	0.19982	-0.21543	-0.21518	0	-0.065727	-0.22748	-0.57891	-0.094496	-0.6795	NaN	-0.91969	NaN	0.040493	-0.12998	0.17993	-0.44295
YAL008W	-0.038659	0.57086	-0.36609	0.13882	-0.27149	0.29477	0.40003	0.64275	-0.57859	-1.1619	-1.1325	-0.27566	-1.2074	-0.47598	-0.66714	-1.3792	-1.0577	-0.53203	-0.53609	0.18838	-0.055929	0.08078	-0.23274	-0.52405	-0.40324	0.45743	1.1131	1.2463	0.66118	0.13916	0.29389	0.44759
YAL009W	0.24354	NaN	0	0.010341	NaN	NaN	-0.111	NaN	-0.8263	NaN	-0.41006	NaN	-0.37788	0.16024	-0.21936	-2.7259	-3.3595	-0.32152	-1.5125	-0.59017	-0.21377	NaN	-0.28529	-1.9351	0.0051053	0.15975	-1.1464	0.50456	-0.10249	-0.24332	-0.0092165	-0.38749
YAL010C	-0.11136	0.44378	-1.0508	-0.53124	-1.4944	-0.85092	-0.41071	0.033994	-0.75448	-1.5112	-0.93445	-0.5307	-1.0272	-1.3406	-1.4057	-1.7671	-1.7512	-1.1915	-1.5643	-0.80911	-1.4368	-0.90214	-1.2933	-0.011876	-1.6543	-0.18774	0	-0.80006	-0.22902	-0.3666	-0.29244	0.15607
YAL011W	-0.067846	-0.02222	NaN	-0.12755	-1.1487	0.64071	0.44141	1.0174	-0.77188	-1.2838	-0.54838	-0.141	0.068533	-0.42159	-0.49116	-0.51899	-0.013488	0.29966	-0.36117	0.091387	0.41576	1.0128	0.37248	0.050038	-0.31474	0.80989	0.53997	0.56381	0.47916	0.45643	0.53963	0.23266
YAL012W	-0.95964	-1.1328	-0.99327	-0.98712	-1.2864	-0.67358	-1.0404	-0.93211	0.91497	2.8969	2.1717	0.93238	4.6639	2.5433	0.45903	1.3737	1.8041	0.52975	0.80221	0.7616	0.82066	0.90877	-0.65902	-0.025561	0.92807	0.35946	-0.27763	0.40227	-0.0079516	-0.7935	-0.31125	-0.2059
YAL013W	0.4382	0.44833	-0.89382	-0.038874	-0.23392	0.52313	0.64632	0.5839	0.1444	-0.79001	-0.12696	-0.049949	-0.0086424	0.021503	-0.34966	-0.4989	-0.47503	-0.39628	-0.46247	-0.27713	0.33823	0.35761	0.19555	-0.048992	-0.45459	0.62247	0.13682	0.33583	0.22826	1.0007	-0.059242	0.035501
YAL014C	0.89633	1.0889	-0.082496	1.6293	0.81273	1.2607	1.337	1.6077	-0.010348	0.25028	0.18921	0.47401	-0.5861	0.79912	0.26998	0.37245	0.36066	0.95404	0.71211	0.83701	1.2787	1.2352	0.8112	1.1353	0.21289	1.5168	0.91662	1.6003	0.99118	0.9455	0.96471	0.79136
YAL015C	-0.55407	-0.12681	-0.83579	-1.0061	-1.063	0	-0.77337	-1.0637	0.0005601	-1.301	-0.039894	-0.7752	-0.18027	-0.11777	-1.4769	-1.9699	-1.5798	-0.40595	-0.98196	0	-1.1279	-1.427	-1.8537	-1.2025	-1.225	-1.0733	0	-1.3692	-1.6217	NaN	-1.7947	0
YAL016W	-0.61068	-0.43408	-2.6318	-1.9761	-2.7217	-0.83063	-0.69747	-0.29015	-1.6477	-2.3288	-1.5566	-1.1213	-1.9669	-1.0545	-2.0622	-2.4522	-2.0892	-2.1471	-2.1816	-1.1495	-1.7105	-1.1452	-1.3115	-1.2894	-1.9323	-0.85981	0.90564	-0.52694	-0.56574	-0.098774	-0.4906	-0.024144
YAL017W	-0.68392	-0.53308	NaN	-0.8986	-0.46346	-0.56628	-0.88819	-0.52372	-0.45143	-0.61416	0.30178	-0.51532	0.33851	0.39712	-0.48551	-0.7157	-0.4941	-0.66676	-0.34151	-0.43261	-0.3131	-0.50432	-0.61563	-1.081	-0.45995	-0.5074	0.39125	-0.34429	-0.78489	-0.4519	-0.32313	0.00034757
YAL018C	1.1321	5.634	6.7198	6.8949	6.1573	6.5679	5.8382	5.1375	0.98276	0	-0.048212	5.4653	1.851	0.19526	6.224	6.8098	5.9097	6.475	5.7574	5.9118	6.5652	5.8358	5.1901	4.9018	6.0904	4.8758	3.6757	3.6935	3.8272	4.6678	3.7007	2.7799
YAL019W	-0.39654	-0.063091	-0.34619	-0.35185	0.31244	-0.32119	-0.066482	-0.074711	0.17898	-0.049253	-0.12208	0.10193	1.012	0.20134	-0.00097253	0.2533	0.29948	-0.17439	0.11929	-0.0011487	-0.11655	-0.096976	-0.17675	-0.46865	0.027143	-0.11446	0.063415	-0.32535	0.16953	-0.038548	0.31915	0.40225
YAL020C	0.44331	0.34477	-0.07714	-0.1546	-0.37125	-0.42144	0.13223	0.67881	-0.44893	0.050029	0.42687	-0.022309	0.43784	-0.33872	-0.31265	0.080669	-0.1694	-0.31245	-0.15724	-0.20636	-0.4279	0	-0.47824	0	-0.23854	0.39069	0	0.80023	1.0517	0.51936	1.0147	0.71966
YAL021C	0.12286	-0.35268	0	0	0.011111	-0.01004	-0.95412	0	0.16973	0	-0.052672	-0.1435	-0.22841	-0.039096	-0.43019	-0.80567	-0.75918	-1.0671	-1.3627	-0.54954	0	0	-0.55846	-0.56974	-0.48023	0	-0.42726	0	0	-0.028498	0.2688	0.38049
YAL022C	0.019841	0.032552	-0.25621	0.64	-0.39763	1.3636	0.65704	0.54517	-0.15078	-0.71464	-0.22038	0.77925	1.3043	0.047092	0.58516	0.89508	0.6517	1.0109	0.52859	0.67224	1.5398	1.1774	0.77164	0.39567	0.75721	1.1619	-0.14121	0.16597	1.0217	0.42718	0.39501	0.0083716
YAL023C	0.5037	0.22696	-1.7195	-0.95014	-2.2033	-0.86968	-1.427	-1.2661	-0.66791	-1.6017	-1.0828	-0.36143	0.088513	-0.36281	-0.69747	-0.52139	-0.26536	-0.74408	-0.67487	-0.43356	-1.1173	-1.388	-1.2139	-1.8736	-0.37442	-1.4406	-0.76693	-1.8081	-1.5696	-1.2288	-1.5112	-0.16836
YAL024C	-0.22262	-0.0093341	-0.11643	0.052719	0.1879	0	0.10314	0	-0.26365	0.34374	0.023383	0.72388	1.2902	0.27561	0.56393	0.9299	0.53606	0.39106	0.041346	-0.27371	0	0	0.34774	0	0.19272	0	0	0	-0.51985	-0.36995	0.50182	0.23518
YAL025C	NaN	0	-0.1648	0	-0.029703	0.76013	1.3077	1.1934	2.5049	1.5117	0.89568	2.6579	3.0769	0.75104	2.0565	1.7927	1.1851	0.88933	1.7592	0.65447	1.3913	1.9588	2.2095	1.3929	2.3732	1.7462	1.147	1.2513	1.5297	1.8654	1.9085	0.16355
YAL026C	0	NaN	0	0	0	0	-0.86692	0	0.48939	0	0	0.040413	0.70784	0	NaN	-0.15577	0.10517	0.57583	0.15339	-0.031364	0	0	0.15914	0	0.014161	0	0	0	0	-0.37608	0.19368	0.052358
YAL027W	-0.091854	-0.19248	-0.091567	0.52719	0.10551	0.75934	0.35792	0.3309	0.086152	-0.30815	-0.17644	-0.6449	-0.19566	-0.045811	0.22822	-0.14649	0.071017	0.65992	0.89577	-0.14235	0.38981	0.42948	0.17778	-0.12885	0.31693	0.095002	-0.57385	0.44142	0.20077	0.43317	0.10792	-1.0644
YAL028W	0.18226	0.66907	0.33271	-0.22783	0.89297	0.80705	0.60177	0.71295	-0.4197	0.16834	-0.62483	-0.4949	-0.31661	-0.3118	-0.70241	-1.1621	-1.0895	-0.37331	-0.60483	-0.19163	0.0070988	0.78781	0.78492	0.20375	-0.44928	0.53674	-0.10991	0.83367	0.64878	0.049961	0.4642	0.30409
YAL029C	-0.054879	0	0	0	0	0	-0.21603	0	-0.013085	0	NaN	0.15638	0.086327	-0.010097	0.49833	0.41125	0.027283	0.84853	NaN	-0.029592	0	0	NaN	0	-0.30759	0	0	0	0	0	0	-0.58239
YAL030W	1.075	1.3016	0.24867	1.5528	0.34408	-0.23361	0.05542	0.27862	0.65333	-0.14384	0.45915	1.3409	-0.43575	0.88292	1.3842	0.87387	0.47854	1.3591	0.64362	0.17619	0.61734	-0.41438	-0.73561	-0.26182	0.65304	0.082945	0.28679	0.48961	0.61485	0.5174	0.47362	0.44425
YAL031C	0.88447	1.4619	-0.29247	0.24483	-1.3013	0.95486	0.47807	1.2136	-0.34145	-1.9079	-0.92151	0.30898	-0.67873	-0.72727	0.18727	-0.59809	-0.52343	0.35808	-0.29274	0.1595	0.12309	0.74675	0.24298	0.015045	0.094543	0.88991	0.73933	0.068594	0.78753	0.83854	0.64189	0.3257
YAL032C	0.59937	0.78652	-0.44959	-0.33852	-0.92851	0.81751	0.31058	0.9037	-0.90585	-1.3844	-0.94875	-0.029489	-0.39995	-0.85475	-0.47726	-0.49788	-0.38991	-0.15604	-0.58439	0.073375	0.40117	0.81985	-0.12061	0.21584	-0.23376	0.84618	0.91792	0.15125	0.451	0.41901	-0.065062	0.67143
YAL033W	0	0	0	0.00068121	0	0.42752	0.36148	-0.25087	0	0.42555	0.060439	0.78609	1.5199	0.1578	0.32874	0.64063	0.038215	0.10358	0.38689	-0.21373	-0.037522	0.4034	0.63503	0.32044	0.90317	0.35524	-0.73272	-0.039876	-0.27656	-0.44361	NaN	0
YAL034C	-0.14428	-0.23646	-2.5715	-1.6928	-3.7536	-1.261	-1.4854	-0.57506	-1.8494	-4.4304	-3.7216	-1.2003	-2.4195	-2.9359	-2.0445	-2.5638	-2.3484	-1.6213	-2.5937	-1.7257	-2.1254	-1.7741	-1.9036	-1.6076	-2.3061	-1	-0.11173	-1.8708	-0.83056	-0.76563	-0.55857	-0.23514
YAL035W	-0.88381	-0.60472	-1.4655	-1.5173	-1.8611	-1.3694	-1.2127	-0.53814	-0.73269	-0.036384	0.19185	-0.10614	0.961	0.12409	-0.74437	-0.25991	-0.21403	-0.74581	-0.89163	-0.61409	-1.3038	-1.1275	-0.99824	-1.4273	-0.84129	-0.69733	0.12487	-0.10897	-0.20063	-0.57961	0.18193	0.19793
YAL036C	-0.91662	-0.57389	-0.74259	-0.96696	-0.71587	0.8005	1.5335	2.4685	1.1932	1.3566	1.2567	1.2199	2.869	0.39229	0.58223	1.8601	1.6571	0.37812	0.55799	1.31	0.53377	1.7256	0.96142	0.98211	1.2975	2.5628	1.9818	2.2664	2.3317	1.9706	1.7703	1.6833
YAL037W	0	0	0.13844	0	0	0.029703	0	0	0	0	0.14219	0.47633	0	0.024478	0.021954	0	0	0	-0.12261	0	0	0	-0.32508	0	-0.15888	0	0	0	0	0	0	0
YAL038W	-2.3297	-3.3634	-5.5201	-4.4927	-5.5338	-3.6636	-3.8507	-1.6981	-1.3473	-0.15212	0.019873	-1.425	0.13409	0.17243	-2.5847	-0.8272	-0.95603	-3.1675	-1.4867	-1.6526	-3.3508	-2.9096	-2.7032	-3.5631	-2.3684	-2.688	-3.2795	-3.5565	-1.8172	-2.0118	-1.7199	-0.8317
YAL039C	-1.1459	-0.97113	-1.0841	-0.73873	-0.41969	-0.12323	-0.56598	-0.52064	-0.15177	0.25022	-0.16143	0.56658	0.78221	0.64017	-0.056441	-0.13532	-0.044332	0.33155	-0.39079	-0.069783	0.30656	-0.23873	-0.8517	-0.37703	-0.44707	-0.58034	0.20331	-0.5694	-0.61972	-0.48808	-0.87783	0.18309
YAL040C	-2.3771	-2.097	-1.9546	-2.581	-2.663	-2.0249	-2.3151	-1.6295	-0.34833	-1.0145	-1.1198	-0.19321	1.041	-0.64646	-0.56305	-0.63661	-0.46628	-0.24113	-1.77	-0.95587	-0.88936	-1.3726	-1.9582	-0.8331	-0.80959	-1.6653	-1.1221	-2.4323	-1.5298	-1.8814	-1.6748	-1.6483
YAL041W	0	0	0	0.019472	0	0	-0.22331	0	0.027245	0	0	NaN	0.1824	0	NaN	-0.27936	-0.8901	-0.23769	-0.15798	-0.43122	0	0	-0.073284	0	-0.30314	0	0	0	0	-0.58498	-0.16621	0.31367
YAL042W	0.058862	-0.32521	-1.0814	-1.1773	-1.98	-0.56542	-0.58565	0.40841	-1.0273	-1.2157	-1.2884	-0.74264	-0.073638	-0.02894	-1.288	-0.8458	-0.44787	-0.64345	-0.99849	-0.58116	-0.985	-0.61729	-0.62333	-0.37374	-0.55821	0.2576	0.58719	-0.22147	0.18161	0.19359	-0.033926	0.17236
YAL043C	-0.32804	-0.04951	-1.4368	0.47175	-1.7848	0.10878	0.10465	-0.071009	-2.344	-2.6863	-1.1598	-1.243	-1.1144	-1.3224	-0.79737	-0.43026	-0.1337	0.45969	-0.80296	-0.6216	-0.14715	-0.58205	-1.0987	-0.72259	-0.22986	-0.13597	-0.11222	-1.833	-0.47717	-0.56405	-0.17783	0.64174
YAL044C	0.94269	0.1018	0.35991	1.5336	-0.90008	-0.16877	0.11541	0.63026	-0.55615	-0.45421	0.014275	-0.16783	-0.82563	0.25871	0.30885	0.26696	0.091126	1.1302	0.50756	-0.016228	0.29786	-0.37054	-0.7897	-0.22852	0.39673	-0.08023	0.86388	0.39325	0.30295	0.44233	0.80438	0.1196
YAL045C	-1.9794	-2.6842	-2.2364	-2.1914	-2.3521	-2.6259	-3.5125	-1.9363	-2.2348	0.78758	1.0365	-2.8481	0.0060513	1.354	-3.2654	-1.7583	-0.49457	-2.7964	-2.3741	-2.007	-2.4899	-2.8244	-3.3847	-3.1495	-2.2165	-2.4959	-2.6694	-2.216	-1.8207	-2.9382	-1.6957	-1.2986
YAL046C	-0.15131	0	0	0	0.074642	-0.16772	-0.15969	-0.48199	-0.38665	0.04813	0	-1.4106	-0.68259	-0.032785	-1.1509	-0.25383	-0.31635	-0.1368	-0.35565	-0.21036	-0.081795	-0.19541	-0.72119	-0.61475	0.2503	-0.087656	-0.8338	-0.62031	-0.65763	-0.78106	0	NaN
YAL047C	0.52255	0.68533	-0.28052	-0.16381	-0.151	0.46131	0.32155	0.19348	NaN	-0.42235	-0.38402	-0.047653	0.13516	-0.11624	-0.27735	-0.23159	-0.59761	-0.19651	-0.61104	-0.11171	-0.14506	0.88467	0.11961	0	-0.2495	0.33981	0	-0.24339	0.25103	-0.22841	0.18194	-0.051316
YAL048C	-0.65395	-0.0046872	-1.6247	-1.8595	-1.761	0.74092	-0.78881	-0.30482	-1.8689	-1.6414	-2.1879	-1.1985	-0.75742	-1.8722	-0.73117	-1.0361	-0.74743	-0.79292	-0.54308	-0.55078	-0.19096	-0.23386	-0.39894	-0.63685	-1.3921	-0.13949	0.13945	-0.5325	-0.0064589	-0.36955	-0.58604	-0.17593
YAL049C	0.54039	0.48419	-1.048	-0.57354	-0.52088	0.32312	0.27595	0.73177	-0.39921	-0.19028	0.2902	-0.14634	-0.96988	0.45403	-0.82944	-1.6139	-1.1118	-1.5788	-1.2482	-0.44093	-0.55782	0.16978	-0.059653	-0.48707	-0.88669	0.80357	1.1826	1.3554	0.71145	0.60167	0.42289	0.89793
YAL051W	0.44613	0.6352	-0.76525	-0.12904	-0.82808	-0.13023	-1.1555	0.27975	-2.2629	-1.7027	-1.1894	-1.1221	-1.2767	-1.1533	-0.68332	-0.84713	-1.22	-1.1356	-1.212	-1.1131	-0.58754	-0.30784	-0.88361	-0.9713	-1.2726	-0.20111	-0.32449	0.22903	-0.052581	-0.58382	-0.43756	-0.44297
YAL053W	0.18477	0.13889	-0.23837	-0.56764	-0.066193	-0.22869	-0.94185	-0.91886	0.72119	-0.46748	-0.054575	0.63337	-0.1232	NaN	-0.14524	-1.8292	-1.7124	-0.34287	-1.5639	-0.82817	NaN	-1.7914	-0.59038	-1.3929	-0.88351	-0.46798	-1.2312	-0.83059	-0.72984	-0.73564	-0.77697	-0.59563
YAL054C	-0.21062	-0.28387	-0.87711	-0.34017	-2.2053	-2.0579	-2.1247	-0.45301	-0.75506	-6.8389	-6.7566	-0.67338	-6.3853	-4.9361	-1.1483	-2.2985	-5.5143	-2.3684	-3.5807	-4.1789	-2.516	-2.4304	-2.4046	-3.6444	-2.7602	-0.84806	-1.2666	-0.73476	-0.65754	-1.5772	-0.42832	-0.84981
YAL055W	0.18014	0.13116	-0.21828	1.4932	1.6638	2.3083	1.7705	2.1343	0.095191	-0.029269	-0.0097258	-0.51344	0	0.0029513	0.20705	0.88911	0.89122	1.2931	1.6145	2.5355	2.0542	1.3432	1.0439	2.1468	1.6527	2.3664	2.1357	2.7486	1.8291	0.10337	1.4642	1.6227
YAL056W	-0.11523	-0.52413	0	0	0.10273	0.037853	-0.50399	-0.42856	-0.8991	-0.094234	-0.17963	-1.4238	-1.1184	0	-1.4058	-2.4017	-1.8401	-1.3782	-1.6852	-1.124	-0.11676	0	-0.063809	-0.60537	-1.1652	0.025921	0.020006	0.019475	-0.40015	0.30489	0.93022	0.79974
YAL058W	0.56427	0.9997	-0.52612	-0.17705	-0.46866	0.04778	0.32623	0.67419	0.24631	-0.2852	-0.091795	0.83587	0.45735	0	0.32048	-0.057581	-0.31487	0.038966	-0.14188	0.2316	-0.1042	-0.019031	-0.29512	-0.23348	-0.45354	0.51319	-0.68071	0.074949	0.25191	0.30082	-0.035332	-5.4536e-05
YAL059W	0.2049	0.68236	0	0.3522	0.88667	2.5852	3.2603	2.4972	2.287	2.8563	2.1815	2.6879	3.8525	1.6348	2.0136	2.6185	2.1185	1.7516	2.657	1.9149	2.0531	2.7107	2.512	1.8952	2.2996	2.6017	1.6469	2.6929	2.3436	2.5541	3.0128	1.9336
YAL060W	-1.9817	-2.0358	-3.8719	-2.2694	-3.7106	-0.64307	0.054368	0.7675	-3.0059	-4.2844	-3.2298	-3.5088	-4.1889	-3.2198	-3.4924	-3.7853	-3.5412	-2.6845	-2.7376	-2.5137	-2.5032	-1.8143	-1.4837	-1.6071	-1.9734	0.088853	1.2427	0.38521	0.30668	0.55223	0.21703	0.7348
YAL061W	-0.95734	-1.2905	-2.0471	0.20134	-0.93109	-0.75506	-1.8529	-1.3857	-3.1686	-4.4525	-4.3767	-2.9342	-4.1899	-4.1597	-1.0469	-1.0743	-1.0492	-0.079894	-0.62129	-1.3513	-0.42511	-1.456	-1.8366	-2.136	-1.1593	-1.8846	-1.1253	-1.5078	-1.8439	-1.8841	-1.5527	-1.1253
YAL062W	0.10179	-0.17938	-3.4601	-2.1833	-3.6544	0.032908	0.82268	1.68	-0.3752	-2.4656	-3.149	-0.91975	0.11656	-1.8394	-2.0164	-2.2383	-1.7995	-1.567	-1.5556	-0.96768	-2.3349	-1.4814	-1.2328	-0.78496	-1.5971	0.078647	1.9953	0.1064	0.045316	1.3252	0.4481	0.91189
YAL063C	-0.71231	-0.50399	-0.41496	0.036576	-0.026672	-0.60977	-1.0966	-0.71979	-1.4021	-0.15334	0.027413	-1.0575	0.37685	0.52135	-0.62166	-0.93632	-0.69558	0.017476	-1.0173	-1.1351	-0.69728	-1.4156	-1.3331	-1.7334	-0.46207	-1.118	-0.18468	-0.19254	-1.0004	-0.99268	-0.22793	-0.71537
YAL064W	0	0	0	0	0	0	0	0	0.12475	0	0	0	0.55812	0	0	-0.66679	-0.7492	0	0.032077	-0.2147	0	0	0	0	0	0	0	0	0	-0.87288	0	-0.76488
YAL065C	-0.48795	0.26165	NaN	1.2286	0.59984	0.21585	0.013578	0.17283	-0.11033	0.863	1.0396	-0.13935	1.8842	0.68412	0.79594	1.0581	0.84364	1.3501	0.53579	0.65993	0.78872	NaN	-0.44657	0.23531	0.5129	0.15179	-0.071397	-0.28283	-0.22549	-0.38593	-0.1356	-0.19351
YAL066W	-0.2287	0	0	0	0.059198	0	0	0	0	0	0	0	0	0	-0.18205	0.05028	0	0	0	0	0	0	0	0	0	0	0	0	0	0	0	0
YAL067C	-0.01582	0.43805	0.16292	2.4395	-0.19716	0.93277	-0.36766	-0.05328	-1.5094	-1.4731	-2.2131	-1.0361	1.1892	-1.6764	1.0886	1.8251	0.67798	1.0971	1.1743	-0.68602	2.3096	1.7463	-0.10823	-0.103	1.7629	0.22524	-0.52783	-0.71236	-0.6346	-1.5106	-1.1252	-0.86545
YAL068C	0.53731	0.73033	0.53886	1.8079	1.4862	1.7324	1.7529	1.3084	-0.92647	-0.13693	0	0.024839	0.10349	-0.37679	1.0291	1.0076	1.445	2.0715	1.5827	2.3894	1.8124	1.3285	1.515	1.4305	2.1873	1.3068	1.2094	1.3148	1.1582	1.3708	2.041	1.3706
YAL069W	0.10856	0.047772	0.041706	0.65089	0.19294	-0.066359	-0.42173	-0.63342	0.45069	-0.066955	-0.029174	0.8179	0.083766	0	0.75505	-0.33086	-0.35055	0.81926	0.24498	-0.17601	0.15037	0	-0.5276	-0.33232	1.1999	-0.14896	0	-0.21585	-0.25662	-0.61033	-0.15354	-0.43491
YAR002W	0.28079	0.39608	-0.31663	-0.18837	-0.64633	-0.066612	0.16664	0.26451	0.26038	-0.18078	0.035344	0.47685	0.77258	0.13744	0.059584	0.12971	0.012375	0.087733	0.58052	NaN	-0.35992	0.20026	0.32284	-0.21136	0.1052	0.10032	0.20173	0.20047	0.5414	0.94016	0.76547	0.58782
YAR003W	0.66614	0.78809	1.4053	3.0893	1.921	1.8786	0.99267	0.66448	-0.04433	-0.18604	0.183	0.28375	1.2401	-0.025391	1.9584	2.4493	2.0838	2.4948	2.2504	1.2283	2.3321	1.4384	0.66985	1.0777	2.0035	0.56885	0.83822	0.54372	0.66686	0.57262	0.11603	0.44199
YAR007C	1.8358	2.1788	-0.2374	0.15679	-1.8452	-0.73713	-1.6496	-1.3308	-0.090779	-2.1211	-1.1597	0.97143	-0.023166	-0.20714	-0.087449	-0.82346	-0.31035	-0.31437	-1.2731	-0.43977	-1.3405	-1.7216	-2.314	-1.8247	-1.1921	-1.8806	-0.76648	-2.1765	-1.9683	-1.2585	-1.556	-0.51477
YAR008W	1.7747	1.5982	-0.12854	0.40217	0.090902	-0.016023	-0.071105	-0.35074	0.85888	0.0092329	0.39971	1.2247	1.6385	0.62642	0.13899	0.29833	0.025604	0.05505	-0.27901	-0.078814	0.0082967	0	-0.72247	0	0.032912	-0.050238	0	-0.20655	-0.18642	-0.58891	-0.56284	0
YAR009C	-1.0034	-0.62628	-1.3521	-1.1145	-1.0544	-1.7781	-2.6461	-2.2808	-1.2952	-0.4595	-0.41336	-2.3553	-1.441	-1.0828	-1.4381	-1.6731	-1.7078	-1.4832	-2.2111	-1.9897	-1.3989	-1.7664	-2.0861	-2.2208	-1.3812	-1.4202	-1.5588	-1.0041	-1.3142	-2.4105	-1.6061	-1.2078
YAR010C	-0.76914	-0.81438	-1.2978	-0.76659	-1.0667	-1.4784	-1.9899	-1.8353	-1.5119	-0.36533	-0.0056928	-1.88	-0.77836	-0.48727	-1.0646	-1.0432	-0.79236	-0.5635	-1.8032	-1.3205	-1.3236	-1.4643	-1.681	-2.019	-0.78679	-1.7712	-0.84162	-1.3486	-1.6704	-2.126	-1.807	-1.6459
YAR014C	0.12198	0.43391	-0.7826	-0.42073	-1.1312	0.32629	0.4503	0.65551	-0.3127	-1.4612	-1.0804	0.15223	0.81376	-0.54876	-0.13217	-0.00089102	0.23673	0.56284	0.69269	0.72714	-0.071807	0.62326	0.3037	0.024206	0.24661	0.72839	0.8228	-0.15666	0.28799	0.64007	0.44482	0.51275
YAR015W	-0.68823	-0.57929	-1.0188	-1.5111	-1.2451	-1.0087	-1.685	-0.72676	-0.93975	-0.6716	-0.18876	-1.1982	-1.2873	-0.095265	-2.0336	-1.9843	-1.9382	-2.0158	-2.1857	-1.4764	-1.601	-1.7856	-1.8599	-2.1607	-1.6596	-1.1481	-0.19426	-0.82326	-1.126	-0.81948	-0.96765	-0.62948
YAR018C	-0.63275	-0.50035	-0.21944	-0.25795	-0.68046	-0.56806	-0.97375	-0.55958	-1.9842	-0.80299	-0.59305	-0.84648	-0.44577	-0.25263	-0.84677	-0.29204	-0.66293	-1.2132	-0.86317	-0.72829	-0.20826	-0.49312	-0.85993	-1.1796	-0.66068	-0.72982	-0.15631	-1.2733	-0.93666	-0.43355	-0.81616	0.20071
YAR019C	0.78247	1.3467	0.7206	0.77183	-0.46331	0.086997	-0.59469	-0.42328	-0.85006	-1.0148	-1.4001	-0.22436	-0.41388	-0.56953	0.45894	0.25941	0.17742	0.69866	-0.34006	-0.09942	0.030007	-0.64176	-0.8366	-0.70963	-0.37769	-0.82033	-0.001261	-0.60996	-0.60716	-0.68505	-0.39941	-0.19905
YAR020C	-0.079731	-0.11148	0.86534	1.4761	1.9319	1.7667	2.3772	0.63556	1.2006	0	0	1.0813	1.4786	0	2.0851	1.7821	2.6723	3.3567	3.3861	3.2939	2.0375	1.163	2.7713	2.4517	3.7435	0.55071	0.88535	0.84593	0.48821	2.2351	2.4594	2.6276
YAR023C	0.34947	0.91052	0.65271	0.34873	-0.29399	0.48333	0.31903	0.26501	-1.0191	-0.59378	-0.98953	-0.55957	-1.0681	-0.50585	-0.86109	-1.5371	-1.4282	-0.38897	-1.5752	-0.38892	-0.45423	-0.49055	-0.79473	-0.24324	-0.97445	-0.033973	0.46368	0.4463	0.15207	0.39	0.27491	0.069115
YAR027W	-1.2181	-1.2261	-0.68063	-0.47175	-0.64711	-1.4273	-1.4593	-1.3976	-1.9485	-1.0687	-1.1038	-1.8235	-2.9839	-0.41557	-1.6851	-2.1286	-1.8745	-1.0425	-1.7546	-1.3089	-1.4102	-1.2679	-1.3356	-1.339	-1.6946	-1.0732	-0.053753	-1.3454	-1.0968	-0.99405	-0.51955	-0.018007
YAR028W	-0.99878	-0.54717	0.63783	2.9925	1.8051	1.7397	0.019168	0.34658	-2.5793	-0.43274	-0.26562	-1.3808	-2.0149	NaN	0.86145	0.95572	1.3373	1.769	0.5389	0.3317	2.2181	1.4997	-0.21683	0.24937	0.85806	0.26004	0.42941	0.43661	0.20596	-0.69205	-0.76558	-0.63429
YAR029W	0	0	0	0.08339	0	0	-0.025305	0	0	0.064928	0	0	0	0	1.1999	0.3528	0.23529	1.0929	1.2271	0.034568	0	0	NaN	0	0.73625	0	0	0	0	0	0	0
YAR030C	NaN	NaN	NaN	0.23642	NaN	NaN	-0.22842	-0.12966	-1.2664	0.42703	0	-2.1507	0.01132	-0.040577	-1.7421	-1.9617	-0.57345	-0.97884	-1.4958	-0.67745	-0.059409	-0.78649	-1.4141	-3.452	-1.2666	NaN	-2.6273	-0.6878	-1.8437	-1.8322	NaN	-1.0839
YAR031W	0.05704	0	0	0.035188	0	0	-0.093108	0	-0.023622	0	0	-0.11051	-0.1576	0	-0.21766	-0.3024	-0.56998	0	-0.22279	-0.2462	0	0	-1.0799	0	-0.15985	0	0	0	0	0	0	0
YAR033W	0.28778	-0.04653	-0.039626	0.0022305	0.27282	0.76225	-0.096734	0.76187	-1.0957	-0.082418	-0.14119	-0.69214	NaN	-0.098709	-1.0043	-0.64885	-0.62008	-0.35874	0.0049874	0.34931	0.5772	0.45908	-0.27616	0	0.003515	0.78708	-0.55808	0.39631	0.64574	0.54107	-0.15144	-0.14123
YAR035W	-0.97421	-1.0882	-1.9474	-2.1342	-2.1517	-2.6094	-2.0593	-1.8156	-2.5811	-2.9415	-3.2711	-1.9625	-2.3402	-2.8741	-2.2545	-2.8346	-2.8141	-1.8736	-2.9417	-2.4177	-2.5414	-3.6966	-2.841	-3.2187	-2.5794	-2.5415	-1.8581	-2.1926	-1.933	-2.4253	-1.6384	-1.3731
YAR042W	-0.18235	0.075806	0.22501	-0.78868	0.10887	-0.44099	-1.0972	-1.0082	-0.094595	-0.65348	-0.43853	-0.087746	-0.49695	-0.23604	0.54529	0.15261	-0.35869	1.4555	-1.7511	-0.88517	-0.51607	-1.1707	-0.60846	-0.36521	-1.1646	-0.96511	0	-0.94974	-1.1228	-1.8831	-1.0177	-1.2483
YAR044W	0.14863	0.28051	-0.76096	0.50975	-1.7785	0.40446	-0.87113	-0.038549	0.27367	-2.7509	-2.0294	0.60483	-0.12631	-1.1934	1.0402	1.1236	0.71735	1.5658	0.27865	0.034349	0.7537	-0.040195	-0.58056	-0.66659	-0.069723	-0.65207	-0.062262	-1.6188	-0.96031	-0.73825	-0.71912	-0.66854
YAR047C	-0.13942	0	0	0	0	0	0	0	0	0	0	0	0	0	0	-0.09987	0	0	0	0	0	0	0	0	0	0	0	0	0	0	0	0
YAR050W	-0.23081	0	0	0	0	0	NaN	0	-0.94544	0	-0.044941	-0.8304	0.33617	0	-0.62478	-1.3068	-0.90712	-0.31903	-1.2679	-0.63717	0	0	-1.6306	-0.22376	-0.62541	0	0	0	0	-1.7119	-1.3506	-1.5946
YAR053W	0	-0.09568	0.03405	0	0	0	0	0	0	0	0	-0.063267	0	0	-0.1275	0.20624	-0.44316	0.061704	0	0	0	0	0	0	-0.33436	0	0	0	0	0	0	0
YAR060C	NaN	0	0	0	0	0	0	0	0	0	0	0	0	0	0	-0.34222	-0.74738	0	0	0	0	0	0	0	0	0	0	0	0	0	0	0
YAR061W	0	0	0	0	0	0	0.0021691	0	0	0	0	NaN	0.16803	0	0	0	0	0	0	-0.24538	0	0	0	0	0.015552	0	0	0	0	0	0	0
YAR062W	-1.239	-0.92461	-0.8842	-0.89353	-0.25614	-0.70792	-2.2498	-1.2648	-2.0329	-1.3116	-0.64473	-1.9569	-0.41309	-0.444	-1.3926	-2.0236	-1.5976	-1.0128	-2.2329	-1.8569	-1.0138	-1.2462	-1.9073	-2.1695	-2.1181	NaN	-1.2554	-1.1765	-1.4577	-2.0531	-1.9134	-1.145
YAR064W	0	0	0	0	0	0	0	0	0	0	0	-0.12205	0	0	0	-0.11735	-0.34617	0	0	0	0	0	0	0	0	0	0	0	0	0	0	0
YAR066W	-0.81766	-0.64408	-1.2816	-1.254	-0.85297	-1.6034	-3.0285	-2.4661	-1.2864	-0.071163	0.12517	-1.5766	0.093248	0.14858	-1.395	-1.0738	-0.8587	-0.84712	-2.4626	-2.3441	-1.3475	-2.2734	-1.9261	-3.1107	-1.7962	-2.822	-2.2322	-2.9295	-2.5859	-3.1286	-2.6806	-2.7558
YAR068W	-0.92705	-0.73555	-0.92884	-0.68041	-1.0271	-1.6721	-2.0042	-2.4508	-0.38094	-0.16773	-0.037602	-1.1984	-0.040222	0.12695	-1.045	-0.98534	-1.0236	-0.75316	-1.0268	-1.5225	-1.4113	-2.1448	-1.436	-2.9125	-1.0278	-2.7623	-2.2271	-2.2985	-2.8767	-2.2125	-2.1714	-2.2226
YAR069C	-0.048501	0	0.079134	0	0	0	0	0	0.14742	0	0	0	-0.12384	0	-0.17931	-0.15433	-0.34855	0.53953	-0.16191	-0.1319	0	0	-0.44098	0	0	0	0	0	0	0	0	0
YAR070C	0	0	0	0	0	0	0	0	0.042369	0	0	0	0	0	-0.21109	-0.78901	-0.77997	0	0	0	0	0	0	0	0	0	0	0	0	0	0	0
YAR071W	-0.041976	0.19373	0	-0.098783	0	0.014213	0.49008	0	1.8248	1.4404	2.1958	0.61617	3.4144	1.7824	0.0045585	1.3742	2.193	0.6684	1.6149	2.0866	0	0.19504	1.5744	0.13389	2.593	0.84731	0.23975	0.40266	0.86817	0.27581	1.3804	1.3696
YAR073W	-0.67202	-0.39587	-1.2239	-0.92471	-1.5497	-0.21398	0.0061695	0.75516	0.92687	0.29953	-0.072358	1.2438	2.4048	0.35925	1.4408	1.2404	1.0895	0.916	0.52551	-0.055856	0.83197	0.41482	-0.034519	-0.31444	0.49242	0.58338	0.79513	0.7741	0.92247	0.6701	1.1439	0.93762
YAR075W	-0.57726	-0.20322	-0.7072	-0.93135	-0.5618	-0.61026	0.41422	1.4464	1.5713	2.2553	1.7378	1.9275	3.1686	1.585	1.8372	1.7283	1.6498	1.9379	1.2468	1.1912	1.4675	0.74334	0.47679	0.41161	1.3651	1.2976	1.3564	2.109	1.5467	1.4206	1.7483	1.5348
YBL001C	-0.37874	-0.68335	-0.50496	-0.86216	NaN	NaN	1.2754	1.6654	0.0021734	-0.26561	-0.41869	-0.50248	-1.1318	-0.26828	-1.795	-2.1131	-1.625	-2.0046	-1.7791	-0.70524	-1.0017	-0.45725	0.33084	-0.2866	0.63356	1.4524	2.0086	1.737	1.6526	1.9965	2.0068	2.0487
YBL002W	2.6033	2.2701	0.87175	0.74137	0.015758	-0.30198	-0.20103	-0.57003	1.3609	1.4988	0.52051	1.2633	0.8699	1.1601	0.78043	-0.19321	0.17055	0.51928	-0.1901	-0.016962	0.65633	-0.44244	-0.47965	-0.45989	0.09216	-0.85003	1.4564	-0.17111	-0.63274	0.23897	0.067168	0.04975
YBL003C	2.1465	1.6509	0.057227	0.33367	-0.44864	-0.22853	-0.38444	-0.3778	2.0797	1.0232	0.15823	1.5357	0.59887	0.87759	0.66218	-0.36945	0.26242	0.34234	0.032899	0.072551	0.37555	-0.21896	-0.66402	-0.77657	-0.095993	-0.17221	0.51271	-0.14256	-0.28187	-0.12062	-0.42565	-0.29643
YBL004W	0.097304	0	0	0	0.1543	0	0.098894	-0.23947	0.56264	0	0	-0.13565	0.4807	0	0.093159	-0.51153	0	0.11645	0	-0.20487	0	0	0.013917	0	0	0	0	0	0	-0.92388	0.021212	-1.0008
YBL005W	0.15378	0.39861	-0.61334	-0.25198	-0.60636	0.029382	-0.90842	-0.52386	-0.17592	-1.2135	-0.18106	-0.1291	-0.021667	-0.39367	-0.43741	-0.7197	-0.56589	-0.35636	-0.4564	-0.37186	-0.89408	-0.96006	-0.85567	-0.30916	-0.80051	-0.53703	0	-0.93553	-0.73534	-0.74783	-0.60499	-0.90589
YBL006C	0.4332	0.23652	0	0.2022	0.43299	0.34641	0.56832	-0.16528	0.12384	0.73566	0.44451	0.72112	1.0432	0.46653	-0.13113	0.34782	0.30531	0.13171	0.52786	0.93191	NaN	0.24692	0.58004	0.49857	0.53901	0.088838	0.152	0.11745	-0.025087	0.44799	0.4867	-0.1932
YBL007C	-0.31544	-0.13927	-1.64	-1.7481	-2.1411	-0.89379	-1.3931	-0.74086	-1.9115	-2.4943	-1.3549	-1.8334	-1.6083	-0.70671	-2.0716	-2.0477	-1.4263	-1.1747	-2.6239	-1.2378	-1.6922	-1.1679	-0.87114	-1.5082	-2.0358	-0.92677	-0.25069	-1.0523	-0.89652	-0.60732	-0.45372	0.29397
YBL008W	0.62761	0.4491	0.12573	1.2552	0	0.57259	0.5725	-0.02968	0.50624	0.11884	0.05253	0.72287	0.79604	0	0.54175	1.1166	0.82089	1.1061	1.1228	0.31746	0.31908	0.16362	0.73415	0	0.59499	0.12206	-0.59862	-0.193	0.21587	0.34164	0.28241	0.10892
YBL009W	0.82942	0.83791	1.6121	3.1966	0.78353	1.9451	0.70566	0.1443	0.083199	-0.76868	-0.57345	0.71743	0.83973	-0.24354	2.7363	2.7959	2.4356	2.8333	2.817	0.7254	2.7041	1.3927	0.82387	0.89313	2.3495	0.069706	-0.0079978	-0.88224	-0.53972	-0.40864	-0.36638	-0.68697
YBL010C	0.58394	0.46184	2.0134	3.4353	1.7	1.3239	0.6081	0.090658	-0.051808	-0.50074	-0.25764	0.22639	0.62829	0.12479	2.8777	2.438	1.8249	3.1278	2.5436	1.416	2.8287	1.653	0.99513	0.59403	2.2163	0.43938	0.023831	-0.26974	-0.38763	-0.18358	-0.40153	-0.3826
YBL011W	0.80353	0.93486	-1.1942	-0.35236	-2.1235	-0.16886	-0.81303	-0.34201	-0.72099	-2.7368	-2.002	-0.076464	-0.58978	-1.3541	-0.43739	-1.1278	-0.92749	-0.4682	NaN	-0.38916	-0.71695	-0.67203	-0.892	-1.1879	-0.83858	-0.46206	-0.46068	-1.3926	-0.9642	-0.96823	-0.4097	-0.68127
YBL012C	0.42744	-0.21079	-0.11471	-0.06379	0.084844	-0.1816	-0.0063185	0	0.22498	0.007861	0	-0.50988	-0.11404	0	-0.47385	-1.3802	-1.2186	-0.17533	0	0	-0.30071	0	-0.64238	-0.022447	0	-0.38583	0	0	-0.43607	0	0	0
YBL013W	-0.0093346	-0.035187	0.054407	-0.033262	0.10445	0	-2.0922	0	-2.0027	-0.029165	-0.088401	-1.579	-1.8971	0	-1.2118	-2.0654	-1.8193	-1.4834	-2.5788	-1.6892	-0.072155	-0.46545	-2.5344	NaN	-1.2467	-0.14414	0	0	0	-2.2693	-2.2816	-2.011
YBL014C	1.0034	1.1822	-0.75892	-0.74271	-1.6083	-0.58463	-0.83504	-0.47007	-1.5457	-1.6249	-1.3235	-0.071403	0.18913	-1.0653	-0.74812	-0.7411	-0.86866	-0.72805	-1.7865	-1.1477	-0.64541	-0.51391	-1.2528	-1.1079	-1.1245	-1.0298	-0.52112	-1.3928	-1.2189	-1.2863	-1.2968	-1.4144
YBL015W	-0.94506	-0.78917	-1.0993	-1.3903	-2.3229	NaN	-3.2947	-3.0907	-2.3729	-4.8197	NaN	-1.082	-5.0204	-2.6483	-1.3202	-2.4616	-3.0863	-1.9223	-3.3476	-3.3774	-2.1337	-3.0455	-4.0167	-3.4052	-3.4488	-5.235	-3.282	-5.9922	-5.2208	-3.8965	-5.0633	-5.0179
YBL016W	0.27908	0.43543	0	0.37921	0.046887	0.1702	0.4468	1.1666	0	-0.093912	-0.0013239	-0.26857	0	-0.059592	-0.25666	-0.15412	-0.77585	0.057001	-0.45189	0	0.18257	0.054772	0.23484	0	0.18696	1.0113	0	0.30982	1.2464	1.0987	1.2388	0.793
YBL017C	-0.31787	0	-0.11107	0	0.14704	-0.081146	-1.1468	0	-1.0148	0.048052	-0.36953	-1.1824	-0.54335	-0.034345	-0.72603	-0.85234	-0.8705	-0.64849	-0.91661	-0.67128	-0.20877	-0.22413	-0.84994	-0.85019	-0.78269	0	0	0	0	-0.89479	-0.55318	-0.57346
YBL018C	0.22371	0.10645	-0.050345	0.013537	0.066481	0	0.5879	-0.028402	0.060768	0.091956	0.29558	0.85193	1.17	0.25451	-0.54685	-0.60662	-0.12724	-0.20884	-0.014338	0.57306	0	-0.12277	-0.14097	0	0.98427	-0.22559	-0.47237	-0.066081	-0.27708	0.22754	0.51349	0.22481
YBL019W	-0.45176	-0.26335	-0.99963	-0.214	-1.1647	-0.94818	-1.3034	-0.79156	0.054256	-1.4232	-0.81466	-0.29221	-1.1342	-0.31879	-1.9977	-0.65932	-1.2502	-0.42038	-1.3046	-0.41685	-1.8456	-1.727	-1.9939	-0.90503	-1.7976	-0.907	0	-1.6641	-1.5245	-0.96425	0	0
YBL020W	-0.0752	0.14972	0.0092653	0.46273	-0.57515	-0.12246	-0.32961	0.19788	-1.5191	-0.94623	-0.6499	-0.56907	-0.39748	-0.35506	-0.092703	0.057572	0.29274	0.67727	-0.71628	0.29112	0.47857	-0.26281	-0.80583	-0.40199	-0.54907	-0.30937	0.11984	-0.37226	-0.10873	-0.38897	-0.45009	-0.078939
YBL021C	0.17183	-0.032975	0.30778	0.69288	0.13598	0.52236	0.4292	0	-0.11695	0	0.13668	-0.1801	-0.016456	0	0.47481	0.5861	0.63281	0.7392	0.056485	-0.20414	0.40831	-0.060943	NaN	-0.033596	1.0626	-0.088403	0	0	0	0	NaN	-0.25826
YBL022C	-0.058934	0.44669	-1.178	0.39943	-0.30852	-0.41176	-1.1413	-0.9543	-2.315	-2.1921	-2.0267	-1.5546	-2.4583	-1.8587	-0.52057	0.11666	0.031624	0.36526	-0.90153	-0.27337	-0.40205	-0.5731	-0.91348	-1.3059	-1.1069	-1.1999	-0.35772	-1.3084	-1.3184	-1.6116	-1.1997	-0.89007
YBL023C	1.1755	0.96794	-0.45722	-0.40285	-0.81288	-0.02153	-0.67867	-0.7182	-0.16865	NaN	-0.44014	0.088645	0.77432	-0.42201	-0.73085	0.23423	-0.16073	-0.42545	-0.6743	NaN	-0.56489	-0.21023	-0.86913	-0.39779	-0.97709	-0.58704	0	-1.1025	-1.1183	-1.5643	-0.76216	-0.97658
YBL024W	-0.68869	-0.28562	-0.39492	-0.97211	-1.2628	-0.36557	-0.3204	0.97397	1.1714	0.63619	-0.089516	1.0211	2.1684	0.93677	1.2535	1.7448	1.5257	0	1.3198	0.69597	1.2053	1.3808	0.98513	0	0.61599	1.3756	-0.036649	0.17082	1.2969	0.49611	0.72008	1.1191
YBL025W	-0.13478	-0.10186	0	0	0	0.030451	0.16032	-0.22704	0	0	0	0.63662	0.26786	-0.032	0.00093625	0	-0.34933	0.0049285	0.4806	-0.018869	0	-0.1708	0.19967	0	0.034593	0	0	0	0	-0.70895	0	-0.96827
YBL026W	0.19675	-0.077706	0.3511	1.6832	0.47584	1.5356	0.64848	0.75218	0.46791	0.63771	0.41223	0.48931	1.4171	0.98344	0.67883	1.0264	1.5613	0	2.1056	2.1418	1.606	1.0015	1.3072	0.39146	2.1581	0.74043	0.37101	0.23117	0.55124	1.1128	0.96335	1.0211
YBL027W	-1.6838	-1.5204	-3.0748	-1.2229	-3.5298	-1.6361	-0.58017	0.59554	-0.5069	1.1541	1.4179	0.11395	2.3724	1.0192	-0.73936	0.92683	1.2985	-0.27506	0.56272	0.75282	-1.1662	0.076458	-0.098444	-1.1847	0.49817	0.49544	0.76178	0.064203	0.82649	0.24683	0.49952	0.67135
YBL028C	-0.088383	0	0	0.018501	0	1.0383	0.80892	-0.095271	3.1454	2.0764	1.6576	3.1911	3.8313	1.2292	2.0258	2.1593	1.3878	-0.2537	2.1509	1.658	0.22818	1.3555	2.51	0.30771	2.4902	0.39132	-0.11051	0.19205	0.11528	1.646	0.97038	0.50026
YBL029W	1.1427	1.5458	-0.5816	0.65169	-0.767	1.2875	NaN	0.56474	3.0113	2.441	1.6662	3.6183	4.1116	1.8393	2.989	2.1287	2.3834	2.4335	2.256	1.7777	2.4505	1.8556	0.91816	1.0148	1.279	0.97821	0.39271	-0.080077	0.68179	0.67587	NaN	0.34137
YBL030C	-0.52083	-0.3457	-2.6462	-2.0423	-2.6374	-0.84354	-1.5151	-1.1385	-1.6283	-1.0513	-2.0752	-0.53702	-0.27577	-1.2295	-1.5493	-1.5912	-1.3556	0	-1.87	-0.72064	-0.59001	-0.73976	-1.4019	-1.2103	-1.8721	-0.84368	-0.27945	-1.388	-1.5375	-1.7603	-1.9151	-2.2718
YBL031W	-0.044451	0.065824	0	0	0	0.025073	0.10732	0	0.13744	0	0	0.47147	0	0	-0.24947	-0.1364	0	0	-0.18445	-0.04599	-0.016728	-0.098763	NaN	0	-0.33106	0	0	0	0	-1.0006	0	0
YBL032W	2.7462	2.504	1.2579	2.5396	1.0818	1.7396	0.72806	0.61626	-0.032088	-0.6798	-1.125	0.49633	-0.423	-0.73077	1.4699	1.626	1.4194	2.0646	1.9898	0.89022	2.0535	1.3905	0.40261	0.40083	0.9347	0.53912	0.36487	0.31351	0.19284	0.20223	-0.029134	0.34628
YBL033C	0.78739	0.54072	-0.071436	0.7611	0.65515	0.63854	0.59614	0.44536	1.4459	0.81289	0.9389	1.2853	1.0808	1.1612	1.7039	0.23217	0.73565	1.7011	1.7759	1.7366	1.7407	0.90215	0.86375	0.58627	1.1331	0.68742	1.3145	1.0314	0.58713	0.64035	0.30504	0.64152
YBL034C	1.3864	1.1324	0.27227	0.17604	0.082779	0	0.042823	0	0.23833	0.06617	-0.1373	0.42367	0.17307	0	0.39068	-0.050066	-0.65021	0.21358	0.072825	-0.32255	0	-0.44388	0.10431	0	-0.11652	0	0	0	-0.23452	-0.5024	-0.42809	-0.59553
YBL035C	-0.39521	-0.2453	0	-0.20321	0	0.0051577	-0.593	-0.38934	0.41971	1.7138	0.97401	-0.13577	2.3566	1.1843	-0.15632	0.47491	0.64461	-0.3441	0.38962	0.46899	0	0	-0.18164	-0.61517	0.29836	0	-0.18888	0	-0.39533	0.50206	0.66521	0.75077
YBL036C	0.75683	0.96359	-0.6036	0.57203	-0.5459	1.0405	0.65222	0.52244	0.87812	0.613	0.69617	0.98129	1.1175	0.69873	0.74008	0.34878	0.30197	0.39488	1.0017	0.54864	0.60746	0.9672	0.15038	0.23782	0.2024	0.6749	0.46995	0.83437	0.56667	0.80723	0.54405	0.42596
YBL037W	0	-0.047657	0.072826	0	0	0	0.0007821	0	2.1562	0.19065	0	1.441	1.5736	0	0.81886	0.021177	-0.45063	0.76495	0.060447	0.33229	0	0	-0.21277	NaN	-0.058689	0	0	0	0	-0.10128	0.059481	-0.13574
YBL038W	-1.4813	-0.95209	-1.532	0.34223	-0.34342	0.3224	-0.5003	-0.037698	-2.1943	-1.9163	-1.4504	-2.0484	-2.0913	-1.3044	-1.6112	-1.1271	-0.35123	-0.082013	-0.26352	-0.044794	0.36681	0.25448	-0.39406	-0.40619	-0.5227	-0.16041	0.74537	0.047546	-0.10377	0.045674	-0.82964	-0.28357
YBL039C	-0.63014	-0.35087	-0.09204	-0.75375	-0.50315	0.24686	0.91352	1.3231	2.4736	1.8778	1.8286	2.5771	3.9707	1.0034	2.1617	2.2646	1.8905	1.267	2.2963	1.7314	1.6523	2.6138	1.7258	1.0478	2.4575	2.2339	0.94205	1.9878	2.0153	1.4375	1.846	1.175
YBL040C	0.88063	0.84612	-0.63898	-0.068702	-0.59113	0.46837	0.61939	0.29013	-0.65497	-0.49305	-0.27687	0.29446	-0.25559	0.51527	-0.39687	-1.1105	-0.91873	-0.35029	-0.53785	0.20827	-0.11071	-0.082144	-0.2494	-0.62022	0.16884	0.42657	0.46886	0.6698	0.37542	0.26028	0.50229	0.5784
YBL041W	1.2751	1.5959	0.35239	0.55088	-0.85603	-0.68514	-1.3368	-1.073	0.66585	-1.3549	0.39006	0.98868	-1.1352	0.3215	0.78882	-0.18573	-0.59421	0.2626	-0.43239	-0.30932	-0.26598	-1.0954	-1.6159	-1.4787	-0.8457	-1.3747	-0.25745	-1.0695	-1.4861	-0.99223	-1.3943	-0.64283
YBL042C	-1.6704	-1.4092	-0.66083	1.709	0.68115	2.5502	2.3018	2.0654	0.5868	0.72595	0.69405	0.64044	1.9403	0.75176	1.6458	1.8383	1.5967	2.4042	1.6724	2.0729	2.1405	2.9197	2.4376	2.1883	2.0303	2.5577	2.6863	2.5737	1.8562	1.7858	1.9602	1.6715
YBL043W	1.0491	1.2599	-0.11614	-0.43295	-0.66084	-0.12177	-0.26234	-0.07626	-0.16624	-0.91777	-0.4398	0.46682	0.15479	-0.0136	-0.66235	-1.3137	-1.7575	-1.4836	-1.5303	-1.058	-0.25602	-0.78789	-1.3159	-1.112	-1.0022	0.23135	-0.084546	0.3224	0.72436	0.12764	0.1973	0.1488
YBL044W	0	0	0	0	0	0	0	-0.17341	0	0	0	0	0	0	0	0.15536	0	0	0	0	0	0	0	0	0	0	0	0	0	0	0	0
YBL045C	-0.76924	-0.58507	-2.1479	-0.8027	-2.5459	-1.1003	-1.8697	-1.6559	-1.5847	-2.5032	-2.3443	-1.3909	-2.0875	-1.3299	-1.3649	-1.9809	-1.8657	-1.1323	-1.313	-1.4418	-1.1037	-1.5622	-1.8569	-2.3246	-1.4271	-1.9139	-1.0909	-2.01	-2.0993	-2.0487	-1.9941	-1.2774
YBL046W	0.75128	0.66275	-0.88177	0.4722	-0.87381	0.046202	0.18012	0.36068	-0.85684	-0.78781	-0.58036	0.16114	0.31058	-0.28654	-0.25047	-0.017704	-0.10351	0.30652	-0.090957	0.12272	-0.019554	-0.10689	-0.30896	-0.57964	0.087022	0.15432	-0.47845	0.11868	0.282	0.46696	0.23459	0.20828
YBL047C	-0.0023077	-0.37523	0	0	0.086554	-0.032029	-1.4268	0	-1.1486	-0.025475	-0.16493	-1.5471	-1.4242	0.02064	-1.4909	-1.9845	-2.0835	-1.859	-1.8361	-1.6588	-0.047155	0	-1.5978	-0.63258	-1.1709	-0.24757	0	0	0	-1.0256	0.35631	0.025884
YBL048W	1.2939	1.4141	0.78915	1.0076	0.60744	1.3575	1.6031	1.5984	1.1219	0.77157	0.74673	1.3226	0.84725	0.97402	0.92125	0.046144	0.70065	0.99201	0.40345	1.4168	1.4424	1.2388	0.43423	0.92748	1.0042	1.1922	2.4971	1.2241	1.2939	1.5532	1.0885	1.1541
YBL049W	0.94321	0.73984	0.10483	1.1602	0.021524	1.0058	0.99582	1.4121	1.1616	0.78718	0.49883	0.81324	0.29457	0.93393	0.61649	-0.33754	0.15782	0.58525	0.45635	0.30747	0.68997	0.53886	0.043033	0.14486	0.33194	0.55797	1.4872	1.1105	0.92928	0.97556	0.54334	0.32099
YBL050W	0.25049	0.36561	-0.57082	1.8863	0.42154	1.1371	0.30009	0.31377	-1.4387	-1.4156	-1.0503	-0.33396	-0.21349	-0.4432	0.67662	1.1239	1.5145	1.4163	1.4583	1.4916	1.387	1.1138	0.23339	0.29133	1.6002	0.090898	1.6626	0.22011	-0.17026	0.17567	-0.3199	0.013098
YBL051C	-0.18851	0.049606	-0.72431	1.454	-0.67848	1.8391	0.9355	1.3885	-0.50079	-1.337	-0.44828	-0.64602	-0.16548	-1.2527	0.2797	0.67874	0.82957	1.7202	1.4528	0.93608	1.731	1.2647	0.85323	0.5642	2.1925	0.92199	1.0774	0.41583	0.50911	0.7873	0.36799	0.54381
YBL052C	0.1222	0.25568	-0.1328	0.43957	NaN	1.4165	0.83468	0.90579	NaN	-0.45969	-0.31512	0.22518	NaN	-0.062537	0.060674	-0.07958	0.097012	0.35975	-0.23708	0.50321	0.26372	0.5236	0.42432	0.24679	0.28251	0.1842	0.25501	0.092038	NaN	0.81722	0.44309	0.60672
YBL053W	0	0	0	0	0.22854	0	0.0030842	-0.16904	0	0	0	0	0	0	0	-0.016	0	0	0	0	0	0	-0.2203	0	0	0	0	0	0	-0.71527	-0.14903	0
YBL054W	0.040904	0.62402	-0.52581	-0.27231	-0.78471	0.51795	0.67431	1.2982	1.5603	0.88204	0.81492	1.8166	3.1088	0.64178	1.3595	1.8148	1.1574	0.46071	1.1465	0.21433	0.56806	1.0106	0.89635	-0.0013933	1.339	1.5308	0.26368	1.1235	1.0044	1.0349	1.1481	0.6715
YBL055C	0.041995	0.26967	-1.0892	-0.69802	-1.2677	NaN	-0.79371	-0.75192	-0.47248	-1.7537	-1.0234	-0.19879	0.28822	-0.21586	-0.68463	-0.60521	-0.65769	NaN	-0.71976	-0.44062	-0.36429	-0.24086	-0.89383	-0.81249	-0.99873	-0.65133	-0.40008	-0.86475	-0.84265	-0.87659	-1.1141	-0.65046
YBL056W	0.8218	1.3967	-0.13425	0.96299	-1.4718	0.87105	0.082964	0.26971	-0.39565	-2.9078	-2.3802	0.59778	-0.20548	-1.8946	0.88674	0.44052	0.71457	1.0866	0.33362	0.54218	1.0761	0.80391	0.087811	0.20576	0.22855	0.17533	1.5199	-0.88186	-0.097212	0.029518	-0.025688	0.28631
YBL057C	0.14276	0.022444	0.65182	1.1718	0.037617	0.44285	0.21359	0.023988	-0.032039	-0.47943	NaN	0.28073	0.23339	0.15368	0.67434	0.80583	1.0522	1.5579	1.1808	0.25075	0.6872	0.040805	0.12704	0.086889	1.1011	0.15815	-0.70728	-0.10464	-0.25601	-0.0073983	-0.31809	0
YBL058W	0.53577	0.63928	-1.4876	-1.0298	-2.224	-0.7216	-0.60358	-0.12119	-1.2804	-3.2046	-2.8553	-0.40004	-1.8708	-1.8843	-1.4817	-2.2013	-1.8949	-0.8815	-1.9826	-0.74141	-1.2948	-0.89755	-1.2048	-0.90343	-1.1677	-0.64165	0.66189	-0.67269	-0.50197	-0.13992	-0.16414	0.39183
YBL059W	-0.11222	-0.11153	-0.12699	-0.025961	-0.092169	0.10071	-0.1314	-0.22738	-0.17806	-0.028487	-0.17684	-0.82889	-0.43584	0	-0.82836	-0.83626	-0.43032	-0.30485	-0.30112	-0.16638	-0.32235	-0.537	-0.77357	-0.22531	-0.27967	0	0	-0.77444	-0.46945	-0.91738	-1.1406	0
YBL060W	-0.15549	0.29461	-0.19723	0.62351	-0.2582	0.096538	-0.65975	0.24889	NaN	-0.65813	-0.49602	-0.22347	0.1395	-0.066076	-0.34925	-0.31452	0.29937	0.46969	0.16945	0.29627	0.65479	0.18409	-0.23541	0	0.77736	0.16278	-0.84999	-0.37192	0.22991	-0.15444	-0.11578	0.19751
YBL061C	0.35299	-0.24031	0	0	0.090429	0	-0.23599	-0.61089	0.89507	1.0148	0.61751	0.66115	1.9173	0.89041	0.18574	0.623	0.55584	0.14193	0.19383	-0.39836	-0.22194	0	-0.20073	-0.24497	0.42419	-0.33276	0	-0.15056	0	NaN	-0.34616	-0.8994
YBL062W	0.35537	0.059098	0	0	0	-0.030713	-0.29338	-0.1663	0.12373	0.62341	0.70462	0.35308	1.6353	0.55672	0.23327	0.20336	-0.17842	-0.32519	0	-0.23579	-0.060032	-0.28033	0	0	-0.065219	0	0	0	0	0	0	0
YBL063W	0.53458	1.1426	0.62754	NaN	NaN	-0.33934	-0.70222	-0.54892	-0.99622	-0.049629	NaN	-0.3207	-0.25462	0	0.76886	-1.3198	-1.217	0.55041	-0.28598	-0.21364	0.085808	NaN	-0.62234	-2.5997	0.13793	-0.22343	-0.98099	0	0	-1.0142	-0.7412	-0.46638
YBL064C	0.79825	0.69657	-0.27229	-0.83147	-2.1248	-0.3286	-0.17143	0.10256	-0.20296	-3.6584	-2.5728	-0.054729	-3.5986	-1.4414	-0.7684	-2.8172	-3.0065	-1.2544	-1.921	-0.56358	-0.73544	-0.77549	-0.99814	-0.39	-1.5598	-0.42148	1.2641	-0.11941	-0.086869	-0.55053	-0.28471	0.124
YBL065W	-0.15081	-0.24771	0	0	0	0	-0.17794	0	0	-0.065078	0	-0.6701	-0.28432	0	NaN	0	0	-0.28086	0	0	-0.04755	0	0	0	-0.19079	0	0	0	0	-1.2785	0	0
YBL066C	-1.5761	-1.2367	-2.8446	-3.3934	-3.0763	-1.3025	-1.9371	-0.94446	-2.8998	-2.0592	-2.1928	-2.5723	-1.1275	-2.1891	-2.6662	-1.9519	-1.3675	-1.9154	-2.4805	-1.8349	-1.4297	-1.5594	-2.0322	-1.8114	-2.5959	-1.3097	-0.46308	-1.2208	-0.8379	-1.3973	-1.0516	-0.79452
YBL067C	-0.83374	-0.87652	-1.7342	-0.94654	-1.9687	0.19659	0.47676	0.79857	-1.3597	-2.3852	-1.3484	-1.6387	-1.2674	-1.2367	-2.3967	-2.1258	-1.9208	-1.7362	-2.608	-0.99356	-1.4254	0.075422	0.12822	0.043987	-0.89316	0.59922	1.3775	-0.48295	0.40799	0.661	0.70625	1.2869
YBL068W	-0.91767	-0.49587	-0.44973	-0.19673	-0.19009	-0.16818	0.019382	-0.065708	-0.44591	0.73023	0.67861	-0.090084	1.1059	0.28376	-0.99679	0.22598	-0.021379	-0.012364	-0.42517	0.59801	-0.13136	0.28461	0.18082	-0.024092	0.49633	0.32354	0.31522	0.40479	0.11612	0.050221	0.49763	0.22764
YBL069W	1.1157	1.5483	0.6032	1.5026	0.54281	2.3761	2.5744	1.5903	0.5633	0.45607	1.0896	1.2297	0.70439	0.73417	1.6976	1.868	1.7385	2.9435	2.3853	3.144	1.9533	1.9564	2.7421	2.2424	3.2111	1.9743	1.4455	1.1947	1.6172	2.5583	2.0601	2.6182
YBL070C	0.0024743	0	0	0	0	0.21412	0	0	0	0	0.45355	0.065717	-0.076192	0.46791	-0.19128	-0.52165	-0.8109	0	0	0	0	0	0	0	-0.10717	0	0	0	0	-1.0239	0	-1.0709
YBL071C	0	0	0	0	0	0	0.25261	-0.178	0	0	0	1.157	1.0907	0	0.91385	0.65998	-0.12653	0.74068	0	0.091391	0	0	-0.30893	0	0.83152	0	0	0	-0.24594	-0.0038643	0	0
YBL072C	-2.9762	-2.4394	-1.8975	-2.2004	-3.2168	-1.2844	-0.59284	1.0528	0.66228	1.6004	0.99166	0.20595	2.0424	2.9359	0.2809	1.494	2.051	0	0.99075	1.8572	-0.43062	0.86832	0.46077	-0.4008	0.99111	1.7412	1.4178	1.5059	1.9918	0.54895	1.5019	1.3108
YBL073W	0	0	0	0	0	-0.037107	0	0	0	0	0	0	0	0	0	0	NaN	0	0	0	0	0	0	0	0	0	0	0	0	0	0	0
YBL074C	-0.37672	0	0.051089	-0.040068	0.086297	0.012317	-0.18331	-0.67817	-0.027243	-0.16267	-0.089377	0.74529	0.59919	0.28059	0.098613	0.020254	-0.28288	0	-0.54387	-0.14289	-0.12349	-0.17009	-0.40394	0	-0.72397	0	0	-0.095261	0	-0.099213	-0.38084	-0.32261
YBL075C	-1.2343	1.0552	0.96004	2.1779	0.74373	1.9428	1.3993	2.4066	-1.3879	-4.4448	-3.7199	0.60161	-2.2597	-3.618	0.95726	0.27865	0.83359	1.6975	0.58911	0.78231	1.9464	1.8999	0.47365	1.5935	0.56377	1.8913	3.1487	1.1232	2.2168	0.6921	0.52325	0.81816
YBL076C	-1.1652	-1.4329	-0.77743	-0.22145	0.072428	-0.063066	-0.68732	-0.79698	-0.080767	1.0296	1.8475	-0.70012	1.8785	1.9788	0.099661	1.2553	1.411	0	0.72853	0.96623	-0.34165	0.98083	0.83788	-0.25473	1.092	0.65602	0.24805	1.0281	1.2271	-0.35492	1.234	1.1679
YBL077W	-0.29548	-0.73323	-0.287	0.03045	-0.068877	0.087732	-0.021705	0.14338	-0.36985	0.99208	1.0696	0.024274	1.5431	0.96708	0.21959	0.94124	0.7353	0.88684	0.71474	0.78722	-0.0055167	0.51624	0.41387	0.020724	1.2904	0.91658	-0.49048	0.53599	1.0464	-0.18526	0.24694	0.038463
YBL078C	2.2811	2.2236	2.1707	4.2841	3.6408	4.8461	3.6696	3.7838	1.0919	-0.60913	-0.27991	1.8803	-0.85843	0.62233	2.6849	2.7449	2.873	-0.10817	2.7495	4.1791	4.6745	4.1425	2.6736	3.4724	4.3021	3.6344	4.1921	3.6098	3.3328	2.442	3.8275	2.5999
YBL079W	0	0	0	0	0	0	0	0	0	0	0	0	0.027099	0	-0.17065	-0.26706	NaN	0	0	0	0	-0.21721	NaN	0	0	0	0	0	0	0	0	0
YBL080C	0.017288	0.068371	-0.5199	0.49469	-0.14397	0.025132	-0.26642	0.022798	-0.026108	-0.57899	-0.28143	-0.49783	-0.16021	-0.20717	-0.20076	-0.17121	-0.8335	0.032798	-0.24237	-0.40926	0.023635	-0.57985	-0.90095	0	-0.00084068	-0.19916	0	-0.27491	-0.47547	-0.91857	-0.53507	-0.5179
YBL081W	0.99373	0.45051	-0.14611	0.3059	0.1956	-0.18338	0	-0.089813	2.4673	2.1368	1.8461	1.8871	1.6909	1.417	1.5201	1.5649	0.48843	0.31582	0.77423	0.59633	0.47166	0.0035525	-0.27213	0	0.48756	0.12087	0	-0.027067	-0.053821	-0.66437	0.19012	-0.24167
YBL082C	1.2761	1.0373	-0.16421	0.40729	-0.038592	0	-0.055866	0.19615	0	0.68499	0.20102	0.72473	1.2538	0.31159	0.54704	0.4843	0.25701	-0.074994	0	-0.046529	-0.22762	-0.65595	0	0	-0.17623	0.11631	0	-0.22461	0.5375	NaN	0	0
YBL083C	NaN	NaN	0	NaN	0.084896	0	0	0.024055	0.87147	0.41995	0.5955	1.2393	0.2157	0.15454	0.8363	0.61787	-0.40634	-0.055173	0.00083538	-0.21806	0	0	0	0	0.17413	0	0	NaN	-0.063016	-0.25921	NaN	-0.3201
YBL084C	0.59385	0.98585	0.95713	4.6663	3.7345	3.1838	2.4993	1.7991	0.23725	0.047286	-0.086898	0.090842	0.60897	0	2.7686	3.632	3.7629	4.4963	3.9491	3.529	4.3057	3.7943	3.4158	3.0221	4.073	2.198	2.1014	2.3479	1.8969	0.97667	1.9384	1.4742
YBL085W	-0.075736	0	0	-0.15077	0	NaN	0	0	0	0	0	0.084441	NaN	0	NaN	0.2099	0	NaN	0	0.1085	0	0	0	0	0	0	0	-0.23318	0	0	-0.06202	0
YBL086C	0.35902	-0.18501	-1.1609	-0.71381	-1.5264	0.16739	-0.51386	0.81894	0.37108	-0.27041	0.57088	0.030604	2.1598	1.152	-0.18321	0.78372	0.96598	-0.37774	0.61012	1.4305	-0.51351	0.2488	0.27313	-0.7633	0.33467	0.75288	0.86846	0.73433	0.91917	0.62123	0.75192	1.0027
YBL087C	-1.3492	-1.0245	-0.67103	-1.2194	-1.1227	-0.48305	0.012181	1.4194	1.4202	2.843	2.3514	1.6242	3.3253	2.9722	0.77473	1.4623	1.6537	0.15779	2.226	2.1417	0.40958	1.2355	1.4089	0.1197	2.192	2.1539	2.1413	2.6443	2.6502	1.8046	2.0296	2.2719
YBL088C	-0.087307	-0.14007	0	0	0	0	-0.008336	0	0.14401	0	0.0022508	-0.014243	1.1387	0	-0.014025	NaN	-0.057672	0.19716	0.17139	-0.068943	0	0	0.031872	0	-0.15395	0	0	0	0	-0.38967	-0.35315	-0.15285
YBL089W	0	0	0	0	0	0	NaN	0	0.087895	-0.026519	0	-0.099445	0.59815	0	0.44747	0.10579	0.39247	0.48177	0.11822	0.45363	0	-0.21367	-0.56217	0	0.1889	0	0	0	0	-0.51108	0.045949	-0.6483
YBL090W	-0.82317	-0.66428	-0.47862	-0.23711	-0.48874	-0.07827	-1.2094	NaN	-0.90364	-0.24697	-0.11661	-0.3846	-0.66726	0	-0.88544	-1.6615	-1.1844	-0.76186	-1.4767	-0.78198	-0.59609	-0.6919	-1.3333	-1.0887	-1.0076	-0.61789	-0.64177	-0.41432	-0.58282	-0.40218	-0.44556	-0.71805
YBL091C	0.44516	0.51123	-0.52876	-1.1299	-1.4595	-0.8753	-0.58257	0.17719	-0.02358	-1.3335	-1.6765	0.43414	0.76892	-0.34921	-0.42058	-0.71213	-0.26246	-0.93254	-0.66403	0.071704	-1.3244	-0.59828	-0.3707	-1.3609	-0.29937	0.022737	0.45679	-0.24708	0.15826	0.51588	0.34437	0.72722
YBL092W	-2.4456	-2.1991	-2.2735	-2.2087	-2.4913	-0.79064	0.040825	1.1708	-0.82054	2.293	1.9219	0.73966	3.092	2.1024	0.061004	1.0455	1.4227	-0.12054	0.94403	1.1148	-0.44063	0.44794	0.43463	-0.92681	1.1792	1.2731	1.0374	2.0496	1.2062	1.1541	1.4665	1.1649
YBL093C	0.85994	0.89565	0.21775	0.19875	-0.22263	0.030323	0.23717	-0.052058	3.4142	1.6219	1.2451	3.7785	2.8909	1.5219	3.2623	2.4662	1.8142	2.5477	2.3533	1.5538	1.9043	0.72508	0.87042	1.2213	2.0716	0.51049	0.43905	-0.10104	0.24941	1.0444	0.49901	0.41491
YBL094C	-0.083702	0.10646	0.095651	0.15374	0.60428	0.37501	1.3413	-0.26044	0.206	0.049495	-0.054051	0.74931	0.24698	0	1.1056	1.2255	1.2163	1.8879	2.0387	1.2909	1.6665	0.32735	0.77999	1.0834	1.8951	0.31662	0.58008	-0.13913	-0.018634	0.2659	0.57782	-0.64009
YBL095W	1.1414	0.98139	0.65413	2.3852	2.1094	2.0032	1.5945	1.1544	0.27415	0.10221	0.15926	0.79158	-0.028914	0.47356	1.6141	1.9526	1.9872	2.6825	2.7389	2.3746	2.9193	1.939	1.7711	1.7992	2.3935	1.2264	1.6556	0.87303	1.1794	1.3273	0.94316	0.90985
YBL096C	0.21956	-0.14123	0.10928	0.9315	NaN	0.17905	0.35107	-0.19496	-0.28436	0	0	0.25468	-0.24714	0	0.93663	1.1093	0.97357	1.7169	1.0727	0.19922	1.0544	0.32428	0.52806	0.66027	1.4772	0.34144	-0.31007	-0.24247	-0.26116	-0.48523	-0.1127	NaN
YBL097W	0	-0.021197	0	0	0	0	-0.034502	0	0.11669	0	0	-0.22054	0.017939	-0.025046	-0.031117	0.25652	-0.64768	-0.054092	0	-0.11596	-0.077009	0	0	0	-0.13968	0	0	0	0	-0.96366	0	0
YBL098W	-1.1401	-0.44982	-2.6091	-1.3889	-2.8902	-1.4053	-2.0848	-1.261	-2.3923	-2.593	-1.8868	-1.1768	-1.7041	-1.6681	-1.7896	-2.2494	-2.0771	-1.7828	-2.1488	-2.0542	-2.1474	-1.5418	-1.6679	-2.5884	-1.7441	-0.63511	-0.7655	-1.0253	-0.8439	-1.7537	-1.2613	-1.3351
YBL099W	-1.7693	-0.93609	-2.5393	-2.8843	-4.7494	-2.7481	-2.0661	-2.0154	-2.6133	-2.9384	-3.4337	-1.1047	-1.8654	-3.2077	-1.7086	-2.625	-3.1988	-2.6849	-3.4612	-2.5375	-2.7721	-2.7882	-2.5339	-2.8167	-2.9989	-2.5321	-1.3896	-2.9366	-2.5029	-2.0143	-2.4619	-2.3252
YBL100C	-1.9342	-1.4071	-2.5509	-2.8956	-3.1549	-2.6751	-3.68	-2.9959	-3.7233	-2.5661	-2.857	-2.614	-2.6591	-2.1312	-2.9636	-3.8324	-3.238	-2.7843	-4.2867	-3.4976	-3.5007	-3.2662	-3.5182	-4.237	-3.7806	-2.9317	-3.0805	-2.6045	-2.9213	-3.6841	-3.2481	-3.4805
YBL101C	-0.41335	-0.22007	-0.42104	0.19356	-0.27183	-0.19675	-1.0184	-0.53579	-2.1302	-1.4717	-2.2805	-1.4251	-1.7472	-1.1624	-0.30506	-0.79771	-0.77866	-0.16144	-0.3797	-0.61466	0.0029929	-0.32242	-0.36633	-1.1894	-0.20778	-0.46718	-0.058947	-0.52197	-0.41582	-0.99241	-0.064389	-0.47544
YBL102W	1.2636	1.3297	-0.40782	0.63769	-0.14728	1.1939	0.49306	0.72772	-0.92003	-0.74259	-0.42548	0.31459	-0.19499	0.16979	0.28891	-0.44446	0.11384	0.98625	-0.18915	0.73462	0.86644	0.46909	0.097589	0.35495	0.13868	0.78058	1.1758	0.77024	0.69775	0.26769	0.13319	0.28623
YBL103C	-0.44594	0.2024	-0.1014	0.35647	-0.038227	0.50385	-0.32583	0.13649	-1.0904	-0.99513	-0.53048	-0.80249	-0.35618	-0.48372	0.0013148	-0.07196	-0.0038733	0.59847	0.7024	-0.14744	0.98313	0.4864	0.63238	0.38539	0.16122	0.11121	0.22822	-0.29704	-0.26194	-0.29153	0.20764	0.40372
YBL104C	-0.039291	-0.38634	0	0	0	0	-0.45371	-0.21209	-1.2483	0.044271	0	-0.98108	-0.24312	0.038922	-0.86354	-0.92292	-0.96204	-1.1816	-1.3993	-0.63328	0.1878	0	-0.88277	-0.59531	-0.70904	-0.33411	-0.51128	-0.22545	-0.33282	-0.7662	-0.37729	-0.44704
YBL105C	0.17309	-0.095072	0	0	0	0	-0.79046	-0.08983	-0.43717	-0.10074	0.48275	-0.18467	0.01721	0	0.22359	-0.8285	-0.43817	-0.16266	-0.81352	-0.74251	0	0	-0.47692	-0.71584	-0.94118	0	-0.099819	0	-0.25451	-0.37753	0.12785	-0.070011
YBL106C	0	0	0	0	0	0	0.23599	0	0	0	0	-0.34387	0.062058	0	-0.067033	-0.30306	-0.44425	0.32131	0	-0.28696	0	0	-0.2333	0	-0.29448	0	0	0	0	0	0	0
YBL107C	0.52458	0.31146	0.19913	1.0668	0.016024	-0.10887	-0.987	-0.75272	0.27157	-0.46701	-0.017211	0.3761	0.68453	0.31499	1.4418	0.83105	0.78718	1.7799	1.0574	NaN	0.63049	0.071753	-0.17225	-0.32328	0.50291	-0.12401	-0.80764	-0.82895	0	-0.60099	-0.92072	-0.71156
YBL108W	-0.10498	0	0	0	0	0	0.88659	0	0.024121	0	0	0.81196	-0.035595	0	0.41817	-0.0091167	-0.21994	0.32117	0.043729	0.28828	0	0	-0.063621	0.33222	0.95033	0	0.012023	-0.25683	0	-0.03611	-0.20361	-0.73568
YBL109W	-0.15643	0	0.045171	0.032868	0	0	0.44444	0	0	0	0	0.26819	0.2346	0	1.6154	1.1242	0	1.3715	1.041	0.80981	0.17467	0	0.76844	0.31225	2.3496	0	-0.63201	-0.48692	-0.11981	0.38859	NaN	0.16953
YBL111C	0.5453	0.093226	-1.2171	-0.58206	-1.1551	0.14232	-1.5943	-0.91233	-1.9519	-0.97288	-1.0769	-1.4475	-0.20426	-0.23981	-0.74708	-0.63796	-0.73787	0.55533	-1.3885	-1.529	0.31981	-0.69683	-1.3572	-1.1882	-1.2027	-1.4129	-1.0298	-2.2619	-1.4869	-1.9322	-1.2775	-1.3872
YBL112C	0.39373	0.17496	-0.44227	0.0083914	-0.14513	-0.23979	-1.1303	-1.0748	-0.40274	-0.75734	-0.9162	-1.2089	-0.13104	0.0078448	-0.10023	-0.52549	-0.55742	0.80037	-0.85582	-1.0287	0.12705	-0.22499	-1.0358	-0.91478	-0.42099	-0.56119	-0.60744	-0.669	-0.19254	-1.3054	-0.10777	-0.80707
YBL113C	0.98408	0.89418	0.081888	0.065839	-0.48287	-0.23195	-0.86726	-0.69405	0.47746	-0.060227	0.068528	0.93293	0.67111	0.22655	0.41888	-0.045031	0.12983	0.71539	-0.63041	-0.33129	0.2365	-0.65765	-1.1041	-0.90677	-0.097157	-1.0304	-0.056129	-0.93518	-1.0381	-1.2098	-0.98403	-0.75412
YBR001C	1.118	1.3167	0.19856	0.26334	-0.091048	-0.41284	-0.097573	-0.29745	0.74701	-0.0081168	-0.29244	0.8961	-0.092811	-0.17923	0.88905	0.94685	0.8928	1.1269	0.91002	0.31805	-0.17046	0.020078	0.28809	-0.0012687	0.4662	-0.15698	-0.061534	-0.38741	-0.44631	-0.091721	0.7998	0.71746
YBR002C	0	-0.14263	0	0	0	0	0	-0.14749	0.21016	0	0	0.69162	1.0537	0	-0.12552	0.31403	-0.10601	-0.063199	0	-0.070538	0	0	0	0	0.071191	0	-0.91889	0	-0.21414	-0.4503	0	0
YBR003W	-0.57134	-1.1488	-0.70548	-0.81738	-1.3943	-1.2058	-1.3662	-1.5346	-1.8455	-1.3137	-1.3048	-1.5416	-1.7498	-0.47944	-1.9631	-2.1013	-1.9431	-1.2076	-1.6616	-1.3988	-1.0808	-1.2234	-1.8828	-1.04	-1.7464	-1.3318	0	-1.5752	-1.3188	-1.5357	-1.3721	-1.3061
YBR004C	-1.056	-0.90806	-1.4049	-0.58619	-1.4271	0.32659	-0.46896	-0.55654	-1.9042	-1.702	-0.61204	-1.5565	-0.6522	-0.60769	-2.4748	-1.7904	-0.96963	-1.9976	-1.6349	0.12455	-0.069387	0.13095	-0.68355	-0.24303	-1.8449	-0.61236	0.65045	-0.6022	-1.1718	-0.45911	-1.3442	-0.77241
YBR005W	-1.0893	-0.62956	-1.095	-1.6021	-0.66687	0.64939	-0.34894	0.68149	-1.4817	-1.4362	-2.1716	-0.93037	-1.7662	-0.67945	-1.5434	-2.3408	-1.6653	-1.2709	-0.52944	0.56825	1.027	0.60148	0.88337	1.6432	-0.73736	0.38555	2.3602	-0.2046	0.47162	0.9339	0.030219	-0.013065
YBR006W	-0.29302	-0.37198	-1.3735	-0.63641	-0.78066	1.5239	1.197	1.443	-1.4481	-1.3684	-0.90944	-1.4577	0.40699	-0.75018	-2.0089	-0.4397	0.22074	-0.26161	-0.32772	0.98957	1.0204	1.2821	0.53944	1.1565	-0.33634	1.5162	1.9222	0.63381	1.1313	0.77233	0.83049	1.0914
YBR007C	0.31319	0.10047	0	NaN	0.11141	0.29144	0.51803	0.0090783	-0.0036966	0	-0.10121	0.67219	1.694	0	0.67814	0.80614	0.65867	1.1419	0.95686	0.88484	0.41554	-0.11882	0.16741	0.59285	0.94742	0.18869	0.16062	-0.19583	-0.20625	0.34419	-0.061402	0.42566
YBR008C	2.2266	1.745	0.062382	0.47078	-0.20306	0.75667	0.03366	0.55923	1.2506	-0.27149	0.11465	2.0432	1.0666	0.2845	0.75671	0.43057	0.72886	1.1609	0.31836	0.15162	1.1928	0.46466	-0.80691	-0.003398	0.045172	0.29218	0.32826	-0.53907	0.33086	-0.71195	-1.5904	-0.78526
YBR009C	2.7034	2.3673	0.43487	0.51988	-0.65788	0.37582	-0.30629	-0.1943	2.4365	0.81318	-1.4612	1.9266	0.98253	0.76123	1.7391	0.59829	0.7999	1.723	0.89891	0.62101	0.81569	0.34976	-0.29061	0.23723	0.58284	-0.60101	0.46977	-1.3578	-0.17314	-0.93507	-0.44365	-0.82749
YBR010W	1.908	1.504	0.16962	0.83712	-0.34868	0.61849	-0.15096	0.50239	0.37874	0.15038	-0.19262	1.119	0.71215	0.32882	1.0672	-0.13122	0.26152	1.0475	-0.20593	0.12061	0.65126	0.0044191	-0.85321	-0.37038	0.022499	-0.090678	0.58364	-0.11884	0.065039	-0.70173	-1.3549	-1.2405
YBR011C	0.039168	-0.33958	-1.8269	-0.61291	-1.4161	-0.56361	-0.45082	0.13451	-1.1413	-0.34418	0.30747	-0.63584	0.84944	1.2454	-0.58653	-0.2556	-0.22802	-0.31955	0.034425	0.17222	-0.48478	0.11997	-0.097549	-0.11247	-0.27337	-0.0040102	0.82694	-0.5028	0.14827	-0.24474	0.19759	0.37191
YBR012C	-0.10414	0	0.10468	0	0	-0.077071	-0.27298	0	-0.98682	-0.027723	0	-0.95262	-0.23085	0	0.25127	-0.46424	-0.68172	0.41682	NaN	NaN	-0.26873	0	NaN	-0.82282	-0.50189	-0.097962	0	0	0	-1.8626	-0.72554	NaN
YBR013C	0	0	0	0	0	0	0	0	0.30124	-0.13218	0	0	0.034564	0	0.11425	-0.18331	0	0	0	-0.32916	0	0	0.10384	0	-0.20992	0	0	NaN	0	0	0.052496	-0.96915
YBR014C	-0.5892	-0.3263	-0.8891	0.79508	-0.37183	0.5365	-0.40801	0.10087	-0.40737	-1.0872	-0.16276	NaN	-0.20032	-0.5616	-0.7523	-0.27308	0.3059	0.31093	NaN	0.46206	0.83833	1.0179	0.23479	-0.14829	0.41377	0.20048	-0.15831	0.71945	-0.03605	NaN	0.47536	-0.59814
YBR015C	NaN	NaN	NaN	NaN	0	NaN	NaN	0	3.5927	0.26422	0	2.11	-0.075503	0.028475	1.5406	0.38255	0.3662	NaN	1.6032	NaN	0.0062905	-0.097008	NaN	0.59874	1.2147	0	0.99392	NaN	0.020288	1.4346	NaN	0.41311
YBR016W	0.76582	0.4796	-1.8577	-0.66015	0.45837	1.6378	0.86361	1.3252	-0.034379	0.013183	-0.027332	-0.66437	-0.52776	-0.23174	-1.3726	-1.3932	-0.52497	NaN	-0.46923	0.83529	0.71917	0.91834	0.86586	1.1601	0.66501	1.0665	1.8634	2.0826	1.0451	1.0801	1.0461	0.5267
YBR017C	-0.16785	0	0	NaN	0.53986	0	0.047493	0	NaN	0.18756	0.096206	0.33693	-1.9299	0	1.1584	1.4553	1.0418	1.59	2.1445	0.49103	0.11108	-0.19544	1.1371	0.65953	1.7503	-0.0267	0.25712	0.28747	0	NaN	0.96736	0.42113
YBR018C	0	-0.016589	1.5177	4.7914	2.9836	2.2101	1.4829	1.8091	0.01333	0	0	-0.04104	0	0	2.532	3.4754	2.5041	2.8401	3.5822	2.5823	3.8726	2.8485	2.206	1.6632	3.1976	1.2268	0.13091	0.89724	0.65697	-0.37069	0.76926	-0.53527
YBR019C	1.5051	0.62157	0.26305	0.4204	0	0.1023	-0.0097866	-0.29417	0.57185	0	-0.18504	0.32552	0	0	0.58022	0.58828	-0.43329	-0.058545	0.26417	0.016087	-0.03016	0	-0.035099	0	0.15347	-0.074349	0	-0.18693	NaN	-0.17693	0.10744	-0.043762
YBR020W	0.24389	-0.043923	0	0.15324	0.13554	0	-0.11363	0	-0.22549	0	0	0.51559	-0.058625	0	-0.1302	-0.31161	-0.32668	-0.32955	0	-0.2136	0	0	-0.4165	0	-0.21343	0	-0.71601	-0.34291	0	-0.092456	0.43266	-0.37937
YBR021W	0	-0.080679	0	0.011753	0	0	NaN	-0.25989	1.7484	0.28183	0.063267	1.2329	2.6219	-0.024154	0.33367	1.1672	0.69521	-0.013681	0.14087	1.019	0	-0.061567	0.81159	0	0.7302	0	0.053488	0.13845	-0.29754	1.2195	2.3547	1.349
YBR022W	-0.019159	0	0	0	0	0	-0.34293	0	-0.11308	0	-0.02928	-0.20535	0.23113	0	-0.13445	-0.10535	-0.64226	-0.28455	-0.42223	-0.12133	-0.093582	0	-0.6202	0	-0.0118	0	0	0	0	-0.53642	-0.63023	-1.0472
YBR023C	-0.059797	0.018475	0	0.19595	0.20584	-0.085615	-0.016599	-0.29854	-0.10773	0	-0.021114	-0.087679	-0.25187	0	0.24609	-0.30212	0.36037	0.77259	0.55046	0.68484	0.052277	-0.23088	0.097656	-0.042195	0.78445	-0.28239	0.067721	0	0	-0.064928	-0.14353	-0.22953
YBR024W	-0.61753	0.0029942	-1.4853	-0.39738	-0.7943	0.49822	0.21607	0.083749	-2.4761	-1.2944	-0.92315	-0.96321	-1.5973	-0.16263	-0.93734	-1.7634	-1.1313	-0.98147	-1.311	0.038793	0.027433	0.021227	-0.41519	-0.28264	-0.84472	-0.040864	0.66251	-0.30664	-0.39763	0.19767	-0.49875	-0.19527
YBR025C	-2.1748	-1.5491	-1.4361	0.64365	0.5244	1.0154	0.98509	1.3746	-0.26588	-0.28383	0.66877	0.29731	0.64985	0.85413	0.69572	1.0074	1.0625	1.3305	1.5007	1.1333	1.6513	1.4391	1.3127	0.89591	1.3195	1.2995	2.2586	0.9862	1.2569	1.3321	1.2323	1.4372
YBR026C	-1.0089	-1.0695	-3.8189	-2.3303	-4.5266	-0.55372	-0.83097	-0.30263	-3.7605	-4.8417	-3.4074	-1.8997	-4.8819	-2.7836	-2.9997	-5.4016	-4.711	-3.3398	-4.645	-2.3844	-3.2684	-1.6915	-1.4579	-1.894	-2.6741	-0.49584	0.4568	-0.26252	-0.52269	-0.61396	-0.65984	-0.28659
YBR027C	-0.36888	-0.35757	0	0	0	-0.056804	-0.66949	0	-0.51748	0.097825	-0.06302	-1.0119	-0.58391	0.014644	-1.2802	-1.6632	-1.3592	-0.97567	-1.2788	-0.56229	0	0	-0.91184	-0.10267	NaN	0	0	0	0	-1.5058	-1.0924	-1.7808
YBR028C	-0.021363	0.12486	0.044535	-0.35824	-0.19674	0.18967	0.0884	0.054686	0.62555	0.32311	-0.090368	0.97141	0.9291	0.034166	0.47144	0.52858	0.87833	0.65467	0.40289	0.78608	0.33418	0.47073	0.39159	-0.092141	0.57177	0.47207	0.051103	-0.25427	-0.057812	0.088541	0.3451	-0.041593
YBR029C	0.027133	0.10165	0.049549	0	0	0	-0.011742	-0.20741	1.344	0.16999	0	0.62382	1.0257	0	-0.057226	-0.065585	0.24124	NaN	0.20374	0.081839	0.079405	0	0.7209	-0.047913	0.5468	0	0.0059933	-0.13262	0	0.62541	1.01	0.53411
YBR030W	0.16312	0	0	0	0.12213	0.19645	-0.52287	0	1.1681	0	0.11107	1.5093	1.7361	-0.015153	1.2731	0.44995	-0.099537	0.79509	0.17978	0.2812	0	0	0.29253	0	0.27246	0	-0.60502	-0.11738	-0.5035	-0.032255	0.16176	-0.25202
YBR031W	-1.8201	-1.4542	-1.645	-2.2469	-1.9992	-1.2808	-0.52929	0.17957	1.1185	1.6665	1.7316	0.66173	1.9267	1.4815	0.45514	0.382	0.70366	-0.26817	0.58182	0.36149	-0.60129	0.02636	0.42115	-1.0484	0.88298	0.5029	0.73111	0.89033	0.9537	0.50099	1.4704	1.0119
YBR032W	NaN	0	0	0	0	0	0	0	0.42308	0	0	0.052772	0.14474	0	-0.12815	-0.45853	-0.81668	0	0	-0.24914	0	0	0	0	-0.15944	0	0	0	0	0	0	0
YBR033W	-0.78482	-0.32246	-0.081687	-0.19713	-0.020503	-0.030186	-0.069564	-0.21827	2.3166	1.0352	-0.29547	2.2718	1.5419	0.63863	2.443	0.87398	0.70016	2.1905	1.0446	0.97163	2.1351	0.43002	0.74447	1.0443	1.462	0.50244	1.4412	0.22954	0.040702	0.69408	0.27032	0.28607
YBR034C	-0.55748	-0.57254	-0.5959	-0.26644	-0.54081	0.61161	0.38595	0.7837	2.2205	1.9268	0.99964	2.6469	2.2208	1.3948	2.5284	1.1439	0.51365	2.2499	0.9974	0.30837	3.0989	1.6669	0.38858	0.98092	1.4829	1.3007	1.1106	1.1656	1.204	0.61672	0.55515	0.48029
YBR035C	-0.30421	0.0017586	-1.1347	-0.76946	-1.772	-1.4103	-1.3097	-0.22836	-0.13939	0.050772	-0.95327	-0.035175	-0.35257	0.59386	-1.1709	-1.7902	-0.82684	-1.8035	-0.53174	0.39872	-1.7861	-1.275	-0.23654	-1.911	-0.19572	0.052731	-0.48508	-0.3581	0.68511	-0.1462	0.52821	1.0086
YBR036C	-0.46524	-0.36492	-1.6965	-0.50997	-2.2563	0.10611	-0.42727	0.41122	-1.758	-1.3879	-0.21323	-1.0397	-0.81093	-0.41944	-1.2033	-0.99586	-0.59933	-0.40515	-1.172	-0.48706	-0.16824	-0.56444	-0.89004	-0.58863	-1.0917	-0.08316	0.99973	-0.007722	-0.18666	0.097184	-0.4239	0.19023
YBR037C	-0.21069	-0.34253	0.23692	2.3136	0.0081233	0.79301	0.24524	0.079834	-0.74942	-0.52547	NaN	-1.3493	-1.4328	-0.21443	1.3362	1.6005	1.9661	2.6434	2.4942	1.94	1.5889	0.18136	0.4771	0.35142	1.5317	-0.16442	-0.18772	-0.76662	-0.3179	-0.38346	-0.79368	-0.44088
YBR038W	0	0	0	0	0	0	-0.43711	-0.24028	-1.6725	0	-0.062138	-0.75455	0.14117	0	-0.030952	-0.43028	-0.52699	0.72048	0.044057	-0.18956	0	0	-0.55246	0	0.4096	0	0	0	0	-0.36892	-0.72519	-0.47982
YBR039W	-1.5281	-1.3092	-2.0609	-2.4942	-3.0039	-2.299	-2.2667	-1.6782	-2.3239	-3.0267	-3.1013	-2.0123	-1.6031	-0.98688	-1.9064	-3.2189	-2.3659	-2.1348	-2.7189	-1.9311	-2.2451	-1.928	-1.891	-1.9566	-2.6722	-1.8653	-0.14589	-2.2547	-1.4991	-1.252	-1.6725	-1.3417
YBR040W	0	0	0	0.61064	0	0	0.17895	0	0	0	0	0.77574	0.026322	0	1.1706	0.64947	0.069982	0.70795	0.98901	-0.068206	0.38988	-0.19166	-0.1822	0	NaN	0	0	0	0	0	0	0
YBR041W	1.283	1.2801	0.2687	0.76485	0.30846	0.099246	0.33858	-0.10524	1.1008	-0.043921	0.16086	1.5638	1.3007	0.63069	1.5914	0.61219	0.8128	1.4299	1.6825	1.1568	0.36322	0.32729	1.3792	0.46592	0.91633	-0.037049	0.38706	-0.41702	0.039945	0.92611	0.78912	0.70818
YBR042C	0	0.10883	0.017053	0	0	0	0.5956	0	0.81971	0.19196	-0.04714	1.8679	1.9077	0	2.0839	1.0591	0.82261	1.9905	0.7008	0.55669	0.58043	0	0.4063	0.59636	1.7661	-0.069536	0.69543	0	-0.39952	0.60302	0.16258	-0.049579
YBR043C	-0.54442	-0.61622	-0.34154	-0.46928	-0.64619	-0.083036	-0.25909	0.055822	0.4453	0.81429	-0.18686	0.6194	1.3154	0.9496	1.1842	0.689	0.9174	1.1764	1.2258	0.89739	-0.30465	0.089889	0.40679	0.33967	0.57263	0.73528	1.4548	-0.19895	1.1577	0.85057	0.84345	1.1181
YBR044C	-0.83042	-0.64773	-0.34254	2.2652	-0.5506	1.4081	0.2838	-0.25587	-0.61422	-1.1006	-0.87437	-1.3996	-0.3565	-0.39289	1.9366	2.7512	2.4044	3.7267	2.2001	2.0529	1.4792	0.63175	1.052	0.73237	1.2264	0.10728	0.42537	-1.0844	-0.48531	0.32041	-0.059548	0.31902
YBR045C	-0.15387	1.1252	4.1753	6.2601	4.6537	5.8509	4.4259	3.7059	-0.42718	-0.52529	-0.39391	1.1871	1.1945	-0.041619	5.4231	5.808	5.5234	6.546	5.8432	4.8268	6.1607	5.6574	5.3508	4.5675	5.9245	3.5964	3.0385	1.864	2.3877	3.2331	2.6073	2.3415
YBR046C	-0.80864	-0.78495	-0.39947	-0.62174	-0.7294	-0.73906	-0.86322	-0.96902	-1.9266	-0.56178	-0.17692	-1.3646	-0.56602	-0.27591	-0.78112	-0.88832	-1.2374	0.3291	-0.84717	-0.27986	-0.96595	-1.4361	-1.3486	-1.5107	-0.49754	-0.85151	-0.54664	-0.74402	-0.99314	-0.7413	-0.56618	-0.50602
YBR047W	-0.54651	-0.5144	0.019095	-0.14758	-0.47024	-0.46343	-0.99238	-0.47019	-1.2074	-0.35554	-0.5517	-1.2085	-0.40849	-0.31201	-0.32194	-1.3429	-0.62627	-0.25137	-0.35439	-0.13743	0.20403	-0.83085	-0.2656	-0.37798	-0.11031	0.49127	0.47957	-0.27496	0.52571	0.039837	0.38084	0.26149
YBR048W	-2.3205	-1.9033	-2.1433	-1.4903	-2.2954	-1.3214	-0.60608	0.63811	-0.38947	1.0593	1.2403	-0.007033	2.5468	1.7883	-0.72158	0.96146	1.4156	-0.43416	0.51814	0.94787	-0.99075	0.23606	-0.23463	-1.5335	0.49625	0.78038	0.081547	1.0692	0.85333	0.16417	0.27491	0.92243
YBR049C	0	0	0	0	0	0	-0.28529	0	0.88651	0	0	-0.13853	0.23702	0	1.0253	0.39338	0.35799	1.888	1.2729	1.0278	0	0	1.0831	0.80424	1.3014	0	0.26995	0	0	0.73034	NaN	0.40755
YBR050C	-1.1877	-1.1496	-0.85261	0.39939	-1.083	0.1064	-0.10198	-0.35665	-1.2435	-1.1831	-1.2552	-1.8552	-2.0148	-0.18626	-0.47334	-0.17924	-0.5947	0.86495	-0.19251	0.090891	0.67841	-0.43464	-1.1771	0.11708	-0.35577	-0.60434	0.60451	-0.95879	-0.80341	0.20444	-0.80505	-0.53036
YBR051W	NaN	-0.69945	0	0.43925	0.16981	0.1139	-0.31828	-0.057538	-0.48022	-0.11575	-0.33541	-1.3804	-0.7047	0	0.41126	-0.59351	-0.62816	0.85158	-0.34272	0.057794	0.39582	0	-0.61947	0.54625	0.13587	-0.053688	-0.27696	0	-0.16981	-0.011593	-0.33132	-0.70198
YBR052C	-1.7124	-1.5776	-1.289	-1.5397	-1.2946	-0.53635	-0.68496	0.33034	-1.4023	0.74784	0.63421	-0.57932	2.295	0.89688	-0.71139	0.54241	1.0363	0.037845	0.45759	0.25409	-0.59061	-0.087353	-0.3134	-1.2446	0.61017	0.53276	0.15294	0.53764	0.6685	-0.3861	-0.42892	-0.27802
YBR053C	-0.85476	-0.86402	-2.8304	-2.3272	-2.447	-0.57976	-1.2809	-0.20183	-2.5781	-3.0215	-2.3806	-1.3475	-2.7119	-2.0007	-2.0595	-3.5174	-2.6332	-2.5312	-3.5682	-2.6027	-2.2874	-1.6862	-2.7235	-1.6384	-2.2747	-0.67883	-0.33439	-1.2406	-0.11508	-1.4673	-1.5496	-0.85018
YBR054W	-4.3916	-4.213	-5.0944	-2.7148	-5.0772	-4.7254	-5.3734	-4.3337	-3.2992	-3.747	-1.3613	-2.5836	-2.049	0.039248	-3.659	-3.4428	-2.4046	-3.0424	-4.2286	-4.2582	-4.2629	-5.1888	-5.9734	-5.1129	-4.9351	-5.564	-4.1811	-5.6662	-5.3537	-4.9131	-3.839	-4.4469
YBR055C	-0.24064	NaN	0	0	0	0	0.062592	-0.37767	-0.11064	0	0	0.10305	0.66011	0	0.34871	-0.057816	-0.040019	0.062668	-0.030537	-0.011163	-0.090047	0	NaN	0	0.039951	-0.076973	0	0	-0.22039	0.3729	0.51899	-0.059681
YBR056W	-0.31797	-0.30318	-2.9029	-0.62305	-2.8641	-0.66232	-0.89426	-0.32248	-1.9287	-3.3157	-2.555	-0.97423	-3.3067	-2.1681	-1.7998	-1.4567	-2.1698	-0.98208	-2.6021	-1.0515	-2.3038	-1.4542	-1.5217	-1.2693	-2.4135	-0.82429	0.37118	-1.4949	-0.95307	-0.986	-0.65815	-0.5792
YBR057C	1.4455	1.6793	-0.24858	1.1257	-0.096656	0.43877	-0.15595	-0.16764	0.38655	-1.5436	-0.66943	1.623	0.26839	-0.32407	1.6234	0.51885	0.20591	1.4387	0.73045	0.41025	0.65673	0.45807	0.092222	0.44454	0.57545	-0.23506	0.45854	-0.97084	-0.044432	-0.3394	-0.11478	-0.18312
YBR058C	0	0	0	0	0.11913	0	-0.19071	-0.24538	-0.39686	0	0	-1.2252	-0.51311	0	-0.68337	-0.93381	-0.74386	-0.26526	-0.85889	-0.5408	0	0	NaN	-0.3251	-0.77698	0	-0.48744	0	0	-0.71733	0	0
YBR059C	-0.99078	-0.55172	-0.052698	-0.63001	-0.6197	-0.30031	-1.5436	-0.476	-1.8057	-1.0372	-0.66741	-1.6808	-2.0544	-0.23866	-1.7823	-1.9744	-1.9779	-1.5699	-1.5804	-1.1066	-0.76389	-0.77182	-0.1752	-0.44967	-0.88484	-0.88525	-0.14615	-0.6268	-0.72533	-0.65202	0.0089432	-0.0047446
YBR060C	0	-0.27792	0.11078	0	0.065954	0	0.099353	0	0.17825	0	0	NaN	0.077017	0	-0.21311	-0.54091	-0.75838	-0.128	-0.19562	-0.13	0	0	0.1413	0	-0.049244	-0.094912	NaN	-0.23741	0	-0.33585	0.30947	-0.26623
YBR061C	-0.013624	0.10504	0	0.15502	0.10714	0	0.89128	0.36307	1.6366	1.0679	0.086394	1.786	2.6853	0.79082	1.5961	1.6727	1.4669	0.74615	1.4999	0.64285	0.18311	0.084243	0.74574	0.079662	0.86004	0.55105	0.058631	0.80233	0.81506	1.3632	1.2244	0.55624
YBR062C	1.612	1.9951	0.086106	1.2288	0.51039	-0.040172	-0.67963	-0.56903	0.43127	-0.21258	0	1.2383	-0.84735	0.013364	1.1172	0.11669	-0.21252	1.0723	0.16013	0.12088	0.91516	-0.41311	-0.92557	-0.61639	0.59733	-0.36024	0	0	0	-0.58587	-0.90618	-1.2086
YBR063C	0.99477	1.4558	3.5042	6.0648	4.0147	3.9679	3.3607	2.4008	1.2386	0.73778	-0.042625	1.6125	1.675	0.28802	5.1305	4.9087	4.3954	5.6795	5.28	4.1253	5.393	4.3022	3.8317	3.5283	4.5513	2.9871	2.3921	2.4148	2.7246	2.7265	2.5976	2.0097
YBR064W	0	-0.13147	1.3264	3.8179	2.7635	1.5111	2.1352	0.32303	0	0.19233	0	0.6898	0.41144	0	4.4415	3.952	2.2141	3.7865	3.5226	1.6877	3.0354	1.9345	2.4739	1.2605	3.069	0.42328	0.047236	0.65542	0.18723	0.48152	1.2867	-0.10906
YBR065C	0.1147	0.34794	0	0.42717	-0.18668	0.3239	0.55867	0.54628	0.88841	0.47181	-0.24492	0.59855	0.34777	0.054524	0.37127	0.12818	0.27748	-0.29305	-0.28507	0.15381	0.12682	0.67097	0.94719	0.14718	-0.00050845	0.296	-0.18459	0.17325	0.7048	0.77771	0.57144	-0.03884
YBR066C	-0.52996	-0.69558	-0.47967	-0.45881	-0.41417	-0.090678	-0.20205	-0.073874	-0.080998	0.10158	-0.1932	-1.2837	0.48356	0	-0.9928	-1.2612	-0.52379	-0.35554	-0.55091	0.23156	0.078865	1.305	0.095047	0.034253	-0.42092	-0.34085	-0.4909	0.045151	-0.48361	-0.090766	-0.039951	-0.89408
YBR067C	-2.4084	-2.4624	-1.6438	-2.2829	-0.060054	2.0251	2.3125	2.3346	-2.2932	-1.5404	-1.3137	-1.6761	-2.3457	-1.2708	-2.2	-2.216	-3.2465	-2.2798	-1.4629	1.0551	0.71327	1.6042	2.0545	1.9944	0.72913	2.8935	3.1893	2.6666	2.9083	1.4088	2.5639	2.1703
YBR068C	-2.3469	-2.2144	-1.8564	-0.86586	-0.82027	1.2835	1.1264	1.8514	-2.1856	-0.43618	-0.83204	-1.241	1.5407	-0.92568	-0.90886	0.55926	-0.14643	-0.10869	0.30495	0.98085	0.89734	1.2513	1.0171	0.98658	0.64092	1.6278	2.3889	2.2824	1.8515	1.7387	1.5442	1.8825
YBR069C	-2.6032	-2.2533	-0.33626	1.3727	1.3184	1.6954	1.0262	1.1602	-2.9318	-2.3739	-1.9477	-2.5238	-2.1138	-1.8044	0.46807	0.61215	0.88122	1.5229	0.97329	0.86869	1.5963	1.338	1.4442	0.72367	0.8576	1.6904	2.3767	1.5943	1.1159	0.86185	1.6211	1.4469
YBR070C	1.1549	0.64244	0	1.9688	0.93089	1.6062	1.2705	0.83584	-0.045463	0.10749	0	0.81646	0.47258	-0.036619	1.4086	1.8519	1.7638	2.176	1.8582	1.4635	2.3742	1.0686	1.2851	1.7353	2.5362	0.41176	0.78248	0.71681	0.49544	0.54244	1.0961	0.13077
YBR071W	-0.05985	-0.68874	0.13626	3.6338	2.9001	3.2479	2.1442	2.0529	-1.7574	-1.0562	-0.52823	-1.8896	-0.96308	-0.62384	1.9435	2.754	3.2423	3.4794	3.5499	3.5721	4.0106	2.9686	2.8003	2.8516	4.0379	2.2061	3.0905	2.1062	1.6903	2.1143	1.4229	1.6604
YBR072W	-2.9582	-2.1496	-2.8283	-0.36148	-2.5176	-1.9062	-2.706	-1.9716	-3.1432	-3.4239	-2.5668	-1.7217	-4.6132	-2.7573	-1.3829	-2.3833	-2.0542	-0.89009	-1.8286	-2.0756	-1.3205	-2.794	-3.7474	-3.1145	-2.3435	-3.1022	-1.6336	-3.082	-3.5231	-2.4305	-3.594	-2.8603
YBR073W	1.5799	1.9302	-0.016666	0.76483	0.04818	0.6477	0.43277	0	0.95448	0.021151	-0.019489	1.6177	1.437	0	1.3643	1.0711	0.9729	0.81696	1.7078	1.3341	0.71975	1.1635	1.2209	0.5337	1.0094	0.00062207	0.3311	-0.30115	0.036542	0.48523	0.61797	0.77872
YBR074W	-0.71593	-0.27257	-1.236	-1.192	NaN	-0.12417	-1.5309	-0.61477	-0.033523	NaN	NaN	-0.011606	0.52834	NaN	-0.32313	-0.39563	-0.2424	-0.75814	NaN	-0.55933	-1.1506	-0.86727	-1.1035	-1.7984	-1.2435	-0.59741	-0.69307	NaN	NaN	-1.1508	-0.9379	-0.034769
YBR075W	-0.094061	0.087319	-0.094131	0.11359	-0.86741	-0.6099	-0.71573	0.2814	-0.01362	0.36469	0.1353	0.48711	0.40866	0.46546	0.47666	0.38012	0.42699	0.063325	0.24288	-0.074396	-0.2072	-0.053936	-0.31012	-0.56912	0.038837	0.11167	0.52446	0.14928	-0.1038	0.070818	0.5027	0.72805
YBR076W	0	0	0	0.019119	0.21658	0	4.6437	0	-0.12568	0.014494	0	2.0521	1.1948	0	4.3676	5.6551	5.138	5.1579	5.6153	4.6461	0	0	5.3385	5.0028	5.7715	0	3.0677	0	0	3.1551	2.9543	1.5029
YBR077C	0.029333	0.16872	0.55515	2.5892	1.6118	1.8248	2.5768	0.27387	0.69652	-0.12137	0	1.0283	0.31156	-0.048439	2.4972	2.2739	2.6388	3.6413	4.5704	3.6615	2.3943	1.437	3.3934	2.6832	4.0862	0.90554	1.6542	0.38867	0.34285	2.305	2.0036	1.7929
YBR078W	-0.92318	-0.94113	-2.7635	-1.4756	-3.5004	-1.9254	-3.0397	-2.6436	0.06069	1.6638	2.3582	0.2629	2.4143	1.8409	0.11743	0.79325	1.6302	0.059641	-0.26524	0.16153	-0.34668	-1.1811	-2.0596	-1.6506	-0.64845	-1.8039	-0.99161	-2.5617	-2.8026	-2.3775	-2.9173	-2.0428
YBR079C	-0.25326	-0.075383	0	-0.053933	0	0	-0.69039	0	0.51498	0.13759	0.061777	-0.063177	0.75092	-0.16487	-0.042431	0.015491	-0.025003	-0.09934	-0.58259	-0.33854	0	0	-0.074711	-0.095766	-0.5419	0	0	0	0	-0.58012	-0.014389	NaN
YBR080C	-0.28809	-0.081619	-1.0061	0.21677	-1.4514	-0.3791	-1.2453	-0.79066	-1.5915	-1.0508	-0.75941	-0.61322	-0.47864	-0.45467	-0.18872	-0.44207	-0.33794	0.054349	-0.66506	-0.53078	-0.20249	-0.56415	-1.2507	-1.2307	-0.54228	-1.0325	0.11719	-1.3562	-1.3645	-1.0316	-1.2907	-0.85188
YBR081C	-0.098245	0.193	0.087285	-0.0021172	-0.08689	-0.07475	0.082413	-0.44147	0.3683	-0.068979	0	0.14349	0.28648	-0.064632	1.0651	-0.053818	0.013435	0.26966	0.59669	0.57044	0.0026142	0	0.41317	-0.12999	1.0783	-0.30928	-0.061898	0	-0.20654	0.28377	0.90975	0.70779
YBR082C	-0.62623	-0.52881	-1.4829	-1.2261	-1.7092	NaN	-2.7824	-1.9419	0.46102	0.32315	0.44187	0.76935	1.1379	0.43994	-0.061128	-0.35044	-0.13459	-0.10957	-1.1328	-0.76242	-0.63441	-1.5441	-2.559	-2.0882	-1.1358	-1.4483	-0.92006	NaN	-1.9069	-1.926	-2.0967	-1.5517
YBR083W	-0.83416	-1.1965	-0.86806	0.010974	-0.17142	-0.51519	-1.3054	-1.0197	-1.2944	-1.0802	-0.13403	-1.3772	-0.88631	0.19973	0.22456	-0.84466	-0.61935	0.58324	-0.087796	-0.28281	-0.1051	0	-1.4427	-0.62539	-1.0907	-0.79692	0	-1.0111	-0.65868	-0.81737	-0.32553	-0.76013
YBR084W	-0.41852	-0.32351	-0.36052	-0.68865	-0.083196	0.051773	-0.44313	-0.74317	-0.14765	0.032421	-0.50515	0.20539	0.92922	0.13525	0.70514	0.021166	0.40074	0.42621	0.28805	0.24532	0.13177	0.030651	0.15783	-0.083102	0.44939	-0.12345	0.6574	-1.0051	-0.32323	-0.29164	-0.17804	-0.14974
YBR085W	-1.0037	-0.51225	-0.56618	-0.76161	-0.44338	-1.1152	-2.5158	-1.0372	-1.7548	-0.49327	-0.21712	-0.20993	-0.80541	-0.15488	-0.71678	-2.0521	-1.8508	-1.0504	-2.3678	-1.6747	0.25044	-0.87322	-2.2975	-1.8301	-1.572	-1.1694	-1.0933	-0.95878	-1.4841	-2.0866	-2.5555	-2.4532
YBR086C	-0.98696	-0.96543	-1.634	-2.0977	-1.9298	-0.57207	-0.91043	0.22805	-1.5332	-1.519	-1.1307	-1.3088	-0.34038	-0.99668	-0.99315	-1.7682	-0.86258	-0.64824	-0.71215	-0.3522	-1.2685	-0.38092	0.11268	-0.56331	-0.96531	0.48079	1.1214	-0.18572	0.70731	0.46626	0.93648	0.75835
YBR087W	0.09964	0.083405	6.0048e-05	-0.060889	0.15243	0	-0.10226	-0.13197	0.058569	0	0	0.13921	0.58318	0	-0.59057	-0.87111	-0.72437	0	0.40745	-0.36432	-0.39926	0	NaN	-0.24558	-1.2933	-0.065238	0	-0.13708	-0.2058	-0.5397	0.057603	-0.73783
YBR088C	1.6014	0.53249	0.081861	0	NaN	NaN	-0.28636	0	0.78737	0.035411	0.029052	0.77225	1.4529	0.42459	0.71584	0.1736	0.78338	0.058669	0.32974	0.037169	0	0	NaN	0	0.54973	-0.065058	-0.8573	-0.21073	-0.24416	0.13686	0	0.42254
YBR089W	1.1549	0.57438	-0.07223	0	0.051383	0	-0.21578	0	-0.24847	0.14562	0.023181	0.12733	1.5178	0.17944	-0.27984	0.19116	0.31161	-0.36323	-0.3999	-0.28632	-0.037896	0	-0.73796	-0.10575	-0.096392	0	0	0	0	0.15619	-0.23827	-0.21034
YBR090C	1.2876	1.3922	0.64879	0.43532	-0.47894	0.56395	-0.7859	-0.85367	0.53408	-0.3259	-0.3924	1.1642	-0.66907	0.008365	1.143	-0.10326	0.26754	1.0447	0.67737	0.62309	0.552	-0.21456	0.28249	0.55991	0.47132	-0.39615	0.31946	-1.0334	-0.54856	-0.49517	-0.56859	-0.79651
YBR091C	-0.021261	0	0	0.12592	0	0	0.14452	0	0	0	0	0.40932	0.094634	0	0.87403	1.0643	0.52085	1.1293	0.26434	0.26857	0.10823	0	0	0	0.73972	0	0	0	0	0	0.14531	0
YBR092C	-0.98406	-1.0221	-1.303	-0.40764	-1.7642	-0.41385	-0.48012	-0.2469	0.97544	1.029	2.9409	0.69451	2.767	2.0534	0.2448	0.82419	2.2998	0.53626	1.3535	1.5904	0.27694	0.30297	0.77041	-0.40704	0.87262	0.45765	0.50815	-0.54351	0.19619	-0.43035	0.17914	0.7208
YBR093C	-0.8128	-0.41909	-0.24694	-0.20584	-0.94522	0.3626	0.30606	0.012556	-0.34402	1.1419	2.3285	0.53383	3.3183	3.6226	0.20553	0.97899	2.6119	0.66516	2.2208	2.237	0.30902	0.64848	1.57	0.15068	2.0446	1.272	1.2197	-0.10396	0.66396	-0.029798	0.93125	1.2954
YBR094W	-0.45121	-0.15566	-0.17686	0.25472	-0.74247	1.0431	0.53512	0.66305	-1.5017	-1.001	-0.28511	-0.77767	-1.022	-0.52088	-0.0424	-0.0076576	0.49298	0.69182	-0.037966	0.13173	0.54192	0.77646	0.40332	0.39488	0.030414	0.55271	0.63973	-0.1174	0.17066	-0.28768	-0.47283	-0.27417
YBR095C	-0.23164	0.041826	0.04876	-0.24772	-0.4358	-0.16716	-0.52069	-0.37975	-1.4623	-0.24611	-0.41596	-0.00071517	-0.14464	0.080031	-0.13433	-0.59734	-0.49298	-0.32499	-0.65629	-0.078903	-0.36879	-0.70728	-0.1786	0.070462	-0.27836	-0.28259	-0.14652	-0.69672	-0.0041784	0.13782	-0.14865	-0.08384
YBR096W	0.96125	0.97467	0.010519	0	-0.27414	-0.70554	-0.87116	-0.8122	-0.011989	-0.18549	0.018144	0.28943	NaN	0.063254	-0.66999	-0.12845	-0.17232	-0.21667	-0.97461	-0.47267	-0.73504	-0.51863	-1.3792	-0.92961	-1.3178	-0.5712	0	-0.91326	-0.85758	NaN	0	0
YBR097W	0	0.072967	0.2106	0.014159	0.10854	0.3292	-0.054147	-0.051176	-0.53215	0.5145	0.51285	1.3528	1.462	0.0060609	2.2015	1.2461	1.0718	2.0536	1.7452	1.6683	0.55953	-0.26655	1.6804	1.4068	2.6008	0.075154	0.83908	-0.49911	-0.2266	1.1979	1.4434	0.80336
YBR098W	-0.072261	-0.098385	0	-0.069211	-0.046397	-0.069214	-0.023197	0	-0.080217	-0.12715	0	0.34799	0.0090097	-0.090834	-0.30987	-0.34286	NaN	-0.1331	-0.42116	-0.043477	-0.14275	-0.15003	-0.34663	0	-0.42024	-0.10175	0	-0.20519	-0.20076	-0.58473	-0.77675	-0.85213
YBR099C	-0.084264	0	0	0	-0.042329	-0.065067	-0.82224	-0.49912	-1.1364	0	0	0.91359	-0.84767	-0.31104	0.30447	-0.86708	-0.9128	0.038291	-0.536	-0.48852	0.11772	-0.23085	-1.0308	0	-0.64781	0	0	0	0	-0.65434	-0.66043	-1.1818
YBR100W	0	0	0	0	0	0	-0.21678	0	-0.93815	0	-0.02762	0.39705	-0.57559	-0.059517	-1.1007	-0.93416	-0.99084	-0.91822	-0.73595	-0.65783	-0.061559	0	-1.0522	-0.12347	-1.0893	-0.076764	0	0	-0.082599	-0.76554	-0.89725	-1.2014
YBR101C	-1.8169	-1.6497	-2.6081	-2.7515	-3.384	-2.2508	-1.7361	-1.5145	-2.3038	-3.418	-2.5186	-1.1949	-1.8687	-0.90002	-2.3302	-2.413	-2.2275	-2.1908	-2.3158	-1.8047	-2.2056	-2.1571	-2.1375	-1.8322	-2.4108	-1.7738	-0.49348	-2.6524	-1.6021	-1.7913	-1.7373	-1.7422
YBR102C	-0.18466	0.24771	0	0.042415	-0.13571	-0.27346	NaN	-0.71314	-1.4727	-0.38429	-0.019548	-0.35922	-0.055042	-0.10436	0.11358	0.24463	0.65658	0.93697	0.52508	0.26815	-0.33802	-0.50575	-0.51045	-0.31666	0.26816	0.14598	-0.40451	-0.48535	-0.27241	-0.2355	-0.24244	-0.32164
YBR103W	0.38225	0.77758	-0.29117	-0.19695	-0.88272	-0.19115	-0.18906	-0.18077	-0.86121	-1.1684	-0.34353	-0.23565	-0.2924	0.031124	-0.95614	-0.73636	-1.0743	-0.12494	-0.60586	-0.15335	-0.40255	-0.57904	-0.0095878	-0.11121	-0.75284	0.10941	-0.45883	-0.62823	0.47404	0.25483	0.31474	0.76353
YBR104W	0	0	-0.0025572	0	0	0.364	0	-0.034021	0.19543	0.843	1.2995	1.4473	2.5453	0.95116	0.53189	0.044992	1.0733	0.22309	1.5305	1.0269	0.2324	1.0689	1.0933	0.010364	1.4013	1.2577	0	0.66286	1.0138	-0.60816	0	0.27938
YBR105C	0.033638	0.13549	0.11192	0.6271	0.37777	0.58601	0.3312	-0.15684	4.646	2.9263	2.9593	4.4126	4.2901	3.2429	4.8462	3.9186	2.8525	4.8691	3.6162	3.2162	3.9857	2.8556	2.7907	2.9582	3.3206	1.8884	1.1103	1.1879	1.2551	1.9022	1.5482	1.4139
YBR106W	1.7451	2.1832	NaN	0.64529	0.63872	0.83818	-0.30568	0.31017	2.9723	3.1749	3.0936	3.1655	3.3896	2.9481	2.4451	2.3212	2.2914	2.1441	1.9798	1.9111	1.9437	1.5175	0.91561	0.69694	1.652	0.99295	1.4015	1.2578	0.50358	0.42681	0.58167	0.47581
YBR107C	0.39141	-0.047613	0	0	0.095947	0	0	-0.33718	-0.075062	0.030812	0	0.30414	-0.089044	0	0.26106	NaN	-0.63726	0	0	-0.10786	-0.093459	0	0	NaN	0	0	0	-0.094426	-0.090897	-0.095789	-0.22048	-0.27294
YBR108W	0.34949	0.34636	-0.47372	-0.24199	-0.090109	-0.15027	-0.79902	-0.36612	-1.4392	-0.078215	0.05215	-0.96701	-0.41389	-0.0015928	-0.82896	-0.8355	-0.9711	-0.71228	-1.5046	-0.82015	-0.45639	-0.7107	-0.7563	-1.0386	-0.94404	-0.54762	-0.63114	0.18863	-0.54945	-0.81915	-0.72634	-1.2283
YBR109C	0.38515	0.63161	-0.011282	0.42721	-1.6002	-0.60523	-0.74532	0.084863	-0.12228	-0.037525	-1.066	-0.11079	-0.40618	0.7494	-0.18704	-0.97271	-0.44862	-0.50351	-0.83226	-0.37433	-0.58187	-0.93058	-0.91837	-1.2838	-0.35134	-0.054166	0.42481	-0.55003	0.28481	0.31176	0.19445	0.28511
YBR110W	0.047325	0.45786	-0.84302	-0.59556	-1.1864	0.24519	-0.37668	-0.38147	-1.3887	-1.0766	-0.59983	-0.10369	-0.19414	-0.14683	-0.69792	-1.2274	-0.6376	-0.84822	-0.91294	-0.17759	-0.32069	-0.42111	-0.73665	-0.92341	-1.1027	-0.41997	-0.16389	-0.3003	-0.25696	-0.095068	-0.60944	-0.10059
YBR111C	0.43098	0.47878	-0.14906	-0.66693	-1.6595	-0.57748	-0.48287	0.0088947	-0.22643	-0.90258	-1.5684	0.07394	-1.5419	-0.30728	-0.70442	-2.3277	-1.7606	-1.4934	-1.9177	-0.79428	-1.2152	-0.60146	-0.97056	-1.3299	-1.1831	-0.090736	0.68668	-0.049167	0.012531	0.2564	-0.086064	0.28111
YBR112C	0.4983	0.71623	0.70066	1.56	1.2531	0.84734	0.60362	-0.40778	-0.55361	0.17783	0.25341	0.052966	0.16385	0.60048	1.2822	0.8929	1.0388	1.6273	1.12	1.3055	1.0696	0.59699	0.75919	0.47661	1.104	-0.011921	0.32337	0.15248	-0.015153	0.39531	0.69272	-0.11931
YBR113W	0.84857	1.032	0.88669	1.022	2.216	1.1169	0.80815	0.40895	0.25003	-0.18212	-0.24043	-0.10825	-0.033501	0.26693	1.7483	1.669	1.0151	1.9961	0.42485	1.5151	1.6679	0.96332	1.51	1.2002	1.2515	0.40458	-0.22447	0.51124	0.68383	0.55659	0.3458	0.19953
YBR114W	0	-0.055722	0.033414	0	0	0	-0.10441	0	2.5207	0.86302	0.46721	2.5397	2.4779	0.063022	1.8318	1.8084	1.6672	1.7057	1.3029	1.1839	0.18971	-0.27889	0.64943	0.61842	1.5783	0	0.46407	-0.22413	0.0041198	-0.0094616	0.69972	-0.28929
YBR115C	-0.26726	-0.078926	0	0	0	-0.056891	-0.44076	0	-1.0977	0	0	-0.78479	0.42374	0	-0.2594	-0.080338	-0.19653	-0.076784	-0.25006	-0.28428	0	0	-0.12009	-0.013519	0.23486	0	-0.5977	0	0	-0.2209	0.92022	0.10816
YBR116C	0.42819	0.080001	-1.0706	-0.95756	1.1234	3.3609	3.2239	4.1958	-0.94021	NaN	-0.43303	-0.76818	-2.4014	-0.63206	-1.7975	-2.5899	NaN	-1.1695	-0.092247	2.5752	2.1247	3.3105	2.7113	2.6936	1.4393	4.0844	3.6134	4.2489	4.0495	3.4319	3.8267	3.9311
YBR117C	-0.23082	-0.024807	0.030385	-0.043014	0.50399	1.7215	2.6437	2.2739	-0.47262	0.049027	0	-1.3054	-1.0199	0	-1.4914	-1.5309	-1.3339	-1.408	-0.087892	1.8119	-0.015206	1.6282	3.347	2.3079	1.5528	2.0557	2.787	2.4499	2.4098	2.8704	4.6504	3.9081
YBR118W	-0.62942	-0.55652	-1.8632	-0.96414	-1.9241	-0.18076	0.10566	-0.3593	0.17146	0.092724	0.15253	-0.21636	0.7289	0.15694	-0.39162	-0.22508	-0.6131	-0.30861	-0.69281	-0.056953	-0.19484	-0.61405	-0.74728	-0.38635	-0.43683	-0.21681	-0.3726	-0.64304	-0.59853	NaN	-0.052008	-0.70784
YBR119W	0.91118	1.2083	-0.010908	0.082722	-0.52967	-0.088287	-0.62403	0.18215	-0.73422	0.13555	-0.54787	0.50719	-0.18365	-0.37098	-0.059196	-0.4662	-0.45827	-0.5118	-0.30059	-0.24822	-0.13746	0.63963	0.11725	-0.50712	0.051926	0.47223	-0.024091	-0.029361	0.23811	-0.18061	0.07319	0.442
YBR120C	-0.41379	-0.066469	-0.25614	-0.13778	0.004728	0.27607	-0.15865	-0.46153	-1.1721	0.13392	0	-1.1543	-0.61504	0	-1.4492	-1.5385	-0.55322	-0.47688	-0.63444	-0.074547	0.14884	-0.24586	-0.97512	-0.46658	-0.35709	0.020512	-0.17707	-0.1985	-0.31657	-0.30684	-0.016412	-0.48795
YBR121C	-1.3328	-1.2496	-0.27124	-1.035	-1.03	-0.30421	-0.7974	-0.32878	-0.011798	1.0413	1.0227	-0.24007	0.91478	0.92894	-0.86153	-0.12727	0.36243	-1.2619	0.087299	0.45881	-0.20386	0.90867	0.5734	-0.16428	-0.069855	0.34987	0.91907	0.11859	0.091434	-0.16783	0.49798	0.23927
YBR122C	-1.0966	-0.62473	-0.19284	1.4603	0.11234	0.93661	-0.087623	0.17387	-1.4514	-0.7262	-0.39537	-1.3234	-0.57254	-0.29894	-0.55212	0.20855	0.80991	1.2355	0.59003	0.88486	1.1253	0.76108	-0.10095	0.55232	0.8511	0.19607	0.35705	0.13874	0.0082641	0.18982	0.25418	-0.28818
YBR123C	0.76311	0.37604	-0.079965	0.67581	-0.095037	0.23432	0.15357	0.19268	-0.50318	-0.25769	0	0.019327	0.54797	-0.017341	0.8697	0.55751	0.54768	0.43068	0.17019	0.1786	-0.056884	0.30909	-0.016372	-0.051377	0.33734	0.53376	0.28392	-0.037282	0.74797	0.67542	0.86418	0.51495
YBR124W	0	0.00682	0	0	0	-0.1906	0.10341	0	-0.44945	NaN	0.044654	-0.34557	NaN	0	-0.35023	0.3455	0.45881	NaN	-0.47616	NaN	0	0	-0.36714	-0.16221	-0.15339	0	0	-0.25516	0	NaN	-0.093943	-0.24577
YBR125C	-0.28183	0.10757	-1.0448	-1.0006	-1.5111	0.29974	-0.26387	0.28291	-1.195	-1.2274	-1.6843	-0.44398	-1.6144	-0.92291	-0.57477	-1.3558	-1.2982	-0.60056	-0.82539	-0.32507	0.037941	0.46678	0.16009	-0.35973	-0.77089	0.39407	0.99653	-0.095354	0.37602	0.28863	0.45546	0.5569
YBR126C	-0.57677	-0.1724	-2.4307	-1.1743	-1.7985	0.16667	-0.32313	0.17095	-1.8064	-3.0277	-1.9416	-0.96151	-1.5184	-1.8572	-1.4732	-1.9137	-1.1331	-1.0801	-1.3736	-0.62607	-0.82995	0.20533	-0.21243	-0.73878	-1.3759	0.33023	0.89953	0.39807	0.24479	-0.36571	-0.18009	-0.24188
YBR127C	-0.46721	-0.50325	-2.0625	-1.2779	-1.2627	-0.60918	-0.81866	-0.056387	-0.52313	-0.41449	-0.38252	-0.45419	0.26135	0.85338	-0.90682	-1.0036	-0.51921	-1.1118	-0.83059	-0.33033	-0.97034	-0.25499	-0.053373	-0.74563	-0.85128	0.11362	0.88328	-0.22032	0.20892	0.30574	0.12488	0.54751
YBR128C	-0.093582	0.10246	-0.25829	1.0957	-0.18073	1.5119	0.92856	1.1159	-0.71567	-0.45717	0	-0.59317	-0.5957	0	-0.32481	0.2433	0.41465	0.51954	0.33949	-0.31764	1.2096	1.0127	0.36595	0.42432	0.75759	1.1359	0.48189	0.69803	0.73963	0.4634	0.27219	-0.28549
YBR129C	-0.23806	-0.20997	0.10418	1.0145	0.86589	2.4252	1.2208	0.9296	-0.83448	-0.39957	-0.40792	-0.39084	-1.0383	-0.069098	0.37599	0.13088	-0.10221	1.1013	1.5116	1.9396	1.7807	1.5675	1.6594	1.8105	1.1741	1.3561	1.8843	0.86786	1.1011	1.8231	1.3527	0.9741
YBR130C	0.3092	0.47185	-0.35258	0.080491	-0.17473	0.082607	-0.32025	-0.16351	-0.96276	-0.27305	-0.0098634	-0.079574	-0.41045	-0.077225	0.1305	0.022426	0.47622	0.026585	-0.83665	-0.45109	0.045752	-0.092723	-0.64465	-0.48686	-0.5895	-0.0579	-0.033248	-0.64821	-0.42223	-0.29885	-0.6624	-0.81854
YBR131W	0.13522	0.090313	0	0.049203	0	0.22151	0.42085	0.14017	-0.68511	0.065532	0	-0.082179	0.53602	0	0.49682	0.37038	0.74303	0.72315	0.76284	0.71639	0	0.081602	0.45366	0.23278	0.2982	0.012035	0.099643	0	-0.38463	0.68465	0.21554	0.14529
YBR132C	-0.54307	0.05034	-2.0192	-1.6474	-2.2195	-1.457	-1.5791	-1.5367	-1.6407	-2.4169	-2.0602	-1.5506	-1.3034	-1.2518	-1.8262	-1.9883	-1.4455	-0.5989	-1.5793	-0.37382	-2.0689	-2.3562	-1.3236	-2.3999	-1.8739	-1.8448	-0.53434	-2.5681	-2.1157	-0.79483	-0.70288	0.45085
YBR133C	0.036191	0.37796	0.28032	0.76565	0.60243	NaN	-0.41968	0.14345	-0.74887	-0.21526	-0.13828	0.037355	0.37339	-0.032881	1.1505	1.222	1.0155	1.6998	1.1602	0.704	0.87741	0.71579	0.99762	0.45875	0.85777	0.14496	0.32219	-0.56104	-0.081211	0.25294	0.50039	0.19942
YBR134W	0	-0.12831	0	0	0	0	-0.032051	-0.19986	-0.81695	0	-0.041427	-0.34914	0.89028	-0.0052353	-0.17355	-0.25347	-0.1872	-0.14537	-0.050353	-0.13259	-0.054768	0	-0.20188	-0.055492	-0.0451	0.059139	-0.85637	-0.23475	-0.21733	0.016654	-0.010209	0.12604
YBR135W	0.98156	0.95115	0.24297	-0.097512	0.55386	-0.053169	-1.3582	-0.20429	0.33106	-0.47423	-0.10046	0.84029	1.2114	0.72968	1.0979	0.030198	0.38518	0.59378	0.41219	0.37906	0.080723	0.029421	0.32368	0.068548	0.234	0.38204	-0.066258	0.020415	0.16256	0.29205	0	-0.058271
YBR136W	0	-0.097113	0	-0.21366	0.078365	0.11563	0.45693	-0.26691	-0.45423	0	0	-0.096065	0.5114	0	0.11458	-0.46708	-0.13679	0.58905	-0.19937	0.58858	-0.16593	-0.027739	0.017668	0.16368	0.47061	-0.021959	0.85946	-0.19249	-0.2207	0.55128	0.72751	0.42619
YBR137W	-0.22902	0.17798	0.23522	0.37877	-0.40934	-0.061611	-1.098	-0.42477	-0.64083	-0.37057	-0.40281	0.3491	0.24936	0	1.2059	-0.23632	0.71197	1.3999	0.55669	0.66703	0.26754	-0.60333	0.1388	0.1161	0.0089421	0.24605	0.43328	-0.56675	-0.2721	0.16093	-0.078059	-0.14705
YBR138C	-0.13763	NaN	0	-0.10631	0	0	-0.48494	-0.1728	-0.20832	0.32727	0.024667	-0.43258	2.0841	0.011172	-0.39982	0.58729	0.83906	-0.1689	0.67255	0.10945	0	-0.075145	-0.18127	-1.1097	0.71941	0.16296	0.024764	0.087276	-0.10942	-0.063097	0.31031	0.40516
YBR139W	0.44999	0.46062	-0.17493	-1.2	-1.8331	0.66531	0.18656	0.13893	-1.2907	-3.0097	-1.1501	-0.40496	-2.0452	-0.73959	-1.2704	-2.1434	-1.8014	-1.347	-1.1492	-0.10162	-0.19621	0.11794	-0.048333	0.17775	-1.1618	-0.025698	1.1325	-0.47649	-0.0379	0.22931	-0.024518	0.53397
YBR140C	-0.41268	-0.23449	-0.14096	-0.3112	-0.16619	0.1505	-0.59745	-0.63667	-2.1703	-0.23825	0.13533	-1.0273	-0.18775	-0.24393	-0.26652	-0.36115	-0.12104	0.068937	-0.57495	-0.69647	-0.072274	-0.22251	-0.8254	-0.63124	-0.14714	-0.18094	-0.41381	-0.33735	-0.28922	-0.7001	-0.38493	-0.82801
YBR141C	0	-0.13545	0	0	0	-0.0056209	0.1206	-0.098522	1.0903	0	0	2.0858	1.7621	0.061941	2.0809	1.6748	1.4324	1.8234	1.3387	0.92872	0.96624	0.15912	1.2317	0.32045	1.4203	0.39505	-0.36334	0	-0.10304	0.93622	-0.10357	0.024651
YBR142W	-2.1217	-1.6225	-1.6731	-0.8934	-1.634	-1.3697	-0.49746	0.41956	-0.86537	0.76	1.1561	-0.049583	2.4544	1.0871	-0.44873	0.89669	1.272	-0.39189	0.36204	0.47329	-0.50518	0.26235	-0.3156	-1.1882	0.22424	0.77491	0.29399	0.35268	0.78244	-0.16064	-0.13716	0.33586
YBR143C	0	-0.11355	0	0	0	0	-0.23857	0	-1.0598	0	0	-0.23586	1.0064	0	0.24112	-0.2927	-0.041304	-0.054766	-0.38653	0.046996	0	0	0.08734	-0.051159	0.14417	0	-0.49114	0	0	-0.072015	-0.49897	-0.46079
YBR144C	0	0	0	0	0	0	-0.46593	0	-1.4759	0	0	-2.4381	-0.61536	0	-1.6608	-1.9752	-0.89367	-0.9861	-0.90018	-0.7084	0	0	NaN	-0.96687	-1.4463	0	NaN	0	0	-1.4936	-1.3861	-1.6809
YBR145W	-2.806	-3.156	-2.5668	-2.3495	-2.7757	-1.8316	-2.5716	-0.95456	-3.5122	-1.9667	-0.44042	-2.9589	-0.68567	0.55899	-3.279	-1.9458	-0.76133	-2.5279	-2.0047	-1.27	-2.4464	-2.0073	-1.7984	-2.3004	-2.261	-0.86851	-0.88066	-1.7608	-0.43561	-1.9476	-1.4695	-1.2028
YBR146W	-1.0419	-1.509	-0.98405	-0.45256	-1.3623	-0.67701	-0.93438	-0.5095	-1.8214	-1.4346	-1.0332	-1.5558	-0.44835	-0.91417	-1.6381	-0.58654	-0.52063	0.44168	-0.60085	-0.28001	-0.56572	-1.0949	-1.5314	-1.2065	-0.94273	-1.0101	-0.39602	-0.98005	-0.94125	-1.1022	-1.0854	-1.491
YBR147W	0.55756	0.44273	0.17891	2.2421	NaN	1.7535	1.5375	1.1989	-1.2321	-0.78809	-0.03389	-0.52662	0.40393	0.122	1.0849	1.5646	1.8168	2.6461	2.2753	2.7728	1.9656	1.4833	1.2729	1.5968	2.0295	1.8453	0.7118	1.0718	1.8818	1.0749	1.1277	1.3961
YBR148W	-0.61487	0.73449	1.8447	3.124	1.1084	3.2846	1.2829	1.5588	-2.2696	-2.5142	-1.6573	-0.1511	-1.7236	-1.1275	2.2976	2.6218	2.9196	3.2457	2.0272	1.9627	3.4685	3.0542	0.98921	1.9193	2.8165	1.6289	2.5168	0.46993	0.90782	0.46	0.33887	0.037979
YBR149W	-0.83551	-1.4015	-2.8152	-3.0374	-3.5914	-0.72055	-0.19099	0.24082	-2.5353	-4.3471	-2.6301	-2.1481	-3.1278	-1.483	-2.9031	-3.4947	-3.3923	-2.1055	-3.126	-1.6991	-2.3714	-1.2603	-0.92091	-0.35077	-1.8794	-0.026409	1.213	-0.3048	0.30435	-0.024837	0.25275	0.19303
YBR150C	NaN	-0.48226	-0.13945	-0.15048	0	-0.53373	-0.88997	-0.60468	-1.1378	0.49567	0.28132	-0.34196	1.3962	0.35747	0.071831	0.24186	0.42761	0.19131	-0.1802	-0.54747	-0.27145	-0.3523	-0.54522	-0.47546	-0.042201	-0.29213	0.31545	-0.17995	-0.44222	-0.80447	-0.7754	-0.83716
YBR151W	0.39862	0.5366	-0.49598	-0.6482	-1.7485	-0.53006	-0.80942	-0.5782	-1.63	-1.8371	-1.7411	-0.30964	-0.50517	0.20838	-0.60671	-0.94188	-1.241	-0.85851	-1.0019	-1.0945	-1.4646	-1.307	-1.4026	-0.56857	-1.0842	-0.53726	-0.24079	-1.1046	-0.35962	-0.96318	-0.70762	-0.86242
YBR152W	0	-0.12914	0	0	0.025505	0	0.39463	0	0	-0.062374	0	0.0050925	0.25661	0	-0.074859	-0.0089818	0.0067997	0.24401	0.36389	-0.022488	-0.023554	-0.26381	0.3191	0	-0.036927	-0.2319	0	0	-0.39361	-0.42934	0	-0.70892
YBR153W	0.34748	0.13603	-0.046836	0.76954	-0.017829	0.25257	-0.31439	0.45618	-0.43348	-0.26038	0.29409	0.36592	0.72988	0.18994	1.0976	0.42837	0.55249	1.3848	0.90604	0.7826	0.28754	0.58343	-0.2355	0.68405	0.71374	0.62368	-0.24437	0.032048	0.10789	0.7004	0.25507	0.22205
YBR154C	-0.67199	-0.26569	-0.53045	-0.16796	0.12902	0.54775	1.3537	0.73057	2.9544	2.3941	1.731	2.2187	2.8549	1.9191	1.6995	1.4174	0.9264	1.0562	1.6936	1.2833	1.2903	1.9533	1.3949	0.10221	1.774	1.2853	0.38175	1.505	0.97847	1.6098	1.2211	1.062
YBR155W	0.010828	0.02314	0	2.1743	0.89333	0	1.0098	1.2712	2.1952	1.2212	0.19166	2.0924	1.0721	0.56115	3.4564	2.589	1.1457	1.7195	2.5475	1.1865	2.494	1.9867	2.0976	0.71484	2.6641	1.0957	0.27239	1.4256	1.0214	0.62818	1.6106	0.25461
YBR156C	2.3732	2.6638	0.36103	1.4157	0.060036	0.17225	-0.51236	-0.27206	0.45753	-0.29841	0.016427	1.236	0.46769	NaN	0.61778	0.14252	-0.45718	-0.039731	-0.28232	-0.43525	0.23982	-0.039097	-0.60837	0	-0.061852	-0.29724	0	-0.32092	-0.20893	-0.66157	-0.72443	-0.19239
YBR157C	0	-0.14854	0	0	0	0.12574	2.4534	1.8667	0	0	0	0	0	0	0	-0.50024	0	-0.097885	0.16252	1.199	0.21627	1.593	2.7205	0.87999	0.62735	1.2117	0.90543	1.8719	1.4955	1.697	3.119	1.268
YBR158W	NaN	-0.31114	-0.68734	0.29538	-0.4658	NaN	0.27556	0.18317	NaN	-0.60663	-0.67177	-0.77575	0.096841	-0.5758	0.17158	-0.046841	0.11095	0.13238	0.26121	-0.039483	1.0846	1.0167	0.0012401	0	0.30991	NaN	-0.62607	0.13755	-0.14257	-0.29311	-0.3422	0.17673
YBR159W	0.90656	1.2398	-0.64642	2.2654	1.2305	1.1471	0.85253	0.97277	-0.47746	-0.40266	-0.014237	0.26009	-0.35934	0.93641	0.96909	0.65725	0.72361	1.3623	1.5169	1.225	1.845	1.2993	0.63603	0.32054	1.4159	1.3095	1.2882	1.5003	1.0718	0.9768	0.6097	0.85388
YBR160W	1.4717	2.2247	1.7687	3.173	1.8611	1.1144	0.40648	0.61146	1.3897	1.8437	0.62952	1.9021	1.8201	1.6543	2.9993	2.3711	1.6929	2.5903	2.2903	1.8521	2.239	1.3901	0.51795	0.11893	1.7605	0.11103	-0.67802	0.41519	-0.17467	-0.50114	0.074504	0.22326
YBR161W	-0.48871	-0.47949	-0.014218	-0.4014	0.2219	0.40984	1.052	1.9387	0.30211	-0.19964	-0.30311	0.56538	0	0.64099	-0.071475	NaN	-0.30945	0	0.48277	0.5342	1.1532	1.7322	1.366	0.21808	0.54606	1.1302	0.16053	1.6617	1.063	0.98347	1.5935	NaN
YBR162C	-0.76567	-1.0419	-2.4973	-0.84011	-2.4253	-1.2019	-1.372	-1.6791	-0.80235	0.36535	0.059168	-0.73976	1.2398	0.10858	-0.67449	-0.0099255	0.10769	-0.64652	-0.33698	-0.46817	-0.35637	-0.75268	-1.0779	-1.6398	-0.28543	-0.92879	-0.22724	-1.1409	-1.1652	-1.3319	-1.0782	-0.80659
YBR163W	0.23136	0.448	-0.25855	2.2741	0.032612	1.6956	1.3259	1.3586	-0.20884	-0.36727	-0.52274	0.36674	0.47164	-0.2389	1.5594	1.4367	1.1338	1.7795	1.503	0.89587	2.1408	1.8476	0.8532	0.32267	1.0344	1.3924	0.22352	1.1745	1.342	0.61554	0.79279	0.77474
YBR164C	0.26511	0.26011	-0.17024	-0.61477	-0.29483	0	-0.75707	-0.22281	0.37546	0.42394	0.13406	0.53267	1.1761	0.21413	-0.14285	-0.47049	-0.50923	-0.22356	-0.48724	-0.40284	-0.28995	-0.8053	-1.0558	-0.4408	-0.33567	-0.18504	0	-0.31319	-0.32504	-0.16402	-0.11191	-0.071601
YBR165W	0.92077	0.62162	0.14905	3.1085	1.8045	1.9325	1.2191	0.70568	-0.031434	0.13577	-0.32245	0.68425	0.039846	0.25526	0.74262	1.814	1.6604	2.6345	2.205	1.4149	2.0788	1.4618	1.3288	1.0643	2.1412	0.63496	0.45365	0.71698	-0.12032	0.7211	1.4594	0.33441
YBR166C	0.1969	0.85444	-0.29771	2.1441	0.95742	0.83921	0.14233	0.13449	-0.0048073	-0.11111	-0.33058	0.46454	0.43315	0.37701	1.2942	1.0346	0.78927	0.99563	1.4924	0.2814	2.0062	1.5296	0.44716	0.34757	1.2308	0.62903	0.5892	0.6639	0.21787	0.077026	0.085923	0.025667
YBR167C	-0.072342	-0.28786	0.26581	1.2399	0.8007	0.63254	1.8027	0.090855	0.66622	0.037686	0	0.99608	0.91261	0.05782	2.3997	1.7154	1.34	2.2057	1.8215	1.0255	0.65508	-0.054187	1.5784	0.45236	1.6213	0.016233	0.19209	0.47085	-0.1689	0.96469	1.8495	0.48764
YBR168W	NaN	0.21551	2.0315	5.0208	2.8763	3.0361	2.9274	2.8996	-0.27188	-0.29689	-0.063531	-0.052961	0.077033	-0.17358	3.4832	3.649	3.6124	4.0334	4.0253	2.3935	4.5121	3.7607	3.3395	2.8827	3.7389	2.9568	1.8027	2.3572	2.1564	1.9192	2.3021	1.3856
YBR169C	0.9207	1.1005	-0.8426	0.58659	-1.9394	-0.457	-1.079	-0.68406	-0.44546	-3.6202	-2.8071	0.10245	-3.1607	-1.9953	-0.22279	-0.54274	-0.58252	0.21276	-0.35764	-0.39414	-0.57435	-0.56839	-0.72075	-1.3956	-0.28762	-0.83511	-0.0053056	-0.99814	-0.64063	-0.73995	-0.45617	-0.16051
YBR170C	1.2808	1.8755	-1.0316	0.32872	-0.81189	0.5709	0.0055082	0.22472	-0.097202	-1.8659	-0.392	0.57338	-0.299	-0.63059	-0.094755	-0.25362	0.0033949	0.51038	0.52643	0.74324	-0.15067	0.34061	-0.14728	-0.46239	-0.092296	-0.014743	0.21767	-0.034202	-0.21469	0.18417	-0.22866	0.34183
YBR171W	1.406	1.4763	-0.38149	0.34859	-0.15336	0.074846	0.16348	0.48715	0.31235	1.0978	1.3757	1.4916	1.1275	1.3819	0.76671	0.25841	0.32621	0.1016	0.17094	0.46509	0.53929	0.78054	-0.046512	-0.020738	0.43011	0.78405	0.61315	0.99343	0.79461	0.35027	0.44008	-0.055886
YBR172C	-0.84716	-0.44649	-0.2293	-0.50639	-0.22233	0	-1.1179	-0.55779	0.49628	0.44753	0.28903	0.58201	0.68306	0.079999	0.48444	0.098367	-0.16258	0.053887	-0.6295	-0.63252	-0.38294	0	-0.90896	-1.2667	-0.75289	-0.39103	0.23765	0	-0.68318	-0.36171	-0.15541	-0.028389
YBR173C	1.1866	1.9909	0.024821	0.27897	-0.80101	-1.3422	-1.4749	-1.1321	0.30601	-0.23563	0.67182	1.4117	-0.56477	1.0117	0.73461	-0.77763	-1.0768	0.14298	-0.98879	-1.1714	-0.98533	-1.1045	-1.8968	-1.6365	-0.98098	-1.352	-0.4989	-0.6756	-1.2914	-1.0547	-0.74824	-0.99552
YBR174C	-0.15664	0	0	0	0	0	0	0	0.15929	0	0	0	0	0	0	-0.442	-0.88606	0	0	0	0	0	-0.094517	0	NaN	0	0	0	0	0	-0.21655	0
YBR175W	0.5994	0	0	-0.0055367	-0.07485	-0.15945	0.15671	0.086293	-0.6185	0.028335	0.051108	0.62001	0.24913	0	0.24708	-0.55569	-0.47366	-0.36672	-0.20308	-0.19279	-0.033852	-0.19155	-0.48105	-0.077436	-0.28007	-0.050865	0	0.088264	0.11069	NaN	0.11821	-0.25263
YBR176W	-0.38579	-0.44344	-0.12087	-0.74172	-0.49499	0	-0.55984	-0.40501	-0.02092	-0.80458	0	-0.89253	-0.28728	0	-1.3223	-1.5338	-0.77201	-0.45609	-0.63708	0	-0.46287	-1.1025	-0.67022	-0.34932	-0.72067	-0.0067486	0	-0.59766	-0.58013	-0.76601	-0.28538	-0.56721
YBR177C	-0.5838	-0.39718	-2.7483	-2.6236	-3.8382	-3.2866	-3.0172	-2.8398	-1.4121	-1.5743	-1.0056	-1.0814	-1.1081	-0.37585	-2.1781	-2.9637	-1.8548	-2.2256	-2.6515	-2.0454	-3.2164	-3.4558	-3.0708	-3.3114	-2.6864	-3.3587	-2.3905	-3.4343	-2.7772	-2.3956	-2.2531	-1.6507
YBR178W	-0.42977	-0.70499	-0.064341	-0.15057	-0.25207	NaN	-1.2204	0	-0.52561	-0.13986	-0.48563	-1.1428	-1.1112	-0.14733	-1.8029	-1.9539	-1.5713	-0.88364	-1.0324	-0.47534	NaN	0	-1.964	NaN	-1.4539	NaN	-1.0265	-0.96758	-0.83715	-1.7527	-1.3752	0
YBR179C	-1.453	-0.93748	0.35056	1.9311	0.42736	1.1527	0.55088	0.62598	-0.45742	0.028173	-0.12739	-0.12844	1.8818	0.50685	1.1769	1.5381	1.9578	2.1898	1.8224	1.6514	1.507	1.2636	0.81169	0.57929	2.0223	1.0809	1.5526	0.84408	0.94562	0.67867	0.83741	1.217
YBR180W	0.089607	1.3379	4.581	6.0489	5.0513	5.5226	4.5036	3.5435	-0.17316	0	0.077287	2.0546	1.5893	0.38175	5.6631	6.0204	5.4844	5.9371	5.3825	3.8683	6.0375	5.1999	4.7427	4.8794	5.8298	3.8403	2.7656	2.7931	2.8237	2.7741	2.8477	1.4494
YBR181C	-3.211	-2.5086	-3.676	-2.277	-3.6184	-1.2049	-0.2964	0.7398	-0.11602	0.46751	0.30252	0.25709	2.285	0.89957	-0.47967	0.75746	1.3201	-0.54354	0.72355	0.98706	-0.73815	0.49868	0.20123	-0.99743	1.113	1.1323	1.4553	1.3842	1.3482	0.62745	1.1734	1.5218
YBR182C	-0.34769	-0.25856	0	0.51657	0.11133	0.034343	0	-0.33992	-0.20421	0.68663	0.34605	0.51193	1.4241	0.10849	1.0488	1.7303	1.038	0.51786	0.10324	-0.081894	0.59132	-0.022295	-0.4439	0	-0.088684	0	0	0	-0.28288	-0.72624	0	-0.4481
YBR183W	0.24945	0.64508	-0.51676	-0.52923	-0.49669	-0.42731	-0.84056	-0.79079	-0.52411	-0.41768	0.1202	0.49685	0.71926	0.57704	-0.45948	-0.61457	-0.36358	-0.51997	-0.8247	-0.41278	-0.76548	-0.97633	-1.2417	-0.91976	-0.7795	-0.8817	-0.64364	-0.78408	-0.85426	-0.81032	-0.54549	0.17742
YBR184W	2.8523	2.9685	2.0344	3.472	0.72908	2.1831	0.6189	0.55542	0.11455	0.031875	-0.04488	2.0882	0.50059	-0.13232	3.37	1.4352	0.63685	2.62	1.7996	0.5722	2.4618	1.3889	0.42961	0.10974	1.3759	0.15463	0.098117	0	-0.23964	-0.62387	-0.01324	0.013691
YBR185C	0.064427	0.43711	0.24597	-0.42845	-1.2307	-1.6093	-1.8851	-1.4441	-1.1161	-1.4236	-1.6091	-1.0194	-0.43889	-0.74598	-0.85508	-1.7142	-0.97136	-1.0237	-1.4995	-1.2402	-1.5544	-1.8634	-2.1622	-1.4261	-1.3504	-1.7037	0	-1.4677	-1.1735	-1.5192	-1.187	-0.83434
YBR186W	3.3258	3.3386	1.3788	0.76109	0.01639	1.4041	0.6447	0.78857	1.1321	-0.28759	-0.02719	2.5196	1.0469	-0.024187	1.5502	0.64038	0.57567	0.69676	0.56	NaN	0.89191	0.6317	0.0072976	0.10273	0.89432	0.3097	-0.37703	0	-0.13008	0.19221	-0.25855	-0.10324
YBR187W	3.4416	3.5613	1.5985	2.4213	1.5002	2.1235	1.4974	1.616	1.47	0.87501	1.2627	2.0331	2.059	1.3686	1.7692	1.9184	2.4487	1.8406	1.6539	2.0844	2.6966	2.2129	1.0434	1.617	1.4194	2.0092	1.6599	1.2256	1.2324	1.0873	0.76758	1.0141
YBR188C	0.036254	-0.28423	0	-0.028222	0	0	-0.25233	-0.23984	-0.52059	0.078854	0.00091377	0.41284	0.9581	-0.022157	-0.27778	-0.27725	-0.45117	-0.4099	0.56155	-0.019929	-0.1073	0	0.14887	-0.3649	-0.19566	-0.13457	0	0	-0.22424	-0.041828	0.26285	0.71571
YBR189W	-3.3466	-2.7598	-2.5651	-3.1659	-2.6347	-1.579	-0.2807	1.2024	0.15924	0.24358	0.97249	0.56921	2.4948	1.2424	-0.14772	1.0187	1.2844	-0.077714	0.6859	1.0379	-0.41784	0.69236	0.38926	-0.65661	1.132	1.4535	1.2997	1.4204	1.7411	0.79141	1.0801	1.6291
YBR190W	-0.21679	0	0	0	0	0	-0.61675	0	-0.37712	0.10498	0	-0.56785	0.39941	-0.0078446	-0.96115	-0.14826	-0.61573	-0.91268	-0.4831	-0.011191	0	0	-0.6125	0	-0.10215	0	0	0.18719	0	0.0044768	0.1893	-0.057231
YBR191W	-2.9763	-2.7195	-2.9052	-2.4247	-2.5899	-1.71	-0.155	1.1179	0.13748	1.4975	1.2738	0.4536	2.9096	1.5292	-0.37822	1.2106	1.4729	-0.53461	0.86312	1.1213	-0.84024	0.55794	0.34312	-1.2651	1.202	1.2343	1.0799	1.3684	1.5616	0.7667	1.1297	1.5552
YBR192W	-0.28427	-0.60266	0.24755	1.2662	-0.48359	1.1473	0.27754	0.99176	-0.43832	-0.14668	NaN	0.83361	1.3136	0.041904	0.94841	1.2354	1.0656	1.0875	1.102	0.64025	1.3555	1.0809	0.52326	0.16123	0.90954	0.83015	-0.04668	-0.1619	0.93885	0.68989	0.38823	0.87849
YBR193C	-0.46914	-0.30857	-0.1433	-0.43398	-0.50572	-0.076401	-0.42735	0.85379	-0.98314	-0.80054	-0.51693	-0.67385	-0.5414	0.049708	-0.50014	-0.45135	-0.4354	-0.38701	-0.97692	-0.38122	-0.49182	-0.17749	-0.18888	0	-0.55653	0.3976	-0.49753	0.30843	0.70569	0.44405	0.69849	0.57622
YBR194W	-0.050827	0	-0.031906	0	0.12395	0	-0.76178	0	-0.31052	0	0.077117	-0.46023	-0.28798	-0.025662	-0.67706	0	-0.74866	-0.27191	-1.1605	-0.43113	0	0	-1.2698	0	-0.99953	0	0	0	0	-0.84116	NaN	NaN
YBR195C	1.3768	1.6445	2.4464	3.8331	1.3271	2.4656	1.1684	1.4208	0.96343	1.407	0.22184	1.8406	2.4114	1.0511	4.1035	3.8049	3.1789	3.6376	3.0157	1.9651	3.8803	2.8868	1.7143	1.033	2.738	1.5349	0.39408	0.20478	0.73474	0.67763	0.33493	0.54907
YBR196C	-2.7501	-3.667	-3.2114	-3.0121	-5.36	-3.9104	-3.8678	-1.7402	-2.7247	-1.8158	-0.49098	-3.5405	-0.60933	-0.97224	-4.3633	-2.6994	-0.85899	-3.2646	-3.1134	-2.2256	-4.3411	-4.2624	-4.0739	-4.8291	-3.6833	-3.5818	-2.7603	-3.7007	-2.1723	-2.6437	-1.2033	-0.72403
YBR197C	0.053037	0.38021	-0.31342	-0.35939	-0.069752	-0.54054	-0.99664	0.01432	-0.24877	0.23094	0.29911	0.015318	1.0466	1.0131	-0.21233	0.61269	-0.016671	0.046213	0.085428	0.052917	-0.32192	-0.4082	-0.34273	-0.094194	0.0032152	-0.21082	-0.42683	-0.50047	0.022238	-0.10395	0.71378	0.42523
YBR198C	-0.062282	-0.13983	-1.0785	-0.39116	-1.3279	-0.65845	-0.46217	0.30372	-0.89587	-0.93816	-0.48981	-0.13398	0.71437	0.14709	0.0073297	0.14362	-0.17887	0.028623	-0.59549	-0.7357	-0.63197	-0.79468	-1.0655	-0.8298	-0.53037	0.18191	-0.17588	-0.51713	0.38716	-0.54595	-0.29786	0.43802
YBR199W	0.061217	-0.25518	-1.9467	-0.69223	-1.3686	0.47439	-0.080621	0.58102	-1.1535	-2.46	-2.5175	-0.66662	-0.48746	-1.1823	-1.3187	-0.68139	-0.35887	-0.67681	-0.078626	0.46365	0.43771	0.78599	-0.19081	0.19787	-0.47397	0.48292	1.5702	-0.099972	0.22105	0.050977	0.16499	0.28146
YBR200W	-1.2836	-0.84477	-2.0298	-0.71272	-1.6959	0.36687	-0.24014	0.30128	-0.6368	-1.1636	-1.2227	-0.27158	0.93831	-0.58572	-0.36345	0.27119	0.13896	0.031253	-0.16243	-0.22641	0.3102	0.3993	-0.49206	0.076244	-0.41177	0.1255	0.56131	-0.60001	0.13565	-0.51036	-0.48051	-0.097475
YBR201W	-0.0052999	-0.042989	0.14247	0.90964	0.62674	0.46702	0.84101	-0.32865	0.80943	0	0.0077375	0.20501	0.47205	-0.10392	0.35121	0.95243	0.8224	0.62297	2.2475	1.3657	0.68742	0.44593	1.0631	0	1.4483	0	0	-0.22578	-0.10847	0.15227	0.96809	0.46543
YBR202W	0.035828	-0.37576	-0.68936	-0.96971	-0.74582	-0.33124	-1.1695	-0.58616	-1.0444	-0.14713	0.23207	-1.2731	-0.55108	0.48384	-1.0815	-1.1542	-0.45409	-1.1905	-1.3463	-0.77854	-0.40723	-0.50613	-1.0135	-0.29031	-1.2809	-0.83057	-0.9785	-0.73583	-1.0057	-0.96403	-1.3059	-0.81399
YBR203W	-0.31422	-0.24182	-1.3523	-0.43062	-0.31051	0.043574	-0.49653	-0.2221	-0.57631	0.7732	0.13054	-0.29928	0.19098	0.041413	-0.39895	-0.60036	-0.70993	-0.46221	-0.40951	-0.73083	-0.063027	-0.53555	-0.60498	-0.48501	-0.40561	-0.2732	-0.66718	-0.10169	-0.78356	-0.71021	-0.71677	-0.57852
YBR204C	0.98032	1.4089	0.058254	2.3765	1.1609	0.52221	-0.10415	0.15801	-0.30663	-1.7234	-0.92456	0.23829	-1.1882	-0.10756	1.0274	0.43934	0.33258	1.63	1.2726	0.63661	1.8989	0.57468	-0.33659	-0.33847	0.80268	-0.33765	-0.33093	-0.60636	-0.43996	-0.41283	-0.63453	-0.25107
YBR205W	0.056742	0.0015422	-0.80427	1.5722	-0.38024	0.48872	-0.45387	-0.31279	-0.68167	-0.8941	-0.54443	-0.32457	-0.30211	-0.65944	0.0075668	-0.17874	-0.15361	0.25066	-0.36149	-0.57488	0.10873	0.0029292	-0.88847	-0.80086	-0.47418	-0.36167	-0.59857	0.17729	-0.10598	-0.61705	-0.40325	0.026786
YBR206W	-0.20906	0.045964	0.047154	NaN	0.22696	0	-0.42607	-0.046082	NaN	0.093267	-0.52218	-0.3186	NaN	0.047275	0.5875	0.13502	-0.30452	0.91826	0.61378	NaN	0.22198	0	-0.15672	0	0.47995	-0.090229	0	-0.24267	NaN	-0.3841	0.30726	0.099184
YBR207W	0.044272	0.74881	1.8461	3.1281	1.9285	2.4859	0.64926	0.81582	-0.64897	-1.3042	-1.176	-0.022101	-0.11292	-0.55446	2.3467	2.2195	2.1611	2.7537	2.1087	1.9336	2.6404	1.9584	0.8612	1.0734	2.1301	0.84088	1.7099	0.33027	0.087654	0.15308	-0.19022	0.28891
YBR208C	-0.38124	-0.60483	0.10686	0.081829	0.4146	-0.336	-0.40503	-0.21522	0.70298	1.36	1.0445	0.09703	0.91722	1.2928	0.41432	0.48049	0.027253	0.29042	0.14183	0.34097	0.1293	-0.17297	0.32884	-0.1875	0.65282	-0.016141	0.49466	0.057763	-0.39514	0.13101	0.52794	0.11273
YBR209W	0	0	0	-0.042801	0	-0.050476	-0.070331	0	0.21009	0	0	0	0	0.25282	-0.049434	-0.038091	-0.38773	0	-0.25121	0	0	-0.17098	-0.22126	0	-0.07969	0	0	-0.14132	0	-0.69379	-0.413	-0.80667
YBR210W	-0.05387	-0.45664	0	0	0	0	0.046197	-0.44275	0.66411	0.042435	0	-0.65088	-0.22532	0.0063476	-0.69311	-1.1772	-1.0533	-0.45714	-0.20374	-0.0066581	-0.10836	-0.19912	0.22092	-0.10889	-0.55557	-0.29079	0	0	-0.15138	0.16358	0.27591	-0.13977
YBR211C	0.020116	0.13649	0.083821	1.2265	0.62044	1.481	1.7352	0.61609	-0.88799	0.019972	-0.26021	-0.11694	0.20978	-0.063885	0.2289	0.71932	0.61865	1.1146	1.1069	0.73959	1.4098	1.4636	0.6566	0.65975	1.0845	1.1569	0.51495	0.96659	0.7882	0.83032	0.87828	0.84109
YBR212W	0.15085	0.27239	-0.96719	0.44903	-0.36351	1.364	1.3397	1.6785	-0.254	-1.7387	-1.9273	-0.89355	-0.88559	-1.0833	-0.77786	-0.62965	-0.41648	0.06102	-0.19483	0.14399	0.44403	0.86435	0.68956	0.71176	-0.056942	1.3009	2.2268	1.4821	1.0881	1.4	1.2233	1.3077
YBR213W	-0.25301	0.24349	0	0.13137	0.61016	0.23225	0.5074	-0.25378	-0.66036	0.50057	0.42074	-0.45899	1.1906	0.16271	-0.20446	0.037813	-0.084591	-0.031184	0.46792	0.31329	0.4001	0.8499	0.077917	0.072297	0.2396	0.42087	0.28661	0.56681	-0.062375	0.25014	0.58613	0.00058592
YBR214W	0.11353	-0.12247	-1.6965	-1.9813	-2.1411	-0.73368	-0.74552	-0.12743	-1.3639	-3.7584	-2.4067	-1.9541	-1.7745	-1.6747	-2.6547	-3.0295	-2.1104	-2.3435	-2.6777	-1.2527	-1.8202	-1.4545	-1.1413	-1.4472	-1.9925	-0.3735	0.42656	0.032725	-0.13644	-0.29258	-0.20149	0.21147
YBR215W	0.49632	0.49053	-1.0681	-0.17267	-0.41789	0.19564	0.099905	0.3246	-0.41489	-0.38715	-0.0019653	0.38232	0.42302	-0.0031503	-0.29924	-0.50072	-0.40893	-0.34796	-0.56349	-0.062413	-0.32694	0.26782	0.17173	-0.047476	-0.059662	0.20073	0.18458	0.58182	0.32144	0.043802	0.33527	0.37345
YBR216C	0.28968	0.5531	-0.3845	-0.29328	-0.53177	0.15052	-0.12633	0.0078356	-0.087149	-0.72392	-0.59588	-0.038394	-0.50925	-0.098928	-0.38407	-0.9451	-0.44353	-0.62628	-0.43893	-0.51277	0.13822	-0.14878	-0.22558	-0.26752	-0.95471	0.12494	0.35004	0.050026	0.055635	0.35247	0.24875	0.023978
YBR217W	0.54464	0.40134	0.37771	1.1538	0.35465	-0.0020278	0.21021	-0.094202	-0.094875	-0.13794	-0.10005	0.4126	-0.07438	0.49575	0.76272	0.39537	0.1698	0.21544	0.50218	0.024701	0.26727	-0.3931	0.27459	0	0.46285	0.20465	-0.6939	0.31239	0.18294	-0.053572	0.40268	0.30653
YBR218C	-0.77398	-0.64163	-1.4487	-1.229	-0.54895	-0.45148	-1.3429	-1.1271	-0.89057	-0.30401	0.28377	-1.4187	-0.23952	0.33462	-0.85929	-1.0312	-0.73152	-0.68402	-1.1066	-0.8032	-0.44965	-0.66115	-0.71289	-1.3519	-0.8014	-0.79246	-0.1193	-0.45554	-0.94962	-1.375	-0.98602	-0.70357
YBR219C	0.23122	-0.060042	0.12515	-0.43519	0.40499	0.76197	1.0288	0.89181	-0.21025	-0.10829	-0.049769	0.29745	0.60281	0.41307	-0.28756	-0.25886	0.055688	-0.18138	0.2182	0.76859	0.72887	0.76626	0.74261	0.73467	0.35168	0.73315	0.30431	0.93777	0.5511	0.70221	0.80216	0.16637
YBR220C	-0.09955	-0.089872	-0.94154	-0.96602	-0.20487	1.0464	0.31091	1.174	-0.074076	-0.55345	-0.18049	0.27319	0.88066	-0.21389	-0.50422	-0.2011	-0.20544	-0.626	-0.01399	0.088011	1.149	1.2635	0.68786	0.34104	-0.15314	1.148	0.48127	0.58403	0.67407	0.20371	0.17346	0.2059
YBR221C	0.02263	0.20859	-1.923	-0.99063	-2.4813	-0.92369	-1.0379	-0.68313	-1.5591	-2.8776	-2.2589	-0.32888	-1.1142	-1.7431	-0.95007	-1.8539	-1.407	-1.1711	-2.1896	-1.313	-1.2166	-1.2734	-1.548	-1.5069	-1.981	-0.85771	0.13459	-0.92427	-0.95465	-0.77433	-0.88011	-0.77579
YBR222C	-0.55603	-0.51339	-2.4981	-2.0723	-2.6532	-0.62925	-1.1538	-0.71544	-1.2429	-1.0343	-0.20263	-0.74403	-1.1301	-0.76884	-1.4197	-2.3688	-2.444	-2.0674	-1.9726	-0.69453	-1.482	-0.4463	-0.26093	-1.1422	-1.6281	-0.49852	0.3098	-0.62171	-0.628	-0.6141	-0.53775	-0.032124
YBR223C	-0.49429	-0.11329	-0.66163	-0.57034	-0.7399	0.68598	0.20546	0.93946	-0.88588	-0.88932	-1.1577	-0.47906	0.44745	-0.73323	-0.90132	-0.53577	-0.29704	-0.2325	-0.16505	-0.21864	0.34337	0.71717	0.092582	0.21143	0.018872	0.44079	0.44658	0.19012	0.45059	0.33016	0.23814	0.2592
YBR224W	-0.66286	-0.48832	-0.56769	-0.32292	-0.18653	-0.38159	-0.20697	-0.12966	-0.15083	0.87022	0.45727	0.25572	1.1218	0.91084	0.083452	-0.13437	0.30578	-0.26813	0.16919	0.2771	-0.2372	-0.13579	0.11186	-0.42295	0.43333	-0.048549	0.61767	0.29673	-0.06969	0.23369	0.43842	0.62241
YBR225W	0.15517	0.28453	-1.2269	-1.1706	-1.8123	0.42976	-0.19478	0.16424	-1.5897	-2.0942	-1.7837	-1.116	-0.49169	-1.5167	-1.1871	-1.2406	-0.84448	-0.76632	-1.2304	-0.5884	-0.10216	0.32955	-0.39742	-0.48984	-0.71218	0.070193	0.88973	-0.3416	0.20671	-0.15727	-0.27375	-0.14763
YBR226C	-0.13914	0.070383	0	0	0.1201	0.12214	0.7888	-0.071986	0.025914	0.039981	0	-0.64782	-0.23989	0	-0.75379	-0.9392	-0.97888	-0.14193	-0.12725	0.072833	0.14612	-0.19445	0.24074	0.50333	-0.16065	0	-0.11685	-0.073864	-0.26508	0.20239	0.47164	-0.96943
YBR227C	-0.15078	0.26042	-4.643e-05	-0.73965	-0.8967	0.70738	0.21245	0.60471	-0.24676	-0.27358	-0.76356	0.2241	1.3982	0.08723	0.04443	0.34625	0.69021	0.055667	0.080248	0.57965	0.26621	1.0919	0.24568	0.29265	0.59579	0.9812	1.5551	0.65653	0.59511	0.38223	0.28056	0.79079
YBR228W	-0.14612	-0.056064	-0.15438	0.042919	-0.020518	0.43624	0.45128	0.76127	-0.32745	0.84162	0.23289	0.30971	1.185	0.52698	NaN	1.4916	1.6834	0.3042	0.13492	0.44429	0.52861	0.8555	0.2861	0.88511	0.40848	0.46376	0.5359	0.53046	0.88308	0.28474	0.43754	0.14104
YBR229C	-0.74026	-0.012798	-2.9223	-2.1055	-1.3395	-0.021102	-0.68361	-0.066076	-1.6244	-1.4787	-1.6593	-1.0994	-0.43467	-1.6059	-1.015	-0.93232	-0.45943	-0.74331	-0.97707	-0.71792	0.16866	-0.084701	-0.81853	-1.002	-0.9528	0.037759	0.73204	0.25463	0.00094115	-0.55741	-0.1514	0.25627
YBR230C	0.12763	0.3255	-0.97756	-1.2203	-1.6912	-0.84511	-0.69126	-0.16799	-0.49064	-3.3443	-2.8962	-0.2484	-3.5412	-2.1094	-0.84187	-3.1325	-3.2232	-1.5774	-2.1159	-0.85557	-1.137	-0.66579	-0.73017	-0.93988	-0.87441	-0.19029	0.68064	0.086471	0.39914	-0.14414	0.29381	0.49236
YBR231C	1.9032	1.8926	0.42273	2.1305	1.2603	1.8998	0.97016	0.68294	0.17909	-0.037883	0.31834	1.3474	1.5764	0.87217	1.2126	1.5682	1.4026	1.9556	1.3402	1.3078	2.3274	1.795	0.61181	1.1176	1.5253	1.015	0.55117	0.63331	0.50393	0.3498	0.12798	0.50065
YBR232C	0.55257	0.10076	NaN	1.512	1.4422	0.30141	0.2745	-0.16184	0.086541	0	0	0.64315	-0.11314	0.1145	1.8535	1.6681	0.81128	2.1405	1.3093	-0.096862	0.65848	0.26824	0.47603	0.22091	0.84858	0	0	0	-0.13821	NaN	-0.22118	-0.58948
YBR233W	2.5461	2.6128	2.4243	4.2676	2.0359	3.0552	1.7966	1.6687	0.51933	-0.54455	-0.55644	1.2713	0.81763	0.31516	2.9641	3.3485	3.0091	3.5539	3.1828	2.4439	3.9453	3.2908	1.9287	1.8787	2.7304	1.647	1.0391	0.91006	1.0627	0.82198	0.61496	0.52159
YBR234C	0.066504	-0.080737	-1.5734	-0.86918	-2.8307	-1.4983	-1.2088	-0.41819	-1.1804	-2.3162	-1.2733	-0.63045	-0.97457	-0.23986	-1.4224	-1.5266	-1.4123	-1.0015	-1.9232	-1.0655	-2.001	-1.7177	-1.6049	-2.2267	-1.9714	-0.6924	-0.15143	-0.69832	-0.84821	-0.91967	-0.5479	0.054956
YBR235W	0.70828	0.9232	-0.42232	0.41709	-0.77544	-0.16055	-0.40599	0.099116	-0.45299	-1.1188	-1.3401	0.28431	0.3925	-0.70339	0.24691	0.4617	0.43781	0.54297	-0.39621	-0.14018	0.07928	-0.44427	-0.4004	-0.68178	-0.084324	-0.0088529	0.22243	-0.50214	0.039541	-0.2883	0.13082	0.43176
YBR236C	0.087094	0.44456	-0.39574	-0.13322	-0.92864	-0.7312	-0.54799	-0.049986	-0.64203	-0.80118	-0.46179	0.32132	0.43337	0.31362	-0.24826	-0.32973	-0.38175	-0.33885	-0.22912	-0.31149	-0.83933	-0.79188	-0.93257	-1.0986	-0.29151	-0.86288	-0.10053	-0.17579	-0.31057	-0.15771	-0.15014	0.30891
YBR237W	-0.18004	0.023015	-0.86338	-0.28352	-0.68844	-0.61539	-0.52721	0.11127	-0.82466	0.50525	0.73151	0.10587	1.3244	1.4903	-0.37419	0.49958	0.45514	-0.16748	-0.27434	0.069066	-0.14924	-0.071777	-0.53313	-0.74411	0.4448	0.12362	0.3595	0.53389	0.20334	-0.17427	0.055685	0.25374
YBR238C	-0.65887	-0.18379	-0.63342	-0.42971	-1.1655	-0.18094	-0.46872	-0.18025	-0.25981	0.66144	0.81783	1.0204	1.8671	0.93301	0.81735	0.8904	0.60261	0.3157	0.20566	0.094095	0.77455	0.16224	-0.22824	-0.1661	0.12304	0.126	0.60577	-0.5394	-0.15172	-0.10057	7.8784e-05	0.21604
YBR239C	-0.00085272	0.068917	0.056624	0.082405	0.38616	0.22269	-0.51882	0.26461	-0.27659	1.2514	1.0328	0.6138	1.6505	1.3928	0.39393	0.71244	0.75944	0.27709	0.12717	0.18665	0.79777	0.59171	-0.093407	-0.30454	0.26045	0.59585	0.27594	0.51632	0.14181	-0.26276	0.16583	0.39722
YBR240C	-0.37679	-0.030983	-0.57219	0.6344	-0.27516	1.0616	0.75364	0.78603	-0.56622	0.34115	-0.078387	0.21226	0.88672	0.38665	0.3083	0.68618	0.97861	1.0936	0.78683	1.0049	1.1926	1.0664	0.56196	0.54921	1.8472	0.68429	1.3758	0.21589	0.49824	0.50503	0.56634	0.92323
YBR241C	0.28041	-0.10085	-0.26823	-0.65449	-0.64806	1.2654	1.0361	2.2693	-0.4652	-1.5211	-1.5196	-0.47533	-0.88974	-0.70132	-0.58507	-1.2507	-0.99707	-0.14881	-0.47081	0.34164	0.18566	0.60839	0.82853	1.651	0.051671	2.1284	2.5379	2.269	2.3011	1.8435	1.7782	1.9878
YBR242W	1.0696	1.1426	-0.35444	0.29829	-0.11022	1.0787	1.1917	1.671	0.32746	0.52149	0.21849	1.2779	1.6297	0.4021	0.7102	0.57224	0.93621	0.96754	0.86252	0.75499	1.0002	0.80361	0.55864	0.54899	0.42113	1.3771	0.46205	1.2136	1.4812	0.59716	0.27985	0.95029
YBR243C	1.6693	1.4608	0.52336	1.6811	1.1274	1.7707	0.997	1.4973	0.0791	-0.40077	0.11095	0.77267	0.87069	0.29732	0.6491	1.4268	1.4237	1.8439	1.5885	1.6893	2.2805	1.5724	1.009	1.3573	1.1847	1.6224	0.92381	0.94131	0.96709	0.5786	0.88758	0.57606
YBR244W	-0.031912	0	0.084437	0.15316	0.16887	-0.0017365	-0.065544	0	-0.70086	0.12121	0.06947	-0.25555	0.85748	0.13486	0.51888	-0.62163	0.21896	0.16159	0.095967	-0.31738	0.12897	-0.14008	-0.71929	-0.18457	0.048773	-0.094533	0	0	-0.29999	-0.89197	-0.3429	-0.73653
YBR245C	-0.069882	-0.01481	-0.92083	-0.74364	-1.0725	-0.56417	-1.1343	-0.10717	-0.55469	-0.0057402	0.053335	-0.29378	0.65584	0.20209	-0.24168	0.12506	0.3089	-0.027362	-0.52672	-0.28526	-0.24192	-0.71983	-0.65912	-0.68328	-0.4946	-0.27158	0.26856	-0.22865	-0.23353	-0.865	-0.33387	-0.14914
YBR246W	0.034547	-0.13801	-0.66264	-0.022618	-0.3331	-0.32435	-0.3459	0.25835	-0.044152	-0.80216	0.03787	0.80392	1.2884	-0.26385	0.26003	0.044636	0.3574	-0.19397	-0.4106	-0.6965	-0.23854	-0.47088	-0.98751	-0.051633	-0.30448	0.52517	0	-0.62305	0.21222	-0.63778	0	-0.36628
YBR247C	-0.68394	0.29166	-0.69699	-0.2055	-0.46965	1.1673	0.66123	1.3339	0.52836	0.85758	0.80806	1.4343	2.7264	0.60287	0.99927	1.824	1.6847	1.0374	1.2402	1.2535	1.4878	2.2041	0.73625	1.0315	1.4339	1.5596	1.3025	1.0489	0.94576	1.0135	0.5962	0.47108
YBR248C	-0.5086	-0.58896	-1.2666	-1.0428	-1.5808	0.61386	0.34348	1.3862	-0.67147	-0.38747	-0.018884	0.48297	1.9442	0.083141	0.011672	0.77931	1.1232	0.28979	0.53639	0.77731	0.6042	1.5553	0.49826	0.17374	0.98469	1.6612	0.94308	0.51721	1.454	-0.40689	-0.16555	0.45702
YBR249C	-0.47804	0.11813	-1.6226	-0.71077	-0.42795	0.80469	0.83932	1.332	0.1145	2.7213	1.9326	0.13534	2.9381	1.3	-0.55603	0.80962	1.3518	-0.29126	1.6711	1.6153	0.66076	1.6468	1.4877	0.011032	1.5355	2.2842	1.6886	2.5569	2.5505	0.47346	1.7123	1.7786
YBR250W	1.3299	3.1847	4.9384	5.9078	3.8997	2.3163	2.6806	2.5152	-0.60976	-0.19492	0.18356	3.3886	0.093925	-0.30475	4.774	3.9144	2.0653	3.997	3.842	1.8516	5.1792	3.9599	1.9868	2.5674	3.9368	2.0769	1.5655	1.654	1.501	1.2328	1.2897	0.64649
YBR251W	-0.90661	-0.6873	-1.1594	-0.81195	-1.1758	-0.60155	-0.50072	-0.18317	-1.1462	-0.65596	-1.2397	-0.77259	-0.87362	-0.89348	-1.2481	-1.5936	-1.4435	-1.0363	-1.7252	-0.98689	-1.0332	-1.0626	-1.2391	-0.6543	-1.1604	-0.39468	-0.26871	0.1087	-0.041873	-0.016859	-0.46616	-0.097969
YBR252W	0.57126	0.057681	0	0.034522	0.18516	0.013592	0.27485	0	0.56074	0.96327	0.60549	1.251	1.5807	0.72786	0.50992	0.47207	0.29411	0.25078	0.34765	-0.0022012	0	0	-0.18638	0	0.3467	0	0	-0.44251	0	-0.50504	-0.28117	-0.4832
YBR253W	0.33941	0.35294	0.050319	0.45496	0.18307	0.15253	0.41574	-0.033389	0.82654	0.42747	0.087079	1.0675	0.8231	0.25958	0.56357	0.10262	0.079106	0.74782	1.2851	0.56827	0.32919	-0.26247	0.48201	0	1.1577	-0.085571	-0.67725	-0.41582	-0.2586	0.17867	0.53955	0.171
YBR254C	-0.061563	0	0	0	0.074221	0	NaN	-0.10629	0	0.52179	0	0.812	0.62551	0	-0.17368	-0.04618	0	0	0	-0.11292	0	0	0.046538	0	-0.12694	0.072158	0	0.077199	0.081662	0.079105	0.79541	-0.93269
YBR255W	-0.36842	-0.15354	-1.231	-0.60462	-1.3271	-0.24392	-0.05481	0.64814	-0.65922	-1.1065	-1.143	-0.898	-0.54587	-0.36012	-1.3634	-1.5232	-1.1401	-0.94417	-1.1371	0.25252	-0.75295	0.14208	-0.23122	-0.12271	-0.87045	0.5731	0.21145	0.57756	0.35454	0.12601	0.21075	0.34632
YBR256C	1.2004	1.1617	-0.56927	0.82555	0.36862	0.049875	0.12193	0.50742	0.80893	1.0499	0.76296	1.3718	2.1363	1.5146	1.1311	0.83207	1.0499	0.53543	2.0988	2.1293	0.6093	1.0865	1.4029	-0.54077	2.1992	1.8311	0.20317	1.8656	2.3566	0.70313	1.5882	2.0126
YBR257W	2.7274	3.1488	1.6623	2.9863	0.98684	1.6663	1.4979	1.0832	1.6126	0.40961	0.26635	2.3158	1.074	0.33923	2.7059	1.6078	1.7522	2.6276	2.562	1.7345	1.9601	1.6339	1.654	0.65621	2.085	0.74003	0.20641	0.80451	0.81648	1.112	1.3554	1.0762
YBR258C	0	0.17076	0	0	0	0	0.042268	0	0	0	0	0.81283	0.2443	0	0.20176	0.07801	-0.32337	0.22501	0.17483	0	0	0	-0.10981	0	0.15998	0	0	-0.15436	0	-0.8547	-0.14848	0
YBR259W	-0.42941	-0.12029	-1.0018	0.1814	-1.3466	0.22212	0.1912	0.19002	-0.54288	-0.69803	-0.88329	0.11677	0.8676	-0.7466	0.065413	0.11755	0.15533	0.26479	0.46261	0.21289	0.3193	0.091623	-0.049499	-0.37821	0.72726	0.51744	0.60495	0.16278	0.31789	0.24454	0.075775	0.40228
YBR260C	0.27837	NaN	0.16542	0.95271	0.59909	0.17819	0.357	0.29882	0.083036	0.18915	0.53357	0.33963	1.0372	0.9982	0.77349	0.86646	0.82492	0.84336	1.0687	1.0821	1.1765	0.18202	0.22768	-0.04861	1.0798	0.2901	1.1909	0.6249	0.32085	0.33394	0.48628	0.70093
YBR261C	-0.35339	-0.75119	0	0.18648	0	0	-0.027845	-0.37721	-0.07005	1.4051	1.2479	0.4891	1.5469	1.079	-0.32367	0.44211	0.51528	0.20733	0.78507	0.3479	-0.13609	0	-0.087882	0	0.45904	-0.085847	0	-0.26261	-0.27744	-0.022165	0.38216	0.28271
YBR262C	-0.56732	-0.77302	-0.060023	0.15786	0.11115	0.54053	0.3047	-0.13048	-0.29845	0.32968	0.036736	-1.2509	-0.17266	0.042316	-1.2217	-0.55829	-0.10951	0.56531	0.40101	0.54802	0.70843	0.034634	0.064334	-0.39698	0.57207	0.39781	-0.14726	0.54379	0.24701	-0.18959	0.19399	0.022724
YBR263W	0.17424	0.0067642	-2.1856	-1.1555	-2.3091	-0.40448	-0.30885	0.075912	-1.0908	-0.73602	-0.91741	-0.44921	0.11901	-1.0205	-1.0281	-0.99455	-0.37049	-0.4172	-0.88281	-0.19063	-1.3943	-0.50783	-0.55864	-1.1823	-0.68561	0.11655	1.194	-0.0098544	0.081843	0.046378	-0.25489	0.13899
YBR264C	1.1047	NaN	0.058819	3.0155	1.9531	1.2949	2.0148	1.0455	0.16721	-0.23448	0	0.50097	0.1105	0.16077	1.4938	1.9091	1.9943	2.8254	3.3063	1.747	2.933	2.3626	2.2686	1.6371	3.067	1.1362	0.67586	0.89612	0.57612	1.2798	1.1384	0.27767
YBR265W	0.36222	0.41962	0.88478	1.6089	0.8131	1.4488	1.1003	1.1886	-0.18907	0.02863	0.36815	-0.081631	0.25302	-0.11341	1.2125	1.0423	1.155	1.871	1.3786	1.4499	1.66	1.4451	0.94001	0.95916	1.4325	1.3136	1.7217	1.5196	1.0677	1.3775	0.81592	0.83075
YBR266C	0	-0.0088783	0.0073667	0	0	0.18684	0.72345	0.43916	0.98123	1.6983	0.50537	1.3842	2.0038	0.49177	0.77848	1.1071	0.26631	-0.14638	0.0081537	0	0.27903	1.0498	0.82926	0	0.41245	0.13271	0	0.20767	0.3195	-0.35767	0.096657	0
YBR267W	0.085922	0.68245	0.12472	2.4303	0.98003	2.4958	2.194	1.7964	1.7321	2.3351	2.2433	2.3104	2.9119	2.2407	2.4091	2.5593	2.8516	3.0086	3.3532	2.4921	2.5655	2.531	2.0186	1.7953	2.8224	2.1148	1.5158	2.1881	1.4082	1.6736	1.6072	1.2725
YBR268W	-0.050439	0.13186	2.167	3.7248	2.7324	3.1597	1.8802	1.0598	-0.056871	-0.28616	0	-0.19873	-0.55353	-0.013935	2.8639	2.8187	2.71	3.5144	3.5259	2.1562	3.3374	2.1688	1.8253	1.902	3.6107	0.80249	0.74606	0.5275	0.53523	0.86391	0.65257	-0.54985
YBR269C	0.27371	0.25828	0.36877	1.7647	0.72741	0.63732	0.28525	0.37846	-0.70042	-0.98718	-0.59563	-0.010465	-1.6253	-0.22499	0.65297	-0.15396	0.29461	1.2043	0.665	0.57852	0.62383	0.15873	0.23162	-0.043318	1.7995	0.43233	1.0462	0.74029	0.31049	0.38014	0.49284	0.17037
YBR270C	0.35225	0.27152	0.10335	0.47383	0.27614	0.89765	1.4856	0.81129	0.15141	0	0.17203	0.49899	-0.19406	-0.13126	0.71852	0.18947	-0.55816	0.24399	0.83979	0.23747	0.78831	0.56719	0.7942	0.30535	0.64766	0.9326	0.32818	0.47823	0.7284	0.86375	0.86949	0.071538
YBR271W	0	-0.054359	-0.076769	0	0	0	0.50398	0.25544	1.0394	0.77509	0.041212	0.94825	1.7205	0.16484	0.2534	0.91812	-0.13357	0	0.01298	-0.24737	-0.020435	0.21645	0.083758	0	0.17439	0.39587	-1.0043	0.20029	0.39777	0.43611	0.29943	-0.29204
YBR272C	0.5501	0.98531	-1.3179	0.08206	-1.7785	-0.23393	-0.51559	0.21931	-0.59212	-2.0896	-1.0402	-0.061594	-0.48484	-1.3003	-0.32528	-0.79975	-0.42246	NaN	0.36243	-0.70446	-0.30164	-0.6263	-0.55597	-1.0078	-0.20968	-0.29267	0.42306	-0.8646	-0.057514	-0.046883	-0.056066	0.1739
YBR273C	-0.71918	-0.85913	-1.4753	0.074013	-0.57619	0.26011	-0.056019	0.28605	-1.8062	-1.7853	-0.87917	-1.711	-1.3943	-0.57599	-1.877	-1.183	-0.099873	0.028202	0.3979	0.61283	0.70356	0.59478	0.14856	0.21302	0.6665	0.18747	1.0445	-0.044718	0.095152	0.19387	0.13565	0.41078
YBR274W	0.90103	1.1523	-0.59526	0.33401	-0.61782	1.0627	0.55471	0.50295	-0.289	-1.2149	-0.99587	0.5542	0.011045	-0.26327	-0.061214	-0.10279	0.26577	0.82369	0.64479	0.60651	0.44382	0.71257	0.30057	0.29023	0.51048	0.40503	0.51927	-0.37141	0.28585	0.39342	0.28344	0.16886
YBR275C	-0.5295	-0.29104	0.11012	0.16871	0.10267	-0.089218	0.1112	0.14987	0.066505	1.1449	1.3501	0.43072	1.3974	1.0517	0.61396	0.45205	0.72465	0.77348	0.5351	0.56611	0.29898	0.13509	0.21583	0.073821	1.2186	0.33115	0.8157	0.57814	-0.19031	0.22534	0.57786	0.73442
YBR276C	-1.0416	-0.7617	-1.135	-0.013009	-1.7028	-0.24582	-0.62618	-0.24569	-0.89992	-1.8863	-1.4838	-0.95102	0.21663	-0.87517	-0.59237	-0.33645	0.38028	0.58381	0.11918	0.50298	-0.91452	-0.75229	-0.69671	-0.86164	-0.082153	-0.36692	-0.03293	-0.78029	-0.5718	0.1629	0.067326	0.48314
YBR277C	0.1159	0.0041993	0.0056595	0.11313	0	0	-0.19034	0	-0.0062395	0	0	0.031033	0.27058	0.016117	0.11416	-0.48321	-0.53454	-0.17487	-0.37341	-0.20175	0	0	-0.27482	0	-0.48791	-0.17053	0	0	0	-0.81102	0	-0.8812
YBR278W	0.69549	0.39331	-0.0040098	-0.07651	0.0070441	-0.33293	-0.50374	-0.51084	-0.32499	0.29115	0.058646	0.37549	0.17203	0.55951	0.31861	-0.36902	-0.43994	-0.22355	-0.48807	-0.22064	-0.40906	0	-1.3689	-0.20955	-0.84921	-0.49509	-1.0267	-0.69621	-0.15515	-0.35685	-0.45617	-0.76172
YBR279W	-0.60102	-0.66794	-0.50845	-0.5481	-0.35204	NaN	-0.59395	-0.87142	-1.2484	-0.4435	-0.6928	-0.64182	-0.90818	-0.18632	-0.7747	-1.4247	-1.2378	-0.76796	-0.97063	-0.46476	-0.7257	0.014437	-0.2623	-0.72391	-0.51273	-0.1485	0.20954	-0.32131	-0.33909	-0.74082	-0.38282	-0.36032
YBR280C	0.13203	0	NaN	NaN	NaN	NaN	0.065313	NaN	-0.8806	NaN	-3.8774	-0.29391	-1.9486	0	-0.74443	-1.4835	-0.74391	0.14247	-0.48817	0.27316	-0.67046	-0.30941	-0.069943	-0.13516	-0.56803	0.6865	1.4597	NaN	0.45904	0.54911	0.68019	1.2892
YBR281C	0.82149	1.2993	-0.65522	0.1102	-0.74631	-0.01779	-0.50722	-0.01683	-0.28569	-0.89097	0.59223	0.46165	2.4494	1.2298	0.20937	1.7689	2.8416	0.60131	2.1686	2.9067	0.30035	0.61495	0.73416	-0.35351	0.76952	0.23596	-0.43154	-0.83884	0.12019	-0.3656	-0.10894	0.35953
YBR282W	-0.37798	-0.03461	0.34711	1.0747	0.78862	1.1049	1.0602	-0.12808	0.18706	0.029564	0	-0.075534	0.7994	0	1.2191	0.92411	2.0089	2.39	2.6312	1.2656	1.728	0.7841	1.0441	0.97923	2.4773	0.06942	-0.64786	-0.40636	-0.24496	-0.39761	0	-0.85475
YBR283C	1.1546	2.1332	1.5804	1.7198	-0.25573	1.0757	0.42485	0.80823	-0.25258	-0.69683	-0.79123	0.66048	0.95404	-0.2538	1.0681	0.89447	1.0526	1.4486	0.73393	1.3186	0.86516	1.0248	0.25248	0.28205	0.40544	0.76273	1.6186	0.47969	0.76809	0.24305	0.27528	0.61072
YBR284W	-0.26507	0.099266	-0.21213	0.034476	-0.18326	-0.16056	-0.47787	-0.90136	-0.19871	-0.38658	-0.20395	-0.93251	-1.0292	NaN	0.36535	-0.18736	-0.39336	0.59297	-0.78094	0.0067694	0.069587	-0.75953	-1.0287	-0.34568	-0.66103	-0.80084	0	-0.98802	-0.85351	-1.3749	-0.80699	-1.2309
YBR285W	1.7099	2.1669	3.9277	4.6811	4.3215	4.1737	2.9832	3.1997	0.090504	-1.637	-1.3234	1.144	-2.0713	-0.5089	2.8674	3.6765	3.8129	4.3286	3.5784	4.5625	4.5609	4.0639	2.8045	3.7325	3.8477	2.9139	3.2131	3.1629	2.7479	2.4989	2.8173	2.959
YBR286W	-0.86516	-0.52967	-2.4203	-0.5293	-2.3893	0.8763	0.9129	0.68699	-2.1126	-5.0873	-3.9026	-1.2472	-3.0234	-4.1067	-1.686	-1.7176	-1.0457	-0.60456	-0.7319	0.39877	0.11394	0.27874	0.3258	0.61542	-0.36306	0.74547	2.1064	0.10461	0.39132	0.30414	0.69763	1.251
YBR287W	0.36087	0.51051	-1.9191	0.057155	-1.2915	0.72607	-0.14899	0.51715	-0.076871	-0.27498	-0.27924	0.0035856	1.2664	-0.3403	-0.57833	0.6083	0.98804	0.54127	-0.092392	0.87604	0.88136	0.55499	-0.15938	-0.027744	-0.11993	0.053832	1.3444	-0.6994	-0.34314	-0.19078	-0.83568	-0.066216
YBR288C	0.34761	0.41896	-0.25731	0.033146	-0.43591	0.27374	-0.056893	0.068107	-0.28938	-0.4172	-0.27426	0.4977	0.80061	-0.21141	0.12071	0.1987	0.1467	-0.37069	0.51083	-0.50227	-0.17256	0.34382	-0.067335	NaN	-0.13805	0.515	-0.20847	-0.47736	-0.16133	-0.16895	-0.35825	-0.21889
YBR289W	0.70256	0.77355	-0.15955	0.40842	-0.52697	1.008	-0.14718	1.2817	0.1082	-0.46986	-1.1994	0.23294	0.45517	0.51552	0.65103	0.84802	1.4908	1.5685	0.75513	0.9517	1.8446	1.2391	0.78248	0.92104	0.77909	1.4662	0.8311	-0.29049	0.97935	0.64252	0.84696	1.0022
YBR290W	-0.48157	-1.1304	-0.44972	0.65198	-1.0565	0.0070976	-0.57154	-0.68621	-1.274	-1.9472	-1.1213	-1.2713	-0.72281	-1.2042	0.5059	0.77058	-0.0057876	1.0152	0.48609	-0.31245	0.1677	-0.30547	-1.0617	-0.78787	-0.46235	-0.95701	-0.11378	-1.067	-0.7839	-0.70807	-0.75598	-0.86559
YBR291C	0.6312	0.41082	-0.0092226	0.77413	0.059607	0.99782	0.41462	1.0636	0.56929	0.51113	0.084906	1.0428	1.8303	0.57699	0.89326	1.5253	0.88407	2.416	1.3129	1.3573	0.93537	1.1525	1.3013	0	1.5164	1.6279	0	0.20762	1.2555	0.59302	0.64222	1.0616
YBR292C	-0.092679	0	0	0	0	0	0.13373	0	0	0	0	0.161	0	0	0.040644	-0.12275	-0.30856	-0.060849	0.85006	0.49695	0	0	NaN	0	0.14594	0	0	0	0.15258	0	-0.20571	0
YBR293W	0.14323	0.23627	-0.2929	1.2442	0.15846	1.4086	0.01326	0.89252	-0.62584	-0.77727	-0.68111	0.16459	1.0392	0.16057	0.3882	2.3994	2.4334	1.8916	2.078	2.0819	1.784	2.7243	0.76421	0	1.3938	1.0824	-0.11909	0.33622	0.77806	0.37048	0.42746	0.40699
YBR294W	0.81709	0.59458	-0.23863	0.36997	-0.63363	0.24662	NaN	-0.29497	-1.1965	2.0081	1.6283	-0.034461	4.827	2.704	0.6166	1.2559	2.3376	0.76081	1.8095	0.82741	0.79487	1.2464	0.0049667	-0.40538	1.9782	0.71321	0	-0.41623	0.55613	-0.85468	-0.45384	0.20387
YBR295W	-0.17345	-0.046976	-0.46192	-0.038462	-0.055856	NaN	-0.56374	-0.31091	-1.217	-0.033964	0.54549	-0.40222	0.10283	0.95764	-0.82339	-1.0263	-0.99156	-1.5111	-1.0743	-0.28848	-0.44736	NaN	-0.95532	-0.58971	-0.25208	-0.3058	-0.088651	0.036591	0	-0.2118	-0.19145	-0.43505
YBR296C	0.3889	0.26926	-4.0261	-1.0946	-3.0364	-0.76748	-0.8011	-0.19193	-0.089992	-1.4591	-1.0379	-0.029732	1.535	-0.70744	-0.41518	0.12787	0.45883	0.19353	-0.2398	-0.074933	-0.34136	-1.0847	-1.2162	-0.70365	-0.24514	-1.0892	0.79094	-1.6443	-0.9614	-0.30322	-0.7393	-0.96669
YBR297W	-0.90785	-0.8348	-2.203	-0.34392	-2.2002	-1.3477	-1.8207	-1.456	-2.037	-2.4242	-2.6372	-1.5665	-1.9916	-2.2731	-0.83626	-1.0728	-1.3195	-0.72032	-1.1583	-1.8107	-1.0642	-1.3711	-1.5531	-1.3779	-1.8526	-1.5297	-0.70766	-1.9394	-1.3036	-1.8284	-1.7478	-1.2942
YBR298C	0.15587	0.11695	-1.2577	0.67316	-1.3279	0.58529	-0.12228	0.34728	-0.8412	-2.3711	-1.5439	-0.43577	-0.40139	-0.70756	0.06668	-0.41053	0.36287	0.59999	0.35993	0.097663	0.062356	0.25759	-0.2342	-0.75326	0.18544	0.046866	0.44928	-0.30401	0.098317	0.19646	-0.036649	0.19745
YBR299W	-0.060752	-0.3882	-1.0335	0.46237	-0.55752	-0.27685	-0.60969	-0.8377	-0.83148	-0.96225	-1.3568	-0.3974	-0.28852	-0.94949	-0.19483	-0.62512	-0.70791	0.43036	0.12467	-0.49545	-0.13417	-0.826	-0.46905	-0.45493	-0.47481	-0.70768	-0.48033	-0.83393	-0.89572	-0.73321	-1.1224	-0.291
YBR300C	0	0	0	0	0.094149	0	0.016413	-0.10799	0.13492	0.02947	0	0.27066	0.20189	0	-0.060192	-0.0088572	-0.26196	0.024089	0.50488	0.36212	0	0	-0.12559	0	0.18668	0.13196	0	0.0078544	0.26885	-0.026379	-0.26545	0.05838
YBR301W	0.22578	0.7047	0.47576	1.8415	1.438	1.0608	1.5869	1.2978	-0.15226	0	0.10121	0.37632	0.237	0.11732	0.9199	0.91239	0.65334	1.8627	1.6752	2.062	1.3696	0.89426	1.3376	0.95438	1.859	1.0859	0.62263	1.4091	0.84732	1.3399	1.6504	1.5739
YBR302C	-0.46371	0.047357	0.25604	0.068958	-0.24912	-0.17628	-0.30814	-0.13438	0.023034	0.58216	0.19114	0.024568	0.62538	0.48313	0.17583	-0.073325	0.16676	0.34793	0.048021	0.64971	0.24345	-0.22687	-0.0084001	-0.50939	1.0562	0.082389	-0.25141	-0.059757	-0.019134	0.39374	0.33174	0.74239
YCL001W	0.085459	-0.14034	0.22274	1.4085	0.94337	0.91612	0.32771	0.59609	0.32659	1.0904	1.0129	0.10516	0.99584	1.2125	0.77752	0.818	1.1285	1.4214	1.3101	1.1046	1.3383	0.57932	0.72502	0.44462	1.8784	1.0954	0.98388	0.73844	0.41897	0.38544	0.55811	0.68151
YCL002C	0.2195	1.0995	0.094384	1.4243	1.6557	1.091	1.0936	0.96288	0.41671	0.24686	0.54876	0.5409	0.65563	0.06981	1.3278	1.0307	1.3275	1.8765	2.1627	1.8939	1.1538	0.69347	1.3157	1.0831	2.6205	0.3053	0.94063	0.48409	0.026067	1.2154	1.1449	1.0688
YCL004W	-0.49571	-0.46618	-0.39506	-0.54878	-0.23628	0.34282	0.48881	0.56467	-0.98523	-1.1404	0	-1.4131	-0.72214	-0.12175	-1.2353	-1.4791	-1.092	-1.3713	-0.87694	-0.080985	-0.21051	-0.29998	-0.041351	-0.48745	-0.51181	0.7115	0.98609	0.90008	0.12607	0.33527	0.65331	0.7191
YCL005W	1.3015	1.5363	0.2204	0.89998	0.26445	0.80517	0.45526	0.85321	0.49075	0.81346	0.41083	1.2783	1.0421	0.55375	0.9939	0.70344	0.63853	1.0635	0.91508	0.56173	0.68677	0.79671	0.28741	0.16944	0.79617	1.031	-0.13547	1.2941	0.97539	0.33167	0.58561	0.39275
YCL007C	0.56914	0.50067	0	2.2928	1.7801	1.4929	1.6896	0.33255	0.221	1.1133	0.74036	0.71225	1.5747	0.44686	1.2259	1.646	2.0513	2.4003	2.4923	2.0619	2.0828	1.4311	1.3942	1.2725	2.8626	0.60771	0.032259	0.56219	0.23295	0.67473	0.74023	0.070132
YCL008C	0.029311	-0.074434	0	0.089205	0.16835	0	0.44838	0	0.3417	0	0	0.08007	-0.038084	0	0.028282	0.26492	-0.28139	0.52824	0.43117	0.25474	0	0	0.32379	-0.073117	0.70292	0	0	0	-0.13423	0.2838	0.81873	0.27131
YCL009C	0.79209	0.46497	-0.37658	1.1003	0.68097	1.0164	0.78188	0.96745	-0.99735	1.6323	2.0867	0.16217	2.0769	1.9708	-0.11055	0.60838	1.2653	1.0324	1.3286	1.7338	1.3783	1.2068	1.0018	0.41844	1.5384	1.7993	1.3436	1.853	1.6175	0.57624	1.0494	1.4795
YCL010C	-0.34435	-0.57634	0.38426	1.2663	1.0614	0.68041	0.57539	0.036783	-0.23703	0.019374	0	-0.5544	-0.29015	0	1.7758	1.3789	0.66914	2.0255	0.86242	0.13952	0.71418	0.093519	1.6278	0.25739	1.1025	-0.050239	-0.86748	-0.11135	0.1507	0.027082	1.0007	-0.22783
YCL011C	0.17315	0.50848	0.71551	2.5571	0.52003	1.7445	1.584	1.4977	-0.12235	-0.1447	-0.11203	0.41613	1.299	0.47162	1.7204	1.8285	1.856	2.3393	1.9932	1.8448	2.2631	2.1165	1.3013	1.2201	1.8802	1.7152	2.3536	1.682	1.5288	1.5769	1.3912	1.5202
YCL014W	-0.084362	0.13875	-0.71125	-0.6314	-0.91094	-0.0096157	-0.4187	-0.45307	-0.47831	-1.1831	-0.89001	-0.18912	0.13759	-0.98576	-0.048346	-0.17496	0.084398	-0.084629	0.54853	0.42768	-0.10429	-0.17147	-0.56223	-0.69865	-0.1418	-0.60541	-0.12829	0	-1.0112	-0.32117	-0.59709	0.33705
YCL016C	NaN	0.26773	-0.23177	-0.11151	-0.26908	0.10789	-0.18557	-0.070461	-0.79256	-0.50277	-0.091233	-0.21152	0.19758	0.076561	-0.70446	-0.59278	-0.47982	-0.60501	-0.40018	-0.60476	-0.39813	-0.20394	-0.77411	-0.27702	-0.33463	-0.1464	-0.75592	0.00046534	0.29182	-0.32541	-0.2505	-0.076409
YCL017C	-0.03721	0.21526	-1.8	0.051138	-2.4839	0.69136	-0.094106	0.40611	-0.40093	-1.603	-1.69	-0.2934	0.53847	-1.0161	-0.61612	-0.25183	0.61185	0.30357	0.32131	0.63438	0.46208	0.33778	-0.35075	-0.40596	0.064031	-0.019128	1.3019	-0.75708	-0.30412	0.26094	-0.32093	0.69822
YCL018W	-0.22367	-0.29041	-1.3575	-0.46912	-0.44655	-0.029008	-0.2029	-0.025051	0.9801	2.2197	1.2485	1.0177	3.3001	1.113	0.40497	1.775	1.6739	0.48995	0.80848	0.97015	0.4312	0.63102	-0.048615	-0.42182	0.87792	0.47108	0.70462	0.60688	0.52628	0.06303	0.098657	0.48383
YCL019W	-1.6171	-1.1562	-1.3871	-0.77825	-1.3702	-1.2602	-1.3991	-0.1723	-0.60496	0.99906	0.72094	-0.57391	0.86174	0.85162	-0.10462	-0.33247	0.0049575	-0.31344	0.0065099	-0.37769	-0.68382	-0.48148	-0.58955	-1.4955	0.41969	-0.20245	0.32999	-0.19925	0.091347	-0.55861	-0.24365	-0.036187
YCL020W	-1.376	-1.2155	-2.058	-1.1879	-2.7414	-1.8523	-1.9291	-2.0417	-2.1275	-2.4185	-1.6582	-1.6771	-0.8362	-1.5433	-1.2184	-1.2795	-0.76361	-0.65666	-1.3912	-1.0407	-1.3977	-1.7404	-1.6643	-1.6919	-0.88278	-1.7301	-0.63224	-2.0195	-1.8762	-1.6355	-1.4941	-1.2924
YCL022C	0.023346	0.02575	0	0	0	0	-0.056084	0	-0.31431	0.037992	0	-0.57414	-0.061599	0.034614	-0.47217	-0.42059	-0.74192	0	-0.41078	-0.551	0	-0.23811	-0.33428	0	-0.10752	0	0	0	0	0	0	-1.0575
YCL023C	0	0	0	0	0	0	0	0	0.17004	0	0	-0.13418	-0.11227	0	-0.19244	-0.29406	-0.73163	0	0	-0.12209	0	0	-0.18071	0	-0.035399	0	0	0	0	0	-0.069033	0
YCL024W	0.12662	0.13077	0	-0.025333	0.023647	-0.11368	-0.5698	-0.28863	NaN	0.0046798	-0.060018	-0.47465	0.10147	-0.10929	-0.52676	-0.46997	-0.36944	-0.19544	-0.6987	-0.48116	-0.23348	-0.228	-1.0676	-0.52397	-0.19724	0	0	0	-0.15456	-0.57426	-0.61723	-0.22055
YCL025C	-1.762	-1.3263	-3.2367	-1.3921	-2.3651	-0.30775	-0.63674	-0.57868	-1.4213	-2.401	-3.1739	-1.5006	-0.18243	-1.8005	-0.96753	-1.3949	-0.91502	-0.097905	-0.86348	-0.004908	0.067949	-0.46148	-0.97947	-0.099457	-0.62	-0.81264	0.91021	-1.3484	-1.1175	-0.041929	-0.52775	0.37265
YCL027W	NaN	-0.025665	-0.17824	0.22115	0	NaN	0.37443	NaN	0.066948	0.04373	NaN	0.14972	1.5175	NaN	0.51736	0.67657	0.61023	0.9867	1.3002	0.95337	0.633	0.16131	0.40935	-0.066211	0.79405	0.18858	-0.17727	0	-0.031205	0.46917	0.40197	0.73675
YCL028W	-0.43516	-0.66376	-1.2568	-1.2555	-1.6325	-0.56564	-0.88598	0.028675	-1.7629	-0.49741	-1.0835	-1.2668	-0.46674	0.050515	-1.4855	-1.4014	-0.89911	-1.3749	-1.6246	-0.53285	-1.3212	-0.81979	-0.91146	-0.69257	-1.0857	-0.21317	0.1113	0.27507	-0.11629	-0.55491	-0.46622	-0.5359
YCL029C	-0.06505	0	-0.055624	0	0	-0.025892	-0.36034	0	0.11943	0	0	-0.062356	0.49394	0	-0.44543	-0.30915	0.072457	-0.2835	-0.16847	0	-0.053973	-0.10444	-0.37033	0	-0.44032	-0.1401	0	0	0	-0.88403	0	0
YCL030C	-0.64146	-0.66869	-0.69598	-0.8433	-0.63931	0.48549	-0.11935	0.62335	-0.82915	0.32642	1.5375	-0.68858	1.8766	0.99501	-0.75823	0.17675	0.90522	-0.1336	1.3183	1.7235	0.16643	1.0221	1.2579	-0.039421	1.4004	1.7803	0.10848	1.4173	1.6864	-0.22525	1.0185	1.5838
YCL031C	-0.016894	0.28189	-0.611	0.29142	-0.25477	0.31962	0.22395	0.31817	-0.087818	-0.25871	-0.175	-0.36282	0.18667	-0.21378	-0.056213	-0.35627	0.065507	0.32023	0.51719	0.25182	0.1302	0.35329	-0.029226	0.15996	0.47225	-0.36925	-0.03743	-0.62908	0.24026	0.74124	-0.1153	0.14455
YCL032W	0.017803	0.4081	-1.2236	-0.4909	-0.38497	0.33182	0.40102	0.98303	-1.5865	-0.50999	-0.37088	-0.43176	-0.6885	0.22067	-1.0426	-1.0403	-0.3639	-0.11175	-0.42731	0.25468	-0.029432	0.09736	0.18903	0.11399	0.027821	0.42036	1.0999	0.85581	0.51282	0.38367	0.20019	0.75568
YCL033C	-0.29723	0.12109	-0.40933	-0.95344	-0.48753	0.6841	0.78295	1.0587	-1.5157	-1.5752	-0.2382	-0.80954	-2.3619	-0.0046183	-1.2881	-1.9299	-1.5348	-1.2905	-1.2845	-0.19075	-0.45552	-0.054156	-0.018994	0.34114	-0.33017	0.82619	1.0392	1.0199	0.88158	0.54741	0.78574	0.74234
YCL034W	1.0609	0.93263	-0.45899	0.63232	-0.075952	-0.29451	-0.82703	-0.037248	-0.94644	-0.64191	-0.43552	-0.72111	-0.83488	-0.054967	-0.67109	-0.65686	-0.27198	0.082634	-0.51876	-0.40668	0.099782	-0.37554	-1.0419	-0.59706	-0.56224	-0.23501	0.079295	-0.065282	-0.2043	-0.53052	-0.6558	-0.49975
YCL035C	-0.23606	-0.27357	-0.98433	-1.3345	-1.7089	-1.0863	-1.0037	-0.47075	-0.68244	-2.2145	-1.143	-0.56897	-2.1599	-0.89117	-0.87148	-2.0421	-2.1209	-1.1206	-1.84	-1.1721	-1.7681	-1.6956	-1.5143	-1.4688	-1.7161	-1.2868	-0.29316	-1.045	-0.67578	-0.81519	-0.35403	-0.44222
YCL036W	-0.016799	-0.15962	0.081282	-0.27405	0.22743	1.0408	-0.057037	0.84903	0.13779	-0.35524	-0.8768	0.37014	0.71379	-0.0041326	-0.12569	0.41712	0.42052	0.50615	-0.054983	0.74392	0.8944	1.4913	0.20611	0	0.40248	1.7894	-0.1019	0.077155	1.0007	0.44618	0.17666	0.6253
YCL037C	0	0	0	0	-0.032572	0.051857	0.28316	0.22008	0.18077	1.7846	0.44707	0.69759	1.8914	0.01433	0.76019	0.88549	0.18745	0.051816	-0.55375	-0.29813	0.79021	1.1877	0.17334	0.1245	-0.27569	1.2111	0	0.43691	NaN	0.25145	0	-0.69597
YCL038C	1.1823	1.2209	-0.23994	0.65517	-0.98086	0.83086	0.012101	0.93237	0.38256	-0.98291	-0.035069	0.85516	-0.1737	1.1006	0.6949	-0.13595	-0.65571	0.15523	-0.55798	-0.39371	0.030567	-0.23967	-0.74753	0.33567	-0.35004	0.32034	0.47328	-0.055166	0.89001	0.5838	-0.027576	0.34778
YCL039W	0.39189	-0.32069	-0.21999	-0.018389	0.052845	-0.19011	0.23122	-0.58433	-1.1028	-0.12328	-0.59376	-0.34948	-1.3276	-0.033233	0.24223	-0.85349	-1.5169	-0.17335	-1.1248	-0.43461	-0.35131	-0.55694	-0.59576	-0.18803	0.093347	-0.33255	-0.98147	0	-0.20929	0.11732	0.039603	0.017809
YCL040W	-2.0138	-2.4419	-3.808	-2.4389	-3.0341	-0.83582	-1.0094	-0.06938	-3.3688	-5.2283	-4.4475	-2.4618	-3.8857	-3.1827	-2.649	-2.729	-2.8314	1.0364	-2.8386	-1.1689	-1.375	-0.70188	-0.88435	-0.67852	-1.6128	0.23231	0.56384	0.049649	0.53637	-0.55221	0.20937	0.07026
YCL041C	0.11709	0.28765	0.48739	0.090168	-0.3467	-0.3388	-0.56997	-0.27078	-1.6008	-1.0941	-0.81713	-0.62424	-0.56516	-0.026729	-0.20142	-0.40164	-0.10435	0.21921	-0.12104	-0.62171	-0.27494	-0.13072	-0.53388	-0.54405	-0.080054	-0.31096	-0.29858	-0.76292	-0.44434	-0.39804	-0.13573	-0.27668
YCL042W	-2.8293	-3.2601	-2.8811	-2.9822	-2.8588	-1.8229	-2.7479	-1.5331	-3.8618	-3.3591	-3.1759	-4.2814	-3.9256	-2.597	-3.9894	-3.6854	-3.7202	4.193	-2.9679	-2.9022	-2.9124	-2.489	-1.4922	-2.3496	-2.7467	-1.8105	-1.3484	-1.0544	-1.0611	-1.942	-0.7563	-1.713
YCL043C	1.5815	1.5562	1.3944	1.1628	0.19001	0.21428	-0.79865	-0.90155	0.088519	-0.8227	-0.051414	1.0299	-0.53717	0.3707	0.98238	0.92507	0.75327	1.2794	0.37306	0.098921	0.38941	-0.047697	-0.83176	-0.62953	-0.21797	-1.3333	-0.08008	-1.0944	-1.3959	-1.3668	-1.2917	-1.4408
YCL044C	1.5765	1.8231	-0.45012	0.55315	0.093677	0.45087	-0.13818	0.65008	-0.33412	-0.20761	-0.7049	0.44952	-0.24889	-0.20276	-0.36515	-0.35314	-0.42289	-0.075369	-0.37792	0.13604	0.6041	0.42453	-0.24599	-0.29577	-0.55176	0.33811	-0.25572	0.52112	0.12616	0.010704	-0.33089	0.15384
YCL045C	0.35385	0.53073	-1.172	-0.89802	-1.6489	-0.30379	-0.63934	-0.26753	-0.60406	-1.3782	-1.2687	-0.17139	-0.4557	-0.20055	-0.4125	-1.2604	-0.85949	-0.70496	-0.76401	-0.36294	-0.96079	-0.36977	-0.20772	-0.86272	-0.37285	-0.33274	0.26711	-0.18068	-0.30988	-0.43494	-0.10438	-0.085291
YCL046W	0.23668	0.15188	-0.13321	-0.18722	0	0	-0.14373	0	0	0.15367	0.12577	-0.36	-0.001894	0.4959	-0.21139	-0.62132	-0.82845	-0.38848	-0.33572	-0.44619	-0.070826	-0.70002	-0.53991	0	-0.90577	-0.34901	0	0	-0.72921	0	-1.2353	0
YCL047C	0.2669	0	NaN	NaN	0	0	0.08077	-0.11522	NaN	1.5407	1.4636	0.37588	0.089133	1.006	0.72308	0.54588	-0.52024	0	0.2666	0.13624	0.057777	-0.10962	0.23173	0	0.73116	-0.088277	0	NaN	-0.29154	-0.081076	0	-0.23462
YCL048W	0.096638	1.9185	5.5636	6.7366	6.5692	6.2985	5.3114	5.3945	0	0	0	1.6553	0.01161	0	6.0212	6.3195	5.8968	6.4381	5.9547	6.0026	6.7062	6.1546	5.8116	5.1895	6.558	5.7187	3.9713	5.0359	4.9138	3.7597	4.6683	3.3049
YCL049C	-0.54362	-0.24248	NaN	0.30694	0.051044	-0.10473	-0.041218	0.88269	-0.7149	-1.0449	-0.47432	-0.54105	-2.0671	0.40587	-0.052896	-0.21276	0.39252	0.63878	0.36554	NaN	0.39608	0.59882	0.32583	0.023411	0.13671	0.95837	1.4549	1.1778	1.763	0.74772	0.91221	1.3306
YCL050C	-0.16535	0.34452	-1.1451	0.27397	-1.2309	-0.39941	-1.4553	-0.4871	-0.41224	0.13229	0.12376	0.12919	-0.12604	0.44307	0.61069	0.48888	-0.099046	-0.37628	0.074587	-0.081703	-0.070441	-0.17662	-0.7436	-0.72327	-0.51686	-0.52696	-0.02531	0.37833	-0.34359	-0.45216	-0.93326	-0.81731
YCL051W	-0.21491	0.0035129	0	-0.4914	NaN	NaN	-1.0573	NaN	-0.89777	-0.11243	-0.26722	-0.68586	-0.56217	0.35134	-0.66781	-2.4539	-1.5175	NaN	-1.112	NaN	NaN	NaN	-0.70048	-0.42863	-0.83582	NaN	0	-0.038126	0.35282	1.0827	0.71015	0.35795
YCL052C	0.13093	0.46025	-1.6867	-0.38791	-2.8105	-1.4426	-2.1299	-0.87662	-1.2093	-2.0467	-1.5728	0.036294	-0.75289	-0.79733	-0.55026	-1.8024	-1.2302	-0.66731	-1.3322	-0.90835	-1.7809	-2.0891	-2.0341	-2.3004	-1.5262	-1.2628	-0.47359	-0.95573	-1.1909	-0.68424	-0.93578	-0.43301
YCL054W	NaN	-0.43357	-0.10293	0.098414	0.15439	0.83604	0.47802	0.63657	0.69583	2.0494	1.5176	1.9532	2.555	1.0787	1.707	1.9979	1.4997	1.3368	1.5019	0.34991	1.4039	1.5201	1.4991	0.78443	1.4961	0.66532	0.34524	0.9873	0.89131	0.7166	1.3383	0.86668
YCL055W	1.2942	1.8729	1.4239	0.74751	-0.062823	0.47188	0.27978	-0.59775	1.1079	0.10044	-0.11328	1.6752	0.38362	0.27176	1.3173	0.25998	-0.021863	0.39676	1.3524	0.33799	-0.37313	-0.49958	NaN	-0.10815	-0.22707	-0.4112	-0.81387	-0.69601	0	0.2599	NaN	0.1216
YCL056C	0.78476	0.6772	-0.10912	0.039049	0.43211	0.49613	1.0392	0.13653	-0.44311	0.11583	0.1235	0.5437	0.26171	-0.0041639	0.29258	-0.29983	-0.45893	0.30095	0.1158	0.20653	0.82412	0.52102	0.39215	0.66845	0.82001	0.4818	0.735	0.55055	0.68766	0.73118	0.76217	0.10447
YCL057W	2.4504	2.1278	-0.031083	-0.043388	-1.9116	-1.0563	-1.9515	-1.3822	0.72558	-2.9248	-1.9134	1.2879	-1.9953	0.40613	0.12081	-0.98965	-1.6374	-0.83031	-1.7711	-1.3736	-1.3839	-1.8904	-2.419	-2.0127	-1.5146	-2.1921	-1.3906	-1.9974	-1.9102	-1.7121	-1.6691	-0.90709
YCL058C	-0.72683	-0.064437	-0.41944	-0.40459	-0.42467	-0.16016	-1.8118	-0.46907	-1.3548	0.78401	0.40289	-0.11452	-0.047095	0.38356	-0.99758	-0.82233	-0.59912	-1.4027	-2.0169	-0.54616	-0.46714	0.026192	-2.4558	-0.66539	-0.99892	-0.47938	-1.1358	-0.23939	-0.46615	-1.505	-2.1063	-2.0037
YCL059C	-0.22989	0.34062	-0.13801	-0.21721	-0.2533	0.24424	0.64781	0.42069	1.8994	2.639	2.5542	1.8852	2.9933	1.7256	1.1749	1.5467	1.7297	0.69974	1.916	1.6202	0.553	1.4585	1.5501	0.10653	1.4798	0.81095	-0.15585	1.2695	1.0528	0.78299	1.5349	1.4529
YCL061C	0.41491	0.047008	0.11144	-0.01544	-0.04411	-0.021036	-0.66138	0	-0.46698	-0.080889	0	-0.72848	-0.053052	-0.16768	NaN	-1.2254	-1.0155	-0.58986	-0.84703	-0.19012	-0.12092	0	-0.50081	0	-0.95878	-0.095491	0	-0.25372	-0.21737	-0.90629	0.082949	-0.50596
YCL063W	0.0067951	0.085863	0	-0.073528	0	0	0.17031	-0.16673	NaN	0.46278	0	0.61377	0.94642	0	0.56253	0.40908	-0.27039	-0.18398	0.48445	0	0	0	0.42278	0	0.0062292	0	0	0	-0.23128	-0.59332	0.23657	-0.53159
YCL064C	-1.7192	-2.1625	-4.4641	-3.6731	-4.526	0.15286	0.25013	0.46612	-2.7662	-3.0099	-2.5222	-3.0984	-1.1115	-2.3558	-4.7532	-0.17096	-1.7359	-3.3077	-2.4607	-1.3956	-2.8968	-0.27562	-0.45392	-0.23657	-1.5045	0.10896	1.8711	0.20754	-0.56887	0.10747	-0.591	-0.75459
YCL065W	-0.14626	-0.1316	0.043641	-0.038132	0	0	0.41442	-0.15225	2.2882	0.35139	0	1.2112	2.2019	0.16968	1.4637	-0.27479	-0.22173	0.92654	1.1428	0.68138	-0.006034	0	1.0138	0	0.35698	-0.13953	0	0	0	0.11859	0.39388	0.083025
YCL066W	0	-0.099587	0	0	0	0	0	0	0	0.32987	0	0.82596	1.0638	0.057196	0.19505	-0.16557	-0.62644	0	0	0	0	0	-0.11402	0	0.034765	-0.15011	0	0	0	-1.0707	-0.10954	0
YCL067C	-0.091143	0.10356	0.26531	0.31804	-0.25212	0.31139	0.034233	-0.1115	-0.18759	-0.31925	-0.66998	0.06514	-0.41155	-0.057419	0.3185	-0.57885	-0.29326	0.22062	0.2202	0.62945	-0.19831	0.1048	0.27884	-0.39144	0.4095	-0.12911	0.8028	0.13056	0.39151	0.53684	0.6512	0.45385
YCL068C	0.024834	-0.15094	0	0.3607	0.21589	0.065022	0.017836	0	-0.074454	0	0	-0.65001	-0.25585	0	-0.33468	0.26927	-0.40346	0.60784	-0.25917	-0.17144	0	0	-0.080551	0	-0.15179	0	0	0	0	-0.99493	-0.21516	0
YCL069W	0.13086	0.06988	0	-0.026432	0	0	-0.10277	-0.076381	0.13332	-0.013887	0.038959	0.99084	0.4996	-0.16236	0.32576	0.20269	0.23988	0.1315	NaN	-0.21846	-0.015214	0	NaN	0	0.12049	0	0	0	0	-0.75703	0	0
YCL073c	-0.19195	0.10657	0.27146	1.3376	0.34306	1.3538	0.24231	0.18904	-1.1447	0.032625	0	-0.10759	0.03397	0	2.1171	1.8701	0.8198	1.9171	0.86437	0.66877	2.4627	1.5118	-0.18942	0.54962	1.2449	0.53111	-0.6601	-0.31787	-0.24806	-0.62685	-1.1314	-0.61119
YCL074W	0	-0.24486	0.011614	0	0	0	-0.056724	0	0	0	0	-0.099405	0	0	0	-0.17863	-0.38242	-0.016296	0	0	0	0	-0.11654	0	-0.32082	0	0	0	0	0	0	0
YCL075W	-0.11792	0	0	0	0	-0.0080293	0	0	0	0	0	NaN	0	0	-0.16679	-0.47982	0	0	0	0	0	0	0	0	0	0	0	0	0	0	0	0
YCL076W	0	0	0	0	0	0	0	0	0	0	0	0.17811	0.26084	0	-0.20545	-0.073145	-0.47564	-0.13098	0.072093	0	0	0	-0.12017	0	-0.21853	0	0	0	0	-0.55904	0	-0.57655
YCR001W	-0.051646	0	0	0	0	0	0	0	0	0	0	-0.26942	-0.059032	0	0	0	0	0	0	0	0	0	0	0	-0.013839	0	0	0	0	0	0	0
YCR002C	0.68824	0.83551	2.7606	4.116	3.8753	3.3706	2.0951	1.3815	-0.8381	-0.63032	-1.1462	0.52421	0.070565	0.62827	3.074	3.737	3.0852	4.6924	3.9186	3.7812	3.4617	2.7865	2.5125	2.6958	3.4277	1.5145	2.0167	0.24189	0.36536	0.51788	0.24265	0.52355
YCR003W	-0.10823	-0.78807	0.047505	-0.1174	-0.6016	-0.43307	-0.87406	-0.89223	-0.2169	-0.33004	-0.32964	-1.5255	-0.69125	-0.31924	-0.3354	-0.061266	-0.25391	-0.12151	-0.78775	-0.34686	-0.68973	-1.0366	-1.3717	-0.4329	-0.92672	-0.48033	0	0	-0.69201	-1.5998	0	-1.4458
YCR004C	-0.1269	-0.44115	-1.881	-0.99758	-0.27296	1.1606	1.287	1.3091	-2.0573	-2.8066	-2.3005	-1.5698	-3.6299	-1.0841	-2.4261	-2.1183	-1.6051	-0.92408	-0.10782	0.55466	0.59298	0.87609	1.0954	1.3458	-0.16179	1.4939	2.6301	1.0771	1.4829	0.59898	1.0587	1.1974
YCR005C	-0.13049	-0.35481	-2.8226	-1.8323	-5.2008	-2.8928	-2.4327	-1.7606	-3.5832	-6.5735	-4.1103	-1.6393	-3.8536	-3.2208	-2.8829	-4.8165	-5.113	-3.6879	-4.7575	-4.7121	-3.8357	-3.6978	-4.0952	-4.0567	-4.9169	-3.8032	-1.9943	-4.1786	-3.5815	-1.9521	-3.881	-3.5151
YCR006C	-0.060741	-0.49315	-0.2667	-0.12399	0.030913	-0.58893	-0.70178	NaN	-1.5258	-0.16063	-0.33599	-1.5032	-0.75361	-0.084538	-0.60448	-0.7776	-0.87112	0.095566	-0.0050245	-0.40204	-0.38483	-0.23582	-0.39985	0	-0.73648	0	0	-0.6164	-0.1067	-1.3141	-0.27706	-0.063968
YCR007C	-0.9167	-0.55465	-1.2677	-0.29251	-0.16688	-0.14141	-1.6597	-0.55408	-1.5934	-0.57909	NaN	-2.1194	-1.7555	-0.48325	-1.2537	-1.2659	-1.2294	-0.59983	-1.2494	-1.0183	-0.41955	-0.92666	-1.7054	-1.3183	-1.3288	-0.78173	-0.72544	-0.10488	-0.58567	-0.58311	-1.3121	-1.218
YCR008W	0.60033	0.43814	-1.4125	-1.2147	0.2441	1.6099	1.0205	1.5077	0.95684	-0.99287	-0.82757	0.33334	0.7	-0.45942	-0.077065	-0.91819	-0.65689	-0.38699	0.035123	0.87176	0.94781	1.5296	1.7372	1.1362	0.13695	1.1427	1.8434	1.1225	1.2749	1.0552	0.93464	1.2125
YCR009C	0.22518	0.21469	-1.4863	0.79727	-0.10367	0.72505	-0.41337	0.13826	0.044722	-0.64847	0.23595	-0.33313	-0.58208	0.93671	-0.47491	-0.54742	-0.18281	0.51932	0.6199	0.83946	0.60693	0.28023	0.089964	-0.066593	0.27259	-0.3445	0.4483	0.15517	-0.77031	0.17484	-0.39488	-0.26466
YCR010C	0.25757	0.16105	0.97513	0.77962	0.92341	0.80103	0.44145	0.2156	0.44832	-5.2239	-5.474	-0.2027	-4.6309	-4.2049	-0.088942	0.073678	0.54549	1.1811	1.0814	0.99684	0.6586	0.15423	0.075339	0.50678	0.4591	0.60304	1.5053	-0.22373	0.18139	-0.58058	0.93464	0.59787
YCR011C	0.55541	0.41321	-2.2392	-1.2782	-2.4678	-0.59542	-1.563	-0.049159	-1.1904	-2.2505	-1.9961	-1.0104	-1.5766	-0.79307	-1.5031	-0.98936	-0.28048	-1.5448	-1.4267	NaN	-1.5698	-1.3192	-0.9471	-1.0774	-1.5338	-0.82077	0.26837	-0.51599	-0.16119	-0.085868	-0.021269	0.70576
YCR012W	-1.8531	-2.9637	-4.6561	-3.688	-4.6516	-5.0988	-2.744	-0.23442	-1.1578	-0.11433	-0.16384	-1.7414	-1.9727	0.24097	-2.7609	-3.3605	-1.8318	-4.5202	-2.8825	-3.107	-5.0842	-5.4716	-3.2747	-4.9988	-4.1124	-2.4197	-1.9187	-0.80974	-0.65509	-1.1521	-0.099622	-0.96789
YCR013C	-2.4826	-3.1459	-4.8622	-3.9744	-4.7064	-4.5938	-3.6892	-0.55992	-3.4683	-0.16231	0.11898	-3.3272	-2.2223	0.44797	-4.3262	-3.8692	-1.8692	-4.9269	-4.1843	-3.1333	-4.8972	-5.1742	-4.73	-5.0613	-4.5592	-2.2212	-1.9916	-0.79178	-0.56404	-1.1041	-0.75451	-0.38473
YCR014C	0.21521	0.73083	-0.09322	1.325	0.71641	0.83377	0.65753	1.51	-0.4294	-0.057803	-0.05074	0.062329	-0.1849	0	0.58912	-0.046953	-0.31823	0.097582	1.391	0.245	0.64472	0.37437	1.2253	0	0.79874	1.0511	0.22395	1.6314	1.8173	1.5431	1.8011	2.212
YCR015C	0.01417	-0.11434	-0.10658	-0.17735	-0.49029	0.052275	-0.27178	0.39887	-0.2498	0.090112	-0.34093	-0.13358	0.76438	-0.053736	-0.64683	-0.50279	-0.56288	-0.39742	-1.0206	-0.30336	-0.69143	-0.35306	-0.2875	-0.0087049	-0.64003	-0.057374	0	-0.066761	0.14995	-0.45457	-0.28826	-0.31985
YCR016W	0.051394	0.18793	0.024873	-0.2329	0.11635	0	NaN	-0.087474	1.6392	1.4681	0.67177	1.9539	3.0091	1.1178	1.5396	1.5855	1.138	0.31984	1.5447	1.5494	0.41698	1.133	1.4878	0	1.4652	0.29472	-0.24503	0.26018	0.58171	1.0493	NaN	0.17389
YCR017C	0.33532	0.71416	0.41534	0.51978	0.44178	1.5167	1.7473	1.8318	-1.186	0.18854	0.14515	0.68588	0.39192	0.46802	0.29059	0.36386	0.15301	0.72288	0.67178	1.4378	1.3377	1.1993	1.7946	1.2801	1.254	1.8932	1.5671	1.7583	1.8897	2.5608	2.5742	2.5427
YCR018C	0	0	0	0	0	0	0.56222	0	0.47227	0.052087	0	0.10205	0.62945	0	0.36032	0.16334	-0.47839	0.75495	1.5727	1.1228	0	0	1.076	0	0.82083	0	0	0	0	0.65168	0.99624	0.82792
YCR019W	0.107	0.78099	-0.52781	0.66623	-0.70458	-0.12027	-0.51088	-0.22224	-0.097165	-0.80155	-0.19528	0.3409	-0.22176	-0.068718	0.056237	-0.47397	-0.91062	-0.19852	-0.2112	-0.26367	-0.58748	-1.0767	-1.3345	-0.459	-0.87135	-0.68112	0	-0.83446	-0.62399	-0.88191	-1.1956	-0.98817
YCR020C	0.78054	1.1801	0	0.03327	-0.012932	-0.1618	-0.41987	-0.21845	-0.06083	0.65557	0.12053	1.0592	0.36866	0.55307	0.17339	-0.76406	-0.82898	-0.47831	-0.90268	-0.15903	-0.22209	0	-0.90052	-0.023028	-0.62794	0	0	-0.19197	-0.16585	0.085077	0.24285	0.5071
YCR021C	-0.16146	0.3505	0.33015	0.52652	0.16382	-0.158	0.10163	0.069596	-0.27316	-0.97363	-1.4115	-0.17302	-3.1661	-1.1083	0.18944	-0.83379	-0.3532	0.68679	0.99229	1.317	0.50981	-0.23007	-0.091006	-0.47729	0.89866	-0.39287	0.50427	-0.14894	-0.22844	0.81239	0.52232	0.68022
YCR022C	0	0	-0.043036	0	0	0	0	0	0	0	0	0	0	0	0	0	0	0	0	0	0	0	0	0	0	0	0	0	0	0	0	0
YCR023C	0.21718	0.12166	-0.66688	-0.2694	-1.3686	-0.35205	-0.43548	0.58988	-0.76979	-1.2859	-1.0649	-0.19284	-0.86235	-0.87418	-0.23715	-0.98571	-0.80828	-0.35305	-0.81159	0.19467	-0.69955	-0.90905	-0.45316	-0.64472	-0.69529	0.6622	-0.18549	0.38342	0.98842	0.1699	1.1024	1.4187
YCR024C	0.46163	0.60739	-0.077447	0.63745	-0.33754	0.47733	-0.2221	0.33951	-0.23878	-0.61195	0	0.043463	0.055055	-0.36833	0.18975	-0.33547	-0.26468	-0.10345	-0.32511	0.0058468	-0.33837	0.48709	-0.25168	-0.072084	-0.30895	0.45166	-0.89056	-0.17041	0.03207	-0.3403	-0.086255	-0.32803
YCR025C	0	-0.09552	0	0.18701	NaN	0	0.39359	-0.015853	0.051486	0	0	0.47862	0.0098229	0	0.3722	-0.025916	-1.0168	0.19764	0.41564	-0.10226	0.12748	0	0.067364	-0.02811	0.20038	-0.11086	-0.54658	NaN	0.12285	-0.26659	0.2848	-0.93598
YCR026C	0.036628	-0.40129	-0.13851	-0.49229	0.15791	-0.50624	-1.2762	-0.806	0.69472	0.41009	-0.19937	0.48363	0.05188	0.29096	0.7174	-0.37988	-0.77772	-0.29244	-0.42306	-0.94683	-0.38664	-0.67674	-0.48339	-0.64341	-0.51671	-0.46047	-0.67637	-0.54141	-0.17549	-0.51869	0.12203	0.25488
YCR027C	0.065933	-0.032462	-0.072253	-0.11541	-0.071615	-0.078046	-0.12389	-0.52044	-0.42489	0.49155	0.1569	-0.36611	0.27487	0.26273	NaN	-0.49579	-0.63045	-0.51258	-1.1584	-0.17743	-0.46624	-0.46987	NaN	-0.17649	-0.51104	0.024047	0	-0.40037	-0.12516	-0.83722	-0.24421	-0.87278
YCR028C	0.96564	1.3493	0.363	1.8218	0.90747	1.1804	0.55422	0.81453	-0.35265	-1.0513	-1.5886	0.5041	-1.8811	-1.5563	1.0117	0.58275	1.2116	1.7317	1.7126	1.9055	1.8739	0.86253	0.95675	0.74949	1.5956	1.0883	1.5997	0.27179	0.91527	0.74889	1.1433	1.4218
YCR030C	-0.59263	-0.74925	-2.3339	-1.2246	-2.9553	-1.1686	-1.7816	-0.32532	-2.0947	-3.6213	-2.773	-1.5205	-2.3992	-2.2456	-1.7692	-2.0371	-1.9767	-1.4873	-2.9946	-1.5175	-2.1445	-1.7038	-1.5116	-2.0706	-1.8776	-0.90885	-0.52303	-1.0941	-0.67099	-1.015	-0.75779	-0.039071
YCR031C	NaN	NaN	NaN	NaN	NaN	NaN	NaN	NaN	NaN	NaN	NaN	NaN	NaN	NaN	NaN	NaN	NaN	NaN	NaN	NaN	NaN	NaN	NaN	NaN	NaN	NaN	NaN	NaN	NaN	NaN	NaN	NaN
YCR032W	-0.68752	-0.31145	-1.4731	-1.1289	-0.33606	-0.55007	-0.81505	-0.48484	-1.8194	-0.50252	-0.54307	-1.4181	-0.89719	-1.413	-0.81226	-1.0524	-0.60168	-0.42453	-0.88479	-0.74465	-0.43882	-0.39738	-0.87144	-1.0888	-0.74283	-0.39583	0.088103	0.13157	-0.27446	-0.83806	-0.54005	-0.55149
YCR033W	1.0502	1.2471	1.2495	2.0113	1.88	1.5535	0.53294	0.93641	-0.21305	-2.5385	-2.4191	0.59881	-1.303	-0.7115	1.7182	1.1226	1.7506	2.5692	2.1289	2.362	2.3971	1.7576	1.4107	1.4944	2.063	1.2651	2.2812	0.61832	1.433	1.2761	1.0485	1.3562
YCR034W	1.0449	0.96877	0.31995	3.4528	2.115	3.3943	2.2323	2.4185	0.40759	-0.17726	-0.16416	0.79836	1.6007	0.49897	1.7599	2.3571	3.2127	3.3235	3.3012	2.5938	3.7986	3.3004	2.3637	2.4931	3.7374	2.6834	2.0455	2.1386	1.7456	1.6199	1.121	0.98657
YCR035C	0.83661	1.0677	1.5955	2.3108	1.1803	1.3321	0.50786	0.72661	-0.12783	-1.2851	-1.5076	0.32492	-1.7633	-0.067212	1.6538	1.0342	1.7599	2.3708	2.294	2.042	2.4348	1.656	1.3746	1.352	1.8336	1.2047	2.0922	0.36785	1.3465	0.87932	1.2445	1.0777
YCR036W	0.97049	0.90537	-1.1968	-0.077466	-1.2653	0.047191	-0.26297	0.090945	0.05581	-1.0707	-1.1256	0.61366	0.20851	-0.42557	-0.47639	-0.57378	0.15474	-1.079	-1.0605	-0.56362	-0.52893	-0.44429	-1.0341	-0.68553	-0.78904	0.052754	-0.15447	-0.87976	-0.31947	-0.68353	-0.49048	-0.29001
YCR037C	-0.27449	-0.35524	-1.5492	-1.0969	-2.1785	-0.07204	-0.56889	0.016404	-0.49963	-2.2899	-2.3772	-0.25097	-0.09991	-1.495	-0.6379	-0.78111	-0.5231	-0.47344	-1.0968	-0.69228	-0.79919	-0.37828	-0.34758	-0.63677	-0.88972	-0.067271	0.52398	-0.98726	-0.084149	-0.57887	-0.26187	0.44197
YCR038C	0.021655	0.36213	0.3463	0.72739	-0.0046274	0.37736	-0.085535	-0.3141	-1.305	-0.32204	-0.25403	-0.50072	-0.23895	-0.16955	-0.074608	0.0010222	0.14181	0.37061	0.068818	0.010762	0.82763	0.080372	-0.78565	-0.31567	0.31278	-0.34956	-0.54823	-0.4306	-0.21782	-0.19912	-0.50799	-0.3596
YCR039C	-0.17721	0.19336	-0.49205	0.21801	-0.70953	0.034417	-0.55944	-0.29712	-0.47567	-0.17345	-0.47897	0.032234	0.097411	0.093448	0.3009	-0.49566	-0.14073	0.32656	0.43985	0.11721	-0.34422	-0.030881	0.1206	-0.17315	0.36594	-0.37791	0.86115	-0.066426	0.29205	0.58565	0.63815	0.4952
YCR040W	0.1664	0.089274	0	0	0	0.031288	0	-0.1444	0.067808	0.1389	0	0.58542	1.0389	0.090864	-0.079602	-0.15507	-0.10195	-0.12338	0.078	0.03057	0	-0.085963	-1.0204	0	0.19005	0	0	0	0	-0.61181	-0.4741	-0.85379
YCR041W	-0.094194	-0.10695	0	0	0	-0.061604	-0.39543	-0.22637	1.1488	0	0	0.071806	0.9124	0	0.85563	-0.65912	-0.19594	0.32521	0.60998	0.66509	-0.043446	0	0.95284	0	0.18827	0	-0.93398	0	0	-0.41042	NaN	0.44136
YCR042C	-0.62767	0.047911	-0.034847	-0.047409	0.16461	-0.36839	-0.61695	-0.13105	-0.90595	0.15857	0.47834	-0.97402	-0.21652	0.050297	-0.64275	-0.79305	-0.3364	-0.24189	-0.99331	-0.62979	0.1842	-0.537	-0.79717	-0.88839	-0.33504	-0.27485	0.062654	-0.57109	-0.43467	-0.57604	-0.19093	-0.12586
YCR043C	0.40817	0.44558	1.6519	2.0221	1.1103	0.68338	-0.24337	0.099801	1.4846	0.86266	0.49946	1.1259	1.6574	0.81211	3.2723	2.8804	1.6815	3.1252	3.2204	2.2099	1.4744	0.37418	1.7444	0.56847	2.4795	-0.036371	-0.1902	-0.73502	0	1.2305	0.88391	0.15023
YCR044C	-0.43465	-0.59003	-0.8199	-0.2304	-0.61195	-0.15084	-0.25505	0.25755	-1.4215	-0.98928	-0.472	-0.98231	-0.52769	-0.46908	-1.14	-0.56284	-0.37722	NaN	-1.1457	-0.6597	-0.69649	-0.045918	-0.94036	-0.65451	-1.0914	0.40782	-0.26729	-0.7343	-0.050344	-0.35387	-1.034	-0.58641
YCR045C	-0.2006	0.28067	4.1057	5.4489	5.358	5.4933	2.8819	3.4631	-1.6272	-0.75757	-1.2503	-0.094806	-0.21582	-0.9454	4.1009	4.6035	4.1809	4.3385	3.7968	3.782	6.0694	5.1645	3.1637	4.4555	4.9305	3.9697	3.2864	2.7333	2.8224	1.5671	0.96419	1.3081
YCR046C	0.44497	0.48751	0.90653	1.9558	1.3585	1.0932	0.21974	0.22318	-1.0555	-0.68113	-0.67953	-0.38626	-1.0251	-0.65469	0.39398	0.77163	1.2617	1.8446	1.4534	0.7897	2.0292	0.845	-0.041028	0.55539	1.0485	0.27871	0.82569	0.34235	0.48024	-0.38586	0.31376	-0.055305
YCR047C	1.0263	0.88802	0.36701	1.7343	1.0717	1.053	0.67584	0.86344	-0.4848	1.6765	0.051645	0.57989	0.79858	NaN	0.93496	1.5158	1.6155	2.216	2.3452	1.5881	1.4577	1.2035	0.87348	1.0297	1.5669	1.2761	1.332	0	1.419	0.43068	0.59202	0.913
YCR048W	-0.20641	-0.66383	-0.30359	0	NaN	0.37954	0.45578	0.95746	-0.012773	-0.58151	-0.39959	NaN	0.38036	-0.28015	-0.84953	-0.15515	-0.77885	0	-0.60646	-0.082776	-0.099558	0.29385	NaN	0	-0.77865	1.0726	0	-0.14639	0.14424	-0.52623	0	-0.22166
YCR049C	-0.056523	0	0	0.091545	0	-0.043571	0.37106	0	-0.20095	0	0	0.14171	-0.43595	0	0.55969	0.18931	-0.13416	1.2939	1.6368	1.1842	0	0	0.76687	0.19385	0.91153	0	0	0	0	0.13912	0.42461	-0.095713
YCR050C	NaN	-0.38543	-0.28077	0.18519	-0.11839	NaN	-0.44396	-1.2791	-1.7404	-0.56657	-0.70103	-1.5799	-1.0652	-0.36581	-1.1524	-2.7221	-3.2546	0.32462	-0.35741	0.33253	-0.49837	NaN	-0.69604	-2.9555	0.078213	-0.40486	-1.7071	0	-0.54571	-0.36749	-0.0091345	-1.0011
YCR051W	0.21566	0.015395	0.13257	0.19908	0.21185	-0.047518	-0.48522	0	1.2095	0.12862	0.063286	0.61162	0.79194	0.36764	1.1177	0.57306	0.77492	1.4147	1.2767	0.84625	-0.0136	-0.17899	0.28713	0.39378	1.4519	0	-0.42062	0	0	-0.029452	0.7927	0.44675
YCR052W	NaN	0.35928	-1.1229	-0.82284	-1.351	0.066936	-0.9026	0.56422	-0.61914	-0.3073	-0.72393	0.30773	0.38095	-0.38883	-0.72547	-0.49271	-0.90072	-1.0131	-1.063	-0.55432	-0.18628	0.19251	-0.36547	-0.5117	-0.82403	0.56323	-0.35524	0.48387	0.66253	-0.061854	0.070626	-0.059997
YCR053W	-0.35499	-0.23205	0.007927	-0.090984	-0.39576	-0.1144	-0.19458	-0.35846	0.7998	1.3902	NaN	0.50641	2.0301	1.7199	0.20865	0.47404	0.85382	0.344	1.2263	1.4203	-0.28499	-0.14322	0.69587	-0.60991	1.1626	0.2967	0.22204	0.29341	0.57002	0.81357	1.0053	1.0819
YCR054C	0.057761	-0.038334	0.32898	1.7175	1.0039	0.5989	1.3413	-0.080153	0.66056	0	0	0.65893	0.12989	0	1.5411	2.5197	1.6558	2.2041	2.7698	1.3665	1.3196	0.6144	2.1442	0.69025	1.5782	0.0064606	-0.11422	-0.10481	0	0.39121	1.5025	0.29223
YCR057C	-0.50266	-0.75524	-0.086409	-0.40789	-0.35556	0	0.16149	0.53502	2.0769	2.0339	0.94246	1.5772	1.603	1.0998	1.3791	1.2702	0.98322	0.33614	0.87746	-0.24017	0.44736	0.83006	0.84116	0	0.44983	0.96926	0	-0.04785	1.2385	0.41461	1.2074	0.99076
YCR059C	0.45117	0.7037	0	-0.052065	0.10016	0	0.33282	-0.06195	0.75216	1.1874	1.2889	0.83177	0.9691	1.0652	-0.010327	-0.17588	0.15685	-0.45978	0.34852	0.21209	0	0	0.47052	0	0.44219	-0.096873	0	0.27928	0.5172	0.73434	1.0693	0.73326
YCR060W	0.35824	0.18844	0	0	0.0901	-0.006987	-0.36747	-0.21511	0.37614	0.47977	0.0047233	1.2465	0.81423	0.21076	-0.10975	0.23549	-0.25667	0	-0.42575	0	0	-0.20686	-0.32181	0	-0.20432	-0.21986	0	0	-0.17615	-0.17042	0.56136	-0.54348
YCR061W	3.1645	3.2449	1.3699	1.3508	0.31922	1.8011	0.99359	1.3865	2.3791	-2.1413	-1.6203	2.8579	-1.4709	-0.76057	1.8244	-0.61367	-1.0328	1.6479	-0.29433	0.66063	1.6567	0.92843	1.0115	0.36473	-0.6179	1.1696	1.1632	0.78556	1.0761	0.74241	1.5462	1.5479
YCR063W	0.015113	-0.1375	0.036785	0	0.42321	0.078279	0.73745	0.13318	2.6644	1.5089	1.0175	1.7258	2.1872	1.1501	2.1863	1.8047	1.2468	1.7174	1.6499	0.83949	0.58054	0.74156	1.4619	0.12588	1.263	0.15158	-0.60916	0.5763	0.06768	0.50984	1.2923	0.01164
YCR064C	0	0	0	0	0.12252	0	0	0	0	NaN	0.18492	0.51012	0.64339	NaN	0.04658	0.089047	-0.38558	0	0	0	NaN	-0.23322	-0.18051	0	-0.072744	-0.21344	0	-0.32631	0	-1.0232	0	0
YCR065W	2.7654	2.3768	0.56674	1.1687	0.41957	1.0834	0.86368	0.77024	1.9929	1.574	0.38225	2.2565	2.082	0.94749	1.589	2.1107	1.3237	1.054	1.4158	0.67053	1.3697	1.7136	1.5869	0.10138	1.0717	0.95051	-0.36228	1.0272	0.80223	0.44224	1.2289	0.79444
YCR066W	0.13402	-0.084051	0	0.037307	0.01624	0	0.4244	0.056833	0.19844	NaN	0	0.84963	0.18506	0	-0.11241	-0.40886	0	0	0	0	0	-0.20203	-0.1532	0	-0.33443	NaN	0	NaN	0.049321	-0.093121	0.7871	0
YCR067C	0	-0.10639	0	0	0	0	-0.022545	0	0.425	0	0	0.20105	-0.35909	0	0.7665	0.057166	0.5873	1.389	1.319	0.54354	0	0	0.24806	0	0.74546	0	0	0	0	0	-0.28092	-0.53738
YCR068W	0.56222	-0.075864	-1.0619	-0.58505	-1.2561	-0.83253	-1.1465	-1.0272	-1.2328	-0.75353	-0.68525	-1.1605	-0.29762	-0.27288	-1.5858	-1.5992	-1.1845	-1.0166	-1.7794	-0.17431	-1.3822	-1.5178	-2.264	-0.60427	-1.737	-1.1891	0	-1.6082	-1.4451	-1.2624	-1.3693	-1.1957
YCR069W	0.25845	-0.11238	0.091308	-0.23565	0.24458	-0.1312	0.021135	0.17815	-0.18661	0.093217	0.070298	-0.45966	-0.99797	0.14827	-0.77913	-1.6621	-1.2894	-1.4391	-0.64479	0.15912	0.15234	0.037474	0.37041	0.31714	-0.45706	0.22798	0.55646	0.51339	0.45558	0.47471	1.0346	0.69046
YCR071C	-0.28772	-0.187	0	0	NaN	-0.09393	-1.1345	0	-0.71405	-0.0084197	-0.0075037	-0.84773	-0.78643	0	-0.29019	-1.1304	-1.2421	-1.1199	-1.0787	-0.76881	0	0	-1.4853	-0.088046	-0.74297	0	0	0	0	-0.26605	-0.11739	-0.93986
YCR072C	-0.49967	-0.065092	0	0	-0.094543	0.54972	0.96515	0.95168	2.3436	1.2415	0.44344	2.6281	2.8111	0.25472	2.5685	2.5537	1.0432	1.2733	1.2221	-0.0043137	1.8452	1.5546	1.3824	0.98331	1.458	1.1491	0.05625	0.91904	1.0236	0.54978	0.75791	-0.57905
YCR073C	0.43862	0.61694	0.025362	-0.072836	0	0.05953	0.55334	-0.22073	0.061662	0.32459	-0.1281	0.37771	0.89665	0.46941	0.31436	-0.37993	-0.21686	-0.22003	0.24894	0.72344	0	-0.20559	0.98841	0	0.67493	-0.13857	-0.58995	0	0.021677	0.40769	0.53434	0.46758
YCR075C	0.79253	0.73395	-0.077392	-0.29828	0.08314	0.10988	0.36642	0.73474	-0.14721	-0.34025	-0.27253	0.068279	-0.61007	-0.21116	-0.28951	-1.2889	-1.1504	-0.73203	-0.85559	-0.33748	-0.31301	-0.30303	0.21596	0.010947	-0.51491	1.1242	0.4763	0.32593	1.0277	1.3691	1.5821	1.3477
YCR076C	0.4847	0.48385	0.051895	0.014491	0.082663	-0.31631	-0.27212	-0.4825	-0.23729	-0.034501	-0.27258	0.45287	-0.48895	0	-0.12309	-0.48482	-0.19227	0.21067	-0.23206	-0.228	-0.12707	0	-1.1604	-0.41173	0.16911	-0.044366	-0.83776	0.055799	0.098742	-0.048326	0.068128	-0.017104
YCR077C	0.06143	0.12035	-0.90164	-0.33975	-0.68453	0.84999	0.73521	0.98635	-0.59519	-1.8335	-1.9297	-0.21683	0.27611	-0.94601	0.055678	-0.11397	0.47462	0.87079	0.86893	1.4819	0.47709	0.83166	1.0128	0.97497	0.98528	0.73346	2.2102	-0.098139	0.67857	1.1659	0.86312	1.1179
YCR079W	0.30059	0.71932	-1.0313	0.16365	-1.3193	0.77867	-0.4465	0.451	-0.67059	-2.0043	-0.81925	-0.0045116	-0.85011	-1.0938	-0.8188	-0.97484	-0.92875	-0.17995	-1.0736	0.27807	-0.12213	0.41996	-0.53804	-0.53322	-0.85488	0.27215	0.65975	-0.26811	-0.22484	0.19333	-0.3368	-0.1491
YCR081W	-0.55604	-0.63018	-0.30662	-0.20988	-0.17623	-0.33799	-0.69885	NaN	-0.66142	-0.33146	-0.36344	-1.3597	-0.47883	-0.080476	-1.4548	-0.74763	-0.58828	-0.32241	NaN	0.034367	-0.51781	-0.59484	NaN	-0.26905	-1.2039	-0.3032	0	-0.80599	-0.8333	-0.98556	NaN	-0.66601
YCR082W	0.56186	0.70581	NaN	0.27627	NaN	NaN	-0.41985	-0.11255	0.30832	-0.36712	0.1222	0.57539	-0.57014	0.073129	0.79929	-0.26245	0.40962	0.67956	0.79755	0.74092	0.45347	-0.20995	0.8098	0.53116	0.64122	0.4055	0.69107	-0.37479	0.44841	0.98078	1.2283	0.79851
YCR083W	0.89026	0.64708	0.21912	0.13524	-0.083846	0.70256	0.91508	0.63642	0.59069	0.08442	0.28626	0.64808	-0.20916	0.11991	-0.15015	-0.3127	-0.06382	0.34899	0.32168	0.095498	0.51886	0.38403	0.13782	0.24573	0.54193	0.70411	-0.088644	0.62483	0.70278	0.91689	0.79566	0.023736
YCR084C	-0.079882	0.042763	-0.91201	-0.035376	-1.7975	0.87728	-0.65711	0.85686	0.019228	-0.067431	-1.3231	-0.30911	0.55857	-0.52985	0.45639	0.47944	0.9426	1.1692	0.80142	1.0242	1.0341	1.3023	1.3762	0.78327	0.31303	1.2498	1.8788	0.34249	1.0472	0.57773	0.81169	0.87585
YCR085W	0	0	0	0	0	0	0	0	0	0.16027	0	0	0	0	0	-0.13703	NaN	0	0	0	0	0	0	0	0	0	0	0	0	0	0	0
YCR086W	0.62999	1.0862	0.45227	1.7745	1.5279	1.3315	1.2353	0.053531	-0.020431	0	-0.053869	1.23	0.34135	0.26572	1.418	0.51808	0.83926	2.3277	2.3917	1.7311	1.7063	0.89907	1.4594	0.57784	2.8047	0.34562	-0.3533	0	-0.22436	0.093577	0.26681	-0.13503
YCR087W	-0.053131	-0.079429	0	0.47258	0.75321	0.89947	0.37116	-0.038988	0.043135	1.3243	0.82655	0.65307	2.2467	0.087956	0.61425	0.96532	1.5267	1.3301	1.1116	0.92539	1.3688	0.88689	0.10811	0.20396	1.2949	0.143	-0.69505	0.09736	-0.05505	-0.36949	0.24294	0.72936
YCR088W	-0.85588	-1.4017	-1.3994	-0.7468	-2.4725	-1.051	-1.7625	-1.2911	-2.7868	-3.8727	-2.3138	-2.3405	-2.8881	-1.6424	-2.3738	-1.7405	-1.2407	-0.71953	NaN	-1.7005	-1.4142	-1.3474	-1.337	-1.5357	-1.8807	-1.3183	-0.88945	-1.7129	-1.0589	-1.5541	-1.2706	-0.92385
YCR089W	0.047955	-0.16161	0.12509	0	0	0.040761	0.35079	0	-0.22878	0	0	-0.20827	-0.20532	0	0.12115	0.47441	0.15661	1.2783	0.87505	0.76862	0.12941	0	0.52922	0	1.0832	0	0	0	0	-0.044903	-0.016676	0.038735
YCR090C	0.1513	0.19566	-0.12691	0.061805	0.063012	-0.21534	-0.17571	-0.25185	-0.70936	0.11175	-0.085081	0.64355	0.62255	0.19504	0.77545	0.10193	-0.1141	0.065946	0.31207	-0.19287	-0.080529	-0.50819	0.22135	-0.016668	0.35955	-0.3411	-0.49409	-0.50571	0.0011881	0.59681	0.71784	0.92693
YCR091W	-1.1547	-1.3417	-1.3169	1.5105	-1.1635	-0.15401	-0.90087	-0.54098	-2.3297	-2.4172	-2.1783	-2.898	-2.4043	-1.3804	-0.85905	0.64687	0.27202	1.4801	-0.45944	0.049097	-0.22645	-0.66849	-1.0363	-0.90918	-0.48095	-0.89201	0.081953	-1.379	-1.0751	-0.93567	-0.98787	-0.44631
YCR092C	-0.16328	0.085637	-0.1858	-0.59679	-0.23318	0.10579	-0.13818	0.3293	-0.51419	-0.090538	-0.0057295	-0.1219	0.85591	-0.12818	-0.21882	-0.28956	-0.25275	-0.31501	-0.16214	0.31957	-0.12618	-0.19954	0.42691	-0.20472	0.091429	-0.034651	-0.22074	-0.48478	0.37863	0.74532	1.1247	1.2649
YCR093W	0.0611	-0.56703	-0.18946	-0.20784	-0.25135	0.050959	-0.36156	-0.21679	-0.80609	0.87272	0.41596	-0.734	0.58362	0.33848	-0.85627	-0.31391	0.37155	0.1196	-0.44588	0.37784	0.66268	0.54499	-0.21602	-0.047662	0.40045	0.61952	0.24837	0.76346	0.61444	-0.40579	0.16734	-0.60072
YCR094W	0.59582	0.84942	0.14505	0.80896	-0.026845	-0.065641	0.057599	-0.0012928	-0.28052	-0.6281	-0.41986	0.55649	-0.25233	0.038939	0.97378	0.47424	0.06056	0.6159	0.35918	-0.17932	0.29311	-0.38639	-0.33952	0.030149	-0.16382	0.051649	-0.8649	-0.073051	0.28356	0.060687	-0.16388	-0.28253
YCR095C	0.073558	0.21128	-0.17269	-0.20675	-0.15092	-0.31698	-0.012607	-0.12701	0.21674	-0.28322	-0.018449	-0.36265	0.10143	-0.18048	-0.82982	-0.27456	-0.80008	-0.21755	-0.85466	-0.32111	-0.17427	-0.24976	-1.3073	0	-0.85927	-0.22272	0	-0.22899	-0.47929	-0.29165	0	-0.63358
YCR096C	-0.32781	-0.32197	0.14065	0.029603	-0.49337	0.01297	-0.10233	-0.17216	-0.48792	0.045803	-0.41965	-0.15769	-0.082193	0.17622	0.45698	-0.51538	-0.31527	0.50803	0.052194	0.25518	-0.25776	-0.54919	-0.18573	-0.25924	0.55287	0.060096	-0.71012	0.26831	-0.05375	-0.034457	0.32051	0.026462
YCR097wa	0	0	0	0	0	0	-0.18021	-0.25023	1.572	-0.0093158	0	0.93106	1.3542	0	0.20494	0.76821	0.79594	0.46543	0.60655	0.35016	0	0	0.18936	0	0.46698	0	0	0	0	-0.16346	-0.5179	-0.22279
YCR098C	-0.14322	-0.36584	0	0	-0.26117	0.18254	-0.49621	-0.097795	-0.63529	-0.41523	1.0398	-0.93009	0.35641	0.60652	-0.63471	0.085853	0.051684	0.13969	-0.53028	-0.38332	0.24904	-0.54964	-0.8422	0	-0.33147	-0.23835	0	-0.76668	-0.84696	-0.30063	0	-0.8864
YCR099C	0	-0.15995	0	-0.014079	0	-0.069936	0.39853	-0.062904	-0.44674	0	-0.053941	-0.97567	-0.26392	0.12798	-0.21293	NaN	-0.40082	0	-0.48635	-0.30801	0	-0.078459	0.28346	0	-0.5587	0.22527	0	-0.4024	-0.1218	0.38533	0.65355	0.44112
YCR100C	-0.043741	0.11072	-0.098409	-0.099661	0.17123	0.15063	0.16046	0.65816	-0.59458	-0.36061	0.083725	-0.71987	-0.25791	-0.010736	-0.83996	NaN	-0.84596	-0.36497	-0.1384	0.40626	-0.017351	0.20224	-0.085062	0	-0.64022	0.0022855	-0.8832	0.24535	-0.016822	0.084655	0.36423	0.18487
YCR101C	-0.1965	0	0	-0.22432	0.10733	0	-0.026408	-0.32276	0.20354	0	0	-0.79261	-0.31096	0	-0.75732	-0.69863	-0.46824	-0.22341	-0.24251	0	0	0	0.21164	0	0	0	0	0	-0.4793	-0.6367	0.51052	-0.71873
YCR102C	-0.24484	-0.19796	0.013944	0.019397	-0.011739	0	-0.12787	-0.23577	-0.84487	-0.059283	0.13055	-0.88697	-0.46257	-0.0095961	-1.1481	-0.86425	-0.99346	-0.37373	-0.43682	-0.088689	0	-0.24741	-0.66879	0	-0.4607	-0.041193	-0.92407	-0.0064323	-0.28564	-0.12543	-0.30946	-0.63383
YCR104W	0.23317	-0.045518	0.059371	0.83568	0.61075	0.546	2.0854	2.1609	0.52288	0.082355	0	0.14531	1.3163	0	0.77654	0.62578	0.99456	1.9026	1.6432	1.8886	1.003	0.49611	1.4873	0.8742	1.6238	1.8775	1.0471	2.1126	1.9011	2.5886	2.5439	2.7389
YCR105W	1.0018	0.80115	0.033786	0.87296	-0.21855	0.21454	0.048921	-0.32984	-0.32968	0.20845	-0.37375	0.60944	-0.17029	0.038729	0.22648	-0.41696	0.30279	0.13224	0.76041	-0.10202	0.29263	0	-0.6631	0	0.0059901	-0.28664	0	-0.58837	-0.35583	-0.52762	-0.47928	-0.38002
YCR106W	-0.19147	-0.50417	-1.1375	-1.2215	-1.4194	-0.1891	-0.88152	-0.043309	-1.4258	-1.5728	-1.1133	-1.5544	-0.98797	-0.37053	-1.976	-2.5844	-1.5307	-1.5852	-1.9014	-0.92999	-1.0939	-0.73561	-1.1426	-0.98797	-2.1165	-0.49983	-0.78593	-0.40219	-0.096197	-0.054894	-0.19825	0.012049
YCR107W	0.64286	0.72439	0.10877	0.42224	-0.496	0.30285	0.13763	0.63887	-0.47635	-0.71544	-0.43057	-0.2081	-0.35424	-0.26121	-0.23784	-1.2415	-0.70236	-0.72688	0.028475	0.84011	-0.18981	0.19267	0.61128	-0.05626	-0.054172	0.69341	-0.32083	0.46117	0.83083	0.55432	1.2424	1.034
YDL001W	-0.058346	-0.74153	-0.044671	1.9716	NaN	0.57998	0.48093	0.99483	-0.81649	-0.68934	-0.56449	-0.72041	-0.021189	0.028005	1.0819	1.2785	1.8955	2.4804	1.9583	1.3987	1.5199	1.2257	1.4512	1.2104	1.5811	0.93665	1.0079	0.19424	0.93545	1.0663	0.55727	0.83623
YDL002C	0.070785	-0.29144	0.076871	0.22033	0	0.69389	0.95995	0.53091	0.0033103	-0.021095	0.22125	-0.10479	0.42045	0.029586	0.011557	0.20056	0.09247	0.32927	0.2445	-0.10228	0.17905	0.18246	0.36989	-0.10663	0.20887	0.43726	-0.2212	0.61405	0.54643	0.54284	0.88998	-0.48121
YDL003W	0.15082	-0.39121	0	-0.090017	-0.26929	-0.31493	-0.022357	0	-0.37472	-0.055791	-0.20535	-0.20065	0.16807	-0.027849	-0.68542	-0.3217	0.69642	-0.10612	0	0.014381	-0.086495	-0.48975	-0.40034	0	-0.52829	-0.26917	0	0	0	-1.4213	0	-1.4245
YDL004W	-1.1369	-1.2295	-2.2203	-1.5489	-2.8585	-2.2311	-2.1772	-1.5484	-2.3552	-1.3623	-1.338	-1.6551	-1.5604	-0.5888	-2.4133	-2.9667	-2.4792	-2.6269	-3.2439	-2.532	-2.9355	-2.3048	-2.8417	-2.8521	-3.3	-2.0971	-1.2238	-1.5145	-1.8134	-1.8996	-2.0597	-2.2571
YDL005C	-0.33102	-0.20649	-0.6626	-0.75758	-1.376	0.018727	-0.45625	-0.46351	-1.5432	-2.5032	-2.1749	-0.94182	-0.61774	-1.5672	-0.7703	-0.90216	-0.38163	-0.24654	0.031686	-0.16207	-0.24626	-0.008783	-0.19803	-0.31727	-0.24435	-0.77041	0.60425	-1.2118	-0.56376	-0.45623	-0.52352	0.049223
YDL006W	0.44732	0.98543	0.25571	0.77827	0.2858	1.361	0.68667	0.61741	-0.65409	-0.35976	-0.30158	0.63852	0.08271	-0.12367	1.0097	1.0614	1.1412	1.7962	1.4011	0.70885	1.6864	1.1212	0.30844	0.51664	0.75667	0.41544	-0.30734	0.15641	0.31534	-0.17168	-0.56701	-0.018202
YDL007W	1.122	1.428	0.68702	0.58465	-0.85868	-0.14554	-0.70733	-0.6185	-0.74708	-1.0873	NaN	0.97784	-0.67776	-0.063532	0.68272	-0.04624	-0.06027	0.92435	0.84658	0.24354	0.31992	-0.030063	0.050855	-0.22041	0.29418	-0.77924	0.65991	-1.211	-0.62096	-0.37957	-0.47774	0.15085
YDL008W	0.38232	1.4024	2.993	2.0161	2.7089	2.6294	1.7264	1.2967	-0.29593	0.50985	0.53517	1.2808	0.60862	0.40152	3.6659	2.6759	2.487	3.3882	3.6322	2.1046	3.1819	2.2895	1.6721	1.9022	2.87	1.1722	0.12485	0.80627	0.53442	0.48461	-0.24575	-0.16347
YDL009C	0.77342	-0.03996	0.13269	0.21093	0.066104	0.039047	0	0	-0.25832	-0.18611	0	NaN	-0.37197	0.11009	0.62658	-0.51448	-0.77725	0.47966	-0.40833	-0.0383	0	0	-0.41719	0	-0.079834	0	0	0	0	-0.4907	0	-1.1458
YDL010W	1.1623	1.0742	0.081114	0.023377	-0.89176	-1.1898	-1.4632	-1.0861	-0.83691	-0.8598	-0.64762	-0.48397	-0.67649	-0.1563	-0.20667	-0.83419	-0.69178	-0.15544	-1.7507	-0.69155	-0.90857	-1.7675	-2.137	-1.4394	-1.1869	-1.397	-1.0411	-1.5587	-1.4904	-0.99719	-0.74247	0
YDL011C	0.67868	0.10333	0.038615	0.22515	0	-0.074384	-0.090767	-0.21359	-0.35859	-0.019962	-0.082302	-0.3981	0	0.033288	0.45307	-0.41614	-0.97879	0.31511	-0.062428	0	0	-0.21434	0	-0.06883	0	0	0	0	0	-0.79527	0	0
YDL012C	0.26627	0.47893	0.63887	0.91305	1.1824	1.1199	0.22199	-0.10933	-0.30853	0.11884	0	0.35037	0.69383	0.080629	0.068875	0.3718	0.35702	1.4084	1.4208	1.3936	1.9101	1.0902	0.60616	0.12859	2.0569	0.27434	0	-0.14191	0	0.035049	-0.00011313	-0.44864
YDL013W	0.18879	-0.22482	0.11036	-0.010555	0.067402	0	0.090282	0	-0.35316	-0.10541	-0.035666	-0.50641	-0.13742	0.060027	-0.42437	0.004565	-0.31667	0.26268	-0.21066	-0.071059	0	-0.64359	-0.19327	0.081603	0.50752	-0.013052	0	-0.02743	0.13717	0.085625	0.10155	-0.3228
YDL014W	-0.68224	-0.61294	-1.1516	0	-0.61749	1.2761	1.1882	1.3656	1.6174	2.5171	2.0674	2.6282	4.048	2.2419	2.3543	2.3753	2.6103	2.5448	2.3791	2.1865	2.5241	2.648	1.1239	1.7153	2.229	2.4096	1.3858	2.1082	2.2695	1.0939	0.22228	0.69921
YDL015C	-0.75694	-0.76899	-1.1325	-1.5991	-2.2454	-0.15897	0.248	0.60849	0.067146	-1.1414	-0.075888	0.2997	0.13707	0.68784	-0.035924	-0.76809	-0.696	-0.29214	-0.45509	-0.54919	-0.35371	-0.12513	-0.045477	0.16606	-0.30351	0.71036	1.4604	0.37887	1.2912	0.76759	0.70023	0.85326
YDL016C	0	0	0	0	0	0	-0.24685	0	0.66796	0	0	0.65113	-0.037877	0.016917	0.73282	-0.35333	-0.5643	0.48144	-0.89605	0.28739	0	0	-0.34385	0	0.25555	0	0	0	0	-0.50726	0	-0.58369
YDL017W	1.54	1.7093	0.90835	1.7495	0.20549	1.1354	0.60719	-0.50452	0.051079	-1.0587	-0.58567	1.397	0.36846	0.70617	1.6436	0.99896	0.67879	1.9098	1.7649	0.65739	1.7538	0.49257	0.10427	0.20265	0.40832	0.10246	0	-1.019	0.004401	-0.29843	-0.27352	-0.53338
YDL018C	0.071297	0.41776	-0.27296	0	-0.51249	0.55862	0.15647	0.0012311	0.063262	-0.47754	0	-0.69161	-0.95151	0	-0.78337	-0.23979	-0.21546	0.16219	0.042462	0.12374	-0.17704	0.28744	-0.55272	-0.036269	-0.31149	-0.2913	0	-0.44595	-0.34808	-0.35232	0	-0.71508
YDL019C	-0.35008	-0.70422	-1.595	-1.6554	-1.9698	-0.28452	-1.1291	-0.28272	-2.2062	-2.8599	-1.9895	-1.7875	-2.2647	-2.4574	-1.3894	-1.4159	-1.2005	-0.93097	-1.146	-0.7803	-1.2362	-0.37516	-0.35533	-0.022264	-0.74987	-0.61392	0.22601	-0.98669	-0.029851	-0.64986	-0.02006	-0.22884
YDL020C	-0.85587	-0.13164	-3.1878	-2.0021	-4.2509	-2.8679	-2.688	-2.1058	-1.8122	-3.6112	-3.8528	-0.74339	-2.5958	-3.1416	-2.0903	-2.6374	-2.649	-3.2623	-4.1365	-3.8291	-3.5129	-3.8487	-3.5591	-2.5962	-3.8974	-2.7051	-1.66	-2.8876	-2.3354	-2.9273	-2.7204	-2.1092
YDL021W	-1.6544	-1.5986	-3.0596	-1.1223	-2.735	-0.65752	-2.7824	-1.9253	-2.0263	-3.4012	-2.1342	-2.4577	-2.6405	-1.9922	-2.0667	-2.7213	-1.6477	-1.3025	-0.94608	-0.90832	-1.3181	-1.4608	-1.9493	-2.2104	-0.75381	-2.0077	-1.0194	-2.0479	-2.0243	-1.7178	-1.977	-0.85762
YDL022W	-0.70328	-0.35396	-1.6685	-0.30757	-2.0357	-0.41174	-0.73501	0.17439	-0.57275	-1.0928	-1.387	-0.40472	-0.97074	-0.043663	-0.2941	-1.2895	-1.8572	-0.76278	-1.4288	-1.4711	-0.7104	-0.80393	-1.013	-1.3598	-1.8278	-0.1672	0.29638	-0.17698	-0.088146	-0.1249	-0.26553	0.12099
YDL023C	-1.0307	-0.52489	-1.2013	-0.97004	-1.0436	-0.84274	-1.5934	-0.46234	-0.61886	-0.29591	-0.080381	-0.82684	-1.8251	1.3168	-0.62238	-1.898	-1.8327	-0.77765	-2.2358	-1.9325	-1.9848	-1.3038	-1.1856	-1.7931	-2.1128	-1.0192	-0.31455	-0.19363	-0.25407	-0.52672	-0.53987	-0.33345
YDL024C	1.1094	1.0616	0.35582	2.5364	3.0662	5.1582	4.435	4.9765	-0.27479	-0.29606	-0.39878	0.014025	-0.44313	-0.36295	0.83007	0.53892	0.068285	1.0933	2.7668	3.0349	5.006	5.2737	4.8651	3.5794	2.8231	4.7932	3.1365	4.6956	4.4004	3.6717	4.0191	3.4599
YDL025C	-0.73091	-0.79553	-1.8202	-2.1367	-1.9789	0.07483	-0.78741	0.1766	-1.2243	-2.6941	-1.1436	-2.0123	-0.89658	-0.97105	-2.3311	-2.9119	-1.5037	-1.0231	-1.9882	-0.84365	-1.5396	-0.93614	-0.77708	-0.75724	-0.97472	0.043034	-0.02752	-0.13559	0.45316	-0.074301	0.14155	0.42934
YDL026W	-0.87931	-0.86002	-0.30678	0.34389	0.092551	0.059629	-0.58114	-0.8043	-0.8412	-0.25444	-0.31621	-1.6126	-0.61396	-0.041636	-1.2419	-1.2512	-1.0262	0.28985	-0.46844	-0.55677	-0.37822	-0.55196	-0.51719	-0.49758	-0.53052	-0.41207	-0.26684	-0.4972	-0.93322	-1.424	-1.185	-1.1767
YDL027C	-0.96838	-1.0657	-1.6307	0.131	-0.79521	0.63396	-0.44076	0.019755	-1.6545	-2.9869	-1.9084	-2.0049	-1.7816	-1.2505	-0.63037	-1.2686	-0.99216	0.18499	-0.045533	0.28996	-0.020341	-0.018562	-0.51507	-0.80758	-0.42173	-0.29811	0.46208	-0.46889	-0.30284	0.075676	-0.29199	0.03091
YDL028C	0.91917	1.4955	2.4162	4.3655	2.6484	2.6401	1.6461	1.0751	-0.014609	-0.61611	-0.39372	0.079414	-0.63542	-0.2731	3.4689	3.1398	2.7008	3.8484	3.4436	1.9101	2.9136	2.4173	1.7758	1.3204	2.6428	0.6513	0.50001	0.72226	0.062763	0.55942	0.45259	0.25189
YDL029W	-0.18513	-0.085992	-2.4368	-1.038	-2.9687	-0.0838	-0.58261	0.020558	-1.3325	-3.2617	-1.2503	-1.2063	-2.3964	-0.92127	-1.9058	-2.5814	-1.5247	-1.6768	-1.4478	-0.61659	-0.6903	-0.29	-0.79842	-0.98424	-1.4621	-0.19331	0.9257	-0.3262	-0.44237	-0.11478	-0.59432	0.068136
YDL030W	0.39316	0.75968	-0.052274	2.4393	0.33996	1.357	0.99119	0.38659	-0.12998	-0.19588	-0.19381	0.18027	-0.28033	-0.073593	1.1353	1.45	1.2346	1.5334	1.7496	1.2272	1.8505	1.4795	0.76514	0.17196	0.98706	0.69804	0.14545	0.37839	0.77844	0.68826	0.41226	-0.038348
YDL031W	-0.39939	-0.28195	0.041428	NaN	-0.27757	0.93005	1.0488	1.128	1.6264	0.86224	0.40469	1.2383	2.4051	0.64729	0.65804	1.2354	1.157	0.59525	0.70275	0.91999	0.7051	1.3475	1.095	0.65398	0.97659	1.2595	0.76246	0.87405	0.98751	1.3355	1.2032	0.80894
YDL032W	-0.11968	-0.077006	-0.054013	0	NaN	0.22702	-0.56024	-0.29626	-0.23499	0	0.0335	-0.48506	-0.53736	0	-0.51001	-1.8238	-1.4101	-0.28645	-0.41535	-0.36001	0	-0.19274	-0.070151	0.32764	-0.26313	0.18026	0.032262	0.75696	-0.1716	-0.47474	0.63927	0.65195
YDL033C	0.61518	0.46241	-0.32687	-0.54033	-0.73396	0.07029	0.11331	0.64451	-0.25622	-0.67199	-0.24113	0.071946	-0.20819	0.056156	-1.2618	-0.95992	-1.1135	-0.23196	-0.86683	0	-0.161	-0.18675	-0.59297	-0.27674	-0.47461	0.073275	-0.98376	0.14395	-0.28532	-0.27441	-0.49816	-0.56647
YDL034W	-0.073715	-0.12225	0	0.030111	0	0	-0.074163	-0.15606	0.12672	0	0	-0.30091	0.0035578	0	-0.43722	-0.3587	-0.6932	0	0	-0.19818	0	0	-0.59809	0	0	0	0	0	0	0	0	0
YDL035C	0	-0.1116	0.040174	0	0	0	-0.47494	0	0.4988	0.047182	0.07297	-0.35414	0.35647	0	0.26029	-0.15016	0.16501	0.014997	-0.32877	-0.43775	0	-0.4617	0.0017731	0	-0.29282	0.32254	-0.72488	-0.17905	0	0.17445	0.87773	0.89395
YDL036C	-0.33913	-0.26882	-0.92951	0.15167	-0.96596	-0.2142	-0.11693	0.13297	0.12133	-1.0784	-0.61337	0.19024	0.79065	-0.43143	-0.20586	-0.12227	0.017224	0.21562	0.32852	-0.24766	-0.072764	0.45743	-0.30056	-0.37132	0.49695	0.16911	-0.49628	-0.44469	0.27708	-0.022862	-0.041988	-0.091724
YDL037C	-1.0659	-0.62983	-1.5678	-1.5045	-1.5813	-1.3813	-1.2415	-1.9571	3.5117	1.6141	0.56326	2.9872	3.5235	1.811	2.8741	2.3627	1.654	1.7221	0.17936	0	0.8795	-0.36563	0.6726	-0.52227	0.43845	-0.75995	0	-1.2239	-1.4853	-0.83348	-1.294	-1.2406
YDL038C	0.83074	0.074573	0	1.0053	0.99582	0.77877	2.2011	0.13241	1.0179	0	0.10999	0.76772	0.99795	-0.054564	1.1394	0.74533	0.66911	2.5812	2.417	2.4906	0.29559	-0.27938	1.9016	1.0428	2.9321	0	0.64711	0	-0.13514	1.7288	2.0134	1.5003
YDL039C	-0.12731	NaN	0	0.022854	0	0	-0.042159	-0.22952	5.2108	3.4397	2.4848	4.8617	5.36	3.0799	4.7547	2.6754	2.3018	3.468	3.6274	1.4103	2.2153	0.82775	2.6794	1.4874	2.9881	0.50648	0.86927	0.53173	0.082296	1.2642	1.1265	0.22978
YDL040C	-0.25148	-0.092954	-1.4155	-0.90675	-1.1761	-0.75592	-1.1379	-1.21	-1.2523	-1.4279	-1.7184	-0.57195	-0.39027	-0.58846	-1.2741	-1.0851	-0.83233	-1.4489	-1.1593	-0.72513	-1.0103	-0.43941	-0.5916	-1.0932	-1.3249	-0.90237	-0.34489	-0.39471	-0.89552	-0.84799	-0.71242	-0.56302
YDL041W	0	0	0	0	0	0	0	0	0	0	0	-0.35893	0	0	0	-0.68257	-0.8686	-0.15663	0	0	0	0	0	0	0	0	0	0	0	0	0	0
YDL042C	-0.2599	-0.21508	-0.78424	-1.0906	-1.0577	-0.32776	-0.19088	-0.151	-0.84369	-1.5183	-0.91866	-1.242	-0.18189	-0.97545	-1.8925	-1.0684	-0.85713	-1.0121	-1.4037	-0.052743	-0.56128	-0.012969	-0.34367	-0.60245	-1.1343	-0.075977	-0.68329	-0.34924	-0.1978	-0.27452	-0.52495	-0.6263
YDL043C	-0.4197	-0.11831	0.041044	-0.079297	0.037971	0	-0.019222	-0.019219	0.081782	-0.36852	0.046429	-0.30123	-0.13643	-0.02899	-0.7648	-0.30258	-0.56916	-0.45336	-0.45947	0	-0.29701	-0.39682	-0.10052	-0.066065	-0.24492	-0.14774	0	-0.10573	0.33675	-0.31472	0.49831	-0.89391
YDL044C	-0.30734	-0.13504	-0.054223	-0.1447	-0.33262	0.49425	0.30836	0.27255	-0.32459	-0.53178	-0.46203	-0.15968	-0.30413	-0.34189	-0.46236	-0.39237	0.27658	-0.60225	-0.44346	-0.23866	-0.088594	0.20455	-0.10233	0	0.32938	0.42007	-0.15127	-0.11217	0.62723	0.35739	0.32776	0.26544
YDL045C	-0.23459	-0.21699	-0.93124	0.30147	-0.9205	-0.076765	-0.16244	0.0028485	-0.493	-1.544	-0.68293	-0.68492	-0.68185	-0.63325	-0.25752	-0.36392	-0.40153	0.44728	-0.062687	0	0.016515	-0.46789	-0.89187	-0.9021	-0.48277	-0.21132	-0.57749	-0.27748	-0.24947	-0.14546	-0.59475	0
YDL046W	1.203	1.4985	1.0631	0.50879	-0.49731	-0.43393	-0.20352	0.14773	0.65284	0.73077	0.84352	0.99791	1.0732	1.3886	0.78162	-0.1757	0.33397	0.38725	-0.46531	-0.16357	-0.2791	-0.78629	-1.1289	-0.5174	-0.32359	-0.23887	0.89852	0.22033	0.059036	0.16637	0.28223	0.52113
YDL047W	0.30923	0.18543	-1.0967	-0.64533	-1.1731	0.20824	-0.58691	-0.26219	-0.24483	-0.92348	0.49165	-0.0021183	0.9492	0.72639	-0.67266	-0.29728	0.0071932	-0.21075	-0.56542	-0.11532	0.23776	0.10625	-0.53492	-0.3154	-0.014491	-0.1004	0.067695	-0.81462	-0.51882	-0.44114	-0.62355	-0.83916
YDL048C	-0.05924	0.29088	-1.0065	-1.4039	-1.799	-0.91461	-0.98823	-0.40423	2.4506	0.025026	2.4097	1.5319	1.9824	2.0783	-0.048104	-0.55827	0.59386	-0.79021	-1.8302	-0.65265	-0.60095	-0.96899	-1.6079	-0.68806	-1.498	-1.0881	-0.59755	-1.4434	-0.89308	-0.66641	-0.84899	-0.77639
YDL049C	-0.42337	-0.28032	0.36427	3.7671	2.9232	4.8763	4.3636	4.3558	0.27538	-0.11191	-0.039518	-0.73134	-0.37766	0.10016	2.1089	2.2959	2.7351	3.7204	4.2938	3.239	4.7918	4.8295	4.2657	4.2732	4.8655	4.016	3.4069	3.8614	3.7836	3.9842	3.7871	2.0404
YDL050C	-0.078804	0.21529	0.82076	2.1055	1.5424	1.9236	1.1703	0.6777	0.74777	1.4534	1.1196	0.809	2.3619	0.67575	2.6579	2.21	2.3243	2.6435	1.9837	2.0735	2.4595	2.3407	1.0392	1.3351	2.7956	1.1242	0.5164	1.0593	0.71749	0.5896	0.47967	0.44097
YDL051W	-0.67904	-0.25078	-0.077187	2.8595	1.0855	2.6511	1.2947	1.2281	1.2572	0.94317	1.4379	1.0119	3.0677	1.0848	2.7576	2.5947	2.5481	3.5547	3.4966	2.2358	3.1844	2.5535	2.0234	1.716	3.0194	1.5891	1.8381	1.7899	1.2553	1.5578	1.4816	0.78389
YDL052C	0.7836	0.67517	-0.20009	-0.029279	-0.57214	-0.12045	-0.04146	-0.038058	-0.18046	-0.326	-0.53993	0.15305	0.074246	0.11497	-0.24818	-0.77817	-0.62494	-0.31132	-0.47134	0.148	0.22533	0.70168	0.30401	0.01047	0.061865	0.73448	-0.5121	-0.11963	0.0188	-0.29923	-0.20637	-0.27791
YDL053C	0.56951	0.56927	0.35876	0.54769	-1.1145	-0.46117	-0.47919	-0.29395	-0.4086	-0.39526	-0.55186	0.31336	0.40633	-0.13874	-0.045178	-0.14127	-0.062909	0.047909	-0.49253	-0.12175	-0.23284	-0.46293	-1.09	-1.0911	-0.52828	-0.64047	-0.49247	0.29206	-0.45084	-0.7029	-0.6567	-0.38565
YDL054C	3.3591	3.3571	1.2621	2.056	-0.48208	1.4749	0.46211	0.47811	1.7697	-1.4974	-1.2867	2.5073	1.2832	-0.68008	2.0063	0.93615	0.93069	2.0612	1.1115	1.3857	1.5805	0.72924	0.16212	0.52681	0.92957	0.43361	0.92974	-0.70504	0.23796	-0.41864	-0.2842	0.18688
YDL055C	-1.5259	-2.026	-1.4692	2.1455	0.44823	1.5467	0.20745	-0.072927	-1.058	-1.354	-1.13	-1.2341	0.92418	-0.9366	0.13914	1.3033	1.9379	2.304	1.4497	2.1289	1.4131	1.0064	0.86852	0.74324	1.6314	0.42229	1.07	-0.69271	-0.80534	-0.91849	-0.80615	-0.14478
YDL056W	-0.28538	-0.12912	-0.45324	0.79856	-0.055231	-0.021294	-0.54861	-0.63131	-0.31742	-0.81575	-0.50545	-0.3408	-0.33677	-0.74909	0.32781	0.26878	0.58849	1.2363	0.31386	0.014847	0.11808	0.1487	0.040273	-0.23738	0.073673	-0.37435	-0.45083	-0.52341	-0.36177	-0.62113	-0.17905	-0.06534
YDL057W	0.11409	0.083783	-0.79327	0.16262	-0.46277	-0.5312	-1.0337	-0.61457	-0.47299	-0.73522	-0.64163	-0.1228	0.51893	-0.039716	-0.27431	0.33262	1.16	0.065577	NaN	-0.091921	-0.81618	0	-1.327	-0.62609	-0.45657	-0.45917	0	-1.2178	-1.2299	NaN	0	-0.74453
YDL058W	-0.30447	-0.13572	-0.031787	-0.27317	0.082658	-0.13024	-0.98786	-0.13646	-1.3119	-0.12111	-0.13285	-0.74962	-0.49009	0	-1.1687	-1.348	-1.115	-0.50444	-1.1179	-0.82562	-0.081676	0	-0.82978	-0.64915	-0.9821	-0.3483	-0.79975	0	-0.58351	-1.0881	-0.58434	-0.67406
YDL059C	0.54013	0.92685	0.17152	0.098371	-0.11014	-0.28199	-0.82474	-0.38199	-1.6087	0.1386	-0.1884	-0.11925	1.1106	0.31669	-0.57142	-0.26335	0.14689	-0.83679	-0.43817	-0.21841	-0.008325	0.20943	-0.70486	-0.27277	-0.69955	-0.11544	-0.7668	-0.2473	-0.70242	-0.57625	-0.64866	-0.15607
YDL060W	-1.0992	-0.63933	-0.21543	-0.64384	-0.41031	0.37009	0.14777	1.502	1.713	0.58778	0.57807	1.5791	2.7151	0.73613	1.2199	2.0171	1.4288	0.97449	1.2333	0.89347	0.48962	1.2273	1.2365	0	1.264	1.4863	-0.25227	0.14742	1.3757	1.2004	1.2158	1.2705
YDL061C	-1.152	-1.1682	-1.3041	0	-0.89164	-0.50188	-0.014744	0.67895	0.57543	1.8673	1.8864	0.25721	2.8479	2.4345	0.0057766	1.0188	1.4692	-0.33141	1.0304	0.88612	-0.71248	0.37606	0.29034	-0.62151	0.9563	1.0962	0.44312	1.1362	1.5343	0.67337	1.1934	0.77725
YDL062W	-0.10863	0.40384	0	0.54524	0	0.13653	-0.2469	-0.39717	1.0204	0.80851	0.89119	1.6512	1.0609	0.81812	1.0904	0.96923	0.55856	0.76147	0.19979	-0.19149	-0.12219	-0.25368	-0.075848	0	-0.090369	0	0	0	-0.15478	-1.0763	0	-0.76931
YDL063C	-0.75225	-0.11452	-0.70125	0	-0.63685	-0.11531	0.095817	0.55573	1.0492	0.30866	-0.32639	1.7071	2.597	0.16459	1.2969	1.0099	1.3706	0.66744	1.0132	0.37615	0.52972	0.66809	-0.052747	0	0.93356	0.79953	-0.086665	-0.53091	0.48779	-0.035502	-0.53746	0.89887
YDL064W	2.0329	2.2953	1.4951	2.5945	1.0862	1.8528	1.073	1.2588	1.3599	0.83802	1.0166	1.8124	1.8441	1.2047	1.4561	1.9958	1.8463	2.6872	2.3294	1.7827	2.5809	1.8647	0.97928	0.63932	2.0877	1.0789	0.30861	0.81636	0.92976	1.0639	0.67479	0.65113
YDL065C	0.040138	0.64974	-0.99286	2.5771	-0.090061	2.2733	1.0852	1.4231	-0.91219	-2.351	-0.7851	-0.5256	-0.52364	-1.2439	0.74727	1.0879	1.681	2.2882	2.5085	1.8714	1.8535	1.918	1.088	0.99158	2.3272	0.67023	1.7408	0.25985	0.55244	0.3886	-0.28726	0.34779
YDL066W	-1.1012	-1.1994	-3.8512	-2.5107	-4.1428	-1.8864	-2.5409	-1.3896	-2.788	-2.971	-1.8506	-2.3173	-0.72551	-2.0557	-2.8139	-2.3293	-1.7758	-2.0317	-2.5281	-1.0213	-2.2068	-1.934	-2.0706	-2.6819	-2.2026	-1.4041	-1.0099	-1.7854	-1.4453	-2.0854	-1.9614	-1.6607
YDL067C	-0.22385	-0.17723	-0.55764	0.33427	-0.37968	-0.36463	-0.91472	-0.44239	-0.92388	0.36978	-0.81315	-0.86631	0.13074	0.42675	-0.31386	-0.61652	-0.11816	0.079171	-0.44708	-0.53966	0.0036704	-0.68544	-1.4459	-0.94351	-0.19524	-0.96757	-0.49342	-0.77531	-1.0524	-1.4896	-1.1916	-1.4463
YDL068W	-0.14475	0	0	0	0	0	-0.11037	0	0.13435	0	0	-0.18806	-0.16145	0	-0.20478	-1.3474	NaN	0	-0.21685	0	0	0	0	0	0	0	0	0	0	0	-0.70084	0
YDL069C	-0.26802	-0.17307	-0.004371	0.035934	-0.086364	0	-0.15999	-0.38594	NaN	-0.16775	-0.092511	-0.10995	-0.15792	0.051207	-0.46059	-0.71695	0	-0.011255	-0.13023	-0.14937	-0.32818	-0.51058	-0.59481	0	-0.58573	-0.25323	0	-0.36262	-0.51446	-0.70003	-0.47302	-0.17661
YDL070W	1.5874	1.9657	-0.62808	1.1114	-0.35329	0.98718	0.28306	0.30258	0.60785	-0.90068	-0.63241	1.0764	-0.14492	-0.41603	0.71621	-0.046786	-0.007094	0.75544	0.31532	-0.0084164	0.4833	0.8103	0.43242	0.13721	0.25395	0.1767	0.78593	0.61718	0.38389	0.29843	0.057606	0.64277
YDL071C	0.12369	0.35599	0	-0.019164	0	0	0	0	0	0	0	-0.029855	0	0.062557	0.010611	-0.38633	-0.76159	-0.12838	0	0	0	0	0	0	0	0	0	0	0	0	0	0
YDL072C	0.030675	-0.068202	-2.1569	-1.8707	-0.61941	0.73522	0.58965	0.99593	-1.3592	-2.0827	-1.2041	-0.86772	-2.6747	-0.42589	-1.7753	-3.0489	-2.7541	-2.1198	-1.5049	-0.18798	-0.12274	0.3572	-0.14132	0.089462	-1.029	0.58566	1.6055	1.1022	0.77349	0.62694	0.44811	0.80744
YDL073W	0.094354	-0.22199	0.039185	NaN	0.37767	0.013428	0.24154	0.016037	0.36296	0.2358	0.039149	-0.29647	0.49241	0	1.0342	0.49827	0.12159	0.83809	1.0189	0.76406	0.16336	0.14373	0.94037	0	1.334	0.031065	-0.54726	0.416	-0.54597	0.028768	1.036	0.80312
YDL074C	0.4486	0.35963	-0.68825	0.84845	0.030873	0.51752	0.17398	0.5961	0.6698	0.50038	0.14616	0.50337	0.24036	0.36425	0.18649	0.70001	0.032704	0.30258	0.75477	0.50337	0.70733	1.363	0.95965	0	0.84846	0.67379	-0.08498	1.0101	0.51844	0.58578	0.93026	0.80224
YDL075W	-2.6006	-2.2075	-1.5661	-2.111	-1.319	-0.83133	0.056435	1.4408	0.91007	2.3902	2.4345	0.52891	2.5011	2.6347	0.16486	0.85272	1.2422	-0.094919	1.7241	1.405	-0.37706	0.44121	0.91742	-0.73321	1.5015	1.179	1.1158	1.8026	2.0454	1.5301	1.6403	1.8713
YDL076C	0.54623	0.69648	0.8406	4.0063	2.5927	3.5751	2.4893	2.127	-0.45932	-0.40269	-0.72833	-0.54931	-0.54261	-0.47583	1.667	2.4991	3.0404	3.0337	3.8836	2.5744	4.1767	3.6862	2.5063	1.9305	3.7979	2.3848	1.2538	1.7941	1.5719	1.3653	1.2445	1.0417
YDL077C	0.71492	0.66454	-0.72128	0.12882	-0.27959	0.21015	-0.039243	0.44787	-0.057486	-0.84588	NaN	-0.26406	-0.47816	-0.10378	-0.14562	-0.77648	-0.56905	-0.34507	-0.077236	-0.039681	0.42814	0.1456	0.018131	-0.4586	-0.19565	0.35648	0.58289	0.12862	0.2704	0.29241	0.43832	0.73343
YDL078C	-0.10679	0.22244	-1.9685	-0.95487	-1.6076	1.34	1.3258	1.1805	-0.81432	-2.9786	-2.4275	-0.30112	-2.4419	-2.1662	-1.0373	-2.6436	-2.2186	-1.385	-1.6486	-0.14826	-0.05968	0.80471	0.5911	0.4865	-0.23814	1.4406	2.2882	1.5661	1.308	0.64491	1.2148	1.5973
YDL079C	-0.73634	0.24243	1.3217	2.9954	0.39863	1.5981	0.13912	0.50517	-1.2878	-1.7331	-1.0715	-1.2387	-1.9366	-1.0369	2.1151	1.3424	0.99224	2.3322	2.0352	1.154	2.0503	1.4386	-0.037394	-0.1313	1.5415	-0.048065	0.31743	-0.044837	-0.35001	-0.32122	-0.62757	-0.10267
YDL080C	0.78973	1.1841	0.96492	2.3029	0.23825	0.92362	0.82412	0.50035	0.10792	-0.21684	-0.36479	0.57757	0.50825	-0.14283	2.1949	1.5944	0.84195	1.7999	1.5209	0.35426	1.5663	0.99018	0.59344	0	1.3163	0.50112	-0.59101	0.4459	0.45811	0.15909	0.73075	0.42588
YDL081C	-1.8173	-1.5218	-1.5987	-1.7222	-1.8447	-0.95459	-0.14396	1.0249	0.83946	2.1173	1.3094	0.42941	2.4823	1.7417	0.096406	0.76142	1.1119	-0.049117	0.61666	0.91548	-0.083759	0.26427	0.21028	-0.72879	1.329	1.3533	1.237	1.6469	1.2878	0.86128	0.99378	1.0624
YDL082W	-2.5402	-2.1183	-2.8827	-2.7592	-3.5032	-1.5918	-0.64187	0.67474	0.094027	0.82397	1.1204	0.063639	2.2303	0.89578	-0.73188	0.48133	0.94151	-0.97107	0.53893	0.62257	-0.97569	0.31003	0.18652	-1.6109	0.66645	1.0278	0.81338	1.0956	0.94777	0.36552	0.58657	0.89634
YDL083C	-2.2423	-1.5946	-2.3897	-2.4375	-2.8155	-0.81222	-0.31726	1.0073	0.82349	0.25415	0.10239	0.59908	2.641	1.0746	-0.093239	0.58278	1.4022	-0.51854	1.1765	1.2718	-0.78103	0.67067	0.78603	-1.0485	1.1665	1.5636	1.3075	1.4916	1.581	1.3016	1.5599	1.6066
YDL084W	0.70937	0.53414	-1.9377	-0.16199	-1.7667	0.99361	0.31333	0.64899	0.32061	-1.3708	-1.5181	0.29752	0.50635	-0.87371	-0.2796	-0.23453	0.28088	0.18974	0.7784	0.95306	1.0433	1.5549	0.61441	0.010712	0.40671	0.91295	1.8819	0.39116	0.65455	0.51128	0.61498	0.80167
YDL085W	-0.31186	0.049076	-2.3964	-1.2964	-1.9126	1.2233	1.0102	1.6297	-0.62264	-4.5126	-2.1447	-0.61504	-1.1712	-3.1622	-1.2832	-2.3989	-1.2842	-1.1544	-1.1115	-0.14305	-0.52552	0.66143	0.9112	0.2253	-0.65984	1.6583	2.1209	1.3566	1.5146	0.96538	1.3931	1.6547
YDL086W	-0.46879	-0.5991	-2.7643	-2.0029	-3.4593	-2.3537	-1.4101	-0.42948	-1.45	-2.0889	-0.45372	-0.88635	-1.4793	-0.54732	-1.8482	-2.6484	-1.8355	-2.4362	-3.0375	-2.1606	-2.8473	-2.888	-2.5825	-2.9996	-2.5962	-1.32	-0.20689	-0.65178	-0.67077	-0.56642	-0.68873	-0.39778
YDL087C	1.1638	0.91607	0	0.49581	0.45192	0.07501	-0.0087051	-0.24799	0.032163	0.053682	0	0.88458	0.35404	-0.038107	1.1843	0.71132	0.43627	0.25339	-0.15007	-0.23554	0.6621	-0.028861	-0.23024	0	-0.41858	-0.034582	0	-0.26965	-0.11846	-0.56032	-0.30707	0
YDL088C	0.051275	-0.18982	-0.59179	2.0185	-0.27813	1.6282	0.65203	0.53145	-1.0912	-1.1556	-1.1707	-0.59018	0.37016	-0.886	0.90749	1.4736	1.6893	2.1521	1.7058	1.4079	1.8188	1.2092	0.83872	0.77112	1.4203	0.46861	0.89166	0.052417	0.25028	0.34099	0.17347	0.32325
YDL089W	0.12621	0.55695	-0.4949	2.037	-0.377	0.71548	-0.43136	0.13876	0.21096	-0.85995	0	0.11702	NaN	-0.16942	1.0307	0.80482	1.0581	1.6983	1.9914	0.55325	1.2856	0.691	0.39968	0.11343	1.6015	0.2701	-0.26312	-0.67252	0.30316	0.33817	0.18976	-0.04046
YDL090C	0.76547	1.2082	-0.23275	1.0429	-0.40443	0.47256	-0.041833	0.55547	-0.10889	-0.48972	-0.0054612	0.42943	0.18882	-0.40853	0.43436	-0.089018	0.13361	0.50424	-0.27401	-0.22577	0.37551	-0.44372	-0.55803	0	-0.34174	0.33884	0	-0.45878	0.37325	0.063251	0.2852	-0.56345
YDL091C	0.073704	0.4162	-1.7883	-0.57559	-2.2843	0.016027	-0.60332	-0.0021196	-1.2557	-2.3334	-0.95219	-0.90907	-1.999	-1.5443	-0.78036	-2.1498	-1.9708	-1.3681	-1.5173	-0.96499	-1.334	-0.75455	-0.99238	-1.3537	-1.4225	-0.43964	0.6019	-0.77356	-0.38095	0.57084	0.16309	0.21913
YDL092W	0.17798	0.32856	0.11545	-0.37753	-0.15543	-0.0044558	0.32501	-0.0876	0.38132	0.9423	1.1614	0.30749	1.5709	1.4677	0.092331	0.098354	0.39684	0.1344	0.33991	0.88284	0.16657	0.57736	0.18324	0.28151	0.6816	-0.029365	0.15771	0.40468	0.35697	0.31211	0.45278	0.54624
YDL093W	1.0113	0.73942	-0.91866	0.28433	-1.2242	0.1998	-0.6631	-0.2645	-0.46401	-1.8988	-1.052	-0.35185	-0.28145	-0.8168	-0.52262	-0.049074	-0.14114	0.22446	-0.3184	-0.22469	-0.047678	0.058697	-0.36596	-0.95708	-0.13149	-0.32038	-0.73049	-1.2099	-0.81017	-0.92018	-0.61292	-0.85613
YDL094C	0.44923	0.57813	0.23825	0.29394	-0.077237	0.13113	-0.29792	-0.16791	-0.74165	0.047587	-0.15466	-0.42146	-0.069888	-0.2434	-0.36508	-0.48539	0.095653	-0.56005	-0.47559	-0.60012	-0.41408	-0.50728	-0.39897	-0.5204	-0.26538	-0.11202	-0.50116	-0.17983	-0.37249	-0.15208	0.03348	0.10192
YDL095W	0.61088	0.42791	-1.0186	-0.43452	-1.9303	-1.2894	-1.9497	-1.1323	-0.47504	-0.97765	-0.77776	-0.2277	0.32724	-0.33275	-0.2644	-0.44033	-0.021123	-0.48495	-0.84701	-0.32636	-1.2766	-1.3816	-1.2514	-2.0369	-0.50606	-1.016	-0.66669	-1.4785	-1.1473	-0.86563	-0.63177	0.3448
YDL096C	0.4133	0.47405	-0.055511	-0.5094	-0.61185	-0.90695	-1.3546	-1.2541	-0.64348	-0.35776	0.11772	-0.51403	-0.18115	0.37916	-1.0308	-0.97737	-0.3907	-0.45766	-1.6836	-0.98034	-0.72898	-1.0646	-1.5324	-0.81375	-1.0233	-0.96636	0	NaN	-0.98553	-1.4964	-0.95778	-0.78139
YDL097C	0.95444	1.3542	-1.0295	-0.25314	-3.1209	-0.98925	-1.6148	-1.0126	-0.080976	-2.486	-2.3748	0.46768	-1.9594	-1.4303	-0.13372	-0.99771	-0.9953	-0.63124	-0.95547	-0.85032	-1.211	-1.1461	-1.7361	-1.4429	-1.3816	-1.1808	0.4138	-1.7269	-1.3327	-0.66877	-0.97729	0.13955
YDL098C	0.15642	0.37319	0.11088	0.68049	0.23965	0.55179	-0.11105	-0.16533	-0.30657	-0.07564	0.20095	0.55793	0.46476	0.19306	0.76811	0.88895	0.85045	1.1027	0.68608	0.54716	0.95646	0.17421	-0.019874	0	0.57219	0.13901	-0.27764	-0.13225	-0.32245	0.16441	0.24563	0.44533
YDL099W	-0.67492	0.015607	-1.0365	-1.1809	-1.3925	-0.94633	-0.5877	-0.21286	-0.016517	-1.1385	-0.47279	-0.018013	1.363	0.07976	-0.51054	-0.021623	0.56768	-0.4929	0.68688	0.74828	-1.1364	-0.69148	-0.055803	-1.1133	0.19648	-0.37044	0.73664	-0.23633	0.016946	1.0084	1.1472	1.4945
YDL100C	1.3497	1.9003	-0.14807	-0.025008	-2.062	-0.50733	-0.91274	-0.41388	0.64433	-1.3273	-0.86563	1.3023	0.36466	0.018089	0.38379	-0.097206	-0.23951	0.05435	-0.33694	0.19908	-0.34246	0.072687	-0.8118	-0.55637	-0.39618	-0.63722	0.33279	-0.97297	-0.73007	-0.79328	-0.66962	-0.51779
YDL101C	0.7352	0.70759	-0.91869	-0.31678	-1.0858	NaN	-0.99054	-0.54582	-0.59142	-1.3921	-0.96451	-0.034797	0.69287	-0.50272	-0.89785	-0.78403	-0.45535	-0.71123	-1.0482	NaN	-1.0232	-0.76322	-1.4438	-0.63305	NaN	-0.92042	0	-0.91697	-1.5744	-1.3327	-1.1212	-0.9749
YDL102W	0.48969	0.6245	-0.58233	0.56564	-0.65924	-0.093217	-0.20181	-0.2516	0.71449	-0.82584	-1.1015	0.77407	1.8453	-0.71896	0.94234	0.86843	0.82104	1.7676	0.31335	0.18312	0.18047	-0.017031	-0.12274	-0.65127	-0.030733	-0.51824	-0.20605	NaN	-0.42376	-0.32289	-0.047245	0.12574
YDL103C	1.2704	1.3164	0.93595	3.8033	1.2408	2.2766	0.87725	0.63667	0.22436	-2.4043	-1.7111	0.76397	-0.073604	-0.93135	2.0993	2.0368	2.6568	3.3947	3.2239	2.2324	3.0545	2.1009	1.442	1.2809	2.6315	0.86789	0.99747	-0.48583	-0.31139	-0.1122	-0.20095	0.23393
YDL104C	0.13625	-0.10225	-0.74806	-0.78688	-0.91548	-0.41592	NaN	-0.24999	-1.0049	-1.0838	-1.1751	-0.96812	-0.70022	-1.1221	-1.0364	-1.374	-1.0161	-0.93693	-1.5537	-0.35575	-1.2307	-0.89721	-1.3361	-0.31765	-0.67121	-0.31962	-0.76075	-1.0114	-0.54346	-0.75629	-0.88602	-0.53729
YDL105W	-0.46157	-0.51613	0	0	-0.066565	0	-0.6338	-0.51026	-1.0848	-0.25244	-0.36533	-0.90521	-0.85771	0	NaN	-0.78602	-0.48296	-0.94157	-0.84506	-0.99886	-0.16167	0	-1.371	0	-0.74591	-0.22878	0	0	-0.19104	-0.89355	-1.2681	-0.9684
YDL106C	0.50079	0.95006	-0.33548	1.5858	-0.98372	0.1487	-0.81944	-0.19716	-1.2907	-1.5393	-1.4257	-0.94461	-0.82895	-0.87653	0.77537	1.1711	0.42282	0.95124	0.4798	-0.15766	0.20195	-0.49523	-0.8336	-0.96103	-0.35954	-0.73796	-0.43234	-1.1134	-0.66241	-0.63339	-0.43236	-0.29657
YDL107W	0.14552	-0.016739	0.45324	1.0172	0.0027363	0.69027	0.32887	0.080569	0.072618	-0.51292	-0.40742	-0.13287	-0.13777	0	0.77399	0.90292	0.79565	0.75078	0.90438	0.031111	0.61436	0.33781	-0.090521	-0.017833	0.64257	0.29727	-0.71169	0	-0.48725	-0.69839	-0.15387	-0.50989
YDL108W	0.64165	0.82564	0.6482	1.4927	0.20542	0.60209	-0.49604	0.34847	-0.072544	0.5458	0.019322	0.40669	0.94891	0.62347	1.5875	1.4648	1.052	1.6051	0.91809	0.61539	1.1007	0.38676	-0.044851	0	0.42185	0.18975	-0.75447	0.04209	0.30781	-0.15141	-0.046843	-0.017407
YDL109C	0.47171	0.6055	-0.080737	0.1613	-0.083432	0.83183	-0.059815	-0.16515	-0.28868	-0.16757	-0.18823	-0.066137	-0.39646	-0.032442	0.39167	0.24106	0.33659	0.81611	-0.031889	-0.2313	0.7249	0.1249	-0.42111	0	-0.50337	-0.36136	0	-0.77517	-0.56718	-1.0241	-0.96971	-0.90837
YDL110C	1.2161	1.414	0.81082	0.48925	-0.48316	-0.25018	-1.0149	-0.030976	-0.85114	-2.4372	-1.8434	0.22873	-1.9875	-0.57959	0.18766	-0.69807	-0.89841	0.12125	-0.6178	-0.41723	0.085575	-0.29567	-0.69021	-0.76689	-0.11328	0.35065	0.73555	0.64643	0.55726	-0.1518	0.19743	0.045022
YDL111C	-0.031544	0.10788	-0.54371	0	-0.3854	0.41489	0.46524	0.40929	2.0186	0.80576	0.40877	2.625	2.9265	0.51848	2.2723	1.2515	1.2794	1.4673	1.1552	0.49879	1.619	1.2229	0.66035	0.79533	0.85619	0.70485	-0.19129	0.08887	0.62639	0.42288	0	0.27795
YDL112W	0.088905	0.56372	0.012856	0.6226	0.097107	-0.068891	-0.3796	0.25172	-0.42598	0.0026703	-0.1193	-0.047925	0.4994	0.14985	-0.20231	0.13102	-0.031109	0.33513	-0.074989	-0.036808	0.38491	0.073295	-0.44067	-0.35216	0.22872	-0.23434	0.31051	0.015639	0.26326	-0.08981	0.33116	0.57163
YDL113C	-0.44767	-0.15505	-1.1137	0.46816	-1.3562	-0.3507	-0.50029	-0.2093	-0.92743	-1.1853	-1.0875	-0.84895	0.17706	-0.48666	-0.13315	0.30494	0.029065	0.72668	0.64423	0.21377	-0.55328	-0.65701	-0.32348	-0.68727	-0.124	-0.26993	0.61193	-0.49123	-0.11349	-0.082693	-0.045998	0.20068
YDL114W	0	1.366	2.6209	5.5811	3.8905	5.5846	3.3439	3.4524	-0.038417	0.058858	0	0.50525	0	0	4.9068	3.6419	4.064	5.3205	5.7352	4.4505	5.9436	5.0816	3.9486	2.9728	5.1647	3.3239	1.8238	1.9673	2.2257	1.8741	0.74375	1.2125
YDL115C	0.87139	1.1149	1.4301	2.8656	0.8818	1.367	0.57089	0.16977	-0.71247	-1.1447	-0.48005	0.12245	-1.1474	-0.38719	2.0376	1.4324	1.1945	2.4924	1.7647	0.71647	1.791	0.98121	-0.28093	0.24237	0.93449	-0.09986	-0.13124	-0.97519	-0.27139	-0.3436	-1.0993	-0.20843
YDL116W	0.097692	0.38509	-0.19241	-0.25056	-0.52039	-0.26324	0.015274	-0.061177	-0.58048	0.22657	-0.21662	-0.16264	0.3021	0.42788	-0.63742	-0.3348	-0.31385	-0.39089	-0.53538	-0.67863	-0.43896	0.34824	-0.054184	-0.15297	-0.98975	0.053585	0.65498	0.29818	0.048107	-0.17426	0.017218	0.086014
YDL117W	-0.061915	0.0031913	-0.63502	NaN	-0.76793	-0.026744	-1.0748	-0.91442	0.20948	-0.56991	-0.22245	-0.23522	0.74672	-0.071957	NaN	-0.64104	-0.42542	-0.22936	-0.064579	-0.46443	-0.76026	-0.93772	-1.2968	-0.46817	-0.76598	-0.99753	0	-0.88411	-0.96843	-1.2447	-1.5221	-1.0934
YDL118W	0	0	0	0	0	0	0	0	0	0	0	-0.11011	0	0	0	0	0	0	0	-0.17054	0	0	0	0	-0.24112	0	0	0	0	0	0	0
YDL119C	0.0056827	-0.020868	0.0097686	-0.097614	NaN	0	-0.13228	0	0.10923	0	0	-0.39776	0.76703	0	-1.1173	-0.40968	-0.32611	-0.4602	-0.052681	-0.04218	-0.2802	0	-0.58466	-0.015386	NaN	0.013459	0	0	0	-0.21684	-0.09082	-0.44517
YDL120W	NaN	0.31751	-0.55335	1.3233	0.30862	0.60524	0.45784	0.80757	-0.57259	0.22522	0.27036	-0.34074	0.21796	0.5383	0.33823	0.18538	-0.090897	0.58622	0.87942	0.94354	0.78581	0.72931	0.32449	0	0.51471	0.26067	-0.52882	0.30512	-0.48361	-0.039425	0.40321	0.006633
YDL121C	0	0	0	-0.030644	0.1596	0	0.53616	0	0	0.014746	0	0.25837	1.3395	0	-0.50631	-0.16863	0.037717	-0.24484	0.072768	0.31948	0	0	0.057246	0	0.80242	0.05467	-0.084033	0.11909	0.069988	1.3673	1.1809	0.75229
YDL122W	-0.2796	-0.10952	0.75868	1.9607	1.6468	1.1237	0.90648	0.18069	1.4734	1.0278	0.89451	1.8842	2.0102	0.8128	3.2941	2.5241	1.5596	3.2477	2.615	1.398	1.7727	1.1831	1.6213	0.48348	2.0136	0.23713	-0.25396	0.43728	-0.36167	0.39149	1.4093	0.91691
YDL123W	1.0043	0.76631	-0.061917	-0.15016	0.75449	0.49163	1.1442	1.0049	-0.50265	-0.39262	-0.101	-0.0090469	-0.56082	-0.35074	-0.8042	-1.5347	-0.90486	-0.95917	0.20208	1.1222	1.3302	1.5062	1.2739	1.2964	0.14728	0.87185	1.5173	1.2399	0.44542	1.156	1.057	0.78872
YDL124W	-0.35604	-0.48493	-2.2236	-1.5154	-2.8118	-0.64753	0.61841	1.8452	-2.2289	-3.1414	-2.96	-1.5703	-3.3508	-2.4575	-2.3472	-2.9601	-2.7296	-2.4248	-2.3114	-1.1582	-1.912	-0.65611	-0.32905	-1.0945	-1.0083	1.1403	1.5595	1.8135	1.6976	1.6927	2.0243	2.0596
YDL125C	1.1509	1.7858	0.49013	0.78597	0.26537	1.0819	0.61696	0.74767	0.74559	-2.1064	-0.32907	1.299	-1.3821	0.2013	0.85048	-1.0596	-0.94131	0.52928	-0.41026	0.26003	0.49907	0.32148	-0.067905	0.0039795	-0.1897	0.47451	1.0075	0.85948	0.29982	0.2799	0.17296	0.39835
YDL126C	0.77957	1.1234	-1.5614	-0.89936	-3.5114	-1.4657	-1.8735	-1.4376	-0.72051	-3.1213	-1.8919	0.22778	-2.5013	-1.0821	-0.80918	-1.2532	-1.9567	-1.3196	-2.3396	-1.9575	-1.9919	-1.7094	-2.0154	-2.3718	-2.2266	-1.9507	-0.65975	-1.8597	-1.7402	-1.7062	-1.4986	-1.2643
YDL127W	0	NaN	-0.041979	0	0.16464	0	-0.91108	-0.66891	0.004106	-0.43036	0	-0.63096	0.35678	0	-1.1572	-1.634	-1.1429	-0.62241	-1.0562	-0.21651	0	0	-1.5073	-0.13765	-1.4502	0	0	NaN	0	0	-1.5348	0
YDL128W	0.18925	-0.027762	-1.8752	-0.81439	-0.49076	1.3688	1.3555	1.4604	-0.70724	-0.61042	-0.51806	-0.82634	0.70249	-0.21509	-1.2012	-0.76991	-0.22211	-0.84415	-0.30285	0.70007	0.93718	1.1813	0.70776	0.80745	-0.066561	1.2046	1.693	1.2854	1.2139	1.1955	1.026	1.2728
YDL129W	-0.045537	0	-0.0011027	-0.013269	1.2291	1.1793	2.8978	2.2383	0	0	-0.10353	0.29457	0.20122	0	-0.34037	-0.12925	-0.86855	-0.11184	1.0458	0.58186	2.1872	2.4688	2.8211	1.8421	1.1341	2.1811	1.3116	2.2028	2.2586	2.0692	2.6706	0.48768
YDL130W	-1.7687	-1.8883	-1.8281	-2.0309	-1.4834	-1.5082	-0.35747	0.88041	-1.5111	2.23	1.8924	0.16241	2.7514	2.4215	-0.81019	0.96919	1.1916	-0.71004	0.32294	0.87423	-0.46499	0.16276	-0.23408	-1.165	0.62197	1.1485	0.71401	1.58	1.2951	0.49184	0.41974	0.52649
YDL131W	-0.15452	0.52965	-1.8965	-0.90227	-1.8413	-0.018914	0.30359	1.0654	-0.6914	-0.49515	-0.12616	-0.10489	1.9967	1.3106	-0.77104	-0.13007	0.5331	-0.85974	0.36919	0.96168	-0.90826	0.13459	0.2214	-0.94855	0.57821	0.89147	1.368	1.0644	0.98396	0.83197	1.1258	1.4396
YDL132W	0.78668	0.92134	-1.2516	0.013564	-1.4822	-0.099697	-0.97298	-0.71595	-0.54022	-2.2536	-2.4258	0.25102	-1.4113	-1.5303	0.0027613	-0.66985	-0.71854	0.12944	-0.80935	-0.70875	-0.41107	-0.25487	-0.57182	-1.0903	-0.4595	-0.51101	0.10685	-1.0782	-0.57869	-0.76198	-0.47417	-0.26833
YDL133W	-0.52708	-0.28671	-1.5079	-0.13767	-1.6088	2.2809	1.3174	2.005	-1.0771	-2.0945	-0.44168	-0.86899	-0.34756	-0.88162	-0.89273	-0.86034	-0.28571	-0.22227	0.18637	0.073586	1.4082	2.1963	0.87918	1.0984	0.24534	1.6826	1.498	0.99121	1.2073	0.81309	0.8352	0.33545
YDL134C	-0.04304	0.030887	-1.9023	-0.55912	-2.2667	0.060017	-0.00048024	0.37735	-0.85691	-1.9344	-1.5953	-0.10862	-0.19504	-0.93433	-0.45244	-0.76471	-0.37593	-0.50129	-0.44807	-0.09199	0.020827	0.41072	-0.051111	-0.55104	-0.42301	0.31649	1.4468	0.31277	0.32802	0.36319	0.19617	0.68089
YDL135C	0.5773	0.19666	-1.6065	-0.93195	-1.6116	-0.57295	-0.22977	0.17471	-0.6592	-1.1294	-0.068831	-0.13466	0.39217	0.65609	-1.0063	-1.6564	-0.76759	-1.5342	-1.7733	-0.83848	-1.5124	-0.77762	-0.80831	-1.0939	-0.91396	0.098613	1.0021	0.87006	0.45911	0.51216	0.47213	0.56582
YDL136W	-1.4871	-0.54091	-1.5617	-1.7025	-1.8217	-0.49393	0.40236	1.1068	1.0366	1.6752	1.3297	1.0313	3.0184	2.5603	0.5877	1.1983	1.6655	0.034433	1.2904	1.2592	-0.30825	0.93589	0.70491	-0.56493	1.739	1.4432	1.613	1.9707	1.5887	1.108	1.794	1.9049
YDL137W	0.31507	0.086321	-0.71456	0.73581	-0.45274	-0.16968	-0.21984	-0.21746	-0.21915	0.064162	0.35619	-0.10919	0.50099	0.73567	-0.05748	-0.0094813	0.60149	0.43811	0.27335	0.10598	0.11093	-0.48673	-0.86281	-1.0278	0.089592	-0.083699	0.50951	0.46015	0.021874	-0.19979	-0.11597	0.32119
YDL138W	0.16295	0.12807	0	0.0029922	0.092436	0	-0.10206	0	0.34124	1.2689	0.7235	0.5236	1.8384	1.1297	NaN	0.87035	0.60748	NaN	NaN	-0.37407	0	0	0.33487	-0.026553	NaN	0	-0.90423	0	0	-0.1687	0.21866	0.68204
YDL139C	-0.45941	-0.37176	-0.12545	-0.05337	0.048841	-0.055621	0.22973	-0.06799	-0.42279	0.025152	0.15118	-0.27986	0.45513	0.28383	-0.8385	-0.99184	-0.48559	-0.45182	-0.28181	0.32006	-0.22643	0.11767	0.2587	-0.12004	0.58256	0.19809	0.042401	0.12313	0.65196	0.87768	1.1063	0.57611
YDL140C	0.083381	0.080697	-0.28864	-0.17394	0.53296	0.23525	0.1625	0.64999	-0.60378	0.33839	0.80285	-0.46063	0.60684	0.46603	-0.77873	-0.39772	0.015171	-0.70927	-0.50247	0.22542	0.41433	0.35176	0.30385	-0.065853	0.57161	0.094742	0.33605	0.29801	0.20337	0.21105	0.71917	0.29151
YDL141W	0.11458	0.36134	-0.41693	-0.24508	-0.59836	0.60391	0.31613	0.52499	-1.7133	-0.38272	-0.42895	-0.39757	-0.03688	-0.07631	-0.59933	-0.42386	0.15873	0.31407	-0.51134	0.16358	0.34374	0.59616	-0.070337	0.12662	-0.25862	0.6873	1.197	0.49061	0.73228	0.19621	0.1948	0.24803
YDL142C	-0.098434	-0.2385	-0.70658	-0.14216	-1.0862	-0.40702	-0.26677	-0.23195	-1.0294	-1.4287	-0.6425	-0.88294	0.21329	-0.16472	-1.2727	-1.1562	-0.62478	-0.95463	-0.6436	0.098944	-1.074	-0.50028	-0.53575	-0.79113	-0.82469	0.041487	-0.036044	-0.60353	-0.023342	0.21682	0.45062	0.53142
YDL143W	1.2265	1.3091	-1.0749	-0.069158	-2.6128	-0.047331	-0.28668	0.078073	0.72912	-1.4958	-0.55695	1.2286	1.4684	-0.49603	0.51767	0.76241	0.8595	0.25122	-0.11941	0.13137	0.33191	0.58631	-0.37127	-0.20858	0.13949	0.39308	1.0382	-0.30106	0.059778	0.051321	0.33821	0.51144
YDL144C	-0.3861	-0.29996	-1.383	-1.0332	-1.7488	-1.6151	-1.0259	-1.0443	-1.0901	-0.84278	-0.31625	-0.53223	-0.90393	-0.28849	-1.6633	-1.6262	-1.3123	-1.754	-1.6958	-0.69667	-2.1225	-1.7881	-1.5974	-1.6907	-1.6947	-0.78371	-0.37656	-0.27479	-0.67758	-0.42519	-0.42609	0.50868
YDL145C	-0.18167	-0.29267	-1.9446	-1.8702	-1.9177	-1.5141	-1.55	-1.2431	-1.6154	-1.5875	-0.70991	-1.335	0.13177	-0.60577	-1.8275	-0.58259	-0.211	-1.6499	-2.1732	-1.0548	-1.7295	-1.3219	-1.1622	-1.4892	-1.8215	-1.165	-0.19161	-0.95598	-0.9397	-1.366	-0.83762	-0.87014
YDL146W	NaN	NaN	NaN	NaN	NaN	-0.56484	0.20467	NaN	0.18179	NaN	-4.0015	-0.2873	-0.67812	NaN	0.69658	0.89312	0.79684	0.72885	0.92764	0.35267	1.2674	1.5697	0.49064	0.33638	0.74539	0.73476	-0.35874	-0.45622	-0.2037	-0.10452	0.016574	-0.9943
YDL147W	1.1964	1.8609	0.45582	0.84165	-1.7786	-0.91147	-1.5346	-0.98914	0.26403	-1.6284	-1.259	1.4502	-0.80714	-0.56572	1.0594	0.35289	-0.50127	0.72959	-0.10152	-0.99876	-0.74008	-1.1283	-1.6833	-1.4199	-0.7557	-1.4578	-0.17745	-1.7768	-0.96407	-1.1369	-0.97375	-0.58158
YDL148C	-0.73049	-0.19155	-0.91643	-0.63823	-0.90714	0.092883	-0.36432	0.51368	-0.32237	-0.96165	-0.52474	0.29126	1.2444	-0.21227	-0.17603	0.13956	0.069923	-0.36304	-0.23637	-0.16889	-0.38436	0.7148	-0.21509	-0.52323	-0.31285	0.31803	0.41505	0.0062083	0.252	-0.20982	-0.098304	0.11075
YDL149W	0.76496	1.0231	-1.0806	-0.66902	-1.6771	0.064585	-0.67576	-0.0073726	-1.0294	-2.0723	-2.2271	-0.40514	-0.25811	-1.5749	-0.48177	-0.91021	-0.946	-0.32689	-0.90735	-0.21111	-0.55136	-0.79934	-0.78292	-0.74777	-0.9649	-0.39997	0.42118	-0.75742	0.029377	-0.37126	0.06972	0.17261
YDL150W	0.45619	0.78029	-0.065694	0	-0.16183	0.4803	0.65463	0.88145	0.6831	0.80877	0.45442	1.9096	2.5547	0.093655	1.2744	1.3343	0.95529	0.75081	0.8665	0.041447	0.56955	1.181	0.5342	0.30153	0.70634	0.36919	-0.15467	0.23008	0.7111	-0.033325	-0.58358	-0.025449
YDL151C	0.47368	0.5502	0	0.14679	0.085145	0	-0.17547	0.10981	1.0361	0.73453	0.48625	0.76065	1.1622	0.47015	0.36181	NaN	-0.067994	-0.090447	-0.29716	0	-0.17065	-0.010101	-0.31236	0	-0.23073	0.13832	0	-0.15558	-0.23901	-0.81284	-0.4757	-0.96793
YDL152W	0	0	0	0	0.12866	0	0	0	0	0.12731	0	-0.18332	0.62437	0	-0.80581	-0.40051	0.2318	0	0	0	0	0	-0.039936	0	-0.48281	0	0	0	0	-0.27233	0	0
YDL153C	-0.34636	-0.56317	-0.58711	-0.35785	-0.29997	0.37108	0.46869	0.77304	0.15779	1.3831	0.9276	0.53848	1.7414	0.86938	0.14689	1.0006	0.71463	0.31482	-0.0064232	0.25563	-0.30659	0.8426	0.2343	-0.070383	-0.0046734	0.78416	1.0589	1.026	1.3306	0.57933	0.23346	0.81931
YDL154W	2.3592	2.4214	1.2001	2.3184	0.79859	1.1124	0.061277	0.41273	-0.44195	-0.81752	-0.96679	1.336	0.43476	0.023727	1.4235	1.6521	0.99511	1.4262	0.87902	0.009541	1.5448	0.67201	-0.31815	0.24536	0.5777	-0.10787	0.15682	-0.53465	-0.12988	-0.32588	-0.0090859	0.066749
YDL155W	1.4964	1.0387	3.6677	5.113	3.1745	4.1013	1.9785	2.0381	0.5439	-0.42968	-0.83196	0.6799	1.2597	0.7462	4.1487	4.3685	4.3433	1.4709	4.7724	4.2042	5.0151	4.2933	3.2632	2.423	3.7058	2.8464	1.4325	0.93089	1.9048	1.3589	1.5323	1.5352
YDL156W	0.044568	-0.21205	0	0	NaN	0.50137	0.4544	-0.046507	-0.5844	0	-0.24618	-0.52275	0.32294	-0.08681	-0.84282	-0.22459	-0.05226	-0.47831	0.39638	0.085292	-0.061731	-0.10535	-0.22004	0	0.27719	-0.094493	-0.89929	0	0	-0.017613	-0.17862	-0.24909
YDL157C	0.19199	0.21467	0.47983	1.2278	0.97443	2.7132	1.6482	1.8572	0.1697	0.1734	0.54811	0.59707	0.87808	1.0784	0.27319	0.63831	0.84909	1.1245	2.6388	2.5312	2.0948	2.1769	2.29	1.1937	2.3468	1.8169	0.87857	1.1208	1.4196	1.965	1.8814	1.4473
YDL158C	0	-0.41262	0	0	0.24487	0.40845	1.066	-0.010261	-0.87689	0	0	-0.56183	0.069119	0.078346	-1.0164	-0.93274	-1.0078	-0.06214	0.7896	0.91879	0.1386	0.26495	1.2572	1.0244	1.3982	NaN	0.727	-0.12993	-0.15103	1.6977	1.4813	1.4681
YDL159W	-0.070802	-0.17444	0.015514	0.23358	-0.35028	0.4638	0.13642	0.10347	-0.5186	-0.55734	-0.40224	-1.1608	-0.2533	0.15112	-1.0454	-0.13237	0.042388	1.1771	0.15792	0.63226	-0.014359	0.33875	-0.13766	0.031777	-0.13474	0.33272	-0.2544	-0.60341	-0.066105	0.47778	-0.2322	0.09132
YDL160C	0.040297	-0.1041	-1.0534	-0.54822	-1.7922	0.079123	-0.61889	0.36297	-1.6145	-2.7075	-1.6686	-1.5271	-1.3023	-1.8686	0.051607	0.058208	-1.0729	-0.29982	-2.4887	-1.28	-0.42793	-0.18881	-0.73014	-0.50399	-1.4633	-0.31189	0.11932	-0.77637	0.27117	-0.017556	-0.082708	-0.30643
YDL161W	-0.47193	-0.87647	-1.5036	-1.3677	-1.3878	-0.63229	-0.37088	0.14607	-1.2026	-1.7565	NaN	-1.2411	-0.69974	-0.47135	-1.5356	-1.334	-0.99566	-0.17154	-1.8996	-0.89672	-1.4074	-0.47597	-0.77825	-0.20902	-1.0144	-0.028228	-0.19486	0.1167	0.53524	0.35275	0.17066	0.53481
YDL162C	0	0	0	0	0	0	0	0	NaN	0	0	0	0.067931	0	0	-0.19362	-0.74906	0	-0.59278	0	0	0	NaN	0	0	0	0	0	0	-1.0195	0	0
YDL163W	0	-0.082665	0	0	0	0	0	-0.38332	0.11948	0	0	0	0	-0.40787	0	-0.28245	-0.92977	0	0	0	0	0	0	0	0	0	0	0	0	0	0	0
YDL164C	0.76908	0.073594	-0.42759	-0.38215	-0.19852	0	-0.48237	-0.13328	0.054872	-0.43157	-0.10343	-0.75053	-0.23419	0.25339	-0.85115	-0.74561	-0.29346	-0.40032	-0.81067	-0.05714	-0.71934	-0.88846	-0.71579	-0.12761	-0.74602	-0.641	-0.84429	0.091244	-0.20363	-0.18885	-0.38019	-0.44638
YDL165W	NaN	1.2036	1.3988	2.6457	1.9835	1.4899	1.3688	1.0068	0.57146	1.0401	1.1909	0.68993	0.8299	1.3042	1.1623	1.1653	1.4027	1.9541	1.8079	1.6476	1.8315	1.4739	0.96726	0.72122	1.6998	0.72783	0.52451	0.9486	0.29653	0.77771	0.93582	0.70301
YDL166C	-0.025795	0.20733	-0.069702	-0.08321	0.081571	0	NaN	-0.0058273	NaN	0.8846	0.07798	1.3298	1.728	0.069782	0.28705	0.59626	-0.0098015	-0.15514	0.77119	0.10697	0.24773	0.22376	0.48414	0.020175	0.80948	0.40216	-0.63777	0.10006	0.13625	0.46729	0.91774	-0.65552
YDL167C	-0.25373	-0.30299	-0.04225	-0.012251	0.18713	1.4505	1.4607	1.7477	1.4506	1.1623	0.29396	1.5813	1.6283	0.37658	0.93734	1.1737	0.6776	0.61351	0.97669	1.0354	1.4767	2.6017	1.7968	0.49081	1.1485	1.9262	0.94385	2.138	1.5717	1.3187	1.7161	1.1232
YDL168W	0.54492	0.64458	0.15275	0.080867	0.94229	0.92643	2.1141	2.4066	-0.154	0.36876	-0.34678	0.58611	0.89908	0.57337	-0.27489	-0.24434	0.13636	0.35957	1.021	1.6249	1.828	1.7022	1.5285	1.466	0.92861	2.0849	2.2935	2.5302	2.1165	2.6706	2.0853	2.1207
YDL169C	1.1155	1.3138	0.12491	0.84741	1.3789	1.6614	1.3212	1.4643	-0.081221	-0.20944	0.22674	0.58142	-1.5176	0.53225	-0.21863	-1.101	-0.64762	0.34337	0.58792	1.3376	1.2207	1.0315	0.91776	1.2875	0.35709	1.2244	1.7451	1.3432	0.71527	1.5396	0.78847	1.0754
YDL170W	0.30254	0.58501	-0.29816	0.89912	0.51539	0.60451	0.77489	1.1243	0.45094	0.60903	0.20125	1.1224	1.8616	0.47517	1.3192	0.92893	0.87754	1.1836	1.6177	1.2229	1.7221	1.1832	1.1648	0.82639	1.4225	1.4776	0.38904	1.1411	1.6352	1.0605	1.262	1.2367
YDL171C	1.0789	1.1041	-0.074695	-0.15565	-0.2107	-0.5505	-0.64633	-0.51606	0.4358	2.2754	1.1787	0.082577	2.0178	1.8444	-0.24938	0.84465	0.73481	-0.33567	0.14878	0.64711	-0.50935	0.24563	-0.26075	-0.94168	0.40422	0.1792	0.031886	0.37945	-0.053961	-0.4652	0.19417	-0.037021
YDL172C	0.56357	0.29403	-0.20689	-0.51991	0.042802	0.16038	0.074831	0.25544	-0.1092	-0.3698	0	-0.628	-0.35383	-0.020272	-0.86644	-0.91628	-0.66827	-0.58006	-0.55095	0.058296	-0.12935	0.081155	0.19128	-0.17744	0.67717	-0.025907	0.39279	0.20113	0.044531	0.2263	0.20371	-0.31865
YDL173W	0.2241	0.33447	-2.0356	-0.65497	-1.3823	0.29575	0.16543	0.38032	-1.4014	-1.2899	-1.0284	-0.94727	-0.48087	-0.77344	-1.4273	-1.1375	-0.87844	-0.82266	-0.59444	0.0013611	-0.25164	0.27289	-0.28284	-0.57315	0.43257	0.087274	1.1524	0.68285	0.13718	0.31679	-0.059319	0.16899
YDL174C	-1.2958	-1.0892	-3.429	-2.8276	-4.2512	-2.5489	-3.499	-3.2054	-2.3263	-4.9116	-2.667	-2.7034	-4.3335	-3.5924	-3.8856	-4.8286	-3.8735	-3.546	-4.0992	-2.4622	-3.4672	-3.5371	-4.046	-3.8587	-4.2027	-3.1855	-2.5166	-3.2983	-3.6162	-3.3041	-3.4554	-2.3364
YDL175C	-0.2354	-0.38893	-0.67758	0.47073	0.61174	1.2933	0.80814	0.14115	-0.82107	-0.58591	-0.67888	-0.23136	0.30053	-0.079911	-0.30248	-0.38406	-0.48568	0.49362	0.67028	0.8565	0.77016	1.1328	0.74609	0.40671	0.60834	0.32054	0.49849	1.1799	0.15326	0.48903	0.50415	0.45178
YDL176W	0.6256	0.76059	-0.29688	1.894	-0.19114	0.78635	0.36146	0.40131	0.16545	-0.56634	0	0.47393	-0.11666	-0.22736	0.83738	0.68426	0.49988	1.1196	1.5061	0.11639	1.0176	0.72109	0.72892	0.15907	0.58794	0.087794	0.079925	-0.42554	NaN	0.37417	0.31165	0.032218
YDL177C	-0.078475	-0.016611	0.022888	0.93629	NaN	0.19457	0.72626	-0.26451	-0.049435	0	0	0.87723	0.86775	0.14558	1.3928	1.1881	1.0887	1.4913	NaN	0.44107	0.76639	-0.3069	0.81416	0	0.95245	-0.10712	0	0	0	0.22112	0.75375	-0.011645
YDL178W	-1.8769	0.36181	-1.9675	-1.188	-2.7749	-1.0735	-1.8635	-1.5039	-1.6449	-2.2996	-1.4648	-1.631	-0.93751	-1.88	-0.20731	-1.4933	NaN	-0.18762	-0.50296	-0.073041	-1.7458	-1.8799	-2.0518	-1.9212	-1.4692	-1.6943	-1.0547	-2.1543	-2.3404	-1.8528	-2.0418	-0.78093
YDL179W	-0.51644	0.14564	0.28547	0.3415	-0.24757	-0.33586	NaN	0	-0.7592	-0.59053	-0.12688	-0.25627	0.068297	-0.3275	0.30026	0.0092049	-0.362	-0.077715	-0.37424	-0.69423	-0.32602	-0.51186	-1.0319	0	-0.60682	-0.13832	0	0	-0.81674	0	-1.1269	0
YDL180W	-0.66145	-0.012037	-0.51408	1.2711	-1.4029	0.88105	0.1301	0.35658	-0.72535	-2.1354	-0.49164	-0.97938	-0.43064	-0.98135	0.6812	0.23285	0.2011	0.77089	0.62087	0.042613	0.61293	0.047767	-0.03196	-0.635	0.1216	0.22336	0.24103	-0.43728	0.09939	0.054645	-0.11949	0.04201
YDL181W	-0.58072	-0.09334	-0.60415	0.11311	-1.1633	-1.4974	-1.1004	-0.69575	-1.2651	-0.83379	-1.0726	-0.49463	-1.0965	-0.28678	-0.4254	-1.7925	-1.1522	-0.60393	-1.5956	-1.1381	-1.0304	-1.3035	-1.3408	-1.6894	-0.75605	-0.74487	-0.020825	-0.26183	-0.5098	-0.68078	-0.56492	-0.66134
YDL182W	-0.37776	0.11132	-0.81686	-1.0295	-2.2119	-0.12033	0.18496	0.79685	-0.7572	0.052647	-0.044788	-0.49051	1.0117	0.60375	-0.8429	-0.75742	-0.040631	-0.57808	0.05906	0.80697	-1.0774	-0.0060187	0.36945	-0.6494	0.53402	1.0102	1.0789	1.6277	1.7295	0.66541	1.0026	1.5078
YDL183C	0.34215	-0.092697	-0.84681	-0.064686	-0.66638	0.031753	0.42794	0.83352	NaN	-1.3751	-0.87639	-1.1892	-1.1128	-0.79397	-0.84276	-0.95769	-0.6711	-0.45501	-0.88811	-0.29312	0.066574	0.029153	-0.1014	-0.18716	-0.28756	0.47189	0.5095	0.48053	0.61492	0.6233	0.50152	0.4923
YDL184C	-1.6774	-1.5022	-1.5086	-2.2304	-2.3051	-2.2525	-0.84236	-0.0069638	-0.85625	-0.66888	-0.96492	-1.5076	0.38296	-0.0996	-1.6354	-1.4969	-0.85248	-2.5041	-1.5696	-1.3166	-2.1402	-1.7813	-1.1479	-2.9255	0.29017	-0.253	0.18506	0.39654	0.38489	0.44473	0.67314	0.90542
YDL185W	-0.22523	-0.16687	-2.2564	-1.8683	-2.104	-0.041017	-0.33247	0.051804	0.042577	-0.5053	-0.57521	0.13028	0.83463	-0.47495	-0.48647	-0.33124	0.012418	-0.78618	-0.80523	0.046096	-0.40461	0.15217	-0.075538	-0.47003	-0.71563	0.22766	0.62003	-0.19718	-0.048804	0.162	-0.17382	0.41824
YDL186W	0	1.0398	5.4991	5.4663	4.4945	3.2656	2.6107	2.0115	0.46843	0.10488	-0.15238	1.9591	0.33875	0	5.6839	5.1387	2.5652	4.3788	4.2704	2.0311	4.7379	3.6094	2.4018	2.1206	4.058	1.5908	0.95744	0.81931	0.83465	1.4866	0.97479	0.27911
YDL187C	0	-0.022236	2.9179	3.2178	2.1036	1.284	0.86818	-0.24871	1.5238	0	0.043194	1.3984	0.11427	-0.026265	3.8482	2.9872	1.0984	3.0271	1.8294	NaN	1.2424	0.90371	0.42199	0.067592	1.7324	0	0	0	0	-0.50184	0	0
YDL188C	0.015502	0.044788	0.031484	0.14877	-0.27052	0.031671	-0.17284	-0.27008	-0.58383	-1.2	-0.9781	-0.19108	-0.63407	0.024999	-0.018074	-0.52056	-0.35148	0.12072	-0.34138	0.26062	0.30856	0.068727	-0.38647	-0.47151	-0.41608	-0.056359	0.93797	-0.12625	-0.25689	0.074882	-0.17212	0.62053
YDL189W	0.033603	0.0098055	-0.37887	0.22498	-0.55889	0.70183	-0.21985	0.40605	-0.25077	-0.56183	-0.64782	0.16877	0.68524	0.1787	0.095485	0.10863	0.18924	0.30488	-0.23264	0.47123	0.5072	1.1043	-0.069684	0.15448	0.43511	0.90677	-0.0090984	-0.1064	0.6837	0.3551	0.2872	0.25613
YDL190C	-0.31609	-0.46082	-0.70793	-0.13889	-1.3657	-0.78475	-0.61476	-0.023933	-0.53365	0.23152	0.0062874	-0.13383	1.3406	-0.10097	-0.27933	-0.010817	0.21431	-0.22859	0.12038	0.27022	-0.99022	-0.61584	-0.24606	-1.2985	0.24955	-0.15506	0.56694	0.15228	0.17645	0.51431	0.77407	0.94708
YDL191W	-1.4522	-0.81958	-2.3948	-1.3379	-2.1893	-0.42182	0.22435	1.2206	0.53686	1.2763	1.0778	0.92446	2.8648	1.0687	0.17759	1.233	1.648	0.20557	0.84337	1.4221	-0.2457	1.1192	0.64686	-0.37308	1.6143	1.5052	1.6218	1.7777	1.704	1.1783	1.3527	1.7623
YDL192W	0.021754	0.24975	-0.11976	0.37889	-0.56062	-0.56338	-0.5349	-0.65738	0.037784	1.418	0.18518	0.33495	1.3426	1.5474	0.54511	0.29032	1.1153	0.88057	0.72747	0.35276	0.45575	0.21878	-0.53647	-0.55008	1.0296	-0.23426	0.53505	0.077395	-0.13893	-0.12256	0.082164	0.61651
YDL193W	2.9726	3.3274	1.4169	1.8815	-0.16823	0.70481	-0.40081	-0.32069	0.66518	-1.7426	-2.0257	2.1092	-0.065599	-0.59099	1.1398	-0.10415	-0.12229	0.7572	-0.60048	-0.37334	0.2721	-0.39253	-1.3012	-0.74141	-0.68611	-1.0629	-0.19839	-1.2236	-1.2079	-0.67001	-0.9247	-0.37709
YDL194W	0	NaN	0	-0.64318	NaN	NaN	-1.1487	NaN	-1.1854	-1.1749	NaN	-1.0182	-1.1045	NaN	-1.1893	-1.3277	-1.2511	-0.90171	-1.511	-1.2175	-1.062	-1.046	-1.2697	-1.3036	-1.2422	-0.76489	-0.56614	-1.0671	-0.36464	-0.54927	-0.45551	-1.4667e-05
YDL195W	0.26228	0.23989	-0.61171	-1.5861	-2.5239	-1.4971	-1.2008	-0.22919	-1.1427	-1.0784	-1.4272	-0.63628	-0.53667	-0.44673	-1.2454	-1.2939	-1.1445	-1.3327	-1.8925	-0.91461	-2.1105	-1.4741	-1.1356	-1.6505	-1.484	-0.58066	-0.1436	-0.14171	-0.091421	-0.66637	-0.10031	-0.099545
YDL196W	-0.03503	0	0	0	0	0	0	0	0.1367	0	0	0	0.43043	0	-0.3991	0	-0.6902	-0.11743	0	-0.026343	-0.041501	0	-0.3644	0	0	0	0	0	0	-0.99476	0	-0.83646
YDL197C	1.0992	0.96938	0.36427	0.32617	-0.55388	-0.54575	-1.0025	-0.13993	-0.86641	-0.9704	-0.72036	-0.028423	-0.4767	-0.42982	-0.23588	-0.53964	-0.75258	-0.053974	-0.81521	-0.56197	-0.60108	-1.0395	-1.1233	-0.031401	-0.59032	-0.27978	0	-0.27137	0.41728	-0.52077	0.063379	0.29614
YDL198C	-0.10417	-0.27249	-0.26546	-0.1806	-1.4978	0.0049685	-0.61191	-0.35484	-1.2273	1.3221	1.3665	-0.3367	2.3376	0.93454	-0.13065	0.869	1.7244	0.12961	1.3642	1.5996	0.30958	1.0029	0.26894	-0.63961	1.235	1.1066	-0.32397	-0.072393	0.60927	-0.60839	-0.26404	0.24126
YDL199C	1.838	1.94	0.065539	0.26391	-0.69291	-0.75849	-1.6863	-0.73643	-0.1524	-1.9911	NaN	0.8853	-2.0374	-0.9691	0.30492	-1.3247	-2.1368	0.22486	-2.0958	-1.3428	-1.1085	-2.0372	-2.5617	-1.414	-1.8745	-1.6644	-1.036	-1.6821	-1.374	-1.2579	-0.91726	-0.60549
YDL200C	0.1247	0.07097	-0.74353	-0.26494	-1.1177	-0.38866	-0.076024	0.046022	-0.62719	-0.244	-0.28859	-0.68736	-0.063347	0.14584	-0.98937	-0.78203	-0.45683	-0.87488	-1.2172	-0.47089	-1.0439	-0.97192	-1.3017	-0.82127	-0.9021	-0.98063	-0.73354	-0.52679	-0.22548	0.10892	-0.62266	0.132
YDL201W	0	-0.12625	0.053075	1.6516	0.95466	0.99177	0.89341	0.93511	1.3469	2.4548	1.56	1.6847	2.6983	1.0267	2.2006	2.5637	2.2836	2.5608	2.004	1.7524	1.9199	2.0259	1.331	0.90675	2.0012	NaN	0.66672	1.3879	1.1368	1.2371	0.73293	0.83999
YDL202W	-0.63906	-0.67074	0.00022045	0.19613	-0.58856	-0.60624	-0.48751	-0.69699	-0.18921	-0.70339	-0.36774	-0.98173	-0.49995	-0.35257	-0.65569	0.59675	0.54737	0.19226	0.084072	-0.28141	-0.37189	-0.55953	-0.95138	-0.756	-0.47083	-0.46004	-0.83745	-0.62088	-0.51039	-0.93643	-0.56014	-0.70881
YDL203C	0.11281	0.10086	NaN	0.61832	0.58455	1.3369	0.90615	1.0969	-0.67356	0.014498	-0.016667	-0.50018	0.24627	0.40773	0.40369	0.8958	0.84635	0.29408	1.0127	1.224	1.0429	1.4996	1.4966	0.39064	0.6206	1.3542	0.51967	0.99779	1.2804	1.7511	1.5914	1.6884
YDL204W	-0.90485	-1.5939	-3.1893	-1.0452	-0.88784	1.4708	1.4774	2.2527	-1.8921	-4.4847	-3.0568	-2.2069	-4.0647	-3.771	-2.7086	-2.3938	-3.5259	-2.2269	-1.2956	0.5533	0.52658	1.2377	0.89931	1.1075	-0.81144	1.7918	3.1129	1.7994	2.0501	1.6161	2.0497	2.1211
YDL205C	-0.68914	-0.27131	-0.25208	-1.0691	-0.40677	0.82757	-0.065231	0.43002	-0.4504	-0.2991	-0.22459	-0.10911	0.30758	-0.12495	-0.56491	0.20813	-0.47606	NaN	-1.0833	0.36877	0.36945	1.0336	0.017454	0	-0.60076	0.64953	-0.46341	0.11955	0.85746	0.35251	0.11618	0.48518
YDL206W	-0.12744	-0.34824	-0.22309	0.088838	0.18719	-0.37118	-0.60205	-0.66114	-0.80785	-0.35458	-0.53583	-0.73762	-0.40942	-0.0023531	-0.47909	-0.79613	-0.56337	-0.22028	-0.45783	-0.30681	-0.23327	-0.34312	-0.52423	-0.20064	0.30227	-0.18014	0.24636	0	-0.065604	0.20792	0.56328	0.26561
YDL207W	-0.16876	-0.31727	-0.3615	0.047861	0.24823	NaN	0.36598	0.15275	0.078035	0.061703	-0.2833	-0.44983	0.22156	0.61906	-0.47836	0.042654	0.094542	-1.5542	-0.42128	0.81473	0.69203	0.74983	0.022846	0.38385	0.069784	0.49095	-0.22411	0.22176	-0.3282	0.6233	NaN	-0.0084567
YDL208W	0.15688	0	0	0	0.97811	1.9467	2.0811	1.4131	1.5866	2.658	1.7573	2.1627	3.9528	2.2587	2.3513	2.3081	2.5835	1.9021	3.022	2.6054	1.534	2.2265	2.0212	2.4567	3.1862	1.6704	1.2066	1.3634	1.1559	2.2955	1.1799	1.6711
YDL209C	0.38651	0.57014	0	-0.034764	0.64926	1.5102	1.3345	0.38872	0	0.92407	0.3124	1.2451	1.4927	0.66053	-0.17723	0.85776	0.66138	-2.5383	1.5	1.0214	0.83151	1.3259	1.3828	0.52549	0.98279	0.85752	-0.05881	0.1966	0.0081884	1.2393	0.24845	0.35128
YDL210W	0.935	0.39273	0	0	0	0	0	0	NaN	0.88857	0.29532	1.3644	1.4389	0.52615	0.30264	0.44185	0.25804	0	NaN	-0.046638	0	0	NaN	0	0	0	0	0	0	-1.0239	0	-0.99938
YDL211C	1.2166	0.47075	-0.021415	0.19421	0.17464	0.012296	-0.031518	0.053061	1.1816	0.94316	0.28619	1.0619	1.7492	0.18127	0.37002	-0.33368	-0.36849	-0.10676	0.12745	-0.052098	0	-0.22339	0.031411	-0.23061	0.25316	0.033633	0	-0.16048	-0.32337	-0.47413	0.21393	NaN
YDL212W	-0.34966	-1.1852	-1.901	-1.4882	-0.71907	0.70431	1.0859	1.364	0.27581	1.5552	1.4895	-0.29751	1.1412	1.5507	-0.69071	-0.71761	-0.15762	-0.69952	0.057181	0.63735	-0.23057	0.77083	0.96782	0.18629	0.72263	1.8522	1.8831	2.0339	1.9115	1.6759	1.6379	1.6122
YDL213C	-0.0084282	0.11712	-0.23709	-0.47685	-0.068296	-0.035123	-0.19143	1.4127	0.45472	2.8143	1.6847	0.90162	2.5976	1.7011	0.098671	1.2462	0.19291	-0.30685	0.38208	-0.02991	0.46883	0.62863	-0.064674	-0.11032	0.45389	1.133	-0.23424	1.5099	1.3704	0.53735	0.36848	-0.49811
YDL214C	-1.8145	-1.3604	-0.25118	3.0057	2.846	2.2044	1.6746	1.8183	-1.9017	-1.7969	-1.4775	-1.8727	-1.1753	-1.2507	0.58217	1.242	1.9214	3.0556	2.9534	2.18	2.6242	2.2541	2.4585	1.4902	2.5306	1.9451	1.7634	1.9971	2.0302	1.692	2.1072	2.0899
YDL215C	-1.8667	-1.7749	-2.1758	-0.64841	-1.3735	-0.5843	-1.1616	-0.54103	-2.5827	-4.4213	-4.2991	-2.6917	-4.4008	-2.9602	-1.4934	-1.2979	-1.3997	-0.74775	-1.185	-1.3517	-1.2656	-1.1431	-0.80475	-1.4454	-1.1951	-0.72841	0.586	-0.2318	-0.53635	-0.11846	-0.26013	0.26229
YDL216C	0.81361	0.73061	NaN	-0.48647	-0.22749	0.20193	0.010925	0.17173	-1.0001	-0.39946	-0.8469	-0.48281	-0.50587	-0.056247	-0.8627	-1.362	-1.236	-0.16619	-0.78224	-0.29987	NaN	NaN	0.23522	0	-0.59934	NaN	-0.41793	NaN	NaN	0.56321	0.87609	0.57596
YDL217C	0.3125	0.070969	0.0099028	1.0888	0.92873	0.25422	0.67796	0.9982	-0.062636	0.61987	0.15426	0.0047744	0.63345	0.23237	0.43213	0.44955	-0.18261	0.55665	1.32	0.7353	1.3147	1.1082	1.1653	0.075124	1.1113	0.50459	-0.53707	0.63294	0.25351	0.20945	0.98755	-0.15888
YDL218W	0.36895	0.36617	-0.011928	0.6077	4.9482	6.159	6.531	6.4222	-0.63238	0.15675	0.19959	0.41731	-0.04115	NaN	0.51919	-0.072758	-0.16589	0.50317	3.3591	4.7415	4.7436	5.707	5.853	5.8892	5.4892	6.4672	5.1912	6.2357	6.3983	5.6097	6.8368	5.8261
YDL219W	0.38661	-0.082887	0	0.13005	0.10443	0	-0.10273	-0.14974	0.1232	0.88066	0.30181	0.78325	1.2129	0.43808	-0.16528	0.23085	-0.18862	0	-0.43598	0	0	-0.19202	-0.15496	0	-0.09639	0	0	0	-0.1646	-0.8217	-0.49265	0
YDL220C	-0.21317	0.27182	-0.057403	-0.67053	-0.16283	0.64338	0.42435	0.5134	-0.41672	-0.25314	-0.36452	-0.0021882	0.39668	-0.41036	0.075713	-0.4025	-0.33143	-0.4059	-0.27672	0.32098	0.40271	0.078772	-0.25428	-0.3583	-0.31573	0.30571	0.5253	0.24187	NaN	0.36058	0.61986	0.55085
YDL221W	-0.80684	-0.5847	-0.6692	-0.68739	0.24219	1.7429	1.9929	2.1179	-2.6839	-1.1199	-0.48136	-1.3273	-2.576	-0.66934	-2.5754	-2.4971	-2.5647	-2.6153	-1.3376	0.44701	0.40753	1.1056	1.6847	0.93752	0.22227	2.2201	2.72	2.7551	2.239	1.8369	2.6106	2.8549
YDL222C	-1.2042	-1.1601	-2.0841	-2.8293	0.41741	2.4042	2.4591	2.5	-1.0158	-4.2904	-4.243	-1.2288	-3.3441	-3.7544	-2.1021	-4.2383	-3.2176	-1.9843	-0.20732	1.1927	1.1793	1.5686	1.9672	2.0541	1.1076	2.778	3.1104	1.9271	1.9456	1.5262	3.644	2.7992
YDL223C	-1.75	-1.5029	-3.8637	-3.0016	-2.2341	0.0027264	-0.26744	0.26626	-2.944	-4.699	-4.1457	-1.5871	-3.6992	-3.4968	-2.5293	-3.8155	-2.8185	-2.2047	-2.836	-1.3574	-2.0443	-0.91654	-0.18041	-0.90831	-2.0675	0.025649	0.95058	-0.12713	0.30722	0.39398	0.33711	1.1792
YDL224C	0.94278	1.1243	0.070697	1.5372	0.24508	1.4487	0.63938	0.84013	-0.23591	-1.8946	-1.2667	0.045709	-0.37211	-0.24555	0.38678	0.78497	0.48452	0.81109	0.83722	0.86912	1.6945	1.5294	1.136	0.46627	0.68773	1.1316	0.97097	0.50056	0.88671	0.85458	0.8258	1.2583
YDL225W	-0.074146	0.63326	-1.2582	0.7333	-1.5156	0.64184	-0.7498	-0.38808	-0.8152	-1.5704	-1.182	0.053203	0.82575	-0.033012	0.26593	-0.3562	0.52959	0.62979	0.17713	-0.097575	0.20371	0.10978	-0.49855	-1.1107	-0.28598	-0.5267	-0.22408	-0.89803	-1.0606	-0.65953	-0.92442	-0.46712
YDL226C	0.93214	1.1085	1.1963	2.5808	1.7348	1.5481	0.67325	0.70383	0.18521	0.53549	1.3082	0.56406	0.38918	1.5961	1.8527	1.0942	1.7778	2.3387	2.0503	1.6853	1.9193	1.2009	0.96661	0.72639	1.3744	0.61143	-0.099669	0.5305	0.90617	0.99393	0.77046	0.69285
YDL227C	-0.56908	-0.010515	-0.19867	0.95416	-0.39297	1.0626	0.74104	1.3145	1.1295	0.34799	0.51422	1.2168	2.3475	0.38793	0.91235	1.7687	1.3615	1.3782	1.5358	1.3045	1.3616	1.715	0.90636	0.80396	1.7667	1.1337	0.80947	0.78868	1.1966	0.86725	0.71727	0.71768
YDL228C	-0.02846	-0.22743	0	0.11115	0.18275	0	1.777	0	1.0813	0	0	NaN	1.0108	0.061929	0.74698	0.044414	0.13677	1.3303	1.6441	1.8368	0	0	1.836	0	2.0494	0	-0.57056	0	-0.25229	1.33	1.6082	1.4734
YDL229W	-0.37429	-0.051901	-0.26076	0.70733	0.62622	0.74849	0.032862	0.43551	0.22148	0.067395	0.11282	-0.41801	0.30741	0.49104	0.2593	-0.29328	0.14578	0.76103	0.592	0.98862	0.54675	0.1587	0.62408	0.21699	1.4422	0.29995	0.99825	-0.18835	-0.094778	0.58662	0.96142	0.82119
YDL230W	1.1371	0.75195	1.2483	1.759	1.5005	0.88092	0.42325	0.088148	-0.36238	-0.54664	-0.20173	0.49873	-0.55256	0.10609	1.0462	0.52416	0.64738	1.3443	1.5536	0.9821	1.9303	1.4073	1.0017	0.54913	0.93474	0.93491	0.51357	0.51433	0.47353	0.89291	0.36309	0.63911
YDL231C	0.037567	-0.40523	-1.2693	-0.036792	-1.2938	-0.0655	-0.26141	0.025448	-0.594	-0.10188	-0.5035	-0.99147	0.9824	0.088466	-0.69428	0.11505	0.39316	0.31973	-0.33852	0.0023736	-0.52782	-0.095908	-0.065933	-1.0268	-0.5569	0.10969	0.25684	-0.40277	-0.28164	-0.069999	-0.070304	0.40085
YDL232W	-0.14861	0	0.0064971	0.0053905	0	-0.27464	-0.64561	0	-0.81946	-0.14225	0	-0.61771	-1.0108	0	0.22782	-0.94184	-0.69672	-0.18912	-0.33052	-0.57498	0	0	-0.39849	-0.12074	1.1976	0	-0.67068	0	0	-0.64518	-0.48002	-0.28312
YDL233W	0.84875	0.99214	-1.8775	0.084883	-1.9087	0.17623	-0.58049	-0.45889	-0.47656	-2.5081	-0.41224	-0.7017	-1.4797	-1.299	-0.75443	-0.86695	-0.73779	-0.045221	-0.70472	NaN	-0.55283	-0.8651	-0.8694	-1.2468	-0.94954	-0.88934	-0.045508	-1.074	-1.0648	-0.16747	-0.82625	0.021092
YDL234C	-1.2813	-1.1927	-3.866	-3.2134	-3.8803	-2.2373	-2.6982	-1.9616	-2.6388	-4.8303	-4.7448	-2.6926	-2.2216	-3.9962	-3.215	-4.499	-4.3476	-3.4248	-3.5578	-3.074	-3.4981	-3.121	-2.2556	-2.4434	-3.1402	-2.2153	-0.35915	-2.7023	-1.9699	-1.3218	-1.4564	-1.1656
YDL235C	0.090651	0.090413	0.71784	2.5559	1.4741	1.7856	0.90886	0.65698	0.76355	1.8812	2.5503	0.86188	2.409	2.6776	2.0197	2.6024	3.136	2.8519	2.8917	2.7405	3.0066	2.0113	1.6002	1.5196	2.5914	1.318	1.1787	0.82739	0.73513	0.67846	0.66733	1.2363
YDL236W	-0.22308	-0.11691	0.44461	2.8419	0.63305	1.5122	0.67423	0.52167	0.10333	0.57044	1.4346	0.081405	1.7298	1.5458	1.7009	1.9844	2.7078	2.8947	3.2509	2.2828	2.686	2.2236	1.6268	1.1901	2.5721	1.0611	1.0426	0.39982	0.59049	0.8016	0.72226	0.80026
YDL237W	-0.33554	-0.8997	-2.1165	-0.0053177	-2.6212	-0.18343	-0.7604	0.19504	-0.99629	-2.3861	-1.4625	-1.5271	-0.25671	-0.97795	-0.77928	-0.0066699	1.0497	0.71478	0.40854	0.16002	-0.24307	-0.44148	-0.3635	-0.84032	0.13782	-0.40841	0.69493	-0.97204	-0.46416	0.12308	-0.06626	0.96458
YDL238C	0.93781	0.71422	-0.409	-0.46054	-0.52604	-0.20238	-0.029904	0.2592	-0.64226	-0.90936	-0.57508	-0.46533	-0.37676	0.16845	-0.8885	-0.97201	-0.45694	-0.25743	-0.33035	0.15621	-0.29379	-0.57749	0.28508	0.083399	-0.57011	0.11313	0.80343	-0.55783	0.28021	0.74271	0.40985	0.88972
YDL239C	2.5189	3.2384	3.2626	5.308	3.6805	4.1213	3.4366	1.9997	0.8696	0	0	2.8711	0.28753	-0.15818	5.0521	4.777	4.0333	5.3263	5.2713	3.7284	4.2981	3.708	3.9078	3.3509	4.795	1.9062	1.5176	0.88332	1.3626	1.9149	1.6895	0.92413
YDL240W	0.10624	0.1203	-0.0017637	0.04135	0.33035	0.11376	-0.033549	-0.1353	-0.72684	0.16185	-0.29652	0.070519	0.85696	-0.032544	0.59345	0.23557	0.26713	0.80827	0.23818	0.78187	0.029109	-0.081648	0.48743	0.50243	0.31136	0.32649	0.64726	-0.3174	-0.0055359	0.71611	0.90461	0.67702
YDL241W	0	0	0.19602	1.3852	NaN	0.213	0.78278	-0.19567	0.0087329	0	0	-0.063804	1.1888	0	2.1946	1.4743	1.3742	1.8163	1.9333	0.57548	0.86281	0	0.94259	0.062352	1.2888	0	0	0	0	-0.30884	0.1199	-0.25222
YDL242W	0	0	0	0	0	0	0	0	0.11464	0	0	-0.0085639	-0.016255	0	0	-0.1496	-0.89353	0	0.11572	0	0	0	0	0	0	-0.060326	0	0	0	0	0	0
YDL243C	0.34346	0.16218	-1.0697	0.0076334	-0.85549	0.59734	-0.32977	0.97938	-0.89	-0.75681	-0.68781	-0.075306	0.14799	-0.27558	-0.84951	-0.49908	-0.3655	-0.83959	-0.54783	-0.16284	0.3717	0.54059	-0.22076	-0.25896	-0.55932	0.68728	0.99229	0.20119	0.58318	0.16968	0.36861	0.76478
YDL244W	-0.5129	-0.49116	-1.1347	-0.50051	-1.5826	-1.2386	-0.90185	-1.434	-0.88303	-2.1855	-1.9672	-0.56945	-0.49965	-0.9018	-0.32953	-0.67011	-0.13295	0.32899	0.78699	0.7342	-1.2168	-1.8674	-0.61306	-1.2537	-0.25032	-1.4949	-0.16621	-1.7721	-1.1995	-0.31965	-0.28537	0.34015
YDL245C	0.13073	0.43454	-0.47143	0.83095	-0.6618	1.6582	0.49857	0.68149	-0.083304	-0.72413	-0.40826	-0.11401	0.06311	-0.18418	0.36808	0.65789	0.48781	0.57857	0.059462	0.2035	1.1847	0.89097	0.80892	0.41591	0.5823	0.74518	-0.094286	0.46858	0.60988	-0.18906	0.36517	0.064854
YDL246C	0.37759	0.61024	0.063726	0.53223	0	0.19314	0.025516	0.0013041	0.31114	0.035803	-0.050512	0.78538	0	0	0.60232	0.78396	0.66496	0.80415	0.97317	0.47453	0.42068	0.29796	0.21154	0	0.71719	-0.026017	-0.78755	0	-0.13431	-0.16994	-0.43119	0
YDL247W	0.67699	1.4362	2.4511	3.2805	1.9669	3.7141	2.0751	1.7513	-0.32455	-0.13614	-0.32853	0.47667	-0.28044	0	3.4215	3.0342	3.0366	3.5755	3.0406	1.8256	3.9886	3.4496	2.0591	1.8405	2.7312	1.2924	0.070566	-0.066893	0.38907	-0.0587	0	-0.42078
YDL248W	2.4529	2.2456	0.66697	0.34686	-1.1583	-0.40526	-1.5427	-1.0093	0.76314	-1.4352	-2.2617	1.2774	-0.80627	-1.008	0.076594	-1.2288	-0.88749	-0.043099	-0.4275	-0.0020944	-0.48852	-0.52729	-0.37191	-0.74956	-0.87566	-1.1486	-0.15144	-1.7015	-0.62627	-1.0852	-1.0453	-1.0595
YDR001C	0.092038	0.32069	-2.1369	-0.75993	-3.2287	-0.9971	-1.083	-0.47673	-0.4546	-1.6932	-1.4927	0.32296	0.19797	-0.75893	-0.15917	-0.41988	-0.70336	-0.46041	-1.749	-1.3032	-1.3252	-1.3139	-1.514	-1.514	-1.7871	-1.2872	-0.32344	-1.7908	-1.2627	-1.0293	-0.53393	0.056435
YDR002W	0.74648	1.5074	1.8425	1.9145	1.254	1.0005	-0.63408	0.0092266	2.4511	2.3103	1.7038	2.437	3.5369	2.2778	3.128	2.4508	2.4208	3.2267	3.2405	2.1849	2.3436	1.8688	1.7162	1.5237	2.7082	0.68551	1.6439	0.48176	0.68677	0.60877	0.33415	0.36449
YDR003W	0.37645	0.093044	-1.1589	-0.052447	-0.5577	0.68608	0.71811	1.1776	-0.98217	-1.6584	-1.102	-0.89045	-1.6039	-0.88401	-1.2854	-1.1642	-0.94778	0.021904	-0.59891	0.094345	0.76237	0.2695	-0.1335	-0.05201	-0.43887	0.94654	0.7448	0.96571	0.79458	0.37507	-0.0017542	0.25574
YDR004W	1.0871	0.89522	-0.78563	0.039585	-0.91903	2.0941	2.3433	1.5383	-0.11232	-1.2736	-0.44456	0.41402	0.12392	-0.42156	-0.41461	0.10068	0.23775	-0.18086	0.74429	1.7792	0.91571	1.2991	1.7312	1.5763	0.52254	1.3539	1.3005	0.53599	1.4979	1.8071	1.6309	1.7866
YDR005C	0.92494	0.76768	-1.5475	-0.53321	-1.8471	1.3665	0.9267	0.94237	-0.22582	-1.7786	-1.4085	0.030365	0.83992	-0.2401	-0.87006	NaN	0.010224	-0.56293	-0.13394	0.73263	0.52946	0.93297	-0.36692	-0.023395	-0.52369	0.80514	0.96218	-0.12727	0.35519	0.055555	-0.24595	0.25754
YDR006C	-0.89724	-1.3468	-2.3615	-2.6492	-1.8814	-2.3212	-1.6701	-0.72533	0.047115	-0.95453	-1.1547	0.22439	0.28395	-0.54387	-0.40777	-0.54408	-0.86047	-0.51821	NaN	-1.7356	-1.586	-2.0973	-1.8402	-1.7102	-1.1341	-1.1936	-0.51865	-1.7139	-0.89951	-1.13	-0.56275	-0.21757
YDR007W	-1.0014	-1.5252	-1.7262	0.0058086	-1.8264	-0.26104	-0.70336	-0.37602	-0.90931	-1.0754	-0.87455	-0.62391	-0.12749	-0.53704	-0.96807	-1.1659	-1.3855	-0.79174	-1.74	-0.77879	-0.37481	-0.93594	-1.4933	-1.0308	-1.6207	-0.49147	-0.39037	-0.78075	-0.59459	-1.0181	0	-0.97879
YDR008C	-0.73002	0	-0.30057	0	-0.21705	-0.27419	-0.54873	-0.57201	-0.40166	-0.16104	-0.3062	-0.33732	-0.24472	-0.0092685	-0.35547	-0.56796	-1.0403	-0.083686	0.26542	-0.94317	-0.13295	0	NaN	-0.20518	-0.24935	-0.30784	-0.83078	NaN	-0.17914	-0.53503	-0.96819	-0.88887
YDR009W	-0.08485	-0.53501	0	0	NaN	NaN	-0.46905	-0.69941	-0.034445	NaN	-0.54313	NaN	-0.49651	NaN	-1.3064	-0.96394	-2.1871	NaN	NaN	-0.12297	-1.289	-2.2387	-1.6397	-1.1506	-1.2811	-1.2194	0	NaN	NaN	-1.9286	0	0
YDR010C	0	-0.055449	0	0	0	0	0	0	0.12901	0	0	0	0	0	0	-0.24401	-0.91458	-0.17306	0	0	0	0	0	0	-0.13693	0	0	0	0	0	0	0
YDR011W	-1.3228	-1.3174	-1.2766	-1.4378	-0.8645	-1.0259	-2.5235	-1.4746	-1.6171	-1.1399	-1.1149	-2.3265	-1.2973	-0.74833	-2.6751	-2.5273	-2.1955	-2.3318	-2.677	-1.9862	-1.1032	-1.4483	-1.3101	-1.1905	-2.4437	-1.196	-0.85285	-0.86788	-1.2524	-1.8038	-1.5068	-1.3646
YDR012W	-1.6664	-1.4145	-3.1553	-2.5768	-2.7849	-1.4953	-0.18481	0.68397	1.4373	1.3781	1.4499	0.69611	1.9909	1.9511	0.37928	0.1926	0.79476	0.12125	0.78945	0.71286	-0.6094	0.072506	0.43548	-0.73442	0.65266	1.1437	1.3397	0.9741	0.67489	0.65502	1.2097	1.263
YDR013W	0.81024	0.50274	0	0.047835	0	0	0.15878	-0.27718	0.86043	0.67454	0.27884	0.73337	1.5406	0.66783	0.66766	0.26061	-0.59567	0	0.37346	0.12391	0	-0.15357	-0.10096	0	0.55916	-0.028859	0	-0.2655	-0.18789	-0.4593	0.61372	-0.38385
YDR014W	0.22142	-0.1097	0	-0.067983	NaN	NaN	-0.18985	-0.65236	-0.40531	-0.19067	0.018941	-0.6938	-0.12986	-0.12575	-1.1025	-1.2058	-0.89359	0	-0.72788	0	NaN	NaN	-0.687	0	0	NaN	0	NaN	NaN	-0.32059	-0.39571	-0.40978
YDR015C	3.1326	2.854	1.5495	2.3381	0.97088	0.64801	0.074227	-0.32298	2.358	0	0	2.9873	0	0.20046	2.6082	0.78655	-0.55351	1.074	-0.043054	-0.073856	0.61082	0	-0.35004	0	-0.059554	0	0	0	-0.085682	0	-0.2111	-0.26275
YDR016C	0.30339	-0.43171	0.054814	0.021619	NaN	0	0.66195	-0.21184	1.2702	0	0	1.0987	-0.22887	0	0.71255	-0.59611	0	-0.093972	0.94114	0.80493	NaN	NaN	1.0999	0	1.2158	-0.26097	-0.38277	NaN	0.19532	1.3762	1.668	0.9791
YDR017C	1.0433	0.82653	-0.44371	-0.0093908	0.034658	0.52321	0.32427	1.3457	0.24801	0.47629	0.62469	-0.093991	0.65138	0.86699	-0.24537	-0.22045	-0.38113	-0.29461	0.059097	0.80619	0.14948	0.5246	1.0769	0.087105	0.32426	0.58667	0.36102	1.0989	0.90593	0.65809	1.2758	1.4794
YDR018C	3.2512	2.9096	0.88568	1.4755	0.3631	-0.63596	-0.69566	-0.17467	3.1755	-1.3255	-2.0447	2.0781	-1.2046	-0.21748	1.5115	-2.3482	-1.4089	0.18937	-1.5813	-0.83177	-0.34363	NaN	-0.88061	-0.32839	-0.7635	-0.66015	0.21277	-0.085358	-0.061955	0.23492	0.63344	0.93667
YDR019C	0.95525	1.2042	-1.4337	-1.1536	-3.4545	0.42848	-0.56099	0.79775	-1.4898	-3.8377	-2.5786	0.23744	-2.3251	-1.5706	-0.80306	-0.55845	-3.0409	-1.6447	-1.8299	-1.8266	-1.7425	-0.85609	-0.96099	-1.0833	-1.4152	-0.014273	1.1992	0.39715	0.12503	0.24612	0.61506	0.52261
YDR020C	0.58108	0.0088035	0.18163	0.057388	-0.051495	NaN	NaN	0.25766	0.090232	0.30648	0.21607	0.92163	0.95646	0.1245	0.73093	0.33864	-0.22466	-0.47282	NaN	NaN	0	-0.09174	NaN	0	0.50979	0	0	-0.11495	NaN	0.83365	NaN	NaN
YDR021W	0.13469	0.23063	-0.043399	0.35313	-0.029484	0.49062	0.86115	0.61833	0.28432	0.79403	-0.094305	2.008	2.2821	0.060546	1.1771	1.4562	0.61551	0.22598	1.4309	-0.026359	1.5305	2.0882	1.3587	0.15161	1.4725	1.2994	-0.55288	0.65738	0.32647	-0.25351	0.56879	-0.41255
YDR022C	0.60573	0.22276	-0.19578	-0.39162	-0.075948	NaN	0.87116	0.59809	0.12437	-0.31001	0.20218	-0.16704	-0.66461	0.40911	-0.77751	-1.7489	-1.4076	-0.9495	0.029215	0.12083	-0.055217	-0.036496	0.53715	0.4018	0.14979	0.023997	1.0152	0.35355	0.42508	1.6509	1.4761	1.4797
YDR023W	-1.667	-0.84613	-2.7921	-1.4958	-2.794	0.0011716	-0.58737	-0.090151	-2.0175	-0.63146	-0.59733	-0.14808	1.1577	-0.3818	-0.66479	-0.41075	0.1737	-1.2384	-0.19838	-0.14119	-0.62339	0.19299	-0.48479	-1.2108	-0.28404	-0.15133	0.72611	0.08245	-0.47648	-0.20168	-0.46815	-0.025494
YDR024W	0	0	0	-0.022147	0	0	-0.15891	0	0.04461	0	0	0.26374	0.56446	0	0.038782	-0.2546	-0.059369	NaN	0.084938	0.0080276	-0.071452	0	-0.071938	0	0.0080904	0	0	0	0	0.017238	-0.16927	-0.082192
YDR025W	-2.515	-1.7156	-3.1307	-2.0637	-2.7822	-1.3164	-0.45534	0.87573	-1.1986	1.5318	1.5481	0.3011	2.5202	2.1932	-0.29869	0.51487	1.2762	-0.50854	1.0638	1.0637	-0.72003	0.5693	0.20585	-1.4336	0.99857	1.3921	0.70458	1.5693	1.2742	0.6459	0.93521	1.0018
YDR026C	0.2052	0.14311	-0.25637	-0.012472	-0.19993	-0.1155	-0.19321	0.17154	0.28451	0.43349	0.13134	0.56625	0.54406	0.59105	0.47582	0.23024	0.56701	-0.33678	0.46624	0.040094	-0.20649	0.47486	0.37987	0	0.16655	-0.020957	0	0.064669	0.46657	0.50297	0.70762	0.81034
YDR027C	-0.048492	0.61273	-0.80813	0.24091	-1.1487	-0.36802	-1.4744	-0.4151	-1.1336	-1.539	-0.82515	-0.82981	-1.1096	-0.75416	-0.77106	-1.1492	-1.2971	-0.58008	-0.87887	-0.34771	-1.0357	-0.81847	-1.8471	-1.2563	-1.2978	-0.6308	-0.21285	-0.88502	-0.39781	-0.64126	-0.47932	-0.42113
YDR028C	-1.0464	-0.4782	-0.49536	-0.21093	-0.81709	-0.93432	-1.3583	-0.94504	-0.39102	-0.68367	-0.34211	-0.39727	-0.30999	-0.2878	-0.53169	-1.5246	-1.0404	-0.83461	-0.58171	-0.60132	-0.75089	-0.95486	-1.068	-1.8496	-0.4354	-0.83255	-0.67001	-0.42228	-1.1781	-0.59225	-0.45134	-0.061442
YDR029W	0	0	-0.077793	0.069364	0.17992	-4.5467e-06	-0.47286	0	-0.6143	-0.19904	0.029119	-1.1993	-0.69864	0	-1.3514	-1.1452	-1.1663	-0.41311	-0.60856	0	-0.15963	0	-0.74737	-0.23906	-1.1695	0	0	0	-0.65227	-1.5095	-0.94324	0
YDR030C	0.72836	0.54787	0	-0.036569	0.11274	0.012075	0.28373	-0.12812	0.064758	-0.29816	0	0.35237	-0.54366	0	-0.33244	-1.2809	-1.1617	-0.50848	-0.35387	-0.54954	-0.059958	-0.53528	-0.56958	0	-0.48012	0.0091206	-0.26994	0.35669	-0.028923	0.8214	0.98865	0.75266
YDR031W	NaN	-0.36821	-0.017436	-0.14985	-0.099357	-0.077489	-0.95135	-0.46538	-1.3069	-0.10206	-0.16813	-2.2472	-1.9234	0	-2.4262	-2.1782	-1.4085	-1.4041	-1.9773	-0.57245	-0.23553	0	-1.3863	-0.98966	-1.0426	-0.48216	0	-0.20385	-0.56445	-0.26677	-0.69243	-0.55081
YDR032C	0.017807	-0.27581	-1.2074	-1.4279	-0.23671	0.66061	0.36943	0.54063	-1.2749	-3.3645	-2.8077	-1.0116	-3.3519	-1.954	-1.9387	-3.357	-2.452	-1.8232	-0.53134	0.69234	0.538	0.85998	0.741	0.42964	-0.35502	0.79714	1.87	0.36485	0.53449	0.29013	0.46145	0.66263
YDR033W	-1.3283	-1.8653	-3.9329	-3.4739	-4.6339	-3.8187	-4.7019	-3.7858	-0.075594	-0.80153	-0.060426	-0.51245	-0.5962	0.075645	-2.3855	-2.7433	-1.657	-3.0737	-3.6729	-2.9084	-3.2821	-4.0518	-5.057	-4.6936	-4.3347	-4.4713	-3.3934	-4.4511	-4.3503	-4.3351	-5.0299	-3.93
YDR034C	-0.14831	0.17299	-0.78695	-0.53151	-0.56145	0.46617	0.17248	0.95004	0.4046	0.59336	-0.75771	0.54513	0.32881	0.47882	0.43162	0.23366	0.16422	0.23916	1.0004	1.2013	0.16734	0.66604	1.4634	0.011516	0.50892	1.2843	0.72081	0.74447	1.8482	1.4279	1.9864	1.9644
YDR035W	0.23517	0.13553	-1.8663	-0.40531	-1.7365	0.2305	-0.23069	0.80736	0.6465	0.022959	0.45393	0.69343	2.2765	0.2427	0.018237	1.0457	1.3201	-0.10389	1.4295	1.3377	0.44053	0.99731	0.60462	-0.16992	1.2825	1.8075	0.83094	1.3658	1.975	0.44371	1.3492	2.1917
YDR036C	-1.1602	-0.94599	-0.41221	-0.38942	-2.0064	-1.1232	-1.754	-1.4626	-2.2607	-2.3909	-2.135	-1.8444	-2.3354	-1.7695	-0.6296	-0.72381	-0.99567	-0.46233	-0.44479	-1.2174	-1.2422	-1.4008	-0.98939	-1.3229	-0.85023	-1.2648	-0.5206	-2.0282	-1.083	-1.1132	-1.8732	-1.4056
YDR037W	-0.86487	-1.0209	-1.583	-1.2758	-2.0705	-0.79941	-1.6085	-0.84705	2.8093	0.43245	0.28628	2.8157	3.0815	0.89099	2.2689	1.9187	1.9239	1.8079	1.8612	1.4798	1.2673	1.2917	0.75756	0.20855	1.7601	0.70865	0.3341	-0.034111	0.4763	-0.28152	0.25183	0.82951
YDR038C	0.08437	0.19059	-0.57103	-1.7353	-1.522	-1.2569	-1.6624	-0.56745	-1.1236	-2.2116	-2.1519	-0.82015	-0.48097	-1.2413	-1.1623	-1.8994	-1.3458	-1.104	-2.0723	-0.62153	-1.1172	-1.4784	-1.0978	-0.90008	-1.2733	-0.95283	0.49283	-1.2531	-0.2268	0.1542	-0.13927	-0.084711
YDR039C	-0.25681	0.01594	-0.067457	-0.38421	0.0005747	-0.46972	-1.0186	-0.67886	-0.87637	0.22325	-0.21235	-0.63124	0.17575	0.040028	-1.0405	0.031227	0.24293	-1.0273	-1.4953	-0.7778	-0.13734	-0.63798	-1.1963	-0.51628	-0.69253	-0.19918	0.24805	-0.024726	-0.53326	-0.56595	-0.29094	0.3832
YDR040C	0.32413	0.27762	-0.33078	-1.8891	-1.3724	-1.4449	-1.9823	-0.96481	-0.88306	-2.3676	-2.5281	-0.82024	-0.29907	-0.42238	-1.1111	-1.5866	-1.1447	-1.0157	-1.4093	-0.68078	-0.87906	-1.3326	-1.104	-0.89581	-1.5163	-1.0085	0.50159	-1.5438	-0.47586	-0.0066241	-0.40007	-0.25894
YDR041W	-0.42748	-0.69941	0.3989	1.5757	0.32808	1.0863	0.66219	0.3609	-0.84924	-0.50052	-0.17402	-0.82495	0.50274	0.15756	0.77267	0.87756	1.1432	1.014	1.0333	0.85702	1.4724	0.83456	0.43043	0.87763	1.6091	0.61503	0.073064	0.59332	0.48333	0.20306	0.33371	-0.19986
YDR042C	0	1.472	5.6815	6.2697	6.4223	6.3029	6.2695	4.8613	0.51933	0	0	2.8055	1.203	0.28381	5.6867	6.315	5.7677	6.4679	6.1787	6.7	6.1049	5.5024	6.0054	5.8291	6.173	5.2356	4.7888	4.7863	4.1461	4.9427	5.7647	5.046
YDR043C	-0.95587	-0.83341	-1.1494	-0.28304	-1.1163	1.1583	0.37082	0.37183	-0.71857	-0.26341	0.66606	-0.43867	1.0752	0.65312	-1.2911	-0.38742	-0.48661	-1.2503	-0.17377	1.2091	0.39058	1.9903	1.262	0.29164	-0.070684	0.90574	0.46443	0.85383	0.4085	0.04856	0.19286	0.34369
YDR044W	0.51557	0.93704	0.15736	-0.28552	-1.1154	-0.59069	-0.89352	-0.70291	0.32541	-0.65504	-1.4271	1.2792	0.98115	0.17018	0.72464	0.038477	-0.47304	0.68584	-0.19144	-0.32151	-0.16947	-0.74688	-1.056	-0.89441	-1.146	-1.0004	-0.22617	-0.99209	-1.0698	-0.75155	-0.90623	-1.0327
YDR045C	0	0	0	0	0	0	0.51921	-0.25064	NaN	0.094076	0.68302	1.6983	1.927	0.047365	0.89591	0.44617	0.3428	-0.0013627	1.1767	-0.12236	0.026689	0	NaN	0	0.95385	0	0	0	0	-0.39643	0	-0.95851
YDR046C	-1.8738	-2.3574	-1.8237	-0.85945	-2.4764	-1.0558	-0.83307	-1.4396	-1.9809	-2.7486	-2.576	-2.8182	-2.0687	-1.7649	-1.5578	-2.3668	-1.8536	-0.35868	-1.8811	-1.0461	-1.4328	-2.1835	-2.0439	-1.1351	-1.9903	-1.7681	0	-1.0113	-0.85082	-1.8125	-1.0867	-0.2665
YDR047W	0.15522	0.14106	-1.1801	0.39323	-1.2691	0.51778	0.30022	0.6452	-1.3644	-2.1891	-1.6866	-0.28874	-1.0317	-1.2955	-0.48061	-0.19281	-0.060912	0.32018	-0.4082	0.20836	0.30454	0.3049	-0.38674	-0.10201	-0.43959	0.43426	0.6715	-0.27825	0.23647	0.13537	0.066789	0.18939
YDR048C	0	-0.088652	0	0	0	0	0.0868	0	0	0	0	0.28041	0	0	0	-0.22765	NaN	0	0.15968	0	0	0	0	0	-0.23244	0	0	0	0	0	-0.24233	-0.87456
YDR049W	-0.018116	0.29427	-0.11796	0	-0.24646	0.050695	NaN	-0.067897	0.14306	-0.087825	-0.046685	0.31137	0.75969	0	0.032362	0.28055	-0.40446	-0.20565	NaN	-0.41257	-0.19352	-0.35472	-0.48038	-0.22067	-0.87247	-0.014011	-0.89667	-0.66032	-0.024686	-0.74466	0	-0.25664
YDR050C	-2.2675	-2.672	-3.3018	-3.1587	-4.4243	-3.899	-4.0107	-1.2967	-0.56635	0.15436	0.078298	-1.3769	0.085496	0.75197	-1.7989	-1.5944	-0.74842	-1.8868	-1.0095	-1.1815	-3.0485	-3.6385	-2.0592	-3.2389	-1.9517	-2.8334	-2.2121	-2.4348	-1.0366	-1.1904	-0.3855	-0.91971
YDR051C	-0.29653	-0.82538	-1.6063	-0.14426	-1.3814	-1.7393	-1.3944	-0.50448	-1.1686	-1.9244	-0.94119	-0.93878	-0.41517	-0.91193	-1.6194	-1.2371	-1.638	-1.1217	-2.07	-1.1462	-2.0443	-2.3687	-2.7495	-1.1958	-2.1005	-1.2253	-1.2558	-1.092	-0.77695	-1.1273	-0.63583	-0.55054
YDR052C	1.3639	1.0483	NaN	0.78666	-1.476	-0.21111	-0.90615	-0.49481	0.51499	-1.466	-0.8997	0.90248	1.0257	-0.22526	1.334	0.90079	0.13583	1.0265	NaN	-0.097931	0.059649	-0.36706	-0.77035	-0.62429	-0.14779	-0.70539	-0.78231	-1.2003	-0.85311	-1.3259	-0.42908	0.27498
YDR053W	0.1433	0.09882	0.041624	0	0	0	-0.2854	0	0.090141	0	-0.035925	-0.12816	0.34524	0	0.16459	-0.71334	-0.89157	-0.10836	0	-0.21328	0	0	-0.5885	-0.071573	-0.75261	-0.18276	0	0	0	0	0	-1.3327
YDR054C	0.33714	0.44122	-0.43678	0.41997	-0.098914	0.33396	0.20587	0.21183	-0.028308	-0.12329	-0.36142	0.51399	0.72713	0.42463	0.9883	0.6987	0.25456	1.3693	1.0756	-0.30867	0.75551	0.36197	0.11119	0.15658	0.18054	0.21781	1.0275	-0.040505	0.32938	0.072877	0.30263	0.1953
YDR055W	-1.074	-1.4352	-3.8542	-0.66585	-3.7749	-3.0654	-2.9808	-2.6248	-2.598	-2.9293	-1.7585	-2.8498	-2.3434	-0.855	-3.5997	-2.1274	-3.2301	-2.7137	-2.9267	-2.5822	-3.6266	-4.3987	-3.8015	-3.2694	-4.4189	-4.2327	-1.8897	-3.956	-4.019	-3.8452	NaN	-3.5333
YDR056C	-0.36532	-0.34572	-1.2416	-0.89129	-1.2366	-0.22949	-0.25715	-0.15817	-1.233	-1.3046	-1.1689	-0.33624	-1.0655	0.21889	-0.78169	-1.8301	-1.4962	-0.83316	-1.2469	-0.73639	-0.99358	-0.5038	-0.82068	-0.4893	-0.99844	-0.41866	0.74629	-0.65246	0.1467	-0.022416	-0.10418	0.0896
YDR057W	-0.17076	-0.098461	-1.9824	0	-1.7632	-0.83158	-0.68703	-0.017908	-0.25347	-2.3599	-0.94335	-1.1449	-1.2138	-0.57788	-1.8364	-0.52328	-1.7831	-0.80644	-1.7734	-0.70958	-1.6778	-1.0371	-1.4004	-0.94327	-1.6184	-0.44431	-0.89115	-1.5591	-0.56344	-0.66878	0	-0.99119
YDR058C	0.26798	0.16002	-0.4054	0.62912	0.56952	1.5939	0.26764	0.86946	-0.092893	-1.0272	-0.26687	0.36391	0.58158	-0.073988	0.35712	0.3566	0.60978	0.93794	1.9799	1.2679	1.3422	1.6783	1.3201	1.1141	1.5323	1.3342	0.4525	0.87715	1.1537	0.99101	0.98411	1.1165
YDR059C	2.4689	2.8952	1.8638	3.6143	2.6465	2.2602	0.80035	1.202	1.5423	-0.56901	0.27926	2.4378	-1.1128	0.26896	2.5135	2.3399	2.1121	3.1894	2.5909	2.3472	3.2084	1.9601	1.0683	1.3552	2.6992	1.1617	1.8441	1.5341	0.68524	0.92854	0.58339	0.6904
YDR060W	0	-0.1228	0	0	0	0	0.55202	0	2.098	0.32874	0.42121	1.3214	2.5244	0.10601	1.3051	1.0284	0.25739	0.50421	0.78665	0.33884	-0.046009	0	1.5045	0	0.804	0	-0.22507	0	0	0.52775	1.4379	1.0803
YDR061W	0.077032	0.15189	-1.2496	-0.29893	-1.7044	-0.31413	-1.5879	-0.81261	-0.68311	-1.8862	-0.96361	-0.71061	-0.40703	-0.35987	-0.77836	-0.83739	-1.0875	-0.62231	-1.3308	-0.32891	-0.86045	-1.1385	-1.7039	-0.88089	-1.5702	-1.0321	-0.91871	-0.96003	-1.1359	-1.2209	-1.4591	-1.0077
YDR062W	0.49744	0.74919	-0.73368	-0.3227	-1.6329	0.41452	-0.010005	0.58885	-0.48286	-1.307	-1.9174	-0.01766	0.47033	-0.48607	-0.035072	-0.6588	-0.19323	-0.3478	-0.32485	0.056691	0.03402	0.30731	0.060488	-0.072975	-0.47536	0.49596	1.2672	0.38364	0.49131	0.56673	0.4979	0.75405
YDR063W	0.066041	-0.42383	-0.61728	-0.32334	-0.69574	-0.11264	-0.56608	-0.30925	-0.74349	-0.97274	-0.23207	-0.99186	-1.7171	0	-0.90482	-1.5434	-1.421	-0.7765	-1.3369	-0.66013	-0.36554	-0.45204	-0.94416	-0.77245	-0.99248	-0.39588	-0.51591	0.096005	-0.0037853	-0.28749	-0.15563	-0.2582
YDR064W	-2.5208	-1.4534	-1.443	-0.68492	-1.7434	-0.86722	0.1659	1.5388	1.5395	2.2941	1.4681	1.3856	2.6834	2.0249	0.86207	0.96447	1.716	0.52626	1.7998	1.8576	0.51636	1.2914	1.3497	-0.38524	1.7904	1.915	1.7048	2.134	2.2233	1.5302	1.8751	2.2045
YDR065W	0.13375	0.18322	1.7499	3.8607	1.3943	1.3839	1.1779	1.1433	0	-0.097253	-0.081182	0.88259	0	0	3.2684	2.2256	1.3115	2.4647	3.1739	0.69665	3.1102	2.0637	1.596	0.6051	2.4288	0.83585	-0.55476	0.79241	0.77668	0.033798	NaN	-0.5302
YDR066C	-0.049383	-0.022773	0.56277	1.9146	1.1204	0.042766	0.78764	-0.19114	0.064701	0	0	0.099853	0	0	2.2265	1.2401	1.2268	1.3777	1.0416	0.82454	0.57444	0.32801	0.16954	0	0.85183	0	-0.69002	-0.025447	-0.37783	0.9726	0.67007	0.39259
YDR067C	0.095108	0.36437	-0.5472	0.035597	-0.67434	-0.12532	-0.35783	0.34786	-0.32647	-0.54063	0.19471	0.36476	-0.23093	0.17275	-0.37426	-0.67924	-0.21712	-0.48865	-0.95039	-0.25954	-0.0057995	-0.52238	-0.45754	-0.36024	-0.31441	-0.04907	-0.13566	0.79606	0.05905	0.68183	0.26925	0.20608
YDR068W	0.50031	0.48467	-0.14002	0.99877	-0.29402	0.96575	0.027915	-0.16742	-0.54671	-1.4788	-0.59526	-0.37168	-0.56064	-0.4849	0.24646	-0.93527	-0.19013	0.5087	0.88258	0.35081	0.68035	0.45332	0.032699	-0.44244	0.63657	-0.082277	-0.14712	-0.028145	-0.42573	-0.056933	-0.031556	0.042261
YDR069C	-0.48378	-0.66553	-1.7155	-1.5676	-2.0663	-0.24057	-1.3543	-0.30353	-1.5876	-2.158	-1.0292	-1.7236	-2.0536	-0.58686	-2.5927	-2.7404	-2.1626	-1.4836	-1.7114	-0.99396	-1.4286	-1.0025	-1.1941	-1.7469	-1.8013	-0.60467	0.0016809	-0.64003	-0.54218	-0.56301	-0.51564	-0.0086276
YDR070C	-0.42578	-0.33039	-0.60345	-0.83811	-0.29759	0.89769	1.6087	2.2524	-0.061418	-1.5499	-1.2484	-0.18272	-3.0159	-1.1072	-0.43035	-3.0663	-1.9532	-0.77183	-0.55209	0.7745	0.0047722	1.295	1.8583	0.84589	1.0821	2.3943	3.0414	2.6088	2.7092	2.2477	3.4443	3.2545
YDR071C	-0.032668	0.27418	-0.88517	-0.55975	-0.94981	-0.016877	-0.069571	-0.37948	-0.49058	0.017964	0.31138	0.09599	0.19179	0.60229	-0.47059	-0.88508	-0.68594	-0.79945	-0.76541	0.090952	-0.47832	-0.089942	-0.41826	-0.76607	-0.81	-0.054549	0.31185	-0.034368	-0.31334	0.15274	-0.24108	-0.16819
YDR072C	-0.53284	-0.61254	-1.7164	0.12232	-0.91172	0.67305	-0.60852	-0.61143	0.75255	-0.34306	-0.86038	0.96839	0.3312	-0.94822	1.0998	0.3121	-0.027143	0.88262	0.39796	0.80577	1.3826	0.77048	0.38472	0.24697	0.35727	-0.12036	1.0256	-0.77536	-0.71842	-0.53147	-1.1849	-0.55187
YDR073W	0.037544	0.027261	-0.85013	-0.079664	-0.46959	-0.014903	-0.77748	-0.44166	-0.54037	-0.16777	-0.0039435	-0.12663	-0.81599	-0.011216	-0.21874	-1.0767	-0.72335	0.37016	-0.56655	-0.043314	-0.11394	-0.54084	-0.94739	-0.7067	-0.66994	-0.3452	-0.79562	-0.54332	-0.72049	-1.0183	-1.2718	-0.95119
YDR074W	-1.5576	-1.6821	-3.8368	-4.0888	-4.3592	-1.841	-2.1688	-0.9181	-3.5408	-4.6668	-3.7827	-3.6404	-3.676	-3.2843	-4.6157	-5.1412	-5.0164	-4.6828	-5.0535	-2.4275	-3.5878	-1.1881	-0.55513	-2.2173	-2.5175	-0.58496	-0.11143	-0.62535	-0.35409	-0.70042	0.21699	0.46717
YDR075W	0.42281	0.30781	-0.0021665	0.021432	-0.078981	1.9496	1.2828	1.4308	1.812	1.1961	0.28526	2.7747	2.3752	0.60344	2.4666	1.4349	0.4525	1.5601	1.2903	0.54462	2.543	1.8804	1.8784	1.3758	1.744	1.7826	0.68398	1.3455	1.6851	1.1298	1.0749	0.31203
YDR076W	0.049903	-0.065496	0	0.095785	-0.15856	0.524	0.51923	0.47565	-0.28982	-0.094749	-0.035973	-0.053446	-0.3249	-0.27193	-0.18155	-0.37918	-0.69675	0.019795	-0.56708	0.39401	0.29812	-0.53436	0.11201	0	0.18593	0.43281	-0.42004	0.12952	0.57929	0.44152	1.0348	0.4073
YDR077W	-0.36149	-0.51645	-1.3407	-1.3101	-3.0553	-1.9218	-3.0644	-1.8963	-0.17735	-0.56458	-0.19649	-0.78334	-0.82434	-0.06619	-1.0202	-1.9342	-3.7239	-1.8924	-2.6663	-3.6785	-1.5018	-2.7484	-3.0325	-3.4922	-2.8246	-3.1647	-3.5923	-3.9346	-3.3486	-2.9446	-4.2921	-4.6928
YDR078C	0.79647	1.3447	-0.0031443	0.56266	0	0.27811	NaN	0.22545	-0.016452	0	0.098561	1.0893	0.15247	-0.20616	0.59037	-0.0048649	-0.61017	-0.23058	0.16385	-0.040135	0.20002	-0.029404	-0.073125	0	0.068962	0.44279	-0.46104	-0.15629	-0.1021	0.83571	0.97805	0.30207
YDR079W	NaN	-0.27221	-0.022798	0	0.039352	-0.10494	-0.34577	0	-1.1558	0.010041	0	-0.46946	-0.1126	0	-0.76738	-2.7148	-2.7872	-1.0045	-1.9244	-0.24336	-0.26574	NaN	-1.4432	-1.6305	-1.0395	-0.78831	-1.3316	0	NaN	-0.80472	-1.0149	-0.95133
YDR080W	-0.041474	-0.13912	0	0	0	0	-0.26828	0	-0.23478	0	0	-0.26388	-0.50424	0	0.45849	0.11677	-0.44694	0.61891	0.40826	NaN	0	0	0.50193	0	NaN	0	-0.59379	0	0	0.27024	0.74968	0.77747
YDR081C	-0.50582	-0.030335	-0.18768	0.40774	-0.50026	1.0342	0.6373	0.26235	-0.64948	-0.23253	-0.4094	-0.1694	0.94072	-0.22525	0.3174	0.29274	0.23256	0.88269	1.0414	1.0754	0.31118	0.45122	0.47745	0.19306	0.7868	-0.19497	0.67065	-0.15966	0.23889	0.18995	0.15327	0.075993
YDR082W	0.15589	-0.34321	-0.0016772	1.8119	0.82664	2.1302	1.0735	1.2389	-0.28091	0.016745	-0.40823	-0.27308	0.043297	-0.12665	0.78933	0.70482	0.45215	1.5358	1.7569	0.96709	1.844	1.2947	1.7075	0.71662	1.3181	1.4828	0.78148	0.40421	1.3908	1.778	1.5521	1.116
YDR083W	-0.60615	-0.34297	0.40296	0.12932	NaN	0.84752	0.3609	0.54351	0.67099	1.3635	0.61824	0.99124	2.6909	0.031846	0.62619	1.2933	1.3959	0.30133	0.87792	0.64098	NaN	1.4464	0.48957	0.61436	0.96429	1.0251	0.76087	0.881	0.55488	0.65698	0.27187	0.48313
YDR084C	0.24016	0.13486	-0.48709	-0.35776	-0.30781	0.30813	0.29293	0.48516	-0.9125	-1.4587	-0.87096	-0.8552	-1.1264	0.031392	-0.53863	-1.253	-0.50131	-0.25701	-0.37185	0.40627	0.1812	0.54558	0.086638	0.39202	-0.1664	0.49826	0.84876	0.40292	0.45219	0.6447	0.49104	0.50854
YDR085C	1.0664	1.4727	-0.69629	1.1909	-1.1814	-0.033909	-1.0038	-0.57735	-0.62233	-1.6581	-1.9664	0.20165	-1.565	-1.282	0.45168	-0.63091	-0.59482	0.5894	-0.92892	-0.38107	NaN	0.20092	-0.70361	-0.71613	-1.0475	0.38168	-0.29552	NaN	-1.342	-0.84176	-1.0575	-0.74889
YDR086C	-0.1788	0.22213	0.18176	-0.19407	0.487	0.62319	-0.045793	0.089829	0.23104	0.53112	0.71591	0.32391	1.0882	0.99849	0.44332	0.15405	1.5258	0.44345	1.3052	1.1015	NaN	0.16885	0.83552	NaN	1.4198	0.87126	1.534	0.1715	-0.076797	0.72199	1.0508	0.4059
YDR087C	0.4376	0.90507	0.66902	1.6093	0.56982	1.668	1.4226	1.388	1.1911	0.94252	0.69978	1.7465	2.4158	0.51507	1.717	2.9206	3.6642	2.4599	2.737	2.934	2.3333	2.4342	2.1814	3.5488	2.1115	1.9969	2.8597	2.0663	1.5726	1.6096	1.1318	0.89046
YDR088C	-0.79949	-0.64917	-0.64175	0.21959	0.18301	NaN	-0.41946	0.18133	-0.76839	-1.8207	-1.6141	-0.19084	-0.29051	0.0060023	0.39431	1.6623	2.117	0.94734	0.88512	1.5991	0.89621	0.96118	0.51756	2.7469	0.68824	NaN	2.5782	NaN	0.67621	-0.035571	-0.19695	-0.45617
YDR089W	0.39883	1.1161	0.533	1.755	-0.074064	1.5529	0.57429	-0.15146	0.088642	-0.14134	-0.029136	1.0268	1.2123	0	2.6155	2.1685	1.5188	2.2878	1.8328	0.5334	1.9744	0.91325	-0.040371	0.743	1.4736	0.032968	-0.55023	0	-0.084732	-0.075401	0	-0.66094
YDR090C	2.2459	2.2472	0.97309	0.15731	-1.0558	-0.48026	-0.79914	-0.30638	0.29599	2.5471	1.548	0.56165	2.6718	2.2416	0.22532	0.9129	1.8131	0.62458	0.38923	1.0739	-0.1957	-0.25282	0.12428	1.035	-0.35061	-0.008219	0.95434	-0.31807	0.045741	0.29645	0.56072	0.2689
YDR091C	-0.1537	-0.18382	-1.4299	-0.93174	-1.362	0.875	0.30619	1.062	0.27212	0.15233	0.2588	0.75925	1.8826	-0.18126	0.025314	0.81884	0.56359	-0.18439	-0.25893	0.15178	0.61654	1.1209	0.2926	0.2204	-0.41733	0.95062	0.85007	0.1588	0.50325	-0.098021	-0.3642	0.018436
YDR092W	1.6155	2.067	1.2185	0.90823	-0.14025	0.38081	-0.01246	0.17326	-0.38083	0.57718	0.98483	1.2091	0.67102	1.5506	1.1304	-0.089589	0.1975	0.63969	0.16398	0.51083	0.77247	0.1801	-0.17695	0.15779	0.47586	-0.031308	0.27862	0.27339	0.54348	0.032793	0.12966	-0.048532
YDR093W	0	0	0	0	0	0	-0.1817	0	-0.19243	0	-0.026739	-0.14682	-0.10442	-0.097107	0	-0.13731	-0.7954	-0.15122	NaN	0	0	0	NaN	0	0	0	0	0	0	0	0	-1.5563
YDR094W	0.35072	0.22067	-0.38464	-0.17202	0.797	-0.14901	-0.13181	-0.29946	-1.0624	0.68595	-0.31171	-0.31998	0.74209	0.57769	-0.025815	-0.095577	0.26642	0.17287	NaN	0.56791	-0.056016	0.68497	NaN	-0.15869	0.74538	-0.1523	-0.61099	-0.12647	-0.25478	-0.83857	-0.16595	-0.40164
YDR095C	0	0	0.033168	0	0	0	0	0	0	0	-0.013706	0	0	0	0	-0.084251	-0.61643	0	-0.18076	0	-0.086649	0	0	0	0	0	0	0	0	0	0	0
YDR096W	0.30693	0.46659	1.8377	2.5086	1.9931	2.1853	0.66329	1.0482	-1.5364	-1.2785	-1.0453	-0.475	-0.69483	-0.81046	2.0484	2.0545	1.7284	3.0035	2.8886	2.1597	2.262	2.0704	2.3753	2.0486	2.5335	1.2829	2.2188	0.83442	0.94534	1.1316	1.3775	1.4656
YDR097C	0.27059	-0.40964	-0.8008	0.030845	-0.46742	0.03918	-0.32636	-0.58797	-1.4773	-0.90986	-1.1465	-1.0763	-0.54541	-0.38781	-1.0534	-0.31152	-0.12017	0.5455	-0.13329	0.13926	-0.15555	-0.2745	-0.6703	-0.67124	-0.80325	-0.17641	-0.23666	-0.90763	-0.86215	-0.75433	-0.79855	-0.19235
YDR098C	-0.076915	0.47988	-0.14647	-0.2579	-0.58377	-0.48262	-0.66696	-0.26269	-1.15	-0.27263	0.068615	0.30824	0.77193	0.82148	0.26247	-0.64625	-0.53569	0.023381	0.27702	0.71678	-0.18914	0.31441	0.27416	-0.17735	-0.30305	0.13147	0.36949	0.090594	0.46365	0.15859	0.37346	0.92374
YDR099W	1.4453	0.99549	-1.3562	0.13502	-2.5832	-0.38338	-0.57695	-0.1706	-0.048171	-1.065	-0.80711	0.43932	-0.43062	0.41101	0.073001	-0.087788	0.017674	0.067835	-0.55951	-0.59925	-0.25314	-0.33468	-1.3325	-0.85286	-0.6724	-0.25872	0.77967	-0.28338	-0.26201	-0.53553	-0.8165	-0.47933
YDR100W	1.3684	1.1897	0.9957	0.85204	0.12902	-0.066173	-0.15126	-0.10296	-0.09936	-1.5435	-0.90389	0.43895	-1.8084	-0.0012396	0.3639	-0.46298	-0.48234	0.46691	0.10966	0.039299	-0.024735	-0.54042	-0.64847	-0.12008	-0.30543	-0.30232	-0.58698	-0.46772	0.48772	-0.074815	0.28073	0.095933
YDR101C	-0.44126	-0.22675	-0.73035	0.2316	-1.0306	1.1142	0.89194	1.459	1.9606	0.47704	0.42984	2.0192	3.7189	0.60514	1.4703	2.3172	1.7045	1.2016	2.0682	1.2878	1.4418	2.3781	1.1896	0.88363	1.9439	1.7371	0.56623	0.7799	1.0789	0.93856	-0.20515	1.0577
YDR102C	0	0	0.11031	0	0	0	-0.067539	0	0.28902	0	0	-0.36573	0.085333	0	0.68679	-0.92603	-0.5956	0.25077	0.30512	0.1118	0	0	-0.27668	0	0.21978	0	0	0	0	-1.0789	0	0
YDR103W	0.16592	0.71059	-0.034596	1.041	0.27647	2.4621	0.47254	0.60504	0.10928	0.049241	0	0.37102	-0.024569	0	1.9557	1.1334	1.4409	1.7977	1.932	0.98232	2.1535	2.1634	1.2204	0.25828	1.449	0.93629	0	-0.2108	0.39537	-0.10919	0	-0.47344
YDR104C	0.16166	0.12426	1.116	2.025	1.5155	1.5271	0.94326	0.18169	-0.57857	-0.41354	-0.71206	-0.096717	-0.23388	-0.062237	1.9742	2.0098	1.9512	2.9571	2.5863	1.6621	1.2904	1.3699	1.1857	1.3007	1.8685	0.68327	-0.16863	-0.25114	0.061675	0.70927	0.32059	0.60759
YDR105C	0.2043	-0.24998	-0.24393	0.36164	-0.54258	0.52011	-0.52132	0.11024	-0.26273	-2.0177	-0.80087	-1.2685	-1.1773	-0.94494	0.64724	0.27234	0.18571	0.91534	0.51503	0.17086	0.28133	-0.35977	-1.5264	-0.51534	-0.31976	-0.357	0	-0.96404	-0.65002	-0.42583	0	-0.22568
YDR106W	0	-0.070252	0	1.3146	0.47398	0.10765	0.46384	0	0.060891	-0.072444	0	0.095499	-0.13807	0	1.6885	0.69221	0.46499	1.5059	1.9631	0.32622	0.73932	0.31367	0.040825	0	0.74405	0.055545	0	0	-0.2328	-0.05635	0	-0.6458
YDR107C	1.2378	1.0333	-0.70042	0.60628	-0.20037	1.275	-0.035437	0.48069	-0.19878	-1.4109	-0.85598	-0.058649	-0.79913	-0.2327	-0.11824	-0.36575	-0.14819	-0.029952	0.20285	0.65438	0.91322	0.72514	0.060388	-0.14157	-0.057872	0.86235	-0.041419	0.21262	0.4989	0.13401	-0.033483	0.016713
YDR108W	1.1779	0.70134	-0.016405	1.1169	0.27302	0.24712	0.42161	0.40586	0	0.033577	-0.15543	0.44032	-0.1268	0.13133	0.58231	0.33642	-0.22328	0.14811	0.45673	0.32494	0.48201	0.68721	0.39121	0	0.073971	0.39667	-0.48793	0.44933	0.53781	0.44645	0.36209	-0.22046
YDR109C	0.73826	0.52521	-0.53955	0.9518	-0.82762	NaN	0.04602	0.72934	-0.31317	-0.79134	-0.77929	0.0075925	-0.038907	-0.28891	0.30913	0.50779	-0.04675	0.28837	-0.029298	-0.0801	0.17356	0.35939	-0.26522	-0.38939	-0.15702	0.63572	-0.016226	0.22533	0.78107	0.17621	0.31972	0.92087
YDR110W	0.36572	0.56361	0	0.23282	0.63283	1.676	1.6329	1.5276	1.047	0.68519	0.05521	1.239	0.86306	0.55895	1.1428	0.10375	0.21685	0.17668	1.2507	1.1801	1.3906	2.3072	1.9047	0.32258	0.7425	1.8758	0.37527	1.7605	1.9862	1.8481	2.1741	1.4783
YDR111C	0.53411	0.78263	-0.83605	0.091162	-1.5528	0.80681	0.95759	1.3368	-0.97666	-1.7331	-1.3963	-0.38657	-1.7648	-0.55056	-0.64824	-2.0708	-1.8348	-0.8002	-1.4004	-0.49691	-0.41912	-0.19306	-0.24191	-0.41584	-0.73084	0.35497	1.0872	0.94749	0.80948	1.1806	0.89968	1.5665
YDR112W	0	0	0	0.027133	0.19391	0	-0.040891	-0.05632	0.17128	0	0	-0.307	-0.12613	-0.036623	-0.7054	-1.0296	-0.93353	-0.22393	-0.25562	0.011426	0	0	-0.21306	0	-0.15932	0	0	-0.11269	-0.11118	-0.30667	-0.25574	-0.33229
YDR113C	2.9624	2.6554	3.9684	4.8247	3.2504	1.9354	1.85	1.1228	0.78456	-0.092408	-0.11952	2.2234	0.50564	0	4.6398	3.227	2.2306	3.6811	4.0575	1.9502	3.8735	2.9177	1.7017	1.2731	2.8796	1.0678	-0.30735	0.94177	-0.06055	0.3215	0.020181	-0.67158
YDR114C	0	0	0	0	0	0	0	0	0	0	0	0	0	0	0	0	-0.62754	0	0	-0.060084	0	0	0	0	0	0	0	0	0	-0.92803	0	-1.0789
YDR115W	-0.49938	-0.59874	0.084379	1.5145	1.0382	0.97043	-0.13143	0.36773	-1.229	-0.024237	-0.089373	-0.51072	-0.27761	0	0.64626	0.77849	0.97809	1.7648	1.1966	0.79724	1.0693	0.63325	0.48931	0.11862	1.3992	-0.089853	-0.48563	0.10834	0.089632	-0.29835	-0.050245	-0.17347
YDR116C	-1.5208	-1.3663	-1.2457	0.49676	-0.23683	-0.24107	-0.72988	-0.46207	-1.2422	-1.2989	-0.77083	-1.4525	-0.66714	-0.64193	-0.39484	-0.24604	0.33904	0.38918	0.17201	0.25249	0.23084	-0.08223	-0.3697	-0.54008	0.083752	-0.41076	-0.28282	-0.61108	-0.54242	-0.2747	-0.45326	-0.40252
YDR117C	1.0304	0.64871	0.58642	3.3879	0.25996	1.9056	0.85454	1.2835	0.0091482	-0.27007	-0.17096	0.1532	-0.1352	0	1.9385	2.1874	1.8621	2.4449	2.5638	0.8572	2.3989	1.7123	1.2343	NaN	1.842	0.64609	0.019198	0.13092	0.24279	0.55718	-0.16662	-0.49654
YDR118W	1.5964	2.0539	2.2026	4.3438	2.2767	3.0063	1.5526	0.41706	0.15266	0	-0.26751	1.0869	-0.36614	-0.14008	3.5721	2.9408	2.8263	3.5836	3.9975	2.1175	2.8481	2.6719	2.5187	1.114	3.0015	0.74045	0.41478	0.71911	0.54665	0.89729	1.332	0.7434
YDR119W	-0.34299	-0.41776	-1.619	0.26051	-1.187	2.9956	2.6698	2.9476	-0.7793	-1.2376	-0.23958	-0.43004	0.5974	NaN	0.090208	0.29053	0.48823	0.8342	0.62707	2.1794	1.4573	2.5444	2.1418	1.8482	1.546	3.0387	3.1649	2.374	2.2745	2.3022	1.9564	2.0518
YDR120C	-0.24967	0.035637	-0.65443	-0.15645	-0.80796	0.1574	NaN	0.69298	0.36184	0.30963	-0.24842	0.50429	0.75178	-0.066888	1.0792	0.69547	0.26066	0.31185	NaN	0.51008	0.71801	1.1686	1.2383	0.059353	0.93085	1.478	0.46679	1.2552	1.3533	1.2406	1.5439	2.0467
YDR121W	1.0391	1.0922	0.13412	0.64031	NaN	0.094649	0.65978	0.32937	0.9541	-0.10684	0	1.3902	0.7943	0.094591	0.74134	-0.13031	-0.21473	0.35794	0.11455	-0.20171	0.59175	-0.15546	0.17102	0.073358	0.39288	0.32498	-0.40695	0.25137	0.32365	0.35535	0.72682	NaN
YDR122W	0.24478	0.015796	-0.28155	0.26372	0.28437	0.54711	-0.3007	0.074075	-1.2767	-0.72502	-0.30238	-1.1243	-0.35381	-0.38671	-0.96819	-1.2286	-0.84472	-0.18167	-0.083263	0.21515	0.42706	0.62519	1.3308	0.16259	0.22531	0.010828	0.068736	0.037198	-0.39131	0.3403	0.76555	0.76537
YDR123C	-0.11257	0	-0.35739	NaN	0.039606	NaN	0.27891	0.48005	0.15236	0	0.17129	-0.14208	0.3095	NaN	NaN	-0.064801	-0.39077	-0.0032359	NaN	0.19559	0.32472	0.68353	NaN	0.18599	0.036539	NaN	-0.55755	0.020634	NaN	0.45461	NaN	-0.3253
YDR124W	-0.085753	-0.0081708	0.085456	-0.34693	-0.27288	0.44368	-0.019297	0.23433	-0.10857	-0.46526	-0.27707	-0.25658	-0.14998	-0.06995	-0.13593	-0.78014	-1.1556	-0.27504	-0.063627	0.31545	0.082671	0.19197	0.091419	0	-0.4565	0.79446	-0.61715	-0.35493	0.49052	0.25914	0.4505	-0.033389
YDR125C	-0.90965	-0.82323	NaN	-0.9795	-1.7325	NaN	-1.6658	NaN	-1.7138	NaN	NaN	-1.4085	NaN	NaN	-1.6903	-3.5355	-3.7795	NaN	-2.5646	-0.3226	NaN	NaN	-1.9566	-3.4892	-1.9106	-2.0887	-1.8163	-2.0611	NaN	-2.3599	-2.5584	-1.77
YDR126W	0.15556	0.048194	0.068487	-0.11075	0	0.0090072	-0.075791	-0.027286	NaN	0.091046	0	0.44992	1.0318	0.043919	-0.14207	-0.41075	-0.43802	-0.10739	0	-0.073457	-0.13441	0	0.0052636	0	-0.16178	0.36315	0	-0.0053287	0.39437	0.34819	0.70464	0.076408
YDR127W	-0.79046	-0.92002	-1.0712	-1.4768	-1.3601	-0.52372	-1.4454	-0.68375	-2.2163	-0.19255	-0.27445	-1.9872	-0.28276	-0.58514	-1.6376	-1.5701	-1.2976	-1.7941	-1.9259	-1.3213	-1.1089	-0.68878	-0.94994	-2.2021	-1.1001	-0.46847	-0.75167	0.4135	0.18977	-1.0819	-0.27175	-0.28431
YDR128W	-0.12125	-0.22032	-0.78205	-1.1347	-0.8614	-0.28702	-0.51831	0.15208	-1.2855	-0.89316	-1.6713	-0.74009	-0.82237	-0.5652	-1.2055	-1.885	-1.4866	-1.8557	-1.0989	-0.13344	-0.076043	0.030326	-0.18011	-0.58602	-0.49936	0.33513	1.3778	0.22725	0.34437	0.42144	0.33114	0.48284
YDR129C	-0.85054	-0.92331	-3.513	-2.6702	-3.8766	-1.0979	-1.7025	-1.1273	-1.2837	-3.854	-2.673	-1.5719	-2.0142	-2.6309	-2.4732	-2.983	-2.2603	-2.8014	-3.3767	-1.7336	-1.6621	-1.0063	-1.763	-1.7692	-2.8387	-1.0294	0.12658	-1.4488	-1.3122	-1.3106	-1.7105	-1.3421
YDR130C	1.071	0.86628	0.35242	1.4646	0.87671	0.46073	-0.13148	-0.24612	-0.0079594	-0.74481	-0.5255	0.12083	-0.29091	0.061696	1.0627	0.37443	-0.14739	1.1843	1.2072	0.67546	0.99988	0.28173	0.46651	-0.059098	0.5439	0.13315	-0.25349	-0.44836	-0.43748	-0.48257	-0.18698	-0.71219
YDR131C	0.27572	0.67706	0.59364	0.12273	NaN	0.21992	0.0628	0.22249	-0.10615	0.12353	-0.30253	0.0099553	0.14171	0	-0.087739	0.25133	0.48014	0.053887	0.22716	0.61318	1.3464	0.74627	0.41432	0.093044	0.020253	NaN	-0.42845	0.055983	-0.22324	0.13207	-0.060866	0.041834
YDR132C	0.45585	0.61047	0.31378	1.6568	0.081804	0.77945	0.14872	0.35728	-0.28764	-1.0617	-0.5594	-0.002302	0.19391	0.085286	1.0011	0.74051	0.78566	1.6845	1.631	1.2723	1.2472	0.59158	0.62874	0.36638	1.0651	0.32022	0.034652	-0.47213	0.057091	0.049968	0.03266	-0.045907
YDR133C	0.46859	0.83552	2.2822	3.3075	3.2222	2.4282	2.496	1.5906	0.33516	0.74405	-0.2052	0.63375	1.4093	1.134	1.7565	2.2663	2.9423	3.1978	3.2366	2.6508	3.3499	2.6523	2.4373	2.3424	2.914	2.4386	3.5823	1.86	1.7348	0.64877	2.1998	1.454
YDR134C	0.13817	0.32045	2.5458	2.5836	3.059	2.0686	2.2154	1.3833	0.4379	0.76536	0.11492	0.30638	1.3475	1.2064	1.8963	1.9938	2.7472	3.016	3.065	2.5742	3.3373	2.6318	2.5451	2.3652	2.5095	2.1289	3.612	1.3998	2.117	0.45962	2.1049	0.9661
YDR135C	-0.25864	-0.058649	0.11469	0	0.11296	-0.09185	0.32926	0	0.4311	0.066908	0.082646	-0.0057631	1.6698	-0.0083667	0.087529	1.4904	1.6429	0.076197	0.2295	0.85463	0	-0.25201	-0.15067	1.772	1.5209	-0.034863	0.66214	-0.52461	0.031316	0.33442	1.1452	1.1428
YDR136C	-0.15271	0	0	0	NaN	0	0.061905	-0.053973	0.49032	0	0	1.0846	0.37428	0	0.92229	1.653	1.8011	1.2556	1.1762	2.1868	0	0	NaN	1.9558	1.7221	-0.015817	0.60873	-0.03047	0	0.4462	0.30977	-0.066019
YDR137W	-0.35466	-0.19536	-0.73314	-0.29577	-0.71236	-0.20866	-0.40414	-0.15166	-0.42218	-1.0289	-1.0599	-0.62982	-0.8101	-0.25913	-1.2556	-0.85696	-0.59209	-0.22796	-1.3563	-0.39097	-0.87371	-1.4381	-1.0134	-0.39572	-0.65782	-0.093605	-0.51313	-0.23538	-0.16346	0.24381	0.25125	-0.46992
YDR138W	0	0	0	0	0	0	0.23275	0.014321	0.047658	0	0	-0.14347	NaN	0	0.62348	0.76454	1.2138	1.4348	0.70969	1.2073	0	0	1.2952	0.63507	0.70666	0	-0.025415	0	0	0.97311	1.3586	1.0368
YDR139C	0	0	0	0	0	0	-0.18689	0	0.42735	0	0	0.51909	0.50931	0	-0.22514	0.12841	0.25469	0.025914	NaN	-0.29481	0	0	NaN	0	-0.066177	0	0	0	0	-0.43193	0	-1.1655
YDR140W	0.84227	1.2438	0.60787	0.44822	-0.0028765	0.55619	0.95125	0.50423	-0.054033	1.0757	0.53973	1.1097	1.7808	1.48	0.8631	0.34052	0.45334	NaN	NaN	0.42434	0.32801	0.56602	NaN	0.38379	0.52502	-0.45533	-0.097637	-0.030967	0.10963	0.50226	0.24172	0.52021
YDR141C	-0.026628	0.36951	-0.44186	0.66918	-0.45783	-0.12271	-0.29356	0.075263	-0.8308	-0.84007	-1.0124	-0.45521	-0.1893	-0.40921	-0.6762	-0.14487	-0.49979	0.53551	-0.36783	0.57556	-0.41976	-0.1999	-0.49997	-0.49171	-0.029743	-0.063145	-0.063134	0.045325	-0.46092	-0.01295	-0.025156	0.39545
YDR142C	0.66391	0.49257	0.47388	1.2969	-0.52813	0.42115	-0.2253	0.11797	-0.62608	-0.65045	-1.0194	0.1964	0.51852	-0.015842	0.8973	0.79334	0.2298	1.0673	1.107	0.99009	0.24614	0.1242	0.43487	-0.21949	0.45025	-0.34323	-0.033565	-0.29799	-0.023719	0.054035	0.22596	0.48501
YDR143C	0.53209	0.76463	-0.06483	0.017175	-0.25545	0.89079	0.54452	0.64591	-0.27864	-0.23705	-0.27485	0.28683	1.372	-0.22612	0.7775	1.11	0.63863	0.48216	0.049177	0.55621	0.91952	0.53314	0.19085	0.26843	-0.25933	0.837	-0.58338	-0.34953	0.30695	0.21266	0	-0.032638
YDR144C	0.13029	-0.054785	0	0	0	0.026886	-0.0053028	-0.18324	0.12717	0	0.016173	1.4828	0.77746	0.15094	0.030423	0.21255	0.26043	-0.087494	-0.13013	0.33927	0	0	0.15239	0	0.12851	-0.030921	0	-0.4535	-0.094314	-0.0066515	-0.15827	0.15128
YDR145W	0.23433	0.18815	-1.5116	0.41335	-1.6764	0.19465	0.22172	0.28754	-1.9377	-1.9037	-1.4722	-0.63685	-0.48126	-0.9508	-0.79601	-0.16925	-0.50262	0.14418	-0.12581	0.33613	-0.0011717	0.17521	-0.3793	0.032382	-0.46572	0.030298	1.1655	-0.10968	-0.020234	-0.20534	-0.28081	0.14057
YDR146C	-1.1365	-1.1396	-0.15339	-0.21443	-0.3677	-1.0558	NaN	-1.0118	-1.811	-0.44175	-0.7216	-1.905	-0.42291	-0.31576	-1.3676	-0.54508	-0.42716	-0.67531	-0.79209	-0.89429	-0.55361	-0.70802	-1.6634	-0.2845	-0.92451	-0.44836	0	-0.90005	NaN	-1.2654	-1.2641	-0.38594
YDR147W	0.39215	0.47811	0.74456	2.4255	0.27059	1.9681	0.15858	0.19568	-0.20757	-0.43158	-0.3833	0.63055	0.24127	0.61062	1.8406	2.0093	1.7976	2.1737	1.8029	0.75714	1.9607	1.6491	-0.31866	0.25262	1.0131	0.30386	-0.69043	-0.66148	-0.32232	-0.31825	-1.1067	-0.30765
YDR148C	-1.2457	-0.82605	-0.43875	0.6137	-0.42601	-0.2457	-0.86918	-0.82227	-1.4507	-2.9	-2.6074	-1.0652	-2.5371	-1.4456	0.38308	-0.51926	-0.67728	0.68468	0.41061	-0.011455	-0.12731	-0.82609	-0.97655	-0.36472	0.45792	-1.5515	-0.35503	-1.3189	-1.2572	-0.75791	-0.79278	-0.65014
YDR149C	-1.3022	-1.5749	-1.9347	-0.44626	-1.9912	-1.2411	-1.1344	-1.68	-1.2978	-2.7288	-1.8709	-2.647	-1.0555	-1.5297	-2.3434	-0.42707	-0.96647	-1.0123	-2.2037	-1.2804	-1.7259	-2.2087	-2.0315	-0.80265	-1.9172	-2.3008	0	-2.1639	-2.2466	-1.9674	0	-1.8743
YDR150W	-0.58299	-0.92093	-0.47059	-0.54171	-0.28186	-0.34249	-0.31777	-0.40946	-2.1756	-0.50967	-1.3091	-2.1302	-1.7474	-0.27321	-0.83318	-1.2588	-0.68694	-0.047464	-0.35898	-0.62794	-0.36546	-0.55889	-0.70248	-0.078113	0.22217	-0.56802	-0.063813	-0.64353	-0.74089	-0.23312	-0.27386	-0.65034
YDR151C	-0.4571	-0.13446	-0.69143	0	-0.93124	-0.73737	-0.64456	-0.84632	-0.15379	-0.85876	-0.44517	0.32177	-0.031309	-0.14385	-0.0028819	0.41613	NaN	0.38276	-0.70572	-0.18366	-0.20775	-1.0159	-1.55	-0.14712	-0.72518	-1.1652	0	-0.61984	-0.77613	-0.9832	0	-1.0682
YDR152W	-0.64365	-0.89026	-0.68054	-0.62011	-0.80251	0.66904	0.86469	0.44627	0.74351	0.7765	0.80067	1.1872	2.0105	1.4088	0.91501	0.66438	0.75369	1.0405	1.0874	0.88451	0.63032	0.69343	0.69661	0.88742	0.74823	1.0373	0.11734	0.17873	1.0607	1.4224	1.1692	1.1409
YDR153C	0.046717	-0.10357	-2.0969	-0.36924	-2.3276	-0.39361	-0.58514	0.097072	-0.25403	-1.3815	-1.1458	0.1259	0.25871	-0.92788	-0.58172	-0.18276	-0.24556	-0.077572	-0.58946	-0.39507	-0.75312	-0.088372	-1.0173	-0.49565	-0.93383	-0.24144	0.3443	-0.8779	-0.54945	0.039485	-0.85841	-0.33615
YDR154C	-0.28341	-0.88705	-1.6772	-2.2518	-0.31842	0.83367	0.27021	1.4291	-0.8921	-3.1191	-0.59461	-1.2594	-4.4384	-0.25749	-2.0749	-3.1536	-2.5669	-2.4831	-0.9838	0.18896	0.43059	1.0151	0.61068	1.4255	0.065764	1.408	2.2384	1.3515	1.6461	0.30229	1.6198	0.86416
YDR155C	-0.0036371	-0.20601	-2.0532	-2.3186	-0.0044636	0.78626	0.90458	1.2034	-1.0093	-2.8033	-0.44882	-1.048	-4.2645	-0.38635	-2.9816	-3.3062	-3.0678	-3.1985	-1.5132	0.087887	0.040369	0.8247	-0.12621	0.3805	-0.75571	1.1037	1.9574	1.4732	1.172	-0.15012	0.71102	0.32789
YDR156W	-0.1438	-0.12821	0	0	0.14962	0	0.7648	0.26182	2.6643	1.8283	1.5545	2.1739	2.604	1.1759	1.6049	1.5717	-0.0017648	NaN	1.4915	1.2742	0	0.22803	1.2506	0	1.9777	0.23074	-0.66311	0.50191	-0.03657	0.4383	2.0695	0.17102
YDR157W	0	0	0.026927	0	0	0	0.25898	0	2.1622	0.22155	0.29236	1.4367	1.7534	0.20568	0.57187	-0.15968	-0.16997	0	1.1628	0.54764	0	-0.21349	0.79833	0	1.1912	-0.082279	-0.3066	-0.25004	0	-0.019121	0.83609	-0.23408
YDR158W	-0.95996	-0.20592	-1.2915	-1.3228	0.12793	0.40146	0.60404	1.2487	0.95223	3.3042	2.8952	0.46616	3.2631	2.9392	-0.31186	1.6041	1.7584	-0.34298	2.6061	3.0047	0.65861	1.9859	1.7759	0.16449	2.3076	2.5581	0.96194	2.9216	3.1451	1.2005	1.9886	2.727
YDR159W	0.12542	0.083668	0.049907	0.11838	0.32276	0.088241	0.56121	0.15687	-0.1495	-0.067413	0.27217	-0.55957	-0.13805	0.010324	-0.40613	-0.42097	-0.38308	-0.075301	0.013121	-0.04327	-0.089757	0.30158	0.32653	0	0.26186	-0.081368	-0.42872	-0.23995	-0.29483	0.26056	0.36399	0.16893
YDR160W	0.46608	0.44973	0.033903	2.5556	1.4122	0.85371	0.61883	1.043	-0.88794	-0.92056	-0.52464	-0.51402	-0.54289	-0.66162	1.2247	1.2757	0.58247	1.4138	1.186	0.70936	1.9009	1.7479	0.70691	0.50465	0.90559	0.64434	0.64418	0.95344	0.9788	0.60323	0.41453	0.56457
YDR161W	0.1512	0.35658	-0.40797	-0.27147	-0.69989	0.33132	0.22906	0.95939	1.5597	1.0672	0.68883	1.3929	1.5681	0.35846	0.55001	1.0109	0.41299	-0.15625	0.89697	0.3919	0.25384	1.381	1.0861	0	1.1435	1.1592	0.083523	1.4125	0.73049	0.69964	1.1646	0.74762
YDR162C	0.32515	0.33392	-0.13312	0.64604	0.26478	0.062943	0.34617	0.27542	-0.032449	0.28046	0.26925	0.39058	0.083691	0.56788	0.69095	-0.36395	-0.41053	0.077401	0.6541	0.16155	0.13183	-0.03515	0.50589	0	0.86671	0.058454	-0.46624	0.75912	0.34112	0.12029	0.7338	0.56431
YDR163W	0.60657	0.76983	0.084573	1.2167	1.2698	0.71377	0.73241	0.049226	0.52233	1.0839	1.0497	0.52931	1.1052	1.0337	0.32693	0.4845	0.88923	1.0552	1.3334	0.87989	0.65713	0.88068	0.63707	0.022566	1.232	0.3788	-0.055021	0.33869	0.33685	0.73178	0.70091	0.63585
YDR164C	-0.58585	0.25791	-0.90251	-1.0419	-1.3163	-0.056095	-0.41654	0.43449	-0.51689	-1.5176	-0.58427	-0.40707	-0.37625	-0.31868	-1.1135	-1.11	-0.85386	-0.58571	-1.2262	-0.077701	-1.5176	-0.10232	-0.23649	-1.0104	-1.0288	-0.19241	-0.038714	-0.12124	-0.098489	0.20741	0.2636	-0.033236
YDR165W	-0.61748	-0.11651	-0.71859	0.23135	0.17582	1.859	2.0152	1.664	2.4584	1.9751	1.6074	2.3698	3.1404	1.5857	1.6656	1.9123	1.5678	1.605	2.016	1.638	2.0173	2.3765	1.9556	1.2377	1.8774	1.9248	1.4019	2.1749	1.5075	1.7817	1.647	1.5839
YDR166C	-0.09402	0.15262	-0.16538	-0.010717	0	-0.18385	-0.57408	-0.44587	0.58706	-0.0030034	-0.13854	-0.045659	-0.30575	0.26175	0.51085	-0.17295	-0.55835	0.032422	-0.34409	0.17162	-0.20193	0	-0.65973	-0.71284	-0.83301	-0.38113	0.029485	-0.12863	-0.19423	0.51469	0.23285	-0.12427
YDR167W	0.56228	1.0188	-0.0075331	0.37948	-0.48008	-0.22518	0.053299	0.19598	0.40486	0.6963	0.75934	0.96145	1.283	1.0799	0.97092	0.069879	0.001681	0.34864	0.42715	0.29939	0.34478	-0.054524	-0.095394	-0.29119	0.52579	0.52803	NaN	0.91864	0.72757	0.4364	1.0742	0.96142
YDR168W	0.008265	0.61521	-0.49	1.8791	-0.33576	1.0304	-0.066077	-0.60455	-0.39889	-2.1926	-1.6994	0.19197	-1.2369	-0.51545	1.0064	0.3436	0.97867	1.5446	1.3015	0.90947	0.58134	0.22418	-0.11569	-0.60507	0.69436	-0.3599	1.0046	-0.5617	-0.87462	-0.19117	-0.46318	0.32211
YDR169C	0.55284	0.82546	-1.5766	0.40229	-1.8469	-0.17526	-0.64724	-0.059283	-1.0895	-2.087	-2.1162	-0.50514	-1.2788	-1.5694	-0.36705	-0.73596	-0.6857	-0.27178	-0.69942	-0.70706	-0.24364	-0.61266	-1.1221	-1.1166	-0.7875	-0.51631	0.55571	-0.57095	-0.74554	-0.24709	-0.60689	-0.24632
YDR170C	0	0	0	0	0.092845	-0.0066424	-0.92498	-0.23288	-0.092725	0	0	-1.4783	-1.1488	0	-1.366	-0.87414	0	-1.1071	-1.4282	-0.93302	0	0	-1.0319	0	NaN	0	0	0	0	-0.82874	-0.26371	-0.40778
YDR171W	-0.60356	-0.20981	-2.2764	-2.2505	-4.6403	-3.0832	-2.9046	-2.1389	-2.4092	-6.295	-5.9846	-1.1453	-5.8696	-5.4316	-2.4977	-5.5208	-5.4348	-3.5713	-4.6706	-3.5714	-3.6798	-3.5639	-3.1321	-3.559	-4.208	-2.699	-1.6513	-2.5895	-2.3185	-2.3519	-1.8644	-1.7188
YDR172W	-0.61477	-0.39307	-1.7282	0.13646	-1.4361	0.58266	-0.16745	0.27052	0.37921	-0.94414	-0.90537	0.032256	1.1865	-0.90939	0.23187	0.30094	0.37716	0.6349	0.37802	0.48177	0.076851	0.57166	0.27775	-0.56383	0.016089	0.15095	1.3805	-0.011861	-0.049986	0.296	-0.0335	0.60379
YDR173C	0.38911	1.1955	0.11586	1.6502	-0.82971	0.40934	-0.34197	-0.13027	-1.114	-1.6502	-1.154	0.43231	-1.1108	NaN	1.4404	1.6447	0.95588	1.035	0.93135	-0.13706	0.94103	0.12452	-0.81646	-0.20493	NaN	-0.62204	-0.30068	-0.68816	-0.24	-0.5409	-0.15951	-0.24508
YDR174W	-1.0011	-1.2823	-2.5062	-1.0471	-1.0917	-0.30946	-0.40734	0.11398	-0.52065	-0.24193	0.097696	-0.9016	0.12876	0.063191	-1.2602	-0.99794	-0.068174	-0.90112	-0.51381	0.3291	-0.35943	-0.44777	-0.66689	-0.93884	-0.11393	-0.26034	0.24063	-0.10767	-0.19153	-0.18516	-0.48291	-0.5665
YDR175C	-1.2056	-0.93959	-1.3751	1.1106	-0.32528	0.34657	-0.24831	-0.23766	-1.9674	-2.3966	-1.5484	-1.7931	-1.7009	-1.646	-0.63127	-0.22446	0.26002	0.73022	0.23012	0.45115	0.46418	0.082923	-0.57149	-0.53187	0.18762	-0.54523	0.38482	-0.55848	-0.68671	-0.086339	-0.74056	-0.29258
YDR176W	0.18179	0.30901	-1.3736	0.35592	-1.584	0.76501	0.0099923	0.55041	-1.194	-1.7866	NaN	-0.82063	NaN	-0.98436	-0.90306	-0.66359	0.15602	0.074354	-0.050257	-0.032184	0.47905	0.72595	0.5113	-0.15744	0.07876	0.26109	0.4854	-0.24644	-0.046567	-0.11796	-0.14379	0.33844
YDR177W	0.098195	0.38224	1.8679	3.965	3.2492	3.0213	2.1026	1.7704	-1.2062	-0.72115	-0.60793	0.016498	-0.97703	0.010624	2.2912	2.6299	3.2376	3.9244	2.9435	3.4151	3.6434	2.9258	2.3885	2.1775	3.2671	1.9607	2.7069	2.0614	1.3414	1.6514	1.5416	1.573
YDR178W	-0.23632	0.14361	-0.71196	-0.29338	-1.0784	-0.80388	-1.438	-1.3383	-0.77313	-3.289	-1.9559	-0.19025	-2.365	-2.6367	-0.40389	-2.3404	-2.3823	-0.53264	-1.6999	-1.3804	-0.50513	-1.5555	-1.8938	-1.6524	-1.6144	-1.9424	-0.15993	-1.6659	-2.275	-1.7611	-2.275	-1.832
YDR179C	0.47991	0.82865	0.13761	1.0965	0.23542	1.0204	NaN	-0.14756	0.11511	-0.064797	-0.015165	0.32811	0.1779	0.15959	0.61098	0.34752	0.89957	1.0664	1.1791	0.64639	0.60898	0.31228	0.25451	0.18859	1.9394	0.035532	-0.45188	-0.41954	-0.14164	0.53205	0.39219	0.60298
YDR180W	0.64384	0.95511	0	0.036985	0.18606	-0.22468	-0.44704	-0.4694	2.9294e-05	0.40856	0.58513	0.24345	-0.0030141	0.37402	-0.29384	-0.58369	-0.36469	-0.096847	-0.56187	-0.32924	NaN	0	-0.93016	-0.96573	0.096936	-0.20621	0.20908	-0.069248	0	0.13659	0.46631	0.72153
YDR181C	0.22855	0.33279	-0.31933	0.53972	-1.0614	0.18535	0.19103	0.1828	-0.35258	-1.5504	-0.55162	-0.11829	-0.32299	-0.45103	0.018872	0.28006	0.51026	1.0184	0.49253	0.088361	-0.12996	-0.41429	-0.24751	-0.51466	0.0044101	-0.089807	0.049076	-0.53449	0.038437	0.69756	0.28121	-0.51446
YDR182W	0	0	0	0	0	0.083572	0.67191	-0.063637	0.4981	0	0	0.19758	1.6308	0.024398	0.71102	0.5139	0.89396	1.388	0.97363	1.3196	0	0	1.013	0.33289	1.8739	0	-0.25238	0	0	0.77956	1.2956	1.0165
YDR183W	0.23658	0.0054963	1.0471	2.2632	1.1717	0.99066	0.71223	0.087941	0	0	0.029691	1.2004	0.53771	0.022339	2.4468	2.2332	1.7057	2.4943	2.6845	NaN	2.049	1.1153	1.3121	0.76172	1.9196	0	-0.32128	0	-0.22019	-0.28862	-0.24487	0
YDR184C	-0.087456	-0.3575	0.022892	-0.095494	0.16597	0.029397	0.19256	0.13679	1.3125	1.6373	1.4747	1.4229	2.3328	0.74003	1.05	1.2113	1.0527	0.063356	0.79397	0.59073	0.4077	0.83636	0.3048	0	1.2069	0.3585	-0.4395	0.28494	0.38695	0.059932	0.032212	-0.025656
YDR185C	0.27146	0.42206	0.17134	-0.12328	0	0	-0.059692	0	0.062085	0.40591	0	1.2579	1.5053	0.027025	0.96133	0.76492	0.131	0.049716	NaN	-0.035919	-0.18199	0	NaN	0	-0.071075	0	0	-0.67146	0	-0.048666	NaN	0
YDR186C	-0.15584	0.17183	-1.1274	-0.26072	-2.2039	-0.81092	-0.83986	-0.29039	0.48059	-0.85378	-0.97893	0.74828	0.86272	-0.13206	1.2528	0.10351	0.53166	1.1597	0.038789	-0.16594	0.097623	-0.13794	-0.15429	-0.61552	0.024499	-0.23371	0.11536	-0.5016	0.34606	-0.67054	0.36947	0.60363
YDR187C	0.41344	-0.13016	-0.26522	0	-0.022653	-0.38347	-0.75897	-0.59659	-0.020104	-0.47041	0.27818	-0.29669	0.049729	0.27235	-0.91326	-0.86988	-1.1341	-0.64649	NaN	-0.40251	-0.52561	-1.0405	NaN	-0.60725	-1.0829	-0.768	0	-0.54442	-0.5481	-1.6007	0	-1.2597
YDR188W	0.61235	0.30811	-1.4718	-1.2835	-2.0414	-0.14119	-0.19068	0.16708	0.088941	-1.3988	-0.84327	0.22811	0.518	-0.47676	-0.59682	-0.34805	-0.1732	-0.65022	-0.82955	0.063571	-0.27266	0.2347	-0.18332	-0.29687	-0.41887	0.066741	0.8504	-0.59183	0.18588	-0.14251	-0.13285	0.12592
YDR189W	0.10948	-0.44626	-0.63237	0.63611	-0.9931	-0.078727	NaN	-0.054778	-0.76836	-1.3498	-1.0015	-0.53304	-0.54154	-0.35013	-0.044667	0.32772	0.4444	NaN	0.23948	0.021046	-0.14161	0.041737	-0.2302	-0.36977	-0.22218	-0.23837	0.24136	-0.71146	-0.69998	-0.24093	-0.77992	-0.0043822
YDR190C	-0.32487	-0.25801	-1.3737	0.3725	-1.3356	0.25241	-0.082364	0.67478	0.43771	-0.51452	-0.78769	0.47082	1.3919	-0.56133	0.59037	1.0341	1.2856	0.98965	0.88606	0.8001	0.79856	1.1329	0.37324	0.11432	0.75376	0.40189	1.2248	0.17105	0.48783	0.17553	0.29366	0.64944
YDR191W	0.22889	0.50921	1.7644	2.3182	1.5057	1.8222	1.254	0.72171	0.22349	0.0023058	-0.091444	1.0222	0.85102	-0.10483	2.8762	2.2209	1.4809	2.3138	1.9696	0.83791	2.7087	1.6124	1.3267	0.89077	1.9664	0.5538	-0.29989	-0.061187	0.2364	0.45393	0.062254	-0.0066338
YDR192C	0.8397	1.1602	0.18789	0.63797	0.12367	0.852	0.51122	1.2504	-0.71206	-0.045871	-0.12118	0.078908	-0.013217	-0.49747	0.21989	0.23827	-0.029548	0.33409	-0.28296	0.31698	0.5717	0.33664	0.17987	-0.014646	0.066286	0.97913	0.37372	0.9373	0.94742	0.32843	0.035363	0.30159
YDR193W	-0.1391	0	0.28215	0	0	0.024792	-0.0055573	-0.22306	0	0	0	NaN	-0.0053125	0	-0.18741	-0.39113	-0.95739	-0.057518	0	0	0	0	-0.1217	0	-0.39107	0	0	-0.40908	0	0	0	0
YDR194C	-0.20866	0.21983	-0.69145	-0.55981	-0.67798	1.1789	-0.026597	0.64931	-0.22408	-0.47077	-1.4568	0.19534	0.75247	-0.33018	-0.021468	0.26519	0.27333	0.4667	0.43514	NaN	0.96523	1.5332	0.70341	0.7003	0.51507	1.1305	0.56002	-0.21644	1.1238	0.76002	0.59911	0.26404
YDR195W	0.4418	0.074441	-0.45291	0	-0.27447	1.4101	1.0282	0.8511	-0.14028	-0.76736	0	0.083599	-0.12218	-0.24202	0.12036	0.30593	0.091005	0.45454	0.99606	0.75614	1.1959	1.3997	0.92376	0.57508	0.27446	0.85996	0.1959	0.11941	0.57211	0.52309	0	-0.066751
YDR196C	0.39258	0.86012	2.6798	4.0311	2.1474	2.8299	1.6531	1.5733	-0.40049	-1.479	-1.1171	0.24406	-1.597	-0.14392	2.8755	2.9264	2.9357	3.8897	3.6845	3.0374	3.4395	2.5748	1.8159	2.0462	3.1786	1.7123	1.738	0.92586	1.4986	1.6475	1.0725	1.0653
YDR197W	-0.29664	-0.3565	-0.74092	0.51668	-0.79661	1.4759	0.634	0.85044	0.023539	-1.1285	-0.20714	-0.19451	-0.66429	-0.076345	0.23567	0.22431	0.65086	1.3197	0.87216	0.54543	0.9872	1.0248	0.051401	0.29871	0.21934	0.44162	0.11667	-0.41709	0.1941	0.19935	-0.22778	0.16002
YDR198C	-0.47068	0.12719	0	0.059529	0	-0.22841	-0.067688	0.15296	0.072544	0.030332	-0.28167	0.43833	0.89318	0.11592	-0.091444	0.58966	0.51708	0.2726	-0.26596	-0.12541	-0.24915	-0.44235	0.2119	0	-0.11139	0.30841	0	0.040622	0.28731	0.2066	-0.18991	-0.070173
YDR199W	0.16129	-0.096593	-0.066425	0	0.11026	0	-0.029838	0	0	-0.16119	0	-0.15203	-0.10037	-0.013684	-0.3335	0.10898	-0.49968	0	0	-0.15125	0	-0.22007	-0.74528	0	-0.20798	-0.10781	0	0	-0.2031	-0.6499	0	0
YDR200C	0.84608	0.97366	-0.50504	1.7651	-0.37795	1.0945	-0.042303	0.13143	-0.68278	-1.185	-1.1472	0.28836	-0.92414	-0.54666	1.2391	1.3828	0.84527	2.3297	0.82184	0.64016	0.84102	0.40061	0.06481	0.034941	0.70139	-0.050897	0.083763	-0.37224	-0.39759	0.031118	-0.30851	-0.066619
YDR201W	0.39328	0.90928	0.42706	1.0203	0.74837	1.0807	1.2366	0.45591	-0.079909	-0.079278	0	1.5391	0.070513	0	1.7957	0.53916	0.59845	1.4536	1.4116	0.30043	0.557	0.33203	0.19693	0.47049	0	0.13346	0.14345	0.068497	0.099012	0.63447	-0.093758	0.019405
YDR202C	0.26235	0.62163	-0.7826	2.2185	0.41422	1.1825	0.43698	0.47692	-1.3528	-1.7497	-1.9463	-0.88733	-1.7045	-1.6425	-0.21163	-0.23086	0.25801	1.0892	0.90963	0.68011	1.1278	0.91806	0.31358	0.16324	0.53707	0.1694	0.85424	0.37012	0.072224	-0.027895	0.19186	0.11631
YDR203W	-0.15832	-0.091962	-0.046719	1.2122	1.2899	0.14716	-0.2015	-0.3229	0.24711	-0.059056	0	-0.6093	0	0	-0.29073	-0.20204	-0.83674	NaN	-0.029142	-0.092104	0.0025057	0.27246	-0.12358	0	-0.066626	0	0	-0.15567	-0.14881	0	-0.14081	0
YDR204W	0.55773	0.74641	-0.85193	2.2367	1.2545	1.0515	0.4715	0.48301	-0.97086	-2.0883	-2.1628	-0.72415	-1.9346	-1.7066	0.0039735	-0.27644	0.24582	1.6115	1.2431	0.81767	1.4794	0.74426	0.24751	0.0039376	0.62621	0.52702	0.87178	0.66893	0.11273	0.020824	-0.13205	0.067162
YDR205W	0.55042	0.92254	-0.17843	-0.12303	-0.14714	0	-0.086613	0.33796	-0.094125	-0.43132	0	-0.37137	-0.16799	0.21641	-0.77041	-0.79176	-0.7889	-0.16088	-0.8103	-0.4487	-0.61889	-0.71754	-0.63822	0	-0.50501	-0.30788	-0.48511	0.35672	0.76337	0.025566	0.61989	0.4142
YDR206W	0.42174	0.40549	-0.59742	0.29837	-0.1844	0.72234	0.38466	0.3627	0.1741	0.079337	-0.12966	0.25331	0.49911	0.45328	0.15765	0.34979	-0.079723	-0.24813	0.079429	-0.24876	0.37822	0.66822	0.22384	-0.11751	-0.17723	0.37238	0.17344	0.86555	0.48408	0.3848	0.53806	0.65257
YDR207C	0.29322	0.44012	-0.10732	0.96743	1.0767	0.81486	0.49667	0.35921	-0.20045	0.052436	-0.52576	-0.28425	-0.58505	0.24542	0.73744	0.17823	-0.10325	1.25	1.0207	1.4729	0.63058	0.3932	0.7049	0.39402	0.8227	0.4513	0.38849	0.75584	0.27547	0.54351	0.64299	0.63891
YDR208W	0.43521	0.6931	-0.32639	1.2063	0.44046	0.89939	-0.18506	0.3328	-0.26553	-0.97708	-0.64061	-0.21995	-0.23989	-0.042087	0.96426	0.38086	0.45214	1.254	0.52012	0.58805	1.2907	0.79802	0.57083	0.42605	0.42334	0.35818	0.83747	0.52158	0.29752	0.026285	0.53831	0.53531
YDR209C	-0.2227	-0.24925	-0.32336	-0.30413	-0.10402	-0.11139	-0.60214	-1.1285	0.52882	0.21639	0.57142	0.11695	-0.084563	1.0681	-0.31771	-0.8028	-0.55991	-0.57316	0.05374	0.30756	-0.12966	-0.50254	-0.87077	-0.044994	-0.19835	-0.56895	0	-0.85864	-0.8733	-1.0917	-1.3689	-1.1779
YDR210W	0.21656	-0.26306	-0.88954	-0.31917	-0.27378	-0.65758	-1.7908	-1.3852	0.56437	0.42685	0.62323	0.07186	-0.056694	0.33012	-0.29743	-0.83594	-0.45913	-0.53776	-0.43661	0.021509	-0.4659	-0.33169	-0.81958	-0.53029	-0.29919	-0.83846	-0.998	-1.0388	-1.3572	-1.6713	-1.6733	-1.4564
YDR211W	0.097697	0.51812	-1.2385	-0.86886	-1.363	-0.25632	-0.92388	-0.40851	1.3678	-0.45221	-0.26685	0.9549	1.1124	0.34038	0.49928	-0.069206	-0.093495	-0.18415	-0.13749	-0.080888	-0.78811	-0.71385	-0.749	-1.1064	-0.48632	-0.26808	-0.48997	-0.03616	-0.21207	-0.22701	-0.15983	-0.13599
YDR212W	0.3951	1.0585	-1.8044	-0.94907	-2.3574	-0.22723	0.016079	0.20036	0.64061	-0.62603	-0.44398	0.95273	1.1212	-0.55688	-0.056287	0.0057089	-0.050578	-0.51141	-0.24586	-0.13003	-0.37633	0.30619	-0.29847	-0.71225	-0.45319	0.19339	0.84734	0.45503	0.095352	-0.10542	0.001421	0.37026
YDR213W	-0.0050636	0.19076	-0.20442	-0.23628	-0.27204	0.12402	0.1261	0.32652	-0.51146	-0.3279	-0.40302	-0.062302	-0.36864	-0.037482	-0.98344	-1.2544	-1.1834	-1.0231	-1.1784	-0.0092035	0.45496	0.58672	-0.20142	-0.42793	-0.7068	0.27565	0.037616	0.37178	0.13618	-0.15567	-0.48639	-0.22854
YDR214W	-0.84977	-0.45622	-2.5681	-1.9462	-2.628	-1.325	-1.4653	-0.91462	-1.1252	-3.175	-3.5218	0.098494	-2.8266	-2.6067	-1.5108	-2.4521	-2.6306	-2.2232	-1.9928	-1.2816	-1.5417	-1.6494	-1.5758	-1.8508	-2.3945	-1.1642	-0.303	-0.93022	-1.3847	-1.1098	-1.4627	-0.7018
YDR215C	0	0	0.10306	0	0	0	0	0	0.29639	0	0	-0.1028	-0.24626	0	0.029379	0.10638	-0.066233	0.043782	0.26315	0.0037202	0	-0.22149	-0.018323	0	0.30701	0	0	0	0	-0.9526	0	0
YDR216W	-0.016959	-0.59997	0	-0.36316	0.15548	0	-1.5212	-0.60636	-1.7987	-0.4973	-0.15847	-1.3803	-1.9531	-0.0096326	-1.948	-2.0891	-2.0938	-1.8209	-2.2174	-1.6758	-0.090888	-0.25231	-0.90415	-1.0231	-1.4946	-0.11249	-0.58257	0	0	-1.7226	-0.89289	-1.178
YDR217C	-0.011404	-0.19158	0.1596	0.012473	0	0	0.54407	0	0.014003	0	0	-0.073488	0.72295	0	0.36077	0.23558	-0.034356	0.47482	-0.019716	0.39693	0	0	0.45988	0	0.11579	0	0	-0.22963	0	0.68393	0.66888	0.5451
YDR218C	NaN	3.9861	5.0979	6.7454	5.7438	6.1171	5.1232	4.4994	0.60413	-0.015839	0	3.819	0.86662	-0.54487	5.9564	5.0979	4.7882	6.2922	5.8174	5.5538	6.3831	5.7639	5.5259	3.892	6.3164	4.4783	3.3151	3.4254	3.5589	3.3522	3.4895	2.8381
YDR219C	0.96857	0.92128	-0.09835	3.229	0.46241	2.2962	1.2181	1.0856	-0.44816	-1.8185	-0.26515	-0.43334	-0.7252	-0.94857	1.753	2.2265	2.4195	3.025	2.9094	1.6466	2.9877	2.2916	1.4549	1.4473	2.4962	0.95356	1.2169	0.1199	0.15323	1.0701	0.18053	-0.28197
YDR220C	0	0	-0.035475	0.038854	0.17666	0	-0.23377	0	0.072723	0.026454	0	-0.76872	0	0	0.11638	0.93025	0.61015	0.98397	0.35052	-0.28395	0	0	0.37523	0	0.098211	0	0	0	0	-0.91281	-0.99305	-1.4252
YDR221W	0.11375	0.018658	-1.0114	-0.39903	-0.91029	0.39523	0.22048	0.21514	-0.40987	-1.2239	-0.11923	-0.36026	-0.8599	-0.52034	-0.7721	-1.845	-0.61866	-0.73183	-0.84564	-0.081383	-0.25021	-0.027452	-0.11667	-0.6576	-0.64738	-0.080873	0.1003	-0.23019	-0.10681	0.4709	-0.17123	0.10452
YDR222W	0.45659	0.87507	-0.032506	2.0131	0.89235	1.3579	0.85621	1.0388	0.30181	-0.46737	1.3055	1.1463	0.64949	1.338	1.5787	1.4674	1.5546	2.2279	2.0448	1.5167	2.4432	1.7693	0.97284	0.92699	1.2407	1.0103	0.25764	0.49139	0.38401	0.36455	0.063134	0.17091
YDR223W	-0.2323	-0.15592	-1.0497	0.14461	-0.98976	1.5854	1.3088	2.4454	0.56063	-1.4221	-0.46749	-0.30597	-1.0646	-0.71428	-0.29671	-0.78296	-0.29288	-0.030376	-0.45393	0.41548	1.2147	1.6111	1.1748	0.84487	0.70803	2.511	1.9516	2.0193	2.6847	1.6297	2.3801	2.1228
YDR224C	1.8091	1.4095	0.10069	0.0018797	-0.32703	0.0073431	0.06957	0.025424	1.2184	0.80634	0.28933	0.52887	0.61893	0.64785	0.06942	-0.45555	-0.074706	0.44828	-0.28969	0.1245	0.084044	-0.22315	-0.34889	-0.27626	-0.13647	-0.21468	1.3174	0.48981	0.017949	-0.0042037	0.077926	0.0022354
YDR225W	2.0862	1.665	-0.22347	0.43424	0.17603	0.12473	-3.3191e-05	0.12508	2.0426	0.35404	0.51687	1.1706	0.69088	0.51706	0.79984	-0.20351	0.21072	0.54979	0.32677	0.21343	0.17116	0.038828	-0.27303	-0.37355	0.23979	0.11894	1.2296	0.10799	0.18005	0.35853	-0.11807	0.59585
YDR226W	-0.53272	-0.241	-0.82518	-1.3143	-1.9201	-1.4307	-0.66484	-0.03139	-1.1043	0.011974	1.1084	-0.66128	0.41936	1.1057	-1.0995	-1.3863	-0.35107	-1.5052	-1.2533	-0.25133	-1.3882	-0.34905	-0.7865	-1.2878	-0.68267	0.027998	0.69164	0.53099	0.11824	0.0071687	0.34059	0.35158
YDR227W	0.16761	0.65262	0.31387	0.89952	0.78418	0.68437	0.051904	0.07788	-1.3383	-0.71447	-1.4713	-0.48096	-0.24999	-1.1556	1.3471	1.0764	0.66733	0.92651	0.23052	-0.22718	1.1215	0.72987	-0.26757	0.25342	0.89573	-0.13502	0.53558	-0.047254	0.27071	-0.10263	-0.15496	-0.66509
YDR228C	0.19316	0.69158	-0.48228	0.89298	-0.52932	1.2874	1.019	0.80016	-0.60946	-1.4649	-1.4341	0.26769	-0.0060756	-1.0726	1.1997	0.92411	0.66586	1.7561	1.1711	1.716	0.8468	1.0282	0.61686	0.77059	1.2846	0.74877	0.86892	0.55381	0.68708	1.1917	0.81571	1.0168
YDR229W	0.18472	0.75567	0.3183	2.5192	0.98558	2.8473	2.296	1.8268	0.1902	-1.3367	-0.97415	0.97363	1.0724	0.1147	1.5609	2.2318	2.3205	3.288	3.0566	3.9718	2.4616	2.6284	2.1406	2.5969	3.066	2.2517	2.9478	1.7135	1.5097	2.1755	1.3508	2.3837
YDR230W	-0.1108	-0.19008	0.33206	1.6717	0.29659	0.6856	0.53043	-0.41399	-1.042	-0.58073	-0.81801	-0.93637	-1.1666	-0.53496	1.2098	1.0906	1.4958	2.5386	2.2271	1.7264	0.43767	0.020863	1.1802	0.67639	1.93	-0.23547	0.46038	-0.36807	-0.40159	-0.23612	0.11006	0.030638
YDR231C	-0.11726	-0.32505	-0.96904	-0.9064	-1.2443	-1.0939	-1.1134	-0.6293	-0.93822	-1.6741	-1.2324	-1.2777	-1.7611	-1.315	-1.3958	-1.7176	-1.041	-0.99183	-1.1814	-0.61785	-0.85841	-1.4963	-1.9087	-1.1327	-1.2906	-0.6414	-0.59716	-0.73319	-0.76367	-0.9347	-0.93431	-0.39647
YDR232W	1.5241	1.8047	0.72848	1.3957	0.61853	0.91683	0.14564	0.26974	0.24282	-0.034688	-0.16521	0.94031	0.47047	0.70373	0.89876	0.28327	0.62004	1.3796	0.40994	0.77895	0.74334	0.17434	0.13747	0.2811	1.1018	-0.081676	0.23797	0.20799	-0.40118	0.38312	0.65789	0.60115
YDR233C	-0.82497	-0.1156	-1.2529	-1.3786	-1.6445	-0.61021	-0.10864	0.33991	-0.19974	0.22989	-0.72298	-0.14696	1.354	0.42745	-0.80359	-0.27116	-0.012247	-0.8006	-0.13369	0.29747	-0.4045	0.30967	0.39001	-0.40194	-0.15289	0.64597	1.0055	0.70282	0.83528	0.46057	0.89359	0.94473
YDR234W	0.25732	0.96036	-0.3622	1.7087	-0.17921	2.1697	1.7983	1.7908	-0.0060977	1.1584	0.68695	0.86338	2.8599	0.66264	0.99655	1.7618	2.2762	2.1713	2.3965	2.7064	2.4113	2.5653	2.1475	1.398	2.2911	2.3905	1.8021	1.4155	1.9273	1.1926	1.6294	1.6658
YDR235W	0.2337	0.089887	0.25366	0.77322	-0.73664	0.27514	-0.24035	-0.33391	-0.14697	-0.85862	-1.011	-0.40796	-0.30429	-0.55584	0.42327	0.19929	0.1636	0.61036	0.62699	0.18147	0.41757	0.26512	-0.45063	-0.43076	-0.31472	-0.42158	-0.5299	-0.89868	-0.90526	-0.97838	0	-1.0299
YDR236C	0.30942	0.15042	-0.37192	-0.26255	0.16453	0.64449	0.78453	1.1141	-0.54703	-0.2233	-0.36633	0.13786	0.0087546	0.70154	-0.70947	-0.15817	-0.38534	-0.20002	-0.22106	0.64618	0.26173	0.64335	0.42964	0.16738	0.2277	0.8416	0.50117	0.74774	0.53201	0.66579	0.46615	0.73338
YDR237W	-0.43747	-0.43122	-0.29894	-0.073643	-0.30533	-0.96867	-1.6209	-1.0002	-0.54211	-0.82799	-0.19083	-1.1362	-0.85654	-0.59923	-1.404	-0.67032	-0.49311	-0.71962	-1.1094	-0.8281	-0.8779	-0.94966	-1.6914	-0.76794	-1.5061	-0.78039	0	-1.222	-0.97243	-1.6279	-0.91344	0
YDR238c	-0.038417	-0.10931	-1.4591	-0.92322	-1.0884	-0.83844	-1.5508	-0.92702	-1.2533	-1.228	-1.3561	-0.73285	-0.68295	-0.7647	-0.80804	-0.62303	-0.56093	-0.94691	-1.7776	-0.83263	-1.0321	-0.75766	-0.9291	-1.2424	-1.4638	-0.87808	-0.17141	-0.72589	-0.98378	-1.4049	-0.82096	-0.79159
YDR239C	0.57246	0.44818	-0.13995	0.34497	0.0086072	0.81062	0.44809	0.63254	-0.21097	-0.65792	-0.50995	-0.14515	-0.052578	-0.31177	0.52605	0.33165	0.23236	0.96398	0.86123	0.76344	0.22571	1.0513	0.56509	0.44672	0.67343	0.27677	-0.056074	-0.17702	-0.22707	0.75304	-0.21891	-0.040658
YDR240C	-0.057161	0.19645	-0.054701	0.069742	0	1.0111	0.43363	0.95312	0.1476	0	-0.18946	0.27215	0.33797	0	-0.47861	0.22777	-0.00072634	-0.24743	0.050928	0.10887	0.85907	1.289	0.79886	0	0.069624	0.98158	-0.19979	-0.0098231	0.66133	0.37062	-0.16944	-0.29699
YDR241W	0	0	0	0	0	0	0	0	0	0	0	-0.20012	-0.020609	0	0	-0.12859	0	0	0	0	0	0	-0.21953	0	-0.074066	0	0	0	0	0	0	0
YDR242w	0.91329	0.74894	-0.31147	-0.20072	-0.47962	1.0937	0.45632	1.1877	-0.13681	0.83749	0.092607	0.32389	2.0635	1.2409	-0.14681	1.0238	1.3103	0.13281	0.10303	1.2348	0.62	1.2823	0.58929	0	0.33629	1.2889	-0.048575	0.7056	0.90627	0.43201	0.38789	0.87115
YDR243c	0	0	0	0	0	0	0	0	0.15489	0	0	-0.24008	-0.060558	0.0095934	0	-0.29907	-0.57835	0	-0.13367	0	0	0	0	0	0	0	0	0	0	-0.88793	0	0
YDR244w	0.29766	0.44848	-1.0446	0.88604	-0.52587	1.8239	0.68698	1.3343	-2.0369	-2.2872	-2.2758	-0.97612	-1.0184	-1.4086	-1.2739	0.2034	0.61526	1.3561	0.92815	0.929	1.3446	1.6654	0.70857	1.2727	0.7061	1.2598	1.8303	0.44832	1.0987	0.68276	0.74617	0.8856
YDR245w	1.091	0.67146	0.066647	0.68674	-0.39956	0.79964	0.24566	0.49576	0.78968	0.49179	0.50529	1.365	1.8147	0.72722	1.3619	0.76487	1.5103	1.4394	1.1204	0.8725	0.9986	1.0912	0.23049	0.31108	0.59246	0.80388	0.14353	0.15276	0.45437	0.10487	-0.23968	0.20643
YDR246W	0.43396	0.36933	-0.51481	-0.82287	-1.4248	-1.1138	-1.777	-0.20536	-1.6042	-1.6476	-1.1527	-0.44509	-1.835	-0.4771	-1.3754	-1.6907	-1.7377	-1.4918	-2.376	-1.4676	-1.7753	-1.6747	-2.0003	-0.83218	-1.5308	-0.35985	-0.14841	-0.14591	-0.21282	-0.66219	-0.33247	-0.46
YDR247W	0.21037	0.50218	-0.53273	1.3766	-0.26248	1.7723	1.1554	1.527	-0.93911	-2.7133	-0.77614	-1.3718	-1.5027	-0.72196	-0.53093	0.45291	0.12268	1.0253	0.98227	1.1533	1.296	1.6652	1.0167	1.3954	0.2369	1.2382	1.557	1.1119	1.1307	0.97979	0.25957	0.90336
YDR248C	NaN	0.25597	0	0.01242	0	0.52879	-0.11274	-0.080437	0.047516	0.091785	1.2698	0.57366	1.16	1.2942	0.014226	0.16105	0.49102	-0.0095604	0.68123	0.21822	0.56148	-0.12809	-0.27451	0	-0.029797	0.03219	0	-0.36302	-0.17975	-1.0938	0	-0.52038
YDR249C	0	-0.14521	-0.081633	0.36134	0	0.46492	0.3848	-0.16246	0.15022	0.099001	0	0.080865	0.22434	0	0.52891	0.20019	0.039584	0.46502	0.8361	0.16133	0.84848	0.41257	0.021325	0	0.35615	0.25403	0	-0.094769	-0.062669	-0.29919	-0.43981	-0.32815
YDR250C	0	0	0	0	0	0	0	0	0	0	0	0	0	0	NaN	NaN	-0.69923	0	0	-0.07413	0	0	0	0	0	0	0	0	0	0	0	0
YDR251W	-0.24774	-0.10323	-1.3288	1.3443	-1.4367	1.5825	0.16198	-0.62942	-1.7344	-3.5789	-2.4792	-1.1143	-2.5381	-1.833	0.63436	0.29457	1.1346	2.2409	1.9222	2.1141	0.86539	0.24026	0.22173	-0.090609	1.4922	-0.68583	1.0059	-1.2546	-1.312	0.44998	-0.89046	0.36487
YDR252W	0.51886	0.25671	0	0.013488	0.078026	0	-0.19033	0	0.43477	0.01826	0	0.98509	0.077061	-0.15152	0.64805	-1.1568	-1.3333	0.20621	-0.43571	-0.029597	0	-0.18267	-0.3641	0	0.024101	0	0	0	0	-0.20151	-0.077129	-0.35488
YDR253C	-0.12905	0	0	0.021718	0	0	0.42904	0	0.37907	0	0.24465	0.029995	1.903	0	0.53832	0.79059	0.6572	0.70421	1.4084	1.534	0	0	1.1228	0.30472	2.2294	-0.086716	-0.20649	0	-0.23478	0.98481	1.331	1.1192
YDR254W	1.2463	1.4992	-0.95132	0.21375	-1.5224	0.46725	0.5039	0.98136	-0.24294	-2.1276	-1.5749	0.40591	-1.3375	-0.94364	-0.37066	-1.6586	-1.7498	-0.80308	-1.3331	-0.42636	-0.34536	-0.16809	-0.43939	-0.45666	-0.93895	0.79825	1.0498	0.55365	0.68929	0.48855	0.59889	0.97948
YDR255C	0.99648	1.1245	-0.97138	-0.19373	-1.2871	-0.023128	-0.25787	0.23777	-0.57566	-2.4216	-1.4187	-0.2424	-1.856	-0.78601	-0.7111	-1.9378	-1.826	-1.0739	-1.5669	-0.57663	-1.1247	-0.5332	-0.87544	-0.84562	-1.1661	-0.27963	0.54959	-0.1247	0.017076	0.52895	0.068435	0.6123
YDR256C	0.56945	0.38677	-2.3443	-1.476	-0.76681	2.1008	1.9127	1.533	-2.0933	-4.7838	-4.598	-2.0438	-3.9258	-4.1142	-3.2778	-5.1335	-4.4281	-3.0776	-1.6043	0.2404	0.7133	0.96203	1.0435	1.523	0.036013	1.7514	3.0672	1.8	1.5061	1.0898	2.1128	1.9593
YDR257C	0.45226	0.33329	-0.39079	-0.26602	-0.2436	0	-0.25308	0.09146	-0.4138	-0.34909	-0.4765	0.59488	0.85189	-0.032504	-0.14636	-0.16423	-0.37475	-0.4702	-0.16842	-0.30441	0.012745	1.0433	0.062175	-0.17942	0.063411	0.86312	0	0.48843	0.38206	-0.48261	0.33147	-0.34386
YDR258C	-1.7417	-1.274	-3.5483	-2.8972	-5.1236	-3.4692	-3.4979	-2.4648	-2.9728	-5.4718	-5.3485	-1.9409	-4.6533	-5.0432	-3.3054	-4.4979	-4.5237	-4.0138	-4.4475	-3.6089	-3.8277	-3.6932	-3.5432	-4.3378	-4.0441	-2.5973	-2.0125	-2.567	-1.9027	-3.0154	-2.1663	-1.6901
YDR259C	0.79886	1.1184	-0.082514	0.96183	-0.12318	0.87757	0.24296	0.48821	1.4866	-0.57609	0.13749	1.7718	1.5004	0.090401	1.4266	1.0219	0.3462	0.83958	0.65673	-0.027408	0.99566	0.64112	-0.11091	-0.31299	0.58436	0.20937	-0.41499	-0.035916	-0.022499	0.13765	0.077109	-0.11042
YDR260C	1.0093	1.9412	3.6937	4.9262	3.8309	2.9001	2.4443	1.2318	1.3338	0.96182	0.67951	1.6541	0.67423	0.89155	4.7376	3.9265	2.692	4.6307	4.6398	2.649	3.4838	2.3235	2.663	1.1523	3.2819	0.75836	-0.10282	0.66393	0.29512	0.80851	0.72938	-0.050276
YDR261C	0.58604	NaN	0.036972	1.5672	-0.011767	0.3273	-0.11215	-0.26644	0.23263	-0.45235	0	0.37946	-0.3902	0	0.60231	0.81954	0.34674	0.94548	1.2793	-0.013287	1.9271	1.2173	0.18236	-0.00064345	0.56724	0.10604	0	-0.23894	-0.78476	-0.65088	-1.2377	0
YDR262W	0.35562	0.27506	-1.5578	-0.66572	-1.3168	-1.239	-0.65871	0.11082	-0.9649	-1.6125	-1.6711	-0.73067	-1.1611	-0.75093	-0.86993	-1.7733	-1.3021	-0.85554	-1.8249	-1.0529	-1.4225	-1.3931	-1.6097	-1.5441	-1.203	-0.46216	0.27585	-0.028409	-0.12079	-0.0057325	0.13713	NaN
YDR263C	0.81475	0.46122	1.9492	4.5349	2.7693	2.1998	2.713	1.1106	0.09077	0.036959	0	0.32585	-0.35494	0	3.475	3.3534	2.7318	3.7879	3.8663	2.0678	3.684	2.6286	2.5498	2.0573	3.4881	1.3727	0.65495	0.1853	0.23003	0.91828	0.39799	0.39573
YDR264C	0.013413	0.3062	0.75264	3.9469	1.5991	3.2713	2.9336	1.6643	-1.4229	-1.5347	-1.512	-0.71137	-0.04204	-1.5034	2.5242	2.6357	3.4502	4.8833	3.8372	4.5779	3.31	2.8246	3.3704	2.4056	3.8148	1.6111	2.7984	0.87469	0.58751	2.2839	1.234	2.1345
YDR265W	-0.1736	NaN	-0.83947	-0.0018397	-0.15182	0.65164	1.0153	0.38778	-0.62913	-0.9267	0	-1.2969	-1.2239	-0.56134	-1.3525	-1.0083	-0.57529	0.10214	0.079499	0.81254	0.56632	0.73882	0.53803	0.36186	0.057497	0.43003	0.98916	0.46914	0.29821	1.2976	0.51389	0.99845
YDR266C	0.76526	0.96167	-0.47162	-0.16605	-0.87228	0.11641	0.26415	0.29146	1.1857	0.88201	0.64248	1.2736	2.5211	0.90662	1.1535	1.4458	1.361	0.87382	0.59584	0.8034	0.44458	0.7467	0.67164	0.14692	0.79705	0.79854	0.64346	0.56179	0.81803	0.86036	0.83999	0.61631
YDR267C	0.014962	-0.12283	0.038868	-0.17731	-0.18621	0.13578	0.30075	0.36004	0.065373	-0.38973	0	-0.1238	-0.12461	0	-0.10308	0.066318	-0.93939	NaN	-0.047544	0	-0.33113	-0.33623	-0.037025	-0.11452	-0.77347	0.49936	0	0.38726	0.57206	0.075711	0.85958	-0.98481
YDR268W	-0.50192	-0.45106	-0.40933	0.19989	-0.30864	0.13622	-0.24136	-0.41109	-0.68642	-0.43163	-0.40783	NaN	-0.26273	-0.13814	-0.83056	-0.78236	-0.65273	0	0.083651	-0.094407	-0.23379	0.12072	-0.61565	0	0.05216	-0.38092	0	0	-0.56836	-1.2028	-0.89896	0
YDR269C	0	0	0.0014387	0.62491	0.80748	0	-0.075077	0	0	0	0	0	0	0	-0.24395	0.073101	0.08863	0.92335	-0.14239	0	0	0	0	0	-0.19445	-0.12621	0	0	0	0	0	0
YDR270W	0.4825	0.59826	-0.40088	3.0391	1.5599	1.9643	0.88357	0.41006	-2.0226	-1.3558	-1.4813	-1.0798	-1.3751	-0.81999	0.64064	1.7845	2.3391	3.1012	2.3432	1.7962	2.1625	1.4387	1.1467	1.0009	2.2254	0.38187	1.2678	0.6755	0.19395	0.14975	0.46423	0.45741
YDR271C	0.70448	0.55885	1.2985	3.4145	2.3882	1.8663	1.2223	0.8175	-0.19504	-0.52624	-0.25347	-0.26225	-0.68066	-0.10308	0.85504	2.4689	2.9567	3.079	2.4094	1.8316	3.0198	1.9289	0.97166	1.8247	2.4721	0.63389	0.5485	0.92421	0.22847	0.3016	0.24487	-0.71494
YDR272W	0.32888	0.54049	-0.28065	0.77429	-0.42143	0.41689	0.37126	0.18406	-0.73301	-1.4462	-1.2217	0.21873	-1.1252	-0.59834	0.92367	0.081895	0.33399	1.6379	0.66588	0.95917	0.25786	-0.0047345	-0.011132	-0.56195	0.36698	0.042808	1.0739	0.75329	0.31435	0.56751	0.5222	1.0712
YDR273W	1.8385	3.3144	5.0559	6.0886	5.8382	6.0978	4.8631	4.4512	0.21852	-0.96237	-0.47796	2.3808	-0.39433	-0.051252	5.2056	5.4735	5.5373	6.0895	5.5321	4.9511	5.8485	5.6118	5.0168	5.1525	5.6933	4.3099	3.645	3.3842	3.2955	3.4351	3.0237	1.6775
YDR274C	-0.14811	-0.048766	0.071092	0	0.1743	0.046538	-0.2264	0	-0.031019	0.0177	0	NaN	-0.025842	-0.043938	-0.064927	-0.35679	-0.45373	-0.2389	-0.43664	-0.10492	0	0	-0.26644	0	-0.1554	0	0	0	0	-1.1031	0	0
YDR275W	2.3109	2.0844	1.4269	2.2305	0.94471	1.1162	0.26013	0.17778	1.6992	0.67578	0.38462	2.377	1.9551	0.74678	1.9482	1.3771	1.4863	2.0221	1.4676	0.40113	1.8786	0.82339	0.12302	0.14738	1.2078	0.067269	0.41318	0.26543	0.18805	0.48675	0.14569	-0.45545
YDR276C	1.5964	1.6451	1.9101	2.6899	2.2216	2.286	2.1022	1.9797	1.1659	0.84589	0.89969	1.271	0.61564	1.2766	1.7428	1.2675	1.9785	2.2938	1.3521	2.2351	2.8691	1.9739	1.2423	2.1003	2.5861	2.1669	2.8097	2.2102	1.7734	1.3089	2.4033	1.7736
YDR277C	-0.19644	0.19277	-0.28353	0.40659	0.04084	0.80809	1.1265	1.2539	1.6543	0.073704	0.13609	2.5093	-0.063231	-0.020372	2.5319	2.0686	1.5056	1.9876	2.1927	0.37366	2.2716	1.5728	1.231	1.2651	0.99481	1.143	0.11411	0.48155	0.53654	0.83388	0.75242	0.037591
YDR278C	0	0	0	0	0	0	0	0	0	0	0	0	0	0	-0.14916	1.366	0.84511	-0.17964	0	0	0	0	0	0	0	0	-0.78493	0	0	0	0	0
YDR279W	1.3867	1.1097	0.1072	0.32024	0.076183	-0.10879	0.066072	-0.51632	-0.015146	-0.47296	-0.40236	1.3864	0.98329	0.070645	1.1147	0.56087	1.0478	0.53211	NaN	0.12922	0.34926	-0.23899	0.032975	0.84481	-0.31222	-0.010797	-0.13096	0	-0.057336	0.71683	-0.23094	-0.6767
YDR280W	1.0413	0.8902	-0.035324	1.0238	1.3018	2.1168	1.4398	0.94132	1.4688	1.4365	1.5187	1.5175	2.0329	1.2611	1.4018	1.7795	1.784	1.5046	1.7516	1.8401	2.1539	2.2467	1.4625	1.7547	1.4585	1.4213	1.0055	1.5411	1.0302	1.2716	0.64082	0.59276
YDR281C	0.014761	0.45408	2.4294	3.3052	2.4719	2.7541	3.0589	0.9505	1.487	1.6707	2.2032	1.8613	2.9692	1.6753	4.3386	3.2165	3.4535	4.1435	4.4322	2.6782	3.3415	2.0582	2.8019	2.4363	4.1149	0.83046	0.82035	0.62365	0.1163	1.5687	1.7109	1.0145
YDR282C	-0.93776	-0.60816	-0.529	1.3812	-0.26498	0.50245	0.20822	-0.042572	-1.3569	-1.1574	-1.3152	-0.59465	-0.72992	-0.85487	0.43693	0.28327	0.53763	1.5178	0.77243	0.82188	0.8272	0.071173	-0.24	-0.20267	0.84779	0.0077482	-0.35305	-1.1693	-0.36731	0.084711	0.072501	0.52257
YDR283C	-0.19238	-0.1301	-0.0025915	0	0.092874	-0.15144	-0.56534	0	-0.20629	NaN	0.011775	-0.22681	0.057047	0	-0.12913	-0.49087	-0.21934	-0.28472	-0.55903	-0.082077	-0.25472	-0.46027	-0.44205	NaN	-0.29685	-0.12519	-0.3671	0	0	-0.42846	0.052573	-0.20124
YDR284C	0.99653	0.47855	-0.22488	0.32344	1.0425	1.5822	1.0997	1.4516	-0.85673	0.38374	0.40701	-0.36741	0.25714	1.5298	-0.99542	-0.59974	0.020711	0.28978	0.52675	1.2264	1.2954	1.3496	0.70656	0.98903	0.16005	1.2736	1.2244	1.4148	1.3837	1.1321	0.86697	0.92598
YDR285W	2.9497	3.3268	2.0713	0.49822	0.64145	0.88583	1.0423	-0.39927	1.7792	0	0	3.5985	0.4732	0.10525	3.0569	0.74644	0.3791	1.7812	-0.12286	0.050268	0.34326	-0.035127	0.0075835	0	0.068566	0	-0.88639	0	-0.53299	-0.81577	0	0
YDR286C	-0.039442	0	0.019094	0	0	0	0	-0.21475	-0.0056276	0	0	-0.20751	0.088398	0	-0.31228	-0.35311	0	0	0	0	0	-0.19699	0.0013627	0	0.10131	0	0	0	0	-0.21834	0.09044	-0.37656
YDR287W	0.12513	0.45029	-0.19134	0.28611	-0.43477	1.1163	0.95478	1.0122	NaN	-1.0664	-0.64472	-0.22278	-1.3966	-0.24757	-0.20676	-0.48858	-0.20688	0.077278	0.45082	0.13311	0.75423	0.74344	0.55207	0.6784	0.50528	1.006	0.65437	0.84036	1.0048	0.69765	0.83123	0.87051
YDR288W	0.81917	0.64763	-0.06974	-0.38956	-0.018489	0.6646	0.00074855	-0.072856	-0.41346	0.033332	-0.066344	-0.18975	0.59923	0.032743	-0.60898	-0.15686	-0.51691	-0.15967	0.011831	0.13536	-0.055826	0.78093	0.073074	-0.017638	-0.45883	0.21503	-0.71602	-0.027954	0.44039	0.058064	0.20276	0.13048
YDR289C	-0.033341	0.6008	-1.1549	0.56883	-1.2089	0.57987	-0.094764	0.00073698	-0.54327	-1.3441	-1.0381	-0.35151	-0.15346	-0.44603	-0.45529	-0.31626	-0.1148	0.011048	0.089877	-0.17604	0.061688	0.033667	-0.49741	-0.20683	-0.70235	-0.13939	0.19496	-0.36938	-0.48236	-0.57005	-0.21894	-0.11961
YDR290W	-0.16744	0.3724	0	-0.065828	0	0.22842	0	0	NaN	-0.062927	-0.1381	0.005335	-0.20661	0	-0.21067	-0.23218	-0.27144	5.3742	0	0	-0.16343	0	-0.14616	0	0	0	0	0	0	-1.0753	0	0
YDR291W	-0.18607	-0.51632	-0.078254	0.10894	0.032736	0.070985	0.036473	-0.11403	-0.38919	-0.2401	-0.038017	-0.65205	-0.50218	-0.19394	-0.40327	-0.051544	0.2639	0.21837	-0.18573	-0.081748	0.0090291	-0.073226	-0.28983	-0.016944	-0.53507	-0.28018	0	-0.15891	-0.47201	0.072599	-0.55293	0.50894
YDR292C	-0.19363	-0.14121	0.070509	0.62515	-1.0418	1.0339	-0.28771	0.54643	-0.52494	-1.441	-1.2477	-0.31505	0.41595	0.0064961	0.5197	0.9352	1.1108	1.9938	0.94963	1.1713	0.9332	1.2376	0.57972	0.43913	0.39039	0.43278	0.33094	-1.0211	0.35898	0.029333	-0.0029283	0.28481
YDR293C	-0.3066	-0.69451	-1.6157	-1.1098	-1.8438	-0.80984	-1.2037	-0.53739	-2.1937	-1.3887	-1.571	-1.8415	-0.50391	-0.32528	-2.1695	-1.0362	-0.93853	-0.75889	-2.107	-1.0368	-1.3173	-1.2351	-1.0935	-0.79838	-1.6101	-1.0038	0.10623	-1.2012	-0.63116	-0.36074	-0.14491	-0.081976
YDR294C	-0.1365	0.15577	-1.7174	-1.5574	-2.408	-0.031833	-0.7177	0.2961	-1.0328	-2.9848	-1.433	-0.44416	-1.9769	-0.78075	-1.2599	-2.213	-1.6273	0.31779	-2.2182	-0.98996	-1.0546	-0.23877	-0.7582	-0.095157	-1.2658	0.2825	0.94339	-0.25356	0.4677	-0.046394	0.0044681	0.25483
YDR295C	-0.21477	-0.058949	-0.151	0.57753	0.12379	1.0072	0.33013	0.16302	-0.62463	-0.96721	-0.26632	-0.58238	-0.23322	-0.12487	0.54748	0.55836	0.070699	1.2828	1.0354	0.87207	0.76392	1.2821	0.48951	0.24597	0.65156	-0.2538	-0.75833	-0.62004	-0.6171	-0.21216	-0.4756	-0.093611
YDR296W	0.64826	-0.13356	-0.60954	1.0667	0.68617	2.2756	1.4969	0.99268	1.3277	0.48695	0.50435	1.4356	1.3456	1.1512	1.3832	0.71526	0.66184	-1.0608	1.5311	1.7141	2.1498	2.213	1.2988	0.90734	1.6381	1.4953	1.8228	1.4475	0.66607	1.1996	0.54687	0.71641
YDR297W	0.38259	0.36849	-0.046256	1.2642	1.7954	2.52	1.6206	1.8601	1.1104	0.54769	0.4951	1.7958	1.3638	1.6339	1.6277	1.0834	0.85678	1.7583	1.0702	1.1185	2.7666	2.3449	0.8337	1.8021	1.0071	1.7141	1.9897	1.6694	1.2448	0.71883	0.21982	0.57412
YDR298C	-1.1003	-0.97107	-1.9704	-2.1706	-3.1351	-3.0732	-2.3621	-1.9209	-1.7361	-0.51278	-0.90524	-1.4841	-1.3875	-0.41264	-2.3141	-3.5782	-2.9536	-3.1252	-3.7924	-3.4669	-3.1659	-3.4476	-3.5856	-3.5645	-3.4918	-2.3267	-1.505	-1.6813	-2.2403	-2.3482	-2.3512	-2.0907
YDR299W	-0.043173	0	-0.14345	-0.15095	0.15664	0	NaN	0.7136	1.3611	2.1051	0.92395	2.9777	3.423	0.64066	2.5799	1.8845	0.89218	0.41468	1.8096	0.072868	0.28856	0.92251	0.98441	0.18895	1.8538	0.81361	0.38818	1.1197	0.84592	1.39	1.7819	0.28811
YDR300C	-0.42861	-0.32034	-0.7181	-0.45977	-0.66769	-0.4427	-1.0102	-1.0458	-0.2644	0.31444	0.23678	-0.14702	0.90161	0.56452	-0.80403	-0.19297	-0.13792	-0.9366	-0.39698	-0.24711	-0.85465	-0.57686	-0.8852	-0.021195	-0.71664	-0.35057	0	-0.5523	-0.86644	-1.2644	-1.118	-0.88545
YDR301W	-0.057583	0.45724	0.14858	0.045197	-0.21027	-0.16459	-1.1127	-0.73219	0.28808	-0.0063131	0.082524	-0.59656	NaN	0.576	-0.69135	-0.76062	-0.65924	-0.17162	-0.53679	0.085783	-0.33495	-0.45065	-0.57304	-0.32739	-0.51127	-0.17069	0	-0.66543	-0.20617	-0.60987	-0.86639	-0.33091
YDR302W	0.8384	1.1322	0.72171	1.6858	NaN	0.76043	1.1463	0.10763	1.621	0.19271	-0.092745	2.1185	0.90038	0.21298	2.8003	1.6063	0.64957	2.0683	1.7095	0.58935	1.7099	0.098285	0.39118	0	1.0938	-0.040391	-0.7025	0.024432	-0.19107	0.55615	1.0303	0.12909
YDR303C	0.33733	-0.22397	-0.20043	1.2276	0.57163	0	0.37072	-0.49024	0.47999	0.046242	-0.13334	0.3546	1.2763	0.19033	1.3235	1.4775	0.66206	0.95931	1.8193	0.87842	0.15758	-0.090269	0.81255	0.0045127	1.2621	0	-0.47671	0.0077033	0	0.093053	0.65177	0.37289
YDR304C	0.078925	0.055499	-1.2055	-0.34682	-1.0487	-1.0151	-1.0104	-0.53774	-0.91609	-1.0128	-0.36823	-0.42768	-1.4716	0.30734	-0.8445	-1.9158	-1.0262	-1.117	-1.4681	-0.74303	-0.97964	-1.5467	-0.97745	-0.48202	-1.205	-0.67386	-0.0047909	0.036976	-0.58718	-0.43043	-0.26437	-0.013481
YDR305C	0.53897	0.67915	0.48967	1.6377	1.2876	0.071914	-0.16339	-0.25998	-0.25056	-0.67501	-0.11736	0.5196	-0.36822	0.57089	1.0156	-0.080615	0.59972	1.2285	1.5937	0.83668	1.2265	0.2067	-0.11497	-0.24608	1.3147	-0.10284	0	-0.051181	0.037964	0.56268	-0.075347	0.16471
YDR306C	0.35477	0.48697	-0.038285	-0.057717	-0.69119	1.0467	1.0205	1.3558	-1.4125	-0.62119	-1.266	-0.76967	NaN	-0.39083	NaN	-1.9163	-1.7267	NaN	-0.79858	-1.4793	-0.30535	0.2726	-0.074071	-0.40937	0.080397	0.66765	1.0649	1.0061	0.5146	1.0409	0.96557	0.93585
YDR307W	1.7211	1.5713	-0.77174	0.31953	-0.47736	0.27634	-0.11494	-0.1137	0.6974	-0.71931	-0.053201	1.0114	-0.61771	0	0.047087	-0.82225	-0.86876	-0.52722	-0.98265	-0.16756	-0.35036	0.024171	-0.54874	-0.64663	-0.87763	0.022808	-0.59841	-0.47013	-0.12653	0.053973	-0.12488	-0.85004
YDR308C	0.19691	-0.039296	-0.065658	-0.058555	0.15427	0.14668	0.78849	-0.16877	0.46209	0.21704	0.39185	0.021757	0.33403	0.084149	-0.054264	0.19617	0.21694	0.086365	0.13584	-0.031622	-0.1375	-0.11122	0.20311	0	0.045846	-0.055106	-0.19146	-0.090341	-0.12064	0.59361	0.55039	0.2305
YDR309C	0.86102	0.58937	-0.53063	0.39859	-0.46984	0.033284	-0.24849	-0.79234	NaN	-0.10756	0	1.2198	1.4946	0.24582	0.92778	0.62663	0.45431	0.42745	0.52661	0.026278	0.31719	-0.52112	-0.97733	-0.18692	0.25299	-0.15937	0	0	-0.73248	-0.63829	-1.3061	0
YDR310C	0.31045	0.16433	-0.69335	-0.0074755	1.2039	1.3192	0.64903	0.8179	-0.7919	0.26328	-0.24379	0.40327	1.3169	0.13419	0.21003	0.65266	0.34726	-0.16479	0.18619	0.00080616	1.0707	1.4508	0.80337	0.23508	0.52672	0.91254	0.75072	0.92353	0.47347	0.31014	0.54981	0.33126
YDR311W	-0.16846	0.61383	-0.2004	1.2944	0.40669	1.1869	1.0616	0.85155	0.3084	-0.068737	-0.22479	0.40588	0.33136	0.095365	0.72631	0.65843	0.62598	0.65563	1.7069	0.69322	0.70711	1.3439	1.1148	0.58873	1.2443	0.4852	0.35776	0.6572	0.59323	1.2717	1.3014	0.48206
YDR312W	0.65668	1.3812	-0.50071	0.63293	-0.54969	0.29506	-0.27186	0.53177	1.6189	1.7842	1.2339	2.1237	3.5957	1.0264	1.5269	2.0899	1.5506	1.3923	1.1437	0.13546	0.61718	1.0446	0.0037309	0.028897	1.4452	0.52115	0.28383	0.59782	0.65422	0.63543	0.66762	0.28388
YDR313C	0.80818	1.6009	0.4519	0.38904	-1.6161	-0.79424	-0.86696	-0.628	-0.13638	-0.55719	NaN	0.78267	-0.81086	-0.12508	0.3045	-1.1707	-1.2754	-0.12398	-1.3493	-1.0926	-0.61605	-1.5155	-1.7361	-1.7217	-1.7768	-1.119	-0.48601	-0.71979	-1.0747	-0.52275	-0.70029	-0.27107
YDR314C	-0.36817	0.10095	-0.93359	0.10602	-1.2306	-0.63217	-0.76192	-0.95097	-1.2709	-1.3737	-1.497	-0.63489	-0.46629	-0.7484	0.16054	-0.32366	-0.32772	0.22437	0.13664	-0.59263	-0.8763	-0.75636	-0.42798	-0.39958	-0.25821	-0.9147	0	-0.91939	-0.64651	-0.7098	-0.88571	-0.34984
YDR315C	0.025266	-0.08118	0	0	0.1146	0.017197	0.44789	-0.063726	0.17437	-0.033002	0	0.15245	0	0	-0.017728	-0.12297	0	0	-0.27167	0	0	-0.12548	0.1491	0	NaN	0.10375	0	0	-0.020956	-0.099365	0.35468	0
YDR316W	-0.73033	-0.58219	-0.63131	0.47567	-0.9038	0.38002	-0.44413	-0.61312	-1.6993	-1.3907	-1.0747	-1.2175	-0.84522	-0.35929	-0.95174	-0.44783	-0.20978	0.013286	-0.72865	-0.11354	-0.16079	-0.1447	-0.58269	-0.64872	-0.058546	-0.3218	0.31335	-0.55236	-0.33005	-0.33411	-0.65536	-0.65885
YDR317W	0.16001	1.4649	4.379	6.2283	3.8237	4.859	3.8341	2.8884	0	0	0	2.3667	0.34772	0.027533	5.7734	6.443	5.0055	5.7031	5.5776	3.4099	5.9694	5.2365	4.667	3.6944	5.491	3.1031	2.0142	1.9746	2.0879	2.2182	2.4691	0.56171
YDR318W	0.37121	0.31765	-0.4175	0.41152	-0.1826	-0.054786	0.006334	-0.025196	-0.59861	-0.51863	-0.6632	0.1322	-0.39287	-0.5053	-0.47903	-0.70237	-0.30295	-0.48265	-0.60637	-0.16912	-0.32275	0	-0.25509	-0.41225	-0.38728	-0.19314	0.34368	-0.4207	-0.29436	0.33715	0.083951	0.28675
YDR319C	0.31207	0.71708	0.0050711	-0.1359	-0.47045	-0.071046	-0.39915	-0.2238	-0.18283	-1.193	-0.74576	0.24011	-0.11451	-0.27434	0.15416	-0.31787	0.15138	-0.048708	0.085461	0.4108	-0.14822	-0.81173	-0.51454	-0.44817	-0.57296	-0.49829	0.27768	-0.3304	-0.43692	0.03232	-0.32125	0.23137
YDR320C	0.52494	0.45494	-1.8696	-1.1359	-2.0527	-0.70099	-0.56527	-0.29476	0.81461	-1.69	-2.0081	0.78126	-0.32282	-1.6344	-0.52351	-1.4623	-0.93028	-0.52371	-1.2281	-0.52811	-1.01	-1.0651	-1.135	-1.1129	-1.239	-0.68996	0.66101	-0.65262	-0.36378	-0.12925	-0.77012	-0.071722
YDR321W	0.47474	0.54588	0	2.2406	0.73357	0.13244	0.45789	0.25615	0.92252	2.0776	0.90355	2.0074	2.6022	0.88554	1.5956	3.4584	2.809	NaN	2.2873	0.51665	NaN	1.6944	1.4971	1.0926	NaN	0.5972	0.2317	0.48046	0.21745	0.43212	0.68922	-0.29354
YDR322W	-1.755	-1.6653	-1.1874	-0.22704	-2.0076	-0.90799	-0.6706	-1.1628	-2.0497	-2.1227	-2.1795	-1.655	-1.0327	-1.5173	-1.2399	-0.66808	-0.015221	0.57326	0.063027	0.59236	-0.14557	-1.052	-0.87732	-0.56749	0.48276	-0.90263	0.10154	-1.3687	-1.3223	-0.46165	-0.82719	-0.33638
YDR323C	0.44216	0.48826	-0.042688	0.43471	0.014484	0.33723	0.39972	0.068086	0.07267	-0.44416	-0.032011	0.08002	-0.15218	-0.18283	0.08185	0.27614	0.15736	0.12088	-0.2409	-0.11267	0.15637	-0.030942	-0.38383	0	-0.24408	-0.072387	0	-0.22696	-0.15609	-0.080257	NaN	-1.3596
YDR324C	-0.16218	-0.065693	-0.37394	0.67657	0.033844	1.9131	1.5416	0.7528	1.9581	0.57989	0.53184	1.8823	2.4624	0.65046	1.6847	2.0828	2.0637	1.9696	1.9795	2.4735	1.4921	1.7855	2.1366	1.589	1.9266	1.6526	1.2349	1.1634	1.4709	1.591	1.7984	1.4742
YDR325W	0.51502	1.309	1.618	4.2225	2.6329	4.1003	3.3564	3.0464	0.36388	0.48362	-0.93461	1.4915	1.9107	-0.26694	2.6158	3.0179	3.2186	3.7273	3.6727	3.7903	4.7054	4.1825	2.9618	3.3012	3.751	3.5116	3.745	2.7807	2.6298	1.9951	2.1454	2.5536
YDR326C	0.48241	0.72892	1.6073	3.7453	3.07	2.4341	0.72457	0.11074	-0.48153	-0.018727	0.0088251	0.21814	0.82818	0.016225	2.3693	3.3078	3.3095	3.7156	2.14	1.79	2.3878	2.1925	1.7964	1.4551	2.7952	0.38115	0.56874	0.28846	0.12972	0.21827	0.41911	0.30003
YDR327W	0.69417	0.72423	0.693	1.3275	0.95183	0.54649	0.7248	0.70441	0.031853	0.09368	-0.18079	0.54245	-0.68817	0.29989	0.71465	0.19734	0.48669	0.99795	1.0267	0.77861	0.99166	0.7417	0.18474	0.59216	1.4429	0.82	0.57288	0.70464	0.37705	0.98063	0.25722	-0.10316
YDR328C	0.78282	1.0219	0.51317	1.2561	0.61838	0.76021	0.31222	0.46738	-0.50305	-0.62645	0.13048	0.38562	-0.59869	0.39035	0.27824	0.073589	0.67296	1.0379	0.52843	0.45616	0.82879	0.30825	-0.05833	0.15354	0.91347	0.31336	1.1514	1.0953	0.68323	0.35218	0.40522	0.69374
YDR329C	-0.13549	-0.10081	NaN	0.26633	-0.12721	1.7797	1.2363	1.4791	-1.4571	-2.4777	-2.0033	-1.2272	-1.8601	-1.057	-1.1409	-0.55237	0.41596	0.28494	0.69356	0.96767	1.0846	1.4354	1.2344	1.1817	0.37383	1.3418	2.4068	0.77404	1.2773	1.3557	0.9895	1.4637
YDR330W	-0.07081	0.049281	0	0.051175	0.17302	0.46295	NaN	0.20287	0.15763	0	0	-0.2025	0.42926	-0.018073	0.32874	0.2393	0.32319	0.64297	0.50459	1.0218	0	0	0.94678	0	1.5084	0	-0.93802	0	-0.25169	0.052491	1.4534	0.63784
YDR331W	0.31376	0.27313	1.5743	1.0277	1.1796	1.5081	1.1177	0.71819	0.20062	-0.10582	0	0.41796	0.67894	0.057296	2.8744	2.4633	2.0673	2.5673	2.1554	0.93186	2.5478	1.5394	0.59438	0.72835	1.3768	0.54041	-0.36952	-0.18268	-0.11105	-0.075277	0	-0.60289
YDR332W	-0.30139	-0.54252	-0.42692	-0.38384	-0.55595	-0.16595	-0.44321	0.16172	-0.57311	-0.74297	-1.0095	-0.31478	-0.053637	-0.25796	-0.61784	-0.56959	-0.96627	-0.64606	-0.99008	-0.79069	-0.58417	-0.71635	-0.52442	-0.072581	-0.65477	-0.1011	-0.33171	-0.28387	0.16147	-0.33579	0.12297	0.33313
YDR333C	0.45109	0.57499	-0.72294	1.3475	-0.753	1.3615	0.35829	0.28572	-1.0132	-1.1449	-0.71616	0.01634	0.10619	-0.38143	0.33144	0.97731	0.89579	1.1729	1.1796	0.61624	1.218	1.139	0.26747	0.34178	0.69544	0.36292	0.55922	-0.92349	0.058742	-0.15977	-0.42874	-0.14957
YDR334W	-0.1257	-0.24088	-0.65809	-0.45195	-0.74024	-0.05885	-0.82867	-0.47741	-0.58421	-0.62179	-0.45734	-0.22497	-0.5634	-0.24683	-0.66461	-0.35083	-0.25864	0.015697	-1.0658	-0.20907	-0.23497	-0.4718	-0.61851	-0.79721	-0.56899	-0.42843	0.11565	-0.25552	-0.12327	-0.98427	-0.23567	-0.56822
YDR335W	-0.34294	0.024579	-0.92948	-0.51578	-1.7558	-0.94093	-1.3142	-0.87898	-1.4446	-1.7029	-1.4874	-0.80748	-1.1414	-0.97581	-0.82281	-1.0773	-1.3181	-0.72446	-1.1751	-0.88855	-1.5496	-1.4423	-1.5253	-1.821	-1.532	-1.2224	-0.088014	-1.0356	-0.96881	-1.0776	-0.39575	-0.31263
YDR336W	0.40134	0.31763	-0.42376	-0.096304	-0.22668	0.0053958	-0.51098	0.36239	-0.26157	-0.52905	-0.56442	0.19545	-0.61194	0.056762	-0.15361	-0.3844	-0.33048	0.31549	-0.21492	-0.14776	-0.08555	-0.42048	-0.69838	-0.11152	-0.19324	0.12078	-0.42159	0.30495	0.48348	0.035405	0.11774	0.21025
YDR337W	-1.0098	-0.69893	-1.0092	-0.20294	-0.81196	-0.63392	-0.6639	-0.60737	-0.96445	-1.3861	-1.0689	-0.34037	-0.61016	-0.57363	-1.1403	-0.65498	-0.5046	-0.9197	-0.64509	-0.64325	-1.042	-0.71019	-1.0877	-1.1174	-1.275	-0.81919	-0.25049	-0.76918	-0.46302	-0.93455	-0.8746	-0.70034
YDR338C	0.069938	0.24485	-0.2042	1.3111	-0.15924	1.1082	0.11168	0.70323	-0.60516	-0.81367	-0.64744	-0.50863	-0.10217	-0.016066	0.10407	1.0293	1.0244	1.6346	0.98918	0.78047	1.0512	0.67351	0.46025	0	0.72725	1.0077	-0.39626	-0.31401	0.6154	0.33837	0.3067	0.64207
YDR339C	0	0	-0.094144	0	0.3999	0.4967	NaN	NaN	0.34597	2.0034	0.8641	0.85221	2.698	1.3175	0.74979	0.55843	1.0595	0.40877	0.77069	0.61502	0.4681	1.3524	0.38159	0.46882	0.92906	0.53517	-0.64275	NaN	0.54069	NaN	0	-0.088454
YDR340W	-0.34209	-0.32827	0.032978	0.53992	0	-0.022632	-0.67643	-0.54267	-0.56125	0.085454	-0.34715	-0.59629	-1.0841	0.16817	-0.0099272	-0.13907	0.13455	-0.15754	0.030852	0.36	-0.081976	-0.31103	-0.1997	0	0.76983	-0.16774	-0.657	0.031901	-0.39586	-0.227	0.16258	-0.27609
YDR341C	-0.48732	-0.28062	NaN	-0.54093	-1.8733	-0.46471	-0.60675	0.02267	-0.4371	0.58576	0.31412	0.26111	1.8091	1.246	-0.60423	0.54843	1.0676	-0.24164	0.7943	0.666	-0.75947	0.64297	0.16667	-0.25645	0.74398	0.7107	0.352	0.11276	0.89035	-0.11275	-0.099983	0.77379
YDR342C	-2.3397	-1.7417	-3.8871	-2.3008	-3.4873	-1.5147	-2.583	-2.5081	0.35147	-1.427	-0.78235	-0.12761	-0.49234	-0.23949	-0.51612	-1.07	-0.4007	0.89676	-1.6394	-1.6187	-1.6602	-2.4103	-2.5603	-1.6211	-1.6573	-2.8992	-1.3651	-3.6017	-3.4523	-2.9592	-3.2374	-2.8567
YDR343C	-2.3905	-1.9762	-3.543	-2.3371	-3.6256	-2.1232	-2.8464	-2.7395	0.52911	-1.1424	-0.55023	-0.1456	-0.79432	-0.11845	-0.67938	-1.252	-1.0941	-0.90231	-1.6213	-2.1634	-2.1459	-2.5116	-2.6256	-2.6622	-2.2344	-3.4795	-1.5321	-3.4217	-3.5484	-3.1518	-2.7552	-2.7619
YDR344C	0	0	0	0	0.087903	0	0	0	0.5594	0	0	0.22394	0	0	0	-0.26175	-0.25889	0.40889	-0.28099	-0.15017	0	0	-0.28068	0	0	0	0	0	0	0	0	-0.79511
YDR345C	-2.2964	-1.9436	-3.7372	-1.8756	-3.0876	-2.0343	-2.4167	-2.2915	0.57838	1.5757	2.2696	0.13548	0.9284	2.5547	-0.60168	-0.12953	0.4138	-0.66156	-0.61167	-1.2221	-1.3126	-0.9829	-1.6773	-1.5864	-0.98477	-1.7296	-1.0229	-2.2092	-2.3342	-2.2773	-1.9433	-1.5648
YDR346C	1.9053	1.8473	0.4303	1.9528	0.66199	1.9745	0.63477	1.295	2.3716	1.4833	0.74228	2.5869	2.2422	1.532	2.2589	2.1533	1.7011	1.8828	2.1287	1.2344	2.215	1.9052	1.7354	0.38817	1.6348	1.4389	0.64598	1.2197	1.1288	0.79062	0.69399	0.54425
YDR347W	0.919	0.76546	0.19055	0.87928	1.4389	1.4732	1.3587	1.1596	1.2202	0.36189	1.1359	0.75927	1.0142	1.1514	1.3758	0.76521	0.45739	1.8806	1.8904	2.1725	0.71782	0.72283	1.4281	1.391	2.6599	0.3787	1.3226	0.68323	0.49379	1.7508	1.9366	1.7801
YDR348C	0.83358	0.70511	0.070208	0.98638	0.69418	1.1696	0.66473	0.4396	0.53475	0.4042	0.38431	0.69867	1.1198	0.48256	0.78553	0.011779	0.036667	0.96565	1.0921	1.6466	0.74478	0.32005	0.45531	0.12296	1.6977	0.27561	-0.045636	0.45779	0.0017333	0.92637	0.84526	1.1837
YDR349C	0.69306	0.53112	0.41596	1.236	1.8549	1.5162	2.1754	1.6284	1.2221	0.78306	1.0318	0.85593	0.82979	0.69084	2.0025	1.2937	1.9706	2.777	2.8719	3.0469	1.2707	1.0534	2.6883	2.4191	4.0925	0.4615	1.8462	1.1483	0.88569	2.3401	2.3967	2.1571
YDR350C	0.20486	-0.013876	-1.2109	-1.1683	-1.3833	-0.24933	-0.92367	0.012985	0.26935	-1.4401	-0.7654	-0.20124	-0.18321	-0.5171	-0.30878	-1.4946	NaN	0	-1.0247	-0.45091	-1.6547	-1.8182	-1.5453	-0.18504	-1.0992	-0.2212	-0.84255	-0.21853	-0.0050081	-0.32445	0.052577	-0.26345
YDR351W	0.24146	0.6911	0.28598	-0.31247	0.069501	-0.089769	-0.004104	0.13536	0.77293	1.4081	1.6772	1.0226	0.83565	1.8959	-0.11629	-0.4757	-0.4163	-0.20891	-0.45814	-0.14907	0	-0.11544	-0.14492	0	0.04441	0	-0.66005	0.28828	0.73734	0.27577	0.77294	0.62157
YDR352W	1.349	0.71925	-0.14776	0.58812	-0.27032	0.29038	0.076057	0.72553	0.16205	0.54805	-0.17652	0.061764	0.51063	0.29266	0.5831	-0.0080357	-0.72211	-0.12753	-0.21073	-0.32751	-0.10578	0.057914	0.10374	0	-0.41676	0.48012	0	NaN	0.4588	-0.33679	0.58279	-0.47524
YDR353W	-0.052102	-0.39176	-1.9354	-2.2328	-2.5433	-1.9201	-1.5511	-1.5518	-0.51123	0.76962	1.2098	-0.44661	-0.020335	1.7059	-1.2479	-1.5142	-0.74595	-1.7774	-0.82487	-0.37663	-1.3504	-0.86215	NaN	-1.5002	-1.3196	-0.42943	-0.0050786	-0.24866	-0.52799	-0.30193	-0.44489	-0.0059886
YDR354W	0.81714	0.036243	-0.14451	-0.056221	-0.33304	0.99712	0.65744	1.1443	0.040957	1.3125	0.68813	0.42555	2.4275	0.4062	-0.19252	0.86821	0.72447	-0.37762	0.92165	0.60303	0.9849	1.5392	1.5214	0.5624	1.4101	2.3414	0.32152	2.1013	2.3049	0.57327	1.4754	0.96324
YDR355C	0.10916	-0.054177	0.17171	0.65189	NaN	0	0	0	0	0	0	-0.23695	-0.051163	0	0.51611	0.037761	-0.64743	0.015308	0	0.017991	0	0	0	0	0	0	0	0	0	0	0	0
YDR356W	1.1459	1.2612	-0.023348	1.8051	0.56557	0.98818	0.473	0.62062	-1.4899	-0.31701	-0.57307	0.34798	-0.65001	-0.43202	1.1747	0.90273	0.6366	0.8679	0.6513	0.12038	0.92499	0.27119	0.38082	0.52113	0.26839	NaN	0.68887	0.41123	-0.5224	0.53919	0.34798	0.79076
YDR357C	NaN	0.56365	0.84001	1.2114	1.0719	NaN	1.5109	0.71438	0.23263	0.23682	0.24844	0.71816	-0.23784	0.29188	1.3935	0.45647	0.30856	1.4105	2.0138	1.4122	0.89713	NaN	2.3173	3.3101	2.4075	1.0886	3.0593	1.1716	0.9169	1.8826	1.7563	1.6486
YDR358W	-0.38817	-0.12621	-1.7634	-0.31568	-2.8467	-1.0891	-1.7656	-0.66004	-1.9926	-3.2673	-2.2113	-1.8747	-2.7125	-1.4343	-0.53819	-1.1725	-1.4943	-0.5867	-1.4823	-1.1627	-1.3005	-1.7274	-2.2178	-2.2366	-1.8432	-1.3266	-0.71167	-1.328	-1.0681	-0.65168	-0.64332	0.019828
YDR359C	1.3609	1.5442	0.88129	1.4611	0.79957	1.2693	1.0222	0.94555	0.67939	-0.14317	0.7177	0.93371	0.9209	0.91654	1.8795	1.5343	1.1074	2.0664	0.96409	1.3799	1.4478	1.0825	1.3673	1.3155	1.0843	0.58498	1.3665	0.91771	0.5502	1.0096	1.0489	1.1676
YDR360W	-0.050452	0.25101	0	0	0.10011	0	0.18989	0	0.10088	-0.037216	0	-0.42021	0	0	0.021377	0.14181	-0.38209	0.05858	-0.18972	0	0	0	-0.22466	0	-0.62833	0	0	0	0	-0.90937	0	0
YDR361C	0.037947	0.11194	0.057725	-0.3314	1.2859	2.3162	2.5808	1.685	1.6176	2.1764	1.8091	1.2599	2.3423	1.4264	0.50574	1.1026	0.86562	NaN	2.348	2.0353	2.3145	2.2716	2.627	1.6495	2.0081	1.6173	1.2285	1.9499	1.7792	2.3323	2.4828	1.8085
YDR362C	0.32993	0.37397	0.047803	1.8719	0.64691	0.89137	0.17401	0.2889	0.0086597	-0.076874	-0.14774	0.001154	-0.44597	-0.083709	1.1712	0.74057	0.47375	1.87	1.1982	1.2242	1.5248	0.88989	0.37192	-0.3795	0.84679	-0.010334	-0.20321	0.0018568	-0.48552	-0.32123	-0.41213	-0.80551
YDR363W	-0.12594	0.33478	-0.88992	-0.5959	-1.0398	0.026001	-0.087522	0.13741	0.44305	-1.2976	-0.58217	0.19197	-0.019053	-0.50436	-0.34192	-0.63754	-0.77955	-0.29409	-0.093727	-0.15015	-0.17343	0.56668	0.45174	-0.20442	-0.7251	0.11054	-0.075549	-0.069913	-0.11531	0.39848	0.28689	-0.043244
YDR364C	0.35851	0.38102	-0.3013	1.4971	-0.47813	0.70024	0.22418	1.2259	1.4673	-0.44485	-0.10564	1.2306	1.2832	0.074857	1.3528	1.3611	0.47684	1.0627	1.2161	-0.07075	1.5809	1.6455	0.93156	0.16463	0.58723	1.0421	-0.19917	0.68461	0.9169	0.78386	1.1679	-0.092669
YDR365C	NaN	-0.91274	-0.15454	NaN	-0.57541	-0.019997	-0.0014716	0.024084	1.9962	0.93344	0.20958	1.6612	3.0312	0.60024	2.1445	1.9744	1.3603	NaN	2.0919	0.36688	0.46769	0.61701	NaN	-0.011216	1.5768	0.48681	-0.13013	0.088117	0.88231	0.90464	1.1475	0.74069
YDR366C	-0.47123	0.19889	-0.20332	1.1351	0.11873	0.22797	-0.30243	-0.2932	-0.76976	-0.31621	-0.15017	-0.21799	-0.32181	-0.20562	0.41157	0.11726	0.52516	0.95712	0.44137	0.41967	0.28795	0.13841	-0.058023	-0.68503	0.6073	-0.49137	-0.39223	-0.55091	-0.50919	-0.75755	-0.67511	-0.30927
YDR367W	0.62336	0.41151	0.98022	1.4847	0.031921	0.32867	0.64022	0.02071	-0.078702	-0.12267	-0.33717	0.41334	0.22085	0.13873	1.4077	0.49426	0.53056	1.616	1.4815	0.78383	0.80573	-0.14372	0.57662	0.25154	1.1864	0.30426	0.17133	0.5808	0.601	0.93376	1.3341	0.93089
YDR368W	-0.11693	-0.62366	-1.6973	-1.573	-2.1454	-0.3831	-0.66406	-0.068685	-0.62355	-2.1498	NaN	-0.96921	-1.4881	0.033739	-1.8054	-2.095	-1.7532	-1.3918	-1.3832	-0.5347	-1.541	-0.40238	-1.054	-1.3265	-1.4888	-0.23314	0.43087	-0.36508	-0.31183	0.011994	-0.34983	0.052536
YDR369C	0.58591	0.29166	0.027267	-0.038149	0.28596	0.39392	0.29487	0.18296	NaN	-0.18413	-0.36591	0.30623	-0.23184	0	0.73294	-0.12144	0.025701	0.43895	0.62709	0.50319	0.21444	-0.28112	1.13	0	0.82245	0.10355	-0.40989	0.18996	0.23148	1.0311	0.9861	1.1715
YDR370C	-0.012886	0.030183	0	0.9192	0.12116	2.0123	0.774	1.3753	0	0	0	0.57521	0.75302	0	1.3696	2.135	1.4487	1.2121	1.9357	0.35377	2.2761	2.476	1.6201	0.94085	1.4841	1.7148	-0.073779	0.51909	1.3622	0.34514	0.31426	-0.37945
YDR371W	-0.058984	0.9425	4.2178	6.4181	6.2684	6.6106	6.5976	5.5672	-0.21764	-0.017127	-0.24499	1.0204	0.16772	0	5.5076	6.151	5.6203	6.5812	6.3101	6.7235	6.4234	5.9186	6.3212	5.9107	6.1607	6.0612	4.9047	4.8319	5.0259	5.1737	5.5609	5.0211
YDR372C	0.013846	0.051597	-1.2723	0.49295	-1.3392	1.0878	-0.10725	0.44095	-0.34092	-1.9208	-1.211	0.36327	0.59118	-0.54456	0.61642	0.36418	0.73485	1.0322	0.48431	1.0073	0.57151	0.85768	0.082803	-0.085647	1.1163	0.29549	0.6306	-0.68418	-0.080266	0.40466	-0.11569	0.77635
YDR373W	1.0252	1.268	0.14471	0.88535	0.77498	1.716	1.5537	1.2007	0.55608	0.34745	0.33135	0.62841	0.98291	1.1043	0.032146	0.055762	1.4736	0.51963	1.8637	2.2462	1.5083	1.559	1.7562	1.615	1.3673	1.5517	1.5229	1.5746	1.4691	2.1248	2.0259	1.5859
YDR374C	4.6971	4.8178	3.9295	4.445	3.2026	3.6325	3.1606	2.0012	2.4338	0	0.32578	4.7041	1.0205	1.1748	5.1872	4.611	3.1221	3.9378	4.4328	2.2762	4.4356	3.3517	2.697	2.403	4.1083	1.5017	0.46104	0.54851	0.69458	0.57503	0.047256	0
YDR375C	0.32349	0.29663	0.20806	0.14591	0.20075	0.012558	-0.026904	0.054507	-0.37449	-0.68075	-0.84345	0.13952	-0.2055	-0.57537	-0.12255	0.17583	1.009	0.81433	0.47703	0.44741	0.18965	0.27939	0.77617	0.46121	0.27926	0.45048	0.28284	-0.31363	0.70599	0.56328	0.72058	0.19928
YDR376W	-0.44869	-0.40851	-0.83128	-0.20419	-0.91595	-0.81495	-0.75383	-0.78532	-0.1707	-1.4744	-0.79994	-1.462	-1.0567	-0.21943	-1.6168	-1.2058	NaN	-0.16846	-1.1685	-0.32545	-1.0982	-0.98329	-1.7878	-0.65665	-1.1706	-0.76757	0	-1.3686	-0.76808	-1.352	-1.0143	0
YDR377W	-0.77662	-0.75339	-0.34944	-1.3887	-1.8396	-0.94017	-1.171	-0.69448	-0.99148	-0.59439	-1.2568	-0.73385	-0.54067	0.45645	-0.85964	-2.0144	-1.1582	-1.2172	-1.162	-1.0682	-1.0899	-0.97213	-0.75104	-0.57254	-1.029	-0.23551	0.24206	-0.8211	-0.21164	-0.27261	-0.34305	-0.4283
YDR378C	0.18072	0.13182	0	0.14699	0.5946	1.4088	0.99091	0.58508	0.073036	0.31854	0.61856	0.13702	0.88156	0.47092	0.20591	0.67697	0.18877	0.88916	1.1166	0.84929	1.0269	0.54243	0.90315	0.3991	1.0245	0.2474	-0.44484	-0.20266	-0.093442	0.48645	0.41359	0.23119
YDR379W	-0.58396	-0.51843	-0.37046	0.18235	-0.62172	-0.20558	-0.40777	-0.53127	-1.3948	-0.8712	-0.93296	-1.0785	-0.090562	-0.16403	-0.14949	-0.85191	-0.23891	0.27219	0.27468	0.31743	-0.2549	-0.18114	-0.26713	-1.1516	0.37373	-0.41134	-0.19235	-0.87539	-0.3834	-0.24461	-0.18502	0.23287
YDR380W	-2.0376	-2.0918	-2.8392	-0.12993	-2.5582	-0.14053	-0.74928	-0.62231	-3.4351	-6.4781	-6.3021	-2.4431	-6.348	-5.8043	-1.174	-1.6644	-1.5823	-0.40127	-0.71937	-1.2572	-0.2479	-0.92327	-1.0415	-1.3726	-0.28245	-1.0223	-0.15976	-2.097	-1.5975	-1.5383	-1.6142	-0.83879
YDR381W	0.90205	1.6172	1.4312	1.5249	1.3203	1.4775	1.4709	1.7814	1.4553	0.96726	0.69774	1.6817	1.0731	0.93462	2.4287	0.76056	1.0204	2.5128	2.1201	2.2743	2.0211	2.2122	2.2628	1.5586	2.3215	1.6006	2.3681	1.9793	2.0699	1.9721	2.451	1.8203
YDR382W	-2.4013	-2.2991	-2.192	-1.3451	-1.7686	-0.935	-0.23278	1.1119	0.040127	1.9365	1.4622	0.15381	2.4458	1.5902	-0.25855	0.6115	0.98382	-0.41963	0.62769	0.78964	-0.13995	0.65018	0.16616	-0.84585	0.91703	1.4075	0.66667	1.8368	1.439	0.22142	0.99178	0.92137
YDR383C	0.034345	0.43321	0.9763	1.2199	0.48427	0.22625	0.018154	0.09053	-0.13503	-0.073331	-0.026069	0.91464	0.50445	0.053099	2.436	0.54804	0.11949	1.2486	1.2323	0.47421	0.80874	-0.063764	0.8977	0.070287	0.26924	0.33427	-0.45147	-0.38165	0.61973	0.87007	1.2977	0.69696
YDR384C	-1.0457	-1.1093	-3.0089	-1.5993	-1.9443	-0.52647	-0.33822	0.095671	-2.7016	-3.0946	-3.0685	-2.1155	-1.85	-2.6755	-2.8117	-2.6307	-2.8276	-2.6021	-2.4658	-0.89584	-1.0408	-0.48923	-0.96093	-0.59667	-1.7812	0.087807	0.92443	-0.080078	-0.01297	-0.28168	-0.43013	-0.12483
YDR385W	-2.3726	-2.5716	-2.4075	-2.3052	-3.1933	-1.7039	-1.5903	0.18498	-0.37842	0.75846	-0.55524	-0.52815	1.2936	0.63027	-0.43149	0.19651	0.0053005	-0.4123	0.13481	-0.26213	-1.6296	-0.37576	0.37009	-1.3355	-0.085771	0.23908	0.84369	-0.21486	0.68785	-0.51879	0.9332	0.32832
YDR386W	1.5109	1.143	-0.56796	0.14729	-0.012608	0.70459	0.20216	0.11991	0.13862	-0.32893	-0.26899	0.53114	-0.091513	-0.23658	-0.46	-0.6269	-0.84026	0	-0.50484	-0.17651	0.32926	0.38899	-0.11343	-0.016042	-0.83713	-0.42186	0	-0.53463	-0.3454	-0.60758	0	-0.93914
YDR387C	-0.28125	-0.33848	-1.071	-0.68898	-1.4227	0.53341	0.20638	0.97644	-0.7373	-1.7826	-0.7486	-1.1868	-0.89612	NaN	-1.7961	-1.2961	-1.2402	-0.55763	-1.1014	NaN	-0.094266	0.31891	-0.013755	0.3654	-0.91804	0.80161	0.10506	0.029912	0.41815	0.29902	0.13259	0.59985
YDR388W	-0.32249	-0.66048	-2.8599	-1.0877	-2.9985	0.086279	-0.69787	-0.19813	-1.9177	-3.3125	-2.14	-1.5456	-1.9932	-1.4859	-2.3721	-1.584	-1.494	-1.1504	-1.6497	-0.58686	-0.45173	-0.20692	-1.3938	-0.76719	-1.7512	-0.56653	0.37311	-1.1185	-0.99436	-0.63572	-0.91946	-0.90664
YDR389W	0.361	0.33284	-0.54634	0.56763	0.64109	1.0376	0.91974	0.74923	-1.0234	-0.73579	-0.69525	-0.55478	0.18473	0.11344	0.14087	0.24723	-0.034249	0.84093	0.91358	0.78213	0.83292	0.86063	0.90192	1.1231	0.17554	1.2428	0.93299	0.10224	1.0652	0.83837	1.1132	0.9445
YDR390C	0.56259	0.66085	-1.07	-0.01137	-1.4255	0.61924	-0.14203	0.46034	-0.15296	-2.0518	-0.83692	-0.20325	0.28127	-0.55587	-0.40345	0.042057	0.21947	0.55954	0.35841	0.26366	0.21826	0.33972	-0.42302	-0.64156	-0.30899	0.31589	-0.41255	-0.98974	-0.11538	-0.53883	0	-0.14754
YDR391C	0.63737	0.13963	-0.91907	-0.57916	-0.99457	-0.825	-1.4099	-1.4084	-0.7591	-0.65807	-0.56617	-0.27383	-0.5034	0.53561	-0.84112	-0.88802	-0.76935	-0.29349	-0.42744	-0.56216	-0.79098	-1.1283	-1.3198	-0.78939	-0.75301	-1.1842	-0.88898	-1.2436	-1.0492	-1.369	-1.1385	-0.74847
YDR392W	0	0.054056	-0.33844	0	-0.173	NaN	-0.23978	0.11549	0.23616	-0.71979	-0.12465	-0.076548	-0.21525	-0.019844	0.19622	1.588	2.6936	0.52406	0.63521	-0.17402	NaN	NaN	-1.0414	1.8053	-0.11729	NaN	0.61022	-0.63738	NaN	-0.93273	0	-1.2235
YDR393W	0.080846	0.2871	0.18138	0.9972	0.64437	1.3051	0.83801	0.23646	1.2367	0.54667	0.25004	0.72756	1.2933	0.273	2.0953	1.3247	1.2318	2.0409	2.049	1.996	1.2928	1.0681	1.1363	NaN	2.6562	0.63372	1.1252	0.13926	0.33834	1.2607	1.7257	1.5318
YDR394W	1.3522	1.7848	-0.42388	0.34385	-2.1641	-0.83175	-2.4609	-0.94604	-0.34971	-1.8157	-0.51895	0.4769	-1.817	-0.27296	-0.1733	-0.73189	-1.1482	-0.83686	-1.2545	-1.1795	-1.1046	-1.519	-2.1328	-2.1136	-1.8955	-1.5019	-0.73025	-1.6353	-1.4286	-1.316	-1.8402	-1.1971
YDR395W	-0.19916	-0.30363	-0.34184	0.87158	0.57068	0.29233	0.046047	0.6697	1.9658	1.0596	0.51476	0.71125	1.639	1.6437	1.5074	1.5704	1.6803	1.8948	2.0728	1.2693	1.1138	1.2842	1.4004	0.44195	1.9645	0.75058	0.77535	1.2585	1.1317	0.65683	1.4275	1.4547
YDR396W	0.36782	0.20778	-0.08043	-0.073141	0.46759	0.12059	0.0016006	0.087922	1.0508	1.2255	0.72791	0.82824	0.49496	0.66468	0.3517	-0.24776	-0.28468	-0.099074	-0.42671	0.1201	0.079539	0.69412	-0.10233	0	0.16477	0.15764	-0.45355	0.47544	0.16309	-0.65076	-0.61559	-0.96492
YDR397C	0.5686	0.4387	-0.0099683	0	0.15825	0.33381	0.23936	0.42969	1.7548	0.99045	1.0728	1.4138	0.61391	1.1687	0.8235	-0.43516	0.080329	0.35765	0.40324	0.6462	0.2778	0.52818	1.0441	0.10875	0.74438	0.049054	0.040759	0.71146	NaN	0.41576	0.71321	0.60199
YDR398W	-0.56085	-0.54121	-0.10475	-0.1093	-0.072553	0.41785	-0.21846	0.37774	3.314	1.6607	1.3534	2.5721	2.3501	1.3561	2.3809	2.033	0.92056	1.4157	1.2286	0.39284	1.156	0.91384	1.1291	0	1.647	0.67999	-0.24321	0.93138	0.85652	0.41613	0.98748	0.12719
YDR399W	1.0568	0.16282	-0.032144	-0.32835	0.81164	1.7833	1.3562	2.078	4.269	4.4383	4.1548	3.7265	3.4911	4.132	2.9455	2.1615	2.095	1.5735	2.1511	1.804	1.9247	1.8605	2.3116	0.86354	2.5311	1.8258	1.4886	2.8507	2.3776	2.469	2.5782	1.8188
YDR400W	0.95898	1.1626	0.10773	1.2315	-0.64801	0.17134	-0.064362	0.23383	0.19528	-0.51632	-0.0015487	0.5043	0.22568	1.0128	0.76671	0.65806	0.11325	0.97537	0.94979	0.22199	0.87708	0.70347	0.095257	-0.065444	0.057411	0.53759	-0.1742	0.69489	0.96981	0.11961	-0.028544	-0.22302
YDR401W	0	-0.068737	0	1.6289	4.4584	4.372	2.98	3.9391	0.055821	0	0	-0.078412	0	0	0.53619	0.88122	0.1119	0.023479	2.4761	3.5442	4.3142	4.6481	3.9926	3.4634	2.394	3.7789	3.4137	4.1933	4.0991	3.4416	0	2.1151
YDR402C	0.038215	0.049651	0.64323	2.4134	4.5658	6.1579	5.277	5.5129	0	0	0	0.58931	0.27125	0	1.9087	2.6834	1.453	1.8374	4.359	4.1659	6.0296	5.9035	5.9388	5.4925	4.3448	5.9125	4.2274	5.1055	5.2318	4.2215	4.6554	2.8071
YDR403W	-0.02048	0.13788	0.10764	0.94472	6.2532	6.6605	7.4149	6.1938	0	0.038784	0	1.0044	1.2811	0	0.92022	0.43562	0.43764	0.37352	5.7839	6.5843	6.3641	6.0785	6.3016	6.3	5.9221	6.2189	5.1349	6.2107	5.9793	5.6126	6.8267	5.573
YDR404C	1.1269	1.1447	0.68118	1.013	1.083	0.86072	1.0116	1.3167	-0.14984	0.79499	0.64241	1.1043	1.1478	0.55856	1.1575	0.76161	0.25542	0.67092	1.3302	0.30852	1.1621	1.009	0.51523	0.66829	0.83976	0.83704	-0.13617	0.88299	0.83785	0.63736	1.0823	0.3946
YDR405W	-0.42759	-0.15743	1.5439	2.7948	1.8333	1.6204	0.5559	0.064909	-1.0536	-1.0978	-0.5371	-0.67186	-0.63266	-0.054019	1.6964	1.9082	2.0275	2.5987	2.6296	1.8369	2.0725	1.1341	1.0442	1.1024	1.884	0.36821	1.0691	0.44315	0.087461	0.34184	-0.18044	-0.04471
YDR406W	-1.2772	-0.70185	0.088439	1.4415	0.89359	0.60872	0.016955	-0.62452	-3.0973	-1.1166	-1.6317	-1.2847	-1.8548	-0.88582	1.0747	0.6885	1.2051	1.9291	1.1434	1.1437	1.1346	0.10691	-0.027646	-0.32897	1.1777	-0.78653	0.33763	-0.84054	-1.5866	-0.66858	-1.0108	-0.72464
YDR407C	-0.2787	0.24309	1.617	3.8158	2.7676	2.3906	2.8435	0.21708	0.062589	-0.054767	-0.031077	0.8852	-0.29092	-0.25482	4.6429	3.9776	3.6171	5.1291	4.5164	4.3039	3.0518	1.9305	3.3975	2.591	4.1532	0.10985	1.4665	0.039473	0.11825	2.0483	1.4786	1.2557
YDR408C	-0.36147	-0.27819	-1.1526	0.12631	-0.49233	0.27044	0.39931	0.31417	-0.99057	-0.44032	0.21107	-0.14323	-0.13096	-0.20366	0.53608	-0.67192	-0.28258	0.89047	0.86797	0.5926	0.29608	-0.44282	0.20995	-0.27648	0.33698	0.47568	-0.14851	0.54083	0.067553	0.023851	0.10202	0.2006
YDR409W	-0.057556	-0.16652	0	0	0	0	0.0052723	0	-0.83182	0	0.2047	-1.0266	-0.68715	0	-0.14286	-0.46666	-0.87037	-0.59825	-0.3636	-0.16108	0	0	0.55442	0	0.084108	0	-0.28423	0	-0.25238	0.84414	1.2055	1.1831
YDR410C	0.088714	0.05331	0	0.48758	0	0.53212	0.52021	0.31288	1.0345	0.43606	0	1.5842	1.5958	0	1.4273	1.1417	0.48078	0.70602	1.2154	-0.073136	1.1161	0.83898	0.98979	0.089732	1.1795	0.37156	0	0.032101	-0.010367	0.044759	0.42977	-0.81237
YDR411C	-0.19531	-0.084314	-0.97649	-0.95409	NaN	0.23022	-0.048902	0.091728	-1.5306	-1.3383	-0.93291	-1.001	-1.9791	-0.54361	-1.6948	-1.8796	-0.5927	-1.5076	-0.42243	-0.013228	0.3129	0.092975	0.21273	-0.041388	-0.46059	0.35806	0.62184	0.15858	0.1118	0.083662	0.10675	0.4319
YDR412W	-0.19186	-0.2147	0	0	0.024613	0.44218	0.85939	0.55775	2.0808	1.7012	0.7484	1.5574	2.912	0.25209	1.0133	1.1726	0.16598	0.33692	1.5973	0.1681	0.63689	1.5096	1.4678	0.50855	1.6643	0.9687	-0.13421	0.89285	0.54608	0.72085	1.5118	-0.28114
YDR413C	0	0	0	NaN	0	0	0.12738	-0.18117	0.79619	1.1492	0.18923	0.92252	1.2715	0.40517	0.27137	0.91054	0.071107	0	NaN	0.13968	0.29327	0.38409	-0.0078776	0	0.30984	0.018135	-0.40117	-0.064159	0.13881	-0.019718	-0.26879	-0.65323
YDR414C	0.43742	-0.13844	0	0.0073003	0	0	0.51733	0.17068	0	0.12203	0	0.80369	0.13683	0	-0.11146	0.28518	-0.42543	0	0	0	0.2144	0.31204	0.10666	0	0.35279	0.27733	0	-0.057559	0.26086	-0.53841	0.08311	0
YDR415C	1.0764	1.2739	-0.30142	0.049006	-0.40436	-0.1275	-0.16791	0.0091159	0.035481	-0.17741	-1.0848	0.76316	-0.021866	0.46386	0.14948	-0.58229	-0.42522	-0.36232	-0.21933	-0.26434	-0.25559	-0.21344	0.16261	-0.074922	-0.39542	0.21128	-0.59107	0.0020301	0.28314	0.50303	0.49022	0.61169
YDR416W	1.1642	1.1251	-1.4611	-0.21789	-1.7036	-0.074743	-0.069374	0.18838	1.9307	-0.81387	-1.0501	1.2352	-0.013667	-0.99012	0.064191	-1.0879	-0.72552	-0.098055	-0.63185	-0.3217	0.094321	-0.18395	-0.92254	-0.80863	-0.63411	-0.022181	1.0468	-0.18285	-0.063117	0.023246	-0.64123	0.085554
YDR417C	-1.5162	-1.168	-0.81192	-1.3743	-1.1211	-0.99177	-0.77552	0.54687	0.54734	1.6894	1.953	0.19722	2.0309	2.0956	-0.1989	0.93904	1.2738	-0.53868	1.1648	1.1972	-0.33827	0.59942	0.99257	-0.97062	1.1646	1.0767	0.91122	1.3456	1.2968	0.70926	1.7096	1.0947
YDR418W	-2.3931	-2.1145	-2.6539	-2.5607	-2.3349	-1.6013	-0.73936	0.6796	0.10217	1.7405	1.9462	0.16935	2.3952	2.4533	-0.31294	1.0685	1.4102	-0.56686	0.62779	0.89794	-0.81514	0.3955	0.23756	-1.131	1.1808	0.99129	0.63735	1.5704	1.1066	0.46477	1.4055	1.2716
YDR419W	0.25388	0.028522	0	-0.076214	0.11816	0	0.40039	-0.37268	0	-0.016355	0	0.38202	0.71482	0.13941	-0.031389	2.4849	3.4782	0.71543	NaN	-0.10829	0.049679	0.81667	1.0384	1.6762	0.49783	0.17348	1.0817	-0.17883	0.33028	0.53215	0.61231	0.1504
YDR420W	0.074493	1.0122	1.4838	2.5398	2.038	2.4262	2.266	1.6018	0.74737	0.97496	0.16276	0.91125	1.7409	0.94604	2.0818	1.9153	2.2673	3.2115	2.5428	3.9217	2.1682	1.907	2.1339	2.5537	3.4771	1.8395	2.2188	1.748	1.1503	2.2736	1.5422	2.2802
YDR421W	-0.39174	0.45855	1.5867	1.5419	1.5204	2.3661	1.3385	1.2275	-0.1807	-0.8756	-1.8629	0.77214	1.0056	0.3147	1.6733	1.4777	2.1859	3.0171	2.576	3.7881	2.0384	1.8507	1.6966	2.4548	2.7368	1.6117	2.6483	1.413	1.1747	1.8499	1.0905	1.4626
YDR422C	0.16679	0.20944	-0.94053	-0.4993	-1.0008	0.11671	-0.29345	0.23445	-1.1088	-1.38	-0.96265	-0.66164	-0.39864	-0.61735	-1.6373	-0.081182	0.027274	-0.66474	-1.3252	-0.44565	-0.24058	-0.1685	-0.46926	-0.51116	-1.0212	-0.12965	0.28421	-0.2963	-0.3829	0.11153	-0.1576	0.054216
YDR423C	-0.36052	-0.0065594	0.4121	0.003674	-0.62068	-0.257	-0.89147	-0.19108	-1.3676	-1.0486	-2.0357	-0.54783	-0.70023	-0.20398	-0.4872	-0.9264	-0.089886	0.25546	-0.048789	0.3752	-0.076263	0.22222	-0.017173	0.15338	-0.34857	-0.15411	0.54013	-1.0096	-0.064073	0.38757	-0.23636	0.16465
YDR424C	0.51057	0.023852	0.14321	0.20877	-0.053082	0.28691	0.33165	0.43368	-0.086422	-0.26229	0.32619	0.37459	-0.16028	0	0.33788	-0.45175	-0.20137	0.13062	-0.44996	-0.3361	-0.090082	0	-0.48165	-0.34248	0.6328	-0.16067	-0.88395	0.10611	-0.0065779	0.4429	0.042076	-0.55709
YDR425W	0.49723	0.65369	0.99812	0.98418	-0.22749	-0.11166	-0.80889	-0.35694	-0.97667	-1.6146	-1.8777	-0.19173	-1.275	-0.24355	0.86006	-0.5336	0.015473	1.009	0.70712	0.10927	-0.0095316	-0.37109	0.20579	-0.26818	-0.0045663	-0.022005	0.38779	-0.95691	0.10389	0.69137	0.29612	0.62131
YDR426C	-0.019894	-0.019415	0	0	0	0.52337	1.2892	-0.22069	0.3423	0.075449	0	0.45701	1.1052	0	0.65341	0.26025	0.46306	1.4033	0.88337	1.4023	0.32257	0.020331	0.6291	0.82268	1.6764	-0.089296	0.247	0	-0.25526	0.72934	1.1561	0.84513
YDR427W	0.85246	1.306	0.44761	0.26674	-2.3378	-0.74578	-0.60982	-0.39877	-0.053123	-2.0526	-1.9632	0.82954	0.58886	-0.33137	0.78225	0.17529	0.054666	-0.029019	0.60086	0.48157	-0.42265	-0.28042	-0.060672	-0.95767	-0.088584	-0.64856	0.73407	-0.90294	-0.55243	0.020414	-0.015887	0.66394
YDR428C	-0.35581	0	-0.068065	0	NaN	-0.24793	-0.34205	0.083217	-0.43093	-0.049395	0.17234	-0.072684	NaN	0	-0.71956	-1.3821	-1.349	-0.80256	-0.29797	-0.1978	-0.21259	0	-0.6023	-1.3199	-0.66184	-0.50649	-0.37096	-0.078202	-0.70251	-0.079276	-0.12081	-0.31065
YDR429C	-0.80749	-0.34357	-0.92509	-1.13	-1.003	0.54098	0.25172	0.90945	0.98126	1.5062	0.09608	1.2795	2.2498	1.08	0.84153	0.99971	1.2015	0.74199	1.2811	1.1093	0.75584	0.99148	1.2383	0.82904	1.0462	0.99417	1.708	1.3995	1.0782	1.4563	1.232	1.3514
YDR430C	-0.27139	-0.50106	-0.856	-0.09257	-0.79642	-0.085987	-0.33646	-0.088479	-0.77803	-0.88304	-0.75396	-1.0003	-1.0094	-0.33724	-2.0761	-1.1319	-0.8943	-1.0581	-1.6985	-0.56773	-1.1451	-0.37097	-0.36136	-0.45162	-1.6162	-0.25513	0.32931	-0.75368	-0.35254	-0.41646	-0.0040488	-0.1086
YDR431W	0	0	0	0	0	0	0	0	0	0	0	0	0	0	0	-0.51339	-0.71161	0	NaN	-0.21917	0	0	NaN	0	0	0	0	0	0	0	0	0
YDR432W	0.52454	0.94491	0.087697	0.31205	-0.7719	0.57519	0.25735	0.55923	-0.057448	0.25935	0.047498	0.63225	1.0035	0.37476	0.51233	0.50325	0.3631	0.50377	-0.36012	0.24841	0.67304	0.81583	-0.031041	0.20046	-0.18551	0.515	1.2596	0.52315	0.16808	-0.064229	-0.36748	-0.21324
YDR433W	0.69453	1.2346	1.6454	0.82171	0.7707	0.83067	-0.19339	1.0182	0.88597	1.3847	1.2459	1.0511	1.2938	1.4132	1.6207	0.83345	1.0561	1.3125	0.7305	1.4739	1.7875	1.7128	1.2286	1.054	1.0746	1.4004	1.8222	1.388	1.6881	1.2269	0.79384	0.39041
YDR434W	0.67702	0.73126	-1.6711	0.065081	-1.6057	-0.48598	-0.83134	-0.22568	-0.19948	-2.4583	-1.1617	0.1101	-0.17319	-0.98755	-0.376	-0.5337	-0.28301	-0.074102	-0.92392	-0.97718	-0.60279	-1.1409	-1.7509	-1.0062	-0.97027	-0.71049	-0.58025	-1.4915	-0.91247	-0.23949	0	-0.46374
YDR435C	-0.50583	-0.39116	-1.1232	0.65351	-1.4376	-0.35161	-0.79161	-0.50169	-1.8074	-2.4443	-1.9674	-1.3267	-1.0434	-1.2784	-0.46731	-0.59863	-0.64681	0.1459	-0.2755	-0.55008	-0.32142	-0.91248	-1.3651	-0.96477	-0.84951	-0.72123	0.13718	-0.93	-0.55287	-0.82484	-0.91673	-0.47636
YDR436W	0.51614	0.36939	-0.81215	-0.25199	-1.347	-0.27559	-0.23267	0.32019	-1.3202	-2.0901	-1.7219	-0.55543	-2.1488	-1.2794	-1.2284	-0.98519	-1.1701	-0.54391	-1.222	-0.59474	-1.0277	-1.0078	-1.3095	-1.0121	-1.3381	-0.30274	0.37177	0.015048	-0.11286	-0.35589	-0.25966	-0.39359
YDR437W	0	0	0	0.061928	0.19761	0	0	0	0.11889	0	0	-0.13618	0.10005	0	0.87003	0.42034	-0.29601	0.23571	NaN	0	0	0	0.39672	0	0.098428	0	0	0	0	-0.7691	-0.23698	-0.79716
YDR438W	1.0715	1.5359	2.7287	3.2945	4.7033	5.7431	4.6636	4.9572	-1.6586	-0.8566	-1.4145	0.444	-0.35749	-0.30238	3.4522	2.7959	4.0363	4.7255	4.2578	3.7479	5.718	5.3072	3.472	4.4382	4.4566	4.9055	3.3914	3.7328	4.1731	1.841	-0.42298	1.6474
YDR439W	0.85176	1.2555	0.02897	0.61702	0.085374	0.10148	0.14011	-0.030781	0.26106	-0.25463	-0.1457	1.5902	1.0202	0.019505	0.75971	-0.25294	-0.44266	0.39128	-0.35014	-0.39569	-0.10343	-0.44797	-0.37229	0	-0.29762	-0.022969	0	-0.66092	0.15503	-0.048594	0.041978	0.3538
YDR440W	0	0.14661	0.019287	0	0.071966	0.43548	0.64388	0.91375	0	-0.096334	-0.12361	0.35462	0.097207	-0.099943	-0.014866	0.10777	-0.027057	0.03157	-0.11859	0.026852	0.6773	1.0807	0.38694	0.07196	-0.35875	0.82323	-0.35738	-0.41682	0.3542	-0.13804	0	-0.40372
YDR441C	0.6984	1.4297	1.0387	1.284	0.28218	0.34156	-0.3609	0.3467	1.3832	2.5541	1.7248	1.9402	3.5474	3.0277	2.4537	2.2432	2.0741	2.2568	2.0108	1.3416	1.3832	0.456	-0.3147	0.63461	1.5875	0.31063	-0.16225	0.069699	0.41919	0.70861	0.35627	0.57765
YDR442W	0.14883	0.071898	0	-0.067343	0.22366	-0.12056	0.040501	0.82434	0.020031	-0.028021	0	-0.0768	-0.27032	0.0082457	-0.75548	-0.20963	-0.35866	-0.074471	0	0.0088945	0	-0.19814	0.39356	0	-0.44802	0.42768	0	0.7295	0.33418	-0.11553	0.66327	-0.016071
YDR443C	0.42754	0.33073	0.28753	0.73965	0.13552	0.26916	0.43073	0.070495	-0.55592	-0.0070028	-0.40042	0.14688	0.13714	0.50088	0.49715	-0.13836	0.23381	0.67673	0.75432	0.42275	0.18241	0.33747	0.24337	0.0656	0.67452	0.039273	-0.3467	0.44572	-0.0018553	0.51849	0.82494	0.65898
YDR444W	1.1652	0.78905	-1.3142	-0.093616	-0.19881	0.84942	-0.15916	0.35606	-1.2737	-0.49804	-1.0205	-0.41402	-0.27378	-1.0967	-0.59015	-0.79668	-0.338	-0.25747	0.20465	-0.04566	1.2286	1.0739	0.26729	-0.17751	-0.615	0.41481	0.20485	0.34908	-0.24109	-0.44927	-0.45052	-0.23687
YDR445C	-0.06223	-0.11207	0	0	0	0	0	0	0	0	0	0	0	0	0	-0.1781	NaN	0	0	-0.24107	0	0	0	-0.029196	0	0	0	0	0	0	0	0
YDR446W	4.9052	5.033	3.5318	4.2418	2.4964	1.6744	2.2793	0.91991	3.1235	0	0	5.7247	0.64575	0	5.0841	1.9105	0.11388	2.4831	1.8831	0.092085	2.5494	1.4721	0.85719	0.42486	1.7238	0.078996	-0.68816	-0.24976	0	-0.64169	-0.39525	0
YDR447C	-1.8153	-1.3218	-1.4689	-1.6742	-2.0897	-0.28539	0.37907	0.96847	1.0818	1.9408	2.1026	1.0096	2.5831	2.063	0.11357	0.69054	1.4602	-0.48716	1.4622	1.8194	-0.27716	1.0163	1.1232	-0.33947	1.8186	1.8445	1.5187	1.6442	2.044	1.374	1.9905	2.1889
YDR448W	-0.032779	NaN	-0.041864	-0.074132	0.036563	0.30361	0.67553	0.74104	0	-0.20616	-0.062214	-0.18199	-0.051288	-0.055312	-0.42227	-0.46256	-0.75998	-0.11316	0	0.041896	1.0829	1.0458	0.82369	0.17725	-0.12818	0.81783	-0.63077	0.80541	0.35467	0.41123	0.063475	0
YDR449C	0	-0.21841	0.096632	1.3195	0.057345	0.2218	0.68298	0.1451	2.8511	2.2074	1.0185	2.7529	2.2553	0.80021	2.903	1.7479	1.4384	1.468	2.1984	1.0875	0.55817	0.79455	1.3285	0.017216	1.6919	0.65813	-0.47721	0.75457	0.90525	1.5781	1.618	1.2018
YDR450W	-2.5491	-2.2657	-1.7005	-1.5355	-1.9326	-0.98403	-0.2091	1.4281	-0.041387	1.7354	1.8117	0.44485	2.6623	2.0358	-0.29166	0.86579	1.1591	-0.37174	1.0116	1.2862	-0.51097	0.64444	0.71348	-1.2582	1.1483	1.3722	1.0261	1.9508	1.7636	1.1999	1.5488	1.855
YDR451C	0	0	0	0.69381	NaN	0	0	-0.1259	0	0	0	0	0	0	1.0071	0.60722	-0.37738	0.66123	0.016439	-0.14022	0.67798	0	0	0	-0.12129	0	0	0	0	0	0.20414	0
YDR452W	0.17718	0.45997	-1.7831	-0.64705	-2.5198	-0.43047	-1.1365	-0.068862	-0.32615	-0.68972	0.058475	-0.052185	0.62896	0.043181	-0.58061	-0.87468	-0.36843	-0.63878	-1.2403	-0.2295	-1.3943	-0.70818	-1.2336	-1.4121	-0.84836	-0.70421	0.30876	-0.64249	-0.69713	-0.33533	-0.57197	-0.2064
YDR453C	0.49193	1.2882	-0.031799	-0.070472	-0.44339	-0.752	-0.65023	-0.42738	-1.8298	-0.79796	-0.29856	-0.18172	-1.2896	-0.04066	-1.0378	-0.90794	-1.4258	-1.5731	-1.6494	-0.81286	-0.67249	-0.8542	-0.47807	-0.63604	-1.4608	-0.069083	-0.9824	-0.34793	0.23605	-0.38276	-0.14289	-0.35532
YDR454C	0.45351	0.43662	0.99642	3.6905	2.7794	2.4755	1.5609	1.3185	0.85482	2.0252	1.58	0.98674	1.8423	1.1101	2.3299	2.6895	2.7034	3.317	3.1142	2.4073	3.4365	2.8778	1.8078	1.7522	3.1504	1.7004	0.98302	1.7742	1.2411	1.079	0.77189	0.60846
YDR455C	-0.35147	0.16103	0	-0.13398	0	0	-0.37927	0	0.079849	0	-0.072788	-0.6423	-0.45944	-0.048812	-0.897	-1.0731	-1.2647	-0.42413	-0.53207	-0.48337	-0.089792	0	-0.6639	0	0	0	0	0	0	-0.86705	-0.10437	-0.71441
YDR456W	0.20276	0.21268	-2.147	-1.1204	-2.4291	-1.0867	-0.90743	-0.16065	-0.89094	-2.0592	-0.95966	-0.42304	-1.1723	-1.2726	-1.2364	-2.0724	-1.2532	-1.4554	-1.5496	NaN	-1.867	-2.0885	-1.988	-2.3697	-2.1219	-0.62106	-0.39195	-0.81813	-0.54255	-0.45582	-0.29264	0.35511
YDR457W	0	0	0	0	0	0	-0.38901	0	NaN	0	0	-0.104	0.12742	0	0.91417	-0.060422	-0.46067	1.2737	1.0414	0.59583	0	0	0.34369	0	0.4958	0	0	0	0	0.31563	NaN	-0.13083
YDR458C	-0.79163	-0.65407	-0.80246	-1.0006	-1.0355	0.46095	0.24273	0.80968	-0.8805	-0.91597	-0.60309	-0.75292	-0.13716	-0.78418	-1.2842	-1.266	-0.88707	-1.028	-1.4336	-0.14904	-0.95484	-0.1279	0.026947	-0.40068	-0.59536	0.59802	0.63258	0.47399	0.4701	0.99356	0.87899	0.75742
YDR459C	0.72496	0.762	0	0.41802	-0.044255	0.77526	0.92777	0.77474	0.29876	0.23939	-0.12796	1.3088	1.3992	-0.030611	0.72305	0.73775	-0.01332	-0.11394	0.67124	0.50603	0.63254	1.0455	1.2386	0.27331	1.0415	1.2913	0.057939	0.72841	1.0963	0.80072	1.3742	0.75536
YDR460W	NaN	NaN	NaN	NaN	NaN	NaN	0.19574	NaN	NaN	-0.092735	NaN	-0.15166	0.11358	NaN	0.12786	0.54244	0.33377	0.77176	0.64721	0.32439	NaN	NaN	NaN	-0.063927	0.29145	NaN	-0.42342	NaN	NaN	-0.046529	-0.71405	-0.54019
YDR461W	0	0.082024	0.044032	0	0	0	-0.16109	0	0.8298	0	0	0.34231	0.30566	0.091191	0.78138	0.43273	-0.38095	0.6709	-0.20529	-0.11308	0	0	NaN	0	0.30613	0	0	0	0	0	0	0
YDR462W	-0.85123	-0.9007	-1.2113	-0.098413	-0.738	-0.57682	-1.3132	-0.45821	-1.2409	NaN	-0.63083	-2.1781	-1.0608	-0.45949	-2.0717	0.21656	0.7238	-1.105	-1.3888	-0.47486	-0.68905	-1.0775	-1.6074	0.21453	-1.6393	-0.49586	0.0022608	-0.05508	-0.28426	-0.67126	-0.86774	-0.73989
YDR463W	-0.096474	-0.034519	-1.5563	-0.81697	-1.1156	-0.59745	-0.4985	0.36177	0.28727	-1.024	-1.1263	0.015005	0.79807	-0.53853	0.30541	-0.35295	-0.13744	-0.015362	0.024814	0.096802	-0.3095	-0.022625	0.23712	-0.3246	0.05894	0.41596	0.65569	0.39981	0.6191	0.63975	0.67471	1.0545
YDR464W	0	0	0	0	0	0.13503	0.19082	0	0.030446	0	0	-0.19393	0.71608	0	0.16324	-0.10438	0.2095	0.14259	-0.24108	-0.34771	0	0	0.3132	-0.14775	0.075378	0	0	0	0	-0.077936	0.30562	-0.31707
YDR465C	-0.3505	0.2267	-0.28635	0.3637	-0.013199	0.12279	-0.093864	0.35777	2.9932	3.033	1.1026	2.8506	3.3446	1.1097	3.1278	2.7699	2.3736	2.4171	3.0213	1.7011	1.9622	1.762	1.9476	0.96247	2.2007	1.0622	0.4836	0.59558	1.0017	1.2065	1.0819	1.1472
YDR466W	-0.029697	-0.46993	-0.91606	0.14337	-0.41125	0.10603	-0.17631	0.4427	-0.44602	-1.1626	-0.31731	-0.19568	-0.90837	-0.51019	-0.020358	-0.12608	-0.15288	0.029906	-0.58589	0.2429	0.091412	0.45914	0.16903	0.09678	-0.63907	0.28881	0.59248	-0.16467	0.19663	0.36366	0.63278	0.67578
YDR467C	0.096612	0.20288	0	0.054791	0.21305	0.29114	0.8092	0.56026	0.43133	0	0.15664	0.30302	-0.1996	0.12556	1.0371	0.37457	0.2857	0.72271	0.11372	0.83442	0.29153	0.15544	0.43466	1.1607	0.56101	0.047034	0.058224	0.36141	-0.2331	0.76216	0.42503	0.064758
YDR468C	0.18665	0.29013	0.052435	1.4735	-0.11993	0.11257	-0.71578	-0.67	-0.43219	-0.29835	-0.45195	-0.0723	-0.25251	-0.050185	0.45257	0.32202	0.6854	0.75591	0.63373	0.11414	0.74919	-0.47102	-0.43429	NaN	0.049099	NaN	-0.91533	-0.78476	-1.1272	-0.50617	-0.55048	-0.7514
YDR469W	-0.10847	0.2099	0.21765	0.10938	0	0	-0.0075994	0	1.9555	0.2686	0.1519	1.5957	1.3434	0.12483	1.8926	0.91127	0.77702	1.3334	1.1994	0.24368	0	0	0.34377	0	0.71413	0	0	0	0	0.11002	0.62579	-0.12527
YDR470C	-1.5	-1.3869	-1.6279	-0.3808	-1.6233	-0.48112	-0.50753	-0.045774	-2.7083	-2.2095	-1.8405	-2.2076	-1.5487	-1.2409	-2.3309	0.93611	1.7664	-2.3901	-2.2983	-1.7343	0.0076605	0.040635	-1.548	2.2313	-1.2948	0.14292	2.1717	0.12794	-0.029386	-0.78339	-1.0221	-0.55496
YDR471W	-2.4798	-2.2799	-1.2658	-2.1475	-1.6132	-0.81241	0.044739	1.8612	1.2668	1.7529	1.9696	1.5679	3.3358	2.9711	0.94039	1.5899	2.056	0.80538	2.0027	1.705	0.15057	1.1596	2.0069	0.12212	1.8985	2.4238	1.8832	2.2779	2.6222	1.9171	2.199	2.407
YDR472W	0.021981	0.22512	-0.2092	-0.17341	-0.017405	-0.21118	0.37731	0.26364	0	1.1439	0.66153	0.9963	1.6345	0.58565	0.19166	0.58234	0.462	-0.06498	0.17054	-0.33882	-0.22071	0.045034	0.043994	0.45146	0.30447	0.6147	-0.08658	0.31963	0.51519	0.16199	-0.086736	0
YDR473C	-0.33922	-0.39292	-0.71816	-0.63594	-1.2241	-0.46808	-0.32126	0.62516	0.791	-0.005915	-1.1496	0.76737	2.0004	-0.0033744	0.8505	0.74735	1.3666	0.74857	1.1176	1.2733	0.11766	0.50356	1.142	0.4374	0.77633	0.64745	1.2658	0.06306	0.67399	1.2783	1.3219	1.6528
YDR474C	-0.3718	-0.28211	-1.8314	-0.40131	-2.1207	-0.9246	-1.1658	-0.25676	-1.7582	-2.4202	-2.0354	-1.799	-1.5906	-1.7019	-1.317	-0.8642	-0.8984	-0.37294	-1.0178	-0.74736	-1.1063	-1.5883	-1.8275	-1.7256	-2.1049	-0.97101	-0.99682	-1.82	-0.96131	-1.303	NaN	-0.66687
YDR475C	-0.76039	-0.3863	-0.14983	-0.22604	-0.17171	NaN	-1.3576	-0.89508	-1.0872	-0.25348	0	-1.7826	-1.2955	-0.20306	-2.0206	-1.2766	-1.377	-0.87834	NaN	-0.82435	-0.15619	-0.85649	NaN	-0.2254	-1.4721	-0.20073	0	0	-0.67115	-2.4122	-1.3585	NaN
YDR476C	-0.027128	-0.096211	2.5457	2.137	1.3597	1.4913	0.25618	0.0222	-1.0082	-0.11959	0.55096	-0.40601	-0.68447	0.044908	1.9676	2.842	2.7403	2.6644	2.1231	1.1648	2.2837	1.108	0.19441	1.8479	1.2252	0.4592	0.88371	0.49696	-0.042766	-0.45828	0	-0.96941
YDR477W	0.073251	0.024363	-1.0752	-1.0008	-2.4568	-0.46023	-0.80582	-0.46505	-1.6506	-2.7071	-2.5349	-0.86011	-0.99589	-1.4836	-0.42401	0.35693	0.6517	-1.4504	NaN	-0.80479	-0.71147	-0.62438	NaN	0.055707	-1.5573	-0.49527	0.86552	-1.0437	-0.60178	-0.60665	0.086253	0.086226
YDR478W	-0.014239	-0.043096	0.054382	0.062247	-0.017984	0.59362	1.0101	0.66419	0.18254	0.89016	0.39378	0.45166	1.8628	0.41261	0.30879	1.8581	2.2399	0.022276	0.62083	0.0063255	0.73056	0.63648	0.84564	0.98013	0.62624	0.67493	-0.24608	0.74972	0.71631	0.16345	0	NaN
YDR479C	-0.29367	-0.49191	0.82632	2.4501	0.7072	1.7224	0.129	0.38974	-1.4521	-2.1927	-1.9688	-1.1483	-0.77866	-1.3554	0.96161	1.3744	1.6994	2.6983	2.2349	1.3733	1.8549	0.90412	1.2719	0.83105	1.6589	0.80032	1.1481	-0.43573	0.58042	0.4789	0.67409	0.89881
YDR480W	0.5648	0.75332	1.9725	1.2333	2.0645	2.7945	1.9724	1.5143	0.10542	-0.14138	-0.037408	0.3338	0.048323	0.073823	2.5773	2.5258	2.3969	2.7922	3.5293	1.5442	3.5435	2.4449	2.1113	1.6386	2.9805	1.279	-0.25932	0.58406	0.54579	0.23619	0	-0.60303
YDR481C	0.54754	0.4426	-0.14688	0.095251	-2.2941	-0.75813	-2.1928	-0.98867	-0.93904	-0.13999	-0.80152	-0.40433	0.4471	-0.37537	-0.22946	-0.58126	-0.38705	0.3337	-0.33567	-0.34593	-1.0464	-1.1995	-0.86512	-1.5935	-0.60838	-1.3653	-0.61201	-2.1857	-1.0773	-1.4838	-1.2933	-0.5403
YDR482C	0	0	0	0	0	0.067477	-0.0020165	0	0.40744	0	0	0.26736	1.1521	0	0.1071	-0.40501	-0.10469	0.68231	0.080147	0.49923	0	0	-0.26959	0	0.59589	0	0.07549	0	0	-0.11583	0	-0.49801
YDR483W	-0.83324	-1.3497	-1.4027	-2.1011	-2.5839	-0.93267	-0.4767	-0.21083	-0.70029	-1.0989	-0.36229	-0.60528	0.25348	0.77987	-0.93157	-1.1058	-0.93805	-0.88766	-1.1398	-0.95318	-0.94765	-0.99787	-1.2182	-0.52712	-1.2914	-0.6754	0.93686	-0.99863	-0.21415	0.057012	-0.38411	-0.031518
YDR484W	0.13092	0.015479	-0.82339	-0.04814	-1.0801	-0.82399	-0.69018	-0.43084	-0.67476	-1.465	-0.85471	-0.81279	-0.76408	-0.35826	-1.1293	-0.88852	NaN	-0.6058	NaN	-0.77088	-1.056	-1.3841	-1.8202	-0.14292	-1.7376	-1.0187	0	-1.2784	-1.2792	-0.59304	-1.1407	-0.31344
YDR485C	0.14122	0.15039	-0.18898	0.075955	-0.098966	0.11232	-0.004308	-0.2885	-0.11624	-0.004785	NaN	-0.10611	0.096584	0.032766	0.31822	-0.016397	-0.18937	0.43932	NaN	-0.37511	-0.21721	-0.63053	NaN	-0.16942	-0.17134	-0.5053	-0.36786	-0.2135	0.15932	0.43174	-0.52359	0.090496
YDR486C	0.23016	0.076646	-1.4037	0	-1.9709	-0.80505	-0.75116	-0.44579	-0.52328	-1.3181	-0.26511	0.10726	-0.21578	0.092032	-0.58857	-0.42237	-1.0925	-0.46875	-1.6392	-0.38441	-1.1052	-0.98523	-1.5974	-0.9706	-1.2511	-0.69773	-0.60931	-0.41337	-0.12325	-0.20193	0	-0.1179
YDR487C	0.24255	-0.28838	0.64359	2.2271	1.6699	2.0231	1.4517	1.4685	-0.70464	-0.6898	0.26808	0.086743	0.039745	0.68428	1.4021	0.8538	1.0546	2.5413	2.21	1.7738	2.3606	1.4688	1.5488	1.88	2.3998	1.6833	0.71941	1.4305	2.3436	1.6042	1.4298	1.8049
YDR488C	0.51419	0.94092	0.70317	0.59999	1.9073	3.3738	1.4705	1.3109	0.52587	0	0	1.8874	0.12286	0.30383	2.3456	1.2814	1.0068	2.8795	1.9872	1.2929	3.2846	1.9644	1.5146	1.1664	2.2091	1.6503	-0.55984	-0.085056	0.90681	0.64679	0	-0.066986
YDR489W	0.14418	-0.050569	0.46392	0.88228	1.247	1.5817	0.11397	-0.12947	1.263	0.11586	-0.18544	1.7284	1.0838	0.10569	1.883	1.6158	0.58689	1.5809	0.72213	0.22026	1.2565	0.37008	0.62476	0	0.61831	0.37281	0	-0.76085	-0.23699	0.43765	-0.52149	-0.079807
YDR490C	-0.10979	0.22711	-0.5644	0.61462	-0.26404	0.12834	-1.4431	-0.16101	-1.5098	-1.6332	-1.5869	-0.65939	-1.7155	-1.0621	-0.39378	-0.095385	-0.10742	-0.26735	-0.32068	-0.40789	0.54666	0.1206	-0.76398	-0.78899	-0.60012	-0.008907	0.40861	0.20108	0.26969	-0.70238	-0.33109	-0.35416
YDR491C	-0.065821	0.14773	0	0	0.86603	0.57429	0.7786	-0.15643	0.015332	0.39126	0.17081	0.94144	0.87157	0.40047	0.25294	-0.49669	-0.19357	-0.2458	-0.063987	0.93707	0.38871	0.45192	0.66619	0.57148	-0.01346	-0.14528	0.2727	-0.11976	0.026576	0.70845	-0.15019	-0.30437
YDR492W	1.059	1.162	-1.1907	0.48216	0.67145	2.1735	1.7245	1.6637	1.4215	1.48	0.48341	2.0008	2.0924	1.2277	0.72407	0.11457	0.53161	0.97334	1.0319	2.157	2.503	2.2023	1.5775	1.7767	1.0531	1.9287	2.2216	2.0458	1.4232	1.5226	1.161	1.1464
YDR493W	-0.18506	0	0	0.56134	0.094497	-0.12961	0.59497	0	0.03945	0	0	-0.17318	-0.25705	0	0.023924	-0.16487	0.2598	0.74866	1.3274	0.95867	0	0	0.58431	0	1.299	0.031401	-0.78397	-0.25271	-0.23971	0.36877	0.44842	-0.27307
YDR494W	-0.88211	-0.65053	-2.3331	-0.96242	-2.2235	-0.21075	-0.87523	-0.57167	-1.4991	-1.9209	-1.4496	-1.7097	-1.5587	-0.68723	-1.8038	-2.5807	-1.6463	-1.3455	-1.6518	-0.67666	-1.5008	-0.91783	-1.3029	-1.4331	-1.5558	-0.89075	-0.16404	-0.35603	-0.88839	-0.66325	-1.2074	-0.68027
YDR495C	0.34504	0.04674	0.055045	0.082598	-0.29168	0.45672	0.13483	-0.272	-0.20653	-0.059266	-0.38965	-0.34513	-0.13632	-0.0091372	-0.63167	-0.58228	-0.22591	-0.57168	-0.31173	0.062492	0	-0.23784	-0.0077253	-0.20463	0.014813	-0.45745	-0.053198	-0.42093	-0.14224	0.69207	0.25406	0.37417
YDR496C	-1.0734	-0.65757	-1.0193	-1.3802	-1.1418	0.13217	0.2366	1.3557	-0.051385	0.81628	0.71738	0.9923	1.9815	0.7077	0.22266	0.60403	0.33376	-0.38199	0.15474	0.11713	0.10043	1.4745	0.19996	0.07157	0.14618	0.94566	0.8867	1.3016	0.72733	0.088417	0.29525	-0.35061
YDR497C	0.8932	0.54122	-0.23254	-0.64401	0.34335	-0.64571	-0.73343	0.24573	0.53308	1.5088	1.5866	-0.023831	0.20355	1.9638	-0.48857	-0.93033	-0.12279	-1.0473	-0.28492	0.35672	-0.34273	0.3326	0.45683	-0.35013	-0.0073548	-0.24359	0.50219	0.34936	-0.17421	0.5098	0.65096	0.53248
YDR498C	0.51468	0.43081	-0.52747	-0.19491	-1.034	-0.49171	-0.53653	0.32866	-0.80542	-0.97231	-0.070855	-0.33372	-0.57941	-0.16471	-0.95311	-1.3408	-0.88949	-0.44455	-1.3236	0	-0.66801	-0.40163	-0.45147	-0.71923	-0.9986	0.13042	-0.59099	0.11597	0.33947	0.023862	0.071461	-0.37609
YDR499W	1.3104	1.4675	0.55901	3.2854	1.3622	1.897	1.6927	1.0123	0.66209	0.066281	-0.19812	1.214	0.22654	0.010561	1.9891	2.3463	1.9837	2.5634	2.9453	1.2419	2.1417	2.0265	2.2859	0.94234	1.8968	0.56716	0.44102	0.6151	0.74237	1.5063	1.4188	0.74598
YDR500C	-1.4831	-0.983	-1.394	-0.56317	-1.1378	-0.43783	-0.1088	1.4097	0.76599	2.1845	2.3022	1.0115	2.8653	2.3065	0.50572	1.055	1.4421	0.26021	1.0711	1.7504	0.35123	0.97704	0.62909	-0.65309	1.2404	1.2759	0.74526	1.3368	1.2657	0.89294	0.9724	1.2137
YDR501W	1.4956	1.474	0.17173	1.7123	0.039791	0.46788	0	-0.4068	0.073856	-0.17306	-0.13225	0.57835	0.50109	-0.10034	0.59259	1.2129	0.54068	0.63105	1.4118	0.13937	0.76139	1.0712	0.2226	0	0.7178	0	0	-0.25054	-0.51351	0	0	0
YDR502C	1.3904	2.02	-1.2373	-0.44331	-2.1081	-0.44793	-1.3848	-1.5158	1.5054	3.0803	3.0209	1.5858	4.5503	2.8852	0.94607	1.3837	2.6549	0.96719	1.6447	1.0917	0.62934	0.81699	-0.3163	-0.75399	1.3239	-0.15199	-0.46571	-0.30223	-0.84511	-1.0133	-0.33592	-0.036916
YDR503C	1.2971	0.20109	0.22691	1.2623	0.93638	0.49738	0.10473	-0.35952	0.030994	-0.05674	0	0.020906	-0.2081	-0.1689	-0.032218	0.50322	1.3571	1.6721	2.3582	1.5478	1.9033	0.88694	0.71204	0.20623	1.965	0.15665	-0.60274	-0.0048962	-0.28175	0.31186	0.18046	0.12156
YDR504C	0.44317	0.61062	0.61116	1.771	1.5058	2.4874	2.2421	1.603	-0.51234	-0.42439	-0.25488	-0.22342	-1.2256	-0.48447	1.0436	1.0889	1.3186	1.8312	1.7016	2.3635	2.8301	2.2033	1.3409	1.6146	2.033	2.0499	2.5553	2.1772	1.313	1.6966	1.4208	1.0523
YDR505C	-0.24755	0.13883	-0.41539	1.5036	0.70491	1.5268	0.54708	0.79993	-1.2386	-2.0074	-1.6329	-0.94975	-2.821	-1.1214	0.71652	0.46707	0.81326	1.4555	1.4302	1.1164	1.3266	1.5152	1.7727	0.9255	1.415	0.77062	2.3214	0.48118	0.53761	1.1253	1.1734	1.2695
YDR506C	2.9166	3.1479	0.59994	1.5656	0.26123	1.2665	0.40733	0.21822	1.3773	-0.2043	-0.098531	2.3617	-0.021612	-0.057128	1.6936	-0.013291	-0.62644	0.85583	0.21266	-0.1608	1.4663	0.35327	0.50198	0.0056429	0.40385	-0.025717	-0.70835	NaN	0.040183	-0.12101	-0.10395	-0.78743
YDR507C	0	0	0	0	0	0	0	0	0.077651	0	0	0	0	0	0	-0.10852	0	0	0	-0.16174	0	0	0	0	0	0	0	0	0	0	0	0
YDR508C	-2.8699	-1.9363	0.22442	3.1382	1.51	3.0246	1.9857	2.0416	-1.6436	-3.5801	-2.521	-0.66662	-0.5187	-2.2166	1.9937	2.3239	2.786	3.5666	2.3704	2.6696	2.4258	2.0249	1.9845	2.2486	2.6757	1.7272	2.715	1.2942	1.3382	1.3477	1.0232	1.7735
YDR509W	NaN	-0.73609	0.24403	1.9181	2.1687	1.4569	-0.19279	NaN	-0.31727	-0.75164	-0.38378	-1.4683	-0.41981	-0.057619	1.3644	1.1552	1.2413	2.4118	0.77735	0.18649	0.65919	1.0323	1.5237	0.40285	1.5411	-0.16842	0	-0.2941	0.21669	-0.4371	0.11338	-1.0154
YDR510W	1.5915	1.2954	0.49877	1.1057	0.08684	0.48139	0.34097	0.5172	1.0316	0.53657	0.88307	1.157	0.49663	1.4791	0.84023	-0.04777	0.31606	0.13268	0.20373	0.62975	0.54106	0.64538	-0.051171	0.228	0.19392	-0.19443	0.54568	0.30278	-0.26733	0.25749	0.18643	0.052841
YDR511W	-0.40082	-0.53975	-0.67304	-0.97269	-0.55774	-0.63902	-1.1528	-0.60236	-1.164	-0.89711	-0.86907	-1.0711	-1.6895	-0.46702	-0.89727	-1.7334	-0.88404	-1.1551	-1.2678	-0.66478	-0.7092	-0.82703	-0.81384	-0.64304	-0.5443	-0.58117	-0.42081	-1.0765	-0.40451	-0.14957	-0.0061592	-0.048846
YDR512C	-0.16011	-0.45748	-0.67857	-0.25545	-0.55992	-0.56407	-1.615	-0.75003	-0.5446	-1.1516	-0.11218	-0.57972	-1.8066	-0.055808	-1.5665	-2.293	-1.6063	-1.6788	-2.2343	-0.6815	-1.2663	-1.217	-3.0542	-1.4098	-2.2431	-1.1449	0	-1.1628	-0.95715	-0.9482	-1.1547	-0.46937
YDR513W	-0.81594	-0.3786	-0.6496	-1.7286	-2.3204	-2.7747	-2.4604	-1.3483	-1.0846	-1.6971	-0.75248	-0.41999	-2.8805	-0.092187	-0.35295	-2.4882	-2.6541	-1.705	-2.0949	-2.1992	-2.5293	-2.525	-2.1374	-3.0223	-2.2797	-1.4129	-1.0829	-1.2453	-0.44059	-1.0601	-0.035851	-0.24054
YDR514C	NaN	-0.55007	-0.47789	-0.21317	-0.61213	NaN	-0.5732	0.29422	0.28573	-0.15934	0.021014	1.1559	2.2745	-0.10117	0.9197	1.3914	1.3303	0.41838	0.90815	0.67889	1.0951	0.71768	0.0056514	-0.061887	0.78407	0.80991	0.017881	-0.33655	0.30562	0.54469	0.28262	0.95574
YDR515W	0.68671	1.7772	0.80209	2.6663	0.57362	0.75816	0.048548	-0.21195	0.3363	-0.76242	-0.21762	0.84419	0.50847	0.27057	2.7634	2.7161	2.5679	2.8957	2.8076	1.3347	1.9789	1.3398	0.96836	0.84439	1.8885	0.10761	-0.13783	-0.57154	0.060203	0.0726	0.080565	-0.012264
YDR516C	-0.95194	0.61207	2.1626	4.9014	3.6782	4.2469	4.3262	3.7792	-2.451	-3.448	-2.5192	-0.14649	-2.8451	-2.1168	2.7337	3.5594	3.6734	4.5364	3.7859	4.6769	3.8908	3.3138	3.6566	3.5274	4.5064	3.8553	4.3464	3.52	3.1252	3.028	4.4521	4.8573
YDR517W	0.50729	0.71301	1.3497	1.0343	0.65108	0.57297	-0.064017	0.25235	-0.31005	-0.674	-0.46912	0.19901	0.30585	0.73746	0.9004	0.89911	1.2871	1.6742	1.6616	1.9987	0.8165	0.44087	0.99843	0.78023	0.85782	0.16935	0.79468	0.031687	NaN	0.65284	0.47019	0.79526
YDR518W	0.42489	0.72511	-0.63459	0.53701	-1.2209	-0.36802	-0.44669	0.16344	-0.26945	-1.521	-1.3256	0.39789	-0.32081	-0.65318	0.1708	-0.073823	0.2996	-0.061358	-1.1495	-0.16149	-0.049428	-0.70082	-1.2633	0.063111	-1.0007	-0.50381	0.11191	-0.98645	-0.44523	-0.17652	-0.42636	-0.3172
YDR519W	0.9987	0.89518	0.16676	-0.26929	-0.10791	0.0049824	-0.39978	0.14608	0.59757	-0.017108	0.3021	0.82833	-0.21393	0.60581	0.65601	0.17756	1.0135	-0.36082	-0.92563	-0.12681	-0.28663	0	-0.10615	-0.20392	-0.76205	0.52166	0.64452	0.72071	0.33788	0.70983	1.372	1.0261
YDR520C	0.57891	0.29089	-0.040387	0.062986	0.21836	-0.088337	-0.058158	0.091604	0.05763	-0.0068087	0	0.090648	0.30093	0	-0.050235	-0.012261	0.2378	-0.31083	-0.60835	-0.2653	-0.44901	-0.27302	-0.54765	0.13862	-0.12152	0.29186	-0.23992	-0.17584	-0.085125	0.4182	0.057878	-0.037738
YDR521W	-0.16998	-0.10103	0	0	0.068769	-0.35949	0	0	0.014935	0	0	-0.37928	-0.27771	0	0.37869	0.63335	0.033603	0.27695	1.2232	0.63631	0	0	0.20788	0	0.95911	0	-0.53782	0	0	0.40001	0.4747	0.3314
YDR522C	0	3.3537	6.1947	6.2973	6.2524	6.5377	6.5508	5.5998	0	0.083747	0	4.191	1.2648	0	6.2957	6.5694	6.0915	6.6714	5.4827	6.4673	6.663	6.0885	6.1397	6.1903	6.4482	5.9794	4.6365	4.6916	5.5384	4.8624	2.7691	3.6524
YDR523C	-0.039752	1.3651	5.6532	6.3922	6.3888	6.4896	6.7725	5.3116	0.12727	0	0	2.1092	0.37863	0	6.0693	6.2158	5.5813	6.5438	6.2215	6.5604	6.5519	5.9452	5.9646	5.9204	6.187	6.082	4.6797	5.3627	4.5285	4.9623	4.9197	4.9671
YDR524C	-0.25284	-0.2574	-0.35711	1.1864	-0.021663	2.4626	1.2211	1.1809	0.1392	-0.34433	-0.20349	0.28716	1.2641	0.039241	1.6278	2.1325	2.2944	2.3866	2.4337	1.3752	2.941	2.2292	1.3793	1.4217	1.973	1.3616	0.1805	NaN	0.90664	0.43604	0	-0.30822
YDR525W	0	0	0	0	0	0	0	0	-0.1064	0	0	0.26888	0.022492	0	0	1.254	0.75153	0	0	0	0	0	NaN	0.049685	-0.10658	0	0	0	0	0	0	0
YDR526C	-0.11565	-0.15129	0	0	0.10834	0.024106	0.031463	0	0.35872	0.15386	0	1.4561	1.0689	0	1.5022	0.6279	0.41541	0.38644	0	-0.29824	0.15243	0	-0.42294	0	0.41555	-0.023264	0	0	-0.23187	NaN	0	-0.93844
YDR527W	0.10952	0.52785	0.10085	0.66358	0.41678	0.72607	-0.39144	0.11997	2.2862	1.3018	0.81144	2.6462	2.1237	1.4274	3.1149	2.0532	1.63	2.4227	2.1564	1.3316	1.8134	0.92486	1.6052	1.2261	2.0326	0.98325	0.5927	0.45524	0.11168	0.63529	0.58361	0.5125
YDR528W	-0.16553	-0.11431	0	0	0.21499	-0.1271	0	-0.15966	-0.95402	0	0	-0.51163	0.81948	0	-0.84564	0.015058	0.54546	-0.34813	-0.73853	-0.84803	0	0	-1.269	0	-1.0446	0	0	0	-0.1266	-1.6422	-0.92972	-1.7716
YDR529C	-1.0909	-0.77452	-1.4159	-1.5919	-2.1304	-1.7614	-2.2298	-1.4217	-2.318	-0.91156	-1.1483	-1.2798	-0.87176	-0.18984	-1.3071	-2.2187	-1.6825	-1.4102	-1.6322	-1.5301	-2.1188	-1.8321	-1.6521	-1.5694	-1.5583	-1.5773	-0.38069	-0.999	-0.86036	-1.1384	-0.68517	-1.0491
YDR530C	0.070734	-0.20722	-0.77801	-0.10241	-1.2693	-1.1078	-0.7965	-0.5102	-0.73707	-1.2631	-0.82834	-0.90407	-0.292	-0.70309	-0.8065	-0.29242	-0.39005	-0.25671	-1.1829	-0.58082	-0.67477	-1.6876	-2.0993	-0.47667	-1.1145	-1.0918	0	-0.93046	-0.62052	-0.49029	0	-0.65037
YDR531W	1.0278	1.175	0.74872	-0.29677	-1.1452	-0.67105	-0.35025	0.13248	0.41485	0.46506	1.0418	1.1553	1.3377	1.6779	0.22175	0.096861	0.66557	0.10846	0.83898	0.50109	-1.0282	-0.59757	-0.50718	-0.55026	0.13611	0.11088	-0.51856	-0.13661	0.6622	0.26251	-0.36401	0.92053
YDR532C	-0.038353	-0.21527	-0.00016993	0.016058	-0.21405	-0.13264	-0.56005	-0.084582	-0.25631	-0.13966	0	-0.37027	-0.42239	-0.05339	-0.33234	-0.5798	-0.58169	0.18883	-0.089506	-0.68441	-0.14662	-0.52332	-1.2215	-0.27945	-0.045218	-0.40204	0	-0.20381	-0.16711	-0.22736	0	-0.093965
YDR533C	1.0872	1.0005	1.2513	2.6033	2.705	3.4766	3.3194	2.8964	-0.16702	0.67049	1.4751	0.58148	1.4788	1.8303	1.659	1.8624	2.375	2.9247	3.2958	3.2074	3.4562	3.37	3.0442	2.9248	3.1267	3.4713	1.8472	2.6576	3.3781	3.1785	2.9823	3.6361
YDR534C	-1.4045	-1.2255	-1.8816	-0.34416	-2.0286	-0.64531	-1.4748	-1.6531	-2.8544	-4.1912	-3.124	-2.6058	-3.6222	-3.3132	-1.9351	-1.1263	NaN	-0.2525	-1.4751	-0.79786	-0.66116	-1.413	-2.0287	-1.4254	-1.5209	-1.3589	-0.81513	-1.5089	-1.4327	-1.7115	-0.92642	-1.6358
YDR535C	0	0	0	0.023077	0.54597	0.41131	0.096424	-0.36524	0	0	0	-0.14444	0	0	0	-0.44526	-0.66453	0.034174	-0.09497	0	0.064039	-0.32522	1.0405	0	-0.47996	-0.022928	0	-0.17799	-0.41146	-0.31397	-0.33679	-0.34808
YDR536W	-0.12811	-0.64111	-0.80115	0	-0.62115	1.0861	0.82244	1.8159	-0.27044	-1.4074	-0.22885	-1.2119	-0.92411	-0.40836	-1.2812	-0.67194	-1.2072	-0.30625	-1.3911	-0.19813	0.39697	1.7801	1.2831	1.0895	0.44713	2.9363	0.54184	1.9121	2.828	1.7302	-0.49569	2.0002
YDR537C	0.18741	0.24882	0.46943	1.5054	1.511	0.76907	0	-0.24657	0	0	0	0.0069843	0	0	0.4496	1.0342	0.75375	0.9304	0.78416	0.2147	0.79111	0.34461	-0.25311	0	0.016411	0.34404	0	0.0942	-0.18354	-0.33503	0	-0.83195
YDR538W	1.4221	1.7194	2.2504	3.3683	2.5678	2.3393	1.3256	1.7087	0.24705	0.13031	-0.13181	0.67981	0.33109	-0.20686	1.6266	1.7035	1.2704	1.7509	2.0504	1.6708	2.7039	2.0083	0.93664	0.094545	1.5518	1.2268	-0.18738	1.0913	0.83857	0.36917	0.73949	0.57318
YDR539W	-0.025211	-0.089942	NaN	4.3553	1.8036	4.0487	3.3019	1.8967	-0.43302	-0.92447	-0.37564	-0.083583	-0.32147	-0.17935	3.4272	2.9162	3.6296	5.2199	5.1453	4.8086	4.0802	3.3095	3.9098	2.5853	4.7701	1.7597	2.0323	1.3464	0.88269	2.3157	2.008	2.2028
YDR540C	0.52909	-0.062943	0	0	0.031756	0.079888	-0.47854	-0.18836	-0.029003	0.079636	0.16037	0.39822	-0.029548	0.15701	-0.38602	-0.65292	-0.57914	0	-0.038036	0.034754	0.091275	0.28724	0.086694	0	-0.24491	0	0	0	0	-1.3554	-0.52162	-1.0918
YDR541C	-0.11394	-0.058399	0	0.76487	0.21585	0	0.43949	-0.10406	0.14914	0	0	0.03561	0	0	0.11057	0.53486	-0.20643	0	0.14695	-0.06245	0.094904	-0.13219	-0.2648	0	-0.15146	0	0	-0.14283	-0.20108	-0.83687	-0.35317	-0.56847
YDR542W	0.524	0.036179	0.62557	1.7141	1.2374	1.4447	1.514	1.3867	0.029452	0	0	0.22261	-0.085484	0.077363	0.78835	1.111	1.1278	2.0721	1.7838	1.7342	1.5868	1.4092	1.4013	1.2876	2.1362	0.84052	0.58772	0.75808	0.49727	1.0005	1.0338	1.2112
YDR543C	-0.12831	0.0298	-0.50888	0.20633	0.075005	-0.11665	-0.77758	NaN	0.012133	-0.67602	-0.65665	-0.24037	-0.96524	-0.52482	-0.15476	-0.71104	-0.67496	0.73434	-0.25852	0.2326	-0.12387	-0.49475	-0.96404	-0.46456	0.61295	-0.38519	-0.59889	-0.22956	-0.84536	-0.74429	-0.61994	-0.75839
YDR544C	0.13716	0.30325	0.085601	0.79615	0.62205	0.60057	0.5044	-0.047486	0.10395	0.49093	0.19708	0.039626	1.0593	0.40939	0.10324	0.26612	0.4326	1.0624	0.99228	1.1353	0.10503	-0.38855	0.4783	-0.10724	1.7308	0.092678	-0.26205	-0.063939	0.2745	0.43354	0.9211	0.7326
YDR545W	0	-0.14032	-0.0041413	0.14702	0.15188	0.39644	0.6457	-0.21763	1.0377	0.24486	0	0.27049	1.2649	0.23941	0.60912	0.66045	-0.053689	1.1577	1.2999	1.3995	0	0	0.97003	0	1.5259	-0.031482	-0.79265	-0.23547	0	1.1384	1.3798	1.2089
YEL001C	1.773	1.7147	0.26974	0.45785	-0.45378	-0.50815	-0.3071	0.23046	0.96656	1.4218	1.5976	0.81204	1.4692	1.6569	0.37617	0.38493	0.46505	-0.1471	0.38795	0.15388	-0.2728	-0.2664	-0.27848	-0.62993	0.10559	0.16679	0.17809	0.5307	0.21685	0.23356	0.4165	0.29877
YEL002C	0.23013	0.3186	-2.1087	-0.3356	-1.9944	0.26602	-0.024144	0.65159	-0.46826	-2.1921	-1.0663	-0.27757	-0.55188	-1.0284	-1.0568	-0.92554	-0.38327	-0.4765	-0.50033	0.032804	0.034297	0.17492	-0.217	-0.61171	-0.26353	0.42987	1.3013	0.29679	0.058385	0.56724	0.16527	0.8193
YEL003W	1.2489	1.0101	0.37323	2.2417	1.4389	0.95973	0.67118	0.29293	1.181	1.5073	1.4756	1.2462	1.8883	1.1549	1.4813	1.4761	1.396	2.3075	2.5425	1.741	NaN	1.1018	1.5418	0	2.678	0.037072	-0.48341	-0.12217	-0.1417	0.79193	1.0645	0.4621
YEL004W	0.5055	-0.075028	-0.0043375	2.9042	1.1574	0.8845	0.87763	1.1141	2.6912	NaN	0	1.2532	1.3442	-0.0064937	1.8373	NaN	1.2787	2.1586	1.9529	1.546	2.5478	1.7918	0.95243	0.82573	1.4636	1.6667	0.67591	1.1017	1.178	1.2245	0.84809	0.083056
YEL005C	-0.42443	-0.2808	-0.065944	2.1294	0.37234	1.5041	0.97626	1.0655	-0.89018	-1.2659	-0.79245	-0.54931	-1.0492	-0.66096	0.26925	0.63428	0.81535	1.9611	1.4003	1.1977	1.5078	1.6362	0.65614	0.30336	0.90088	1.1194	0.79061	1.293	1.0342	0.99432	1.0299	0.90247
YEL006W	0	0	0.098022	0	-0.094399	-0.01159	1.1275	-0.22127	0.77774	0.072097	0	0.088153	0.51516	0	0.68379	0.03386	0.23976	0.99935	0.96436	1.4068	0	0	0.75532	-0.12381	1.997	-0.016584	0.078206	-0.18736	-0.25267	0.90992	1.0768	1.2752
YEL007W	0.15752	0.25001	-1.0847	0.54395	-0.40672	-0.024791	-0.22461	0.23889	-0.34768	0.10813	0.48748	0.07001	0.8394	0.5244	0.31031	-0.10558	0.23429	0.7932	-0.11766	0.32065	0.24227	-0.35713	-0.20395	-0.75434	-0.26519	-0.24009	0.52033	0.13872	-0.38632	0.063523	-0.41522	0.19975
YEL008W	0	-0.17629	0	0	0	0	0	0	0	0	0	0	0	0	0	-0.29656	0	0	0	0	0	0	0	0	0	0	0	0	0	0	0	0
YEL009C	-0.025943	-0.23252	-0.961	-0.96773	-2.5838	-1.9709	-1.1227	-0.42512	0.14511	0.613	0.28316	-0.12676	1.4445	0.51116	-0.44385	-0.077154	-0.067195	-0.35782	-0.55606	0.27268	-0.87453	-0.81009	-0.74915	-1.9774	0.12586	-0.29412	0.18171	0.21323	-0.23446	-0.9797	0.22734	-0.26656
YEL010W	0.42188	0.23155	0	0	0	0	0	0	0	0	0	0.60417	0	0.045148	0	-0.60434	-0.22697	0	0	0	0	0	0	0	0	0	0	0	0	0	0	0
YEL011W	-0.5099	-0.15987	-3.2612	-2.2423	-2.6793	0.30533	-0.1514	-0.30529	-1.7212	-6.2683	-5.9546	-1.0823	-3.5848	-5.1732	-2.3685	-4.0097	-3.6192	-2.5097	-1.9612	-0.28535	-0.25587	-0.1297	-0.15072	-0.25347	-1.7718	-0.33401	1.1845	-0.83338	-0.89251	-0.40287	-1.0107	-0.76638
YEL012W	-0.10352	-0.19112	-2.1063	-0.63014	-1.1827	0.13371	-0.53895	-0.28858	-0.75792	-2.7368	-0.78297	-1.0455	-2.0473	-1.2721	-1.3943	-2.4227	-1.4321	-1.0176	-1.1347	-0.40699	-0.61099	-1.0965	-1.2654	-0.87685	-1.2197	-1.0129	0.93577	-0.62736	-0.96565	-0.25635	-0.80599	-0.31692
YEL013W	0.29775	0.53061	-1.0865	1.5772	-0.7062	1.9134	0.99979	1.2761	-1.1578	-2.6445	-2.0349	-0.10773	-0.52712	-1.4842	0.27019	0.53104	1.117	1.313	1.4727	1.0145	1.9181	1.7582	1.0733	0.7848	1.5984	1.1711	2.3643	0.5653	0.82648	1.0539	0.93686	1.1972
YEL014C	0	0	0	0	0	0	0	0	0	0	0	0	0	0	0	-0.45536	-0.377	-0.1073	0	0	0	0	0	0	0	0	0	0	0	NaN	NaN	-0.1042
YEL015W	0.51569	0.41846	-0.96352	0.14501	-0.85806	0.48718	0.20183	0.65133	-0.67758	-0.49185	-0.53914	0.36602	0.56606	-0.73115	-0.0016778	0.043367	-0.025197	0.0096426	0.30964	0.13395	0.84772	0.8863	0.19824	-0.085178	0.0024937	0.61123	0.51737	0.37922	0.22488	0.51174	0.33503	0.57896
YEL016C	1.3915	1.1531	1.6308	2.9273	0.85492	2.0184	1.3484	1.0573	-0.15636	-0.70705	0	0.61662	-0.3415	-0.22652	3.1823	1.4489	0.24912	3.163	3.1752	NaN	2.9073	2.2221	1.9194	0.40194	2.0879	0.83568	0.73499	0.067928	0.40674	0.50712	0.2761	-0.59338
YEL017W	0.894	1.0218	0.50211	1.9229	NaN	1.478	0.28937	0.66346	-0.061721	-1.4218	-0.52827	0.33096	0.26966	-0.5646	1.0601	0.91329	0.58107	1.1928	0.92123	0.47403	1.4037	0.73847	-0.14564	-0.35325	1.0673	0.39782	0.4093	0.092475	0.33388	0.29179	0.06451	0.18476
YEL018W	0.36961	0.50856	-0.074154	0	0.17805	0.34181	0.80231	0.73024	1.3666	0.3869	0.15573	0.46736	NaN	0.26494	-0.18298	1.9661	1.2742	NaN	0.14509	0.73333	-0.070909	1.0133	0.5177	0.4306	0.42158	0.95269	0.54734	0.52947	0.72084	0.91354	0.86407	0.3381
YEL019C	-0.10287	0	0.036846	0	0.13828	0.18303	0.22137	-0.029015	0.10407	0.26564	-0.09492	0.3297	-0.094601	0	-0.15986	0.37477	0.3764	0.16361	0.28919	0	0	-0.15521	0.32209	0.070704	-0.041094	0.13477	-0.49492	0	-0.17686	-0.64252	0	0
YEL020C	-0.036263	-0.21146	-1.4229	-1.0806	-2.1761	0.92501	0.51209	0.85445	0.33013	-2.3528	-1.6562	0.39286	1.2423	-1.495	-0.4593	-1.5845	-1.1684	0.13295	0.056783	0.71669	0.53163	1.0057	0.2598	-0.31881	0.35504	0.87589	0.79899	-0.034391	0.37682	0.65385	0.17178	0.15963
YEL021W	0.18661	0.046937	-0.14292	0.62212	0.2802	1.0249	0.71158	1.0782	-0.072742	0.54939	0.29354	0.65813	0.98202	0.31432	0.45455	0.67504	0.82733	0.82677	0.43921	0.48423	0.67736	1.4019	0.7412	0.67312	0.93936	1.1791	0.52566	1.2319	1.1917	1.0834	0.63251	-0.10924
YEL022W	0.40769	0.35032	-0.67403	-0.69004	-0.36954	-0.53166	-0.54903	-0.43654	-0.68727	-0.42938	-0.44499	-0.24024	0.39679	-0.12911	-0.40852	-0.76302	-0.42529	-0.032729	-0.5868	0.186	-0.45405	-0.53372	-0.53278	-0.95464	0.11846	-0.46928	-0.33267	-0.42441	-0.52422	0.094965	-0.30299	0.48927
YEL023C	0.16818	0.99942	4.1962	5.287	5.3028	6.1799	5.9734	5.5899	-0.23897	-0.32793	0.030198	0.91295	0.54096	-0.055067	4.4791	5.0166	4.5489	5.583	5.2725	5.3748	6.0386	5.1707	5.0865	5.5163	5.6162	5.7785	4.7717	5.5663	5.2156	4.7937	5.9099	4.943
YEL024W	-0.79259	-0.54216	-1.3783	-0.88324	-2.8247	-0.97594	-1.192	-0.70398	-1.9476	-1.5701	-1.62	-1.3401	-1.1624	-0.64148	-1.3983	-2.2139	-1.5303	-1.2939	-2.1863	-1.2469	-2.0024	-1.5233	-1.6113	-1.6037	-0.49541	-0.97518	-0.072838	-0.39504	-0.50399	-0.92362	-0.53593	-0.58008
YEL025C	0.36487	-0.2454	0	0	0	-0.13293	-0.57515	0	-0.56878	0.03464	-0.086588	-0.62779	-0.4424	0.32191	-0.40002	-0.847	-1.2886	-0.62568	-1.5429	-0.55334	0	0	-1.031	-0.0080095	-0.50003	0	0	0	0	-0.86315	-0.081181	-0.44735
YEL026W	1.1024	1.924	1.3321	1.1378	1.5559	1.4941	2.3194	2.2545	3.6729	4.8465	4.5912	4.1044	4.9827	4.2014	4.022	3.3899	3.1845	3.6931	3.5135	3.1459	3.6585	3.2087	2.732	2.1249	3.8205	2.9452	2.7555	2.9267	2.3631	2.2125	2.4668	1.9422
YEL027W	0.28827	0.10991	0.43053	1.1133	0.43038	0.82648	0.71693	0.68211	-0.10181	0.8576	0.86936	0.40674	1.2367	1.1503	0.43246	0.60457	1.1753	0.87996	0.73551	1.1205	1.0448	1.0178	0.43757	0.53552	0.87541	0.7457	1.3319	0.91958	0.73514	0.37161	0.20191	0.71409
YEL028W	-0.085955	-0.056812	0	0.028546	0	0.023222	0.43133	-0.31959	-0.10886	0	-0.15089	-0.049088	-0.12827	0	-0.2633	-0.15069	-0.40713	-0.12721	-0.29171	-0.12381	0	-0.18012	0.35313	0	-0.041074	0	-0.46791	0	0	0.4572	0.22068	0.43297
YEL029C	-0.072368	0	0	0	0.030997	0.31498	0.56615	0.20577	0	0.83943	0.84576	1.413	2.0289	0.059073	0.59454	0.95263	1.0563	0	0.91842	0.36762	0.57933	0.73385	1.1886	0.035444	1.1194	0.6247	-0.49442	0.15342	0.70163	0.031692	0.04716	-0.95197
YEL030W	-0.85725	-0.8779	-1.4855	-1.2576	-1.715	-0.57229	-0.53148	1.3333	-2.7413	-1.8021	-2.2584	-1.4862	-1.8208	-1.5246	-1.9393	-1.6765	-1.8036	-1.7464	-2.7466	-1.9368	-1.7245	-1.0259	-1.9958	-1.5108	-2.0722	0.29601	0.32255	0.30391	0.95284	0.059012	-0.75113	-0.19346
YEL031W	0	0	0	0	0	0	0.00087076	0	0	0.0020844	0	0	0	0	0	-0.30115	-0.55539	0	0	0	0	0	0	0	0	0	0	0	0	0	0	0
YEL032W	0.18036	0.1608	0.031592	-0.1372	0.16739	-0.50512	-0.18892	0.19939	0.79963	0.28071	0.42099	0.094992	0.83185	0.58047	0.17837	-0.18259	-0.07495	-0.15815	-0.15576	0.52299	-0.21259	-0.079456	-0.2621	0.21965	0.52565	0.16038	-0.14365	0.12282	-0.43087	0.42707	0.89751	0.30394
YEL033W	0.088166	0.20703	-1.0062	-0.54145	-1.738	-0.013796	-0.36396	0.3441	-1.0186	0.38439	0.33208	-0.19453	0.49412	0.66972	-1.1058	-1.0649	-0.33248	-1.7926	-1.3456	-0.79935	-0.63711	-0.23649	-1.1901	-0.66015	-1.3499	0.052703	0.35564	0.20113	0.10777	-0.73335	-1.3683	-1.2292
YEL034W	-0.094372	-0.15938	-0.74195	-2.156	-1.7045	-0.46785	-0.3724	0.036764	0.13075	0.81991	0.54385	-0.10165	0.69876	1.1366	-0.59377	-0.53814	0.065238	-1.4632	-0.84022	-0.10286	-0.92	-0.20274	-0.69579	-0.33496	-0.49644	-0.0050628	1.2744	0.14492	0.35978	-0.50783	0.097921	-0.26177
YEL035C	0	0.19613	0.061623	0	0	0.047007	-0.053953	0	-0.15006	0	0	0.11311	-0.13093	0	0.047161	-0.58316	-0.85157	-0.078621	-0.8993	-0.1999	0	0	NaN	0	-0.53991	0	0	0	0	-0.50867	-0.71767	-0.82795
YEL036C	0.53721	0.21838	-0.46613	-0.46144	-0.0060709	0.67467	0.10595	1.2388	0.87083	0.29782	-0.22323	0.67032	1.8743	0.62839	0.54506	1.1509	0.88556	0.63922	0.20244	0.3242	1.2549	1.0659	0.43999	0.094321	0.96292	1.4024	0.56252	0.91314	1.6454	0.65624	0.52954	1.1926
YEL037C	1.737	2.0719	0.32239	0.97303	-1.4644	0.52549	-0.1142	0.39274	0.72494	-0.99774	-0.24176	1.868	1.0436	0.53642	1.6028	1.4541	0.85083	1.7091	0.72023	0.15023	1.0115	0.60383	-0.65369	0.020822	-0.15374	-0.067514	0.62341	-0.14893	0.031003	-0.19142	-0.96036	-0.33907
YEL038W	1.1399	0.95735	-0.74542	0.39924	0.8113	1.7309	0.92981	1.2449	1.1556	0.76957	1.0734	1.6502	1.2629	1.5926	0.98598	0.67616	0.82386	1.469	0.87121	1.7684	2.1859	1.6928	0.63928	1.3191	0.90854	1.3003	0.70276	1.467	0.97781	0.46189	0.1285	0.053395
YEL039C	0.85689	1.3551	-0.091552	-0.20832	-1.1743	-0.59596	-1.1663	NaN	-0.30267	-1.2673	-0.64391	1.1984	-1.2094	-0.63693	-0.089062	-0.88484	-1.0304	-1.1542	-1.5681	-1.3214	NaN	-0.74121	-2.3127	-1.2245	NaN	-1.2261	-1.1689	NaN	-1.0927	-1.7535	-2.2605	-2.1416
YEL040W	-0.54234	-1.3006	-1.4982	-0.98177	-0.64068	-1.3225	-2.3534	-1.9651	-0.87612	1.0997	1.2373	-1.5782	0.17877	1.1877	-1.7367	-1.0493	-0.93145	-1.7659	-1.3371	-1.6356	-1.4739	-1.6534	-1.8945	-1.1614	-1.0969	-1.6243	-1.2153	-1.5874	-1.4862	-3.4806	-2.8144	-2.7322
YEL041W	1.0603	1.3008	1.0257	2.7769	1.4869	0.68504	0.79981	0.83781	-0.065775	-1.3629	-0.15778	0.33784	-0.37917	-0.18739	1.6929	1.3795	1.1208	NaN	2.0813	0.67166	2.1471	1.3384	0.94902	0.29807	1.4128	0.23976	-0.16912	0.012198	-0.034916	-0.25287	0.13276	-0.39782
YEL042W	0.58469	0.20794	-1.0082	1.7204	-0.14768	0.96752	0.18495	0.2252	1.2826	0.14137	0.10097	1.2024	1.3526	0.59519	1.8594	1.6687	1.4716	2.1104	1.4056	1.0818	1.9715	1.4502	0.62643	0.74547	1.2181	0.65531	0.18992	0.90712	0.25476	0.04262	0.16286	0.44829
YEL043W	-0.43401	-0.35624	-0.55245	-0.86107	-0.17895	-0.19514	-0.22794	0.29826	-0.19146	-0.14901	-0.15575	-0.63485	-0.79957	0.19029	-0.67017	-1.1851	-1.3013	-0.78633	-1.2286	-0.0057484	-0.23164	-0.39667	-0.39799	-0.32513	-0.67657	-0.24055	-0.13977	0.78011	-0.14852	0.59352	0.30028	0.29906
YEL044W	-0.11358	-0.067354	0.1658	0.29669	0	0.23626	1.5266	-0.21857	0.94257	0	0	0.97342	0.7768	0.074955	1.0935	0.69625	0.44035	1.246	1.4987	1.1674	0.1684	-0.037331	1.0449	0	1.3068	NaN	-0.1931	0	0.0036267	0.23318	0.65072	-0.13891
YEL045C	-0.094828	0	0	0.09355	0.62371	-0.012226	0.16014	-0.12798	2.0155	1.3205	1.1004	1.0414	0.7862	0.68437	0.90669	0.66919	0	0.064763	0.11842	0.021431	0	-0.091998	1.1065	0	0.34188	0	0	0	-0.2495	0	-0.10937	-0.85191
YEL046C	-0.60421	-0.54815	0.95998	1.9454	2.454	2.224	0.88905	1.0928	2.8364	3.543	3.7541	1.9289	3.3064	3.7405	1.9813	2.2823	2.3445	2.4582	2.7865	2.3868	2.5533	2.6938	2.4302	1.9593	2.4982	2.0445	2.0555	2.3168	1.4488	0.79223	1.3397	0.94052
YEL047C	0.92111	0.81335	-0.63514	-1.2241	-0.93622	0.56209	-0.32711	-0.20372	0.14356	-1.4667	-0.56975	0.24381	-0.5905	-0.52033	-0.64694	-1.5672	-1.159	-0.48173	-0.51277	0.63161	-0.44308	0.87959	0.37479	0.038296	-0.55831	0.16215	-0.71949	0.36317	0.54973	-0.1125	-0.0069257	0.12079
YEL048C	0.090618	-0.12756	0	0	0	0.3656	0.7743	0.3329	1.813	0.64145	0.44563	1.1181	1.3576	0.52965	0.41554	0.35263	-0.14273	-0.013604	0.21833	-0.088811	0	0.66052	1.2042	0	0.80184	0.39175	-0.51732	0.90925	0.1386	0.49869	1.4399	0.4671
YEL049W	-0.12194	0.38873	0.3019	1.4448	1.1845	1.065	1.321	0.89457	0.49118	-0.010747	-0.040917	0.12027	-0.056339	0	0.97129	0.8089	1.066	1.8566	1.2159	1.69	1.3285	0.83226	1.2824	1.17	1.7357	0.83448	0.78216	1.173	0.58894	1.1542	1.3742	1.3746
YEL050C	-1.272	-1.169	-1.9916	NaN	-1.9273	-0.050891	-0.14568	0.017342	-1.2572	-1.4109	-1.7479	-1.1249	-0.54395	-1.4231	-1.5583	-1.4142	-1.0724	-1.0521	-0.99184	-0.29359	-0.57798	0.036323	-0.41056	-0.72309	-1.0315	-0.17128	0.52194	0.21727	-0.14579	-0.36988	-0.40982	-0.18809
YEL051W	0.13601	-0.30428	-1.2285	0.072374	-1.4115	0.38392	0.039722	0.40751	0.50355	-0.18546	0.85337	-0.053752	1.0817	0.99513	-0.64797	-0.43991	0.67646	0.064229	0.26046	0.55347	0.065462	0.685	-0.033154	-0.55922	0.01403	0.2789	0.74169	0.60324	0.33674	0.13397	0.13224	0.44601
YEL052W	-1.8947	-1.8055	-3.3608	-2.8912	-3.7947	-2.8415	-2.6808	-1.8963	-2.8756	-4.0622	-3.1325	-2.7885	-2.8069	-3.061	-3.7018	-3.9142	-3.441	-3.2755	-3.6084	-2.4889	-3.5949	-3.3637	-3.1291	-2.9051	-3.6747	-2.2571	-1.4806	-2.1663	-2.3782	-2.1628	-2.3688	-1.7435
YEL053C	-0.95248	-0.65491	-0.89925	-1.2799	-1.2368	0.036078	-0.71021	0.58878	-0.059693	0.10212	-0.70597	-0.35442	1.321	-0.1433	-0.64287	-0.12209	-0.022293	-0.58973	-0.18936	0.28773	-0.87763	-0.16632	-0.24712	-0.88843	0.32872	0.40427	-0.19398	-0.46121	0.37608	-0.08692	0.2087	0.68526
YEL054C	-2.6225	-2.3055	-2.8107	-2.5742	-3.0715	-1.4736	-0.34977	0.62776	0.24202	1.5925	2.0564	0.47825	2.319	2.1378	-0.38558	0.86967	1.2105	-0.55732	0.6616	1.4154	-0.71814	0.37978	0.40458	-1.107	0.97269	1.2076	0.82675	1.6563	1.2358	0.38229	1.0835	1.3547
YEL055C	0.2013	0.011225	-1.1522	0.99079	0.35325	0.8118	0.97351	0.88561	0.98474	0.41189	0.032388	0.65954	2.1241	0.73843	0.29797	1.2825	1.6588	1.2831	1.2761	1.1116	1.0658	1.4002	1.4368	0.91423	1.0834	1.0311	0.92175	0.79092	1.0376	0.6367	0.87899	0.49016
YEL056W	0.096932	0.3855	-1.3637	-0.020323	-1.0136	1.6098	1.4457	1.3129	-0.3956	-1.3016	-0.86091	-0.020374	0.7159	-0.2056	-0.53016	0.23219	0.67352	-0.26774	0.56373	1.1852	1.1463	1.6033	1.3385	0.099808	0.58406	1.3984	1.8301	0.9998	1.1666	1.3381	1.3683	0.98086
YEL057C	-0.17104	-0.31545	-0.19206	1.2524	3.7923	5.1708	5.7329	5.3503	0.076696	-0.20554	0	-0.27721	-0.3018	-0.12117	0.98366	0.53916	0.61941	1.5588	3.5592	2.7938	4.847	5.1774	4.6379	4.8376	3.4065	4.836	4.0043	4.7987	4.6111	4.4853	4.7343	2.518
YEL058W	0.2507	0.82683	1.2139	3.578	0.84784	2.5921	1.3199	1.142	-1.0376	-0.8595	0.28283	0.22584	0.34324	0.60633	2.2545	1.9283	2.1154	3.2512	2.5654	1.9121	2.9661	2.1711	1.3751	1.0063	2.1876	1.0248	1.7336	0.66396	0.61342	0.88005	0.32075	0.55888
YEL059W	-0.42685	-0.47799	-0.09186	-0.013537	0.53459	-0.16809	NaN	-0.76684	-0.90916	-0.23319	-0.28751	-0.19719	-0.39591	-0.090852	-0.30104	-0.20321	0.0061874	-0.22138	-0.076336	-0.25926	-0.10608	-0.19283	-0.30042	-0.078015	-0.74938	-0.40319	-0.0076869	-0.29994	-0.47667	-0.44608	0.096582	0.24272
YEL060C	0.19212	0.51448	-1.2507	-0.96846	-2.7933	0.15934	-0.10282	-0.084768	0.55089	-1.9736	-1.6612	-0.030058	-1.2658	-1.5575	-0.54039	-1.0594	-1.4705	-1.0327	-1.8866	-0.74707	-0.61538	-0.56834	-0.5647	-0.44079	-2.0204	-0.11382	1.0824	-0.40153	-0.50183	-0.27477	-0.07539	0.73629
YEL061C	1.0919	0.89251	0.25804	1.5851	1.1168	0.87805	0.3305	0.075688	-0.055889	0.017961	-0.14416	0.41149	-0.067474	-0.13016	1.2387	1.2173	1.1295	1.7939	0.82839	0.51528	0.92614	0.77388	0.38819	0.2206	0.92057	0.14273	0.28629	0.17347	-0.14547	0.30816	-0.10419	0.32154
YEL062W	0.22985	0.19106	-0.57573	-0.51723	-0.5019	-0.097239	-0.5744	-0.15874	-0.30138	-0.65131	-0.15553	0.052257	0.63565	-0.2238	-0.13441	-0.43216	0.1684	-0.63166	0.2531	-0.053671	-0.58444	-0.3808	-0.37257	-0.70581	-0.27392	0.33324	-0.16194	-0.62542	0.23072	0.089416	-0.0068748	0.18784
YEL063C	1.4949	1.1812	-1.3268	-0.77281	-1.934	0.50673	0.20263	0.5522	2.2256	1.4526	0.43354	1.7955	3.9571	1.0524	1.5162	2.5559	2.0639	1.7264	1.4971	1.654	1.4835	1.2432	0.78607	0.49083	1.7733	1.2386	1.192	0.46163	1.0452	0.54251	0.96531	1.2874
YEL064C	0.46136	0.19586	-0.21974	1.3075	0.5376	1.0824	0.71083	0.25653	-0.67383	-0.27221	-0.052116	-0.093593	0.21122	0.10219	0.13801	0.37759	0.49788	0.93432	0.81258	0.10934	0.82104	0.44243	0.34528	0.41342	0.88973	0.024996	0.55906	0.16623	0.038992	0.31358	0.38373	-0.10886
YEL065W	-3.2979	-3.5307	-5.3566	-4.2695	-5.6789	-2.7651	-2.8901	-2.8047	-3.1178	-5.3189	-5.4039	-3.1528	-2.4834	-4.9585	-3.8875	-3.9322	-3.3068	-3.6011	-4.2729	-2.7806	-3.4264	-3.7827	-3.9804	-3.1473	-3.4633	-3.4988	-1.5309	-3.819	-3.7321	-2.5452	-3.162	-2.4505
YEL066W	0.9049	0.0048409	-0.25366	-0.13888	-0.14693	-0.27418	-0.40679	0.034725	0.031761	2.4906	2.1272	0.2163	1.8448	2.1932	-0.96842	-0.018166	0.60695	-0.027089	-0.54058	0.68999	-0.58723	-0.63557	-0.016904	-0.47293	-0.65804	-0.23827	-0.77455	-0.47861	-0.44057	-0.19092	-0.09195	-0.61809
YEL067C	-1.0552	-1.4269	-0.81894	-1.1006	-0.82593	-1.0409	-1.1351	-0.8755	-1.5669	-0.52784	-0.99097	-1.6047	-0.94198	0.01265	-1.8874	-1.9968	-1.6923	-1.1398	-2.0218	-0.64198	-1.1414	-1.4649	-1.7862	-1.2957	-1.3171	-0.97296	-0.43937	-0.56313	-0.86384	-1.3763	NaN	-1.212
YEL068C	0	-0.21964	0	0	0	-0.1083	-0.32484	-0.40267	0.0067486	0.0203	0	-0.65228	-0.31758	0	-0.81982	-0.99155	-0.75341	-0.35096	-0.55774	-0.30818	0	0	NaN	0	NaN	0	0	0	0	-0.28358	NaN	0
YEL069C	0.33036	0.80144	0.46409	1.0121	-0.044283	2.1622	0.93003	1.5402	-0.3906	-0.85916	-0.66778	-0.17954	0.1673	-0.70242	0.3389	0.8807	0.63905	1.035	0.53749	0.41276	1.1841	1.5083	1.3921	0.96207	0.67132	2.06	0.56581	1.8793	1.9176	1.0641	1.3501	1.4871
YEL070W	-0.12237	0.11393	0	1.6525	0.92925	3.3463	3.1256	2.839	0	0.039329	0	0.12441	0.066165	0	0.67776	2.9275	3.0733	NaN	1.6302	0.83498	2.9771	3.2366	2.6797	3.0187	2.1406	2.9957	2.3531	2.0177	2.3242	2.0936	2.1866	NaN
YEL071W	-0.33376	-0.081064	-1.1928	-0.44322	-3.2328	-2.5632	-2.878	-2.4136	-1.8352	-2.8228	-0.24003	-1.8286	0.55051	-0.15902	-0.90932	-1.1798	-1.2143	-0.71206	-1.3136	-1.5025	-1.6876	-2.0771	-2.4201	-2.7426	-1.5505	-2.1719	-1.4885	-2.6658	-2.367	-2.5479	-2.4707	-1.8395
YEL072W	0.85789	0.78014	0.48281	0.72615	0.019227	0.35924	-0.1742	-0.4867	-0.014962	1.3336	0.73108	0.87	1.8173	0.62992	0.93799	0.96598	0.97228	1.109	1.1526	1.1047	0.80261	0.18815	0.12511	-0.43856	1.0452	-0.068982	-0.6234	-0.33565	-0.35633	-0.4734	-0.016225	0.12245
YEL073C	0.084899	0.13246	0.70952	1.3081	0.68485	0.84844	0.66925	0.075139	-0.53985	0.11412	0	0.18194	0.17483	0.029756	1.3535	1.1777	0.77619	1.4809	1.302	0.87208	0.9365	0.33615	0.69771	0.53111	0.8181	0.28518	0.35569	-0.17484	0.013153	0.25784	0.81307	0.45828
YEL074W	0.14678	-0.1528	0.2515	0.38076	0.76683	0.27837	0.092208	0.18945	-0.7586	0	-0.086273	-0.38166	-0.44673	-0.041911	0.51409	0.082679	0.49936	0.82893	0.47075	-0.14085	1.4398	NaN	0.016484	0.35096	1.071	0.040922	0.19413	-0.33762	-0.33949	-0.43038	-0.036529	0.25862
YEL075C	0.60664	0.44881	-0.38339	0.5474	0.75433	0.40977	-0.73769	-0.31128	-2.0003	-0.41393	-0.41213	-1.1211	-0.38496	-0.3107	0.10423	0.29927	0.053904	0.96481	-0.36283	0.14494	1.0793	-0.11927	-0.78104	-0.25838	0.2979	-0.42202	-0.2802	-0.3229	-0.42571	-1.0647	-1.0997	-1.0835
YEL076C	0.84139	0.50077	0.26869	0.1146	0.12823	0.25701	-0.79329	-0.37946	-1.9209	-0.76821	-0.65341	-1.3278	-0.29012	0.19077	-0.54946	-0.2186	-0.29556	0.70005	-1.4381	-1.052	0.84029	-0.48096	-0.36572	-0.81077	-0.65858	-0.61693	-0.18975	-0.48358	-0.57205	-1.2571	-1.1277	-0.81065
YEL077C	0.85415	0.5742	0.23779	0.19105	-0.55797	0.19751	-1.2542	-0.70308	-1.1423	-0.82753	-1.2006	-0.74425	0.2219	0.43467	-0.044243	0.141	0.03832	1.2154	-0.29532	-0.20233	0.5352	-0.3774	-0.79292	-0.46673	-0.27187	-0.65659	-0.065253	-0.91534	-0.35806	-0.94663	-0.49943	-0.50838
YER001W	-0.42539	-0.70505	-1.7713	-0.10082	-1.8431	-1.6327	-1.7647	-1.4181	-0.48697	-0.017536	0.31581	-0.35216	1.0625	-0.079035	-1.3108	-0.061782	0.056145	-1.134	-0.65217	-0.4073	-1.6012	-1.4978	-1.7362	-1.3735	-0.88591	-1.4683	-0.97272	-1.8932	-1.8157	-1.7929	-1.1302	-0.99751
YER002W	-0.28613	0	0	-0.042291	0.10451	0.54484	0.68918	0.22568	2.0268	0.42106	0.9278	1.2268	2.2129	1.0334	0.86189	0.35267	0.06184	0.64969	0.93245	1.2408	0.59157	0.29947	0.95423	0.36629	1.2938	0.37956	1.2656	0.30252	0.057666	1.1239	1.3772	0.85757
YER003C	1.7823	1.3211	-0.28895	2.1771	-1.0275	0.79603	-0.31017	-0.20749	0.51738	-0.95005	0.37083	0.77883	1.1117	0.1788	0.72586	1.2225	2.0023	2.1889	1.6578	1.2546	1.5011	0.98135	-0.26037	0.23772	1.0196	-0.23106	0.29907	-1.4037	-0.65923	-0.86103	-0.33024	-0.11089
YER004W	2.0575	2.1365	0.024844	0.31195	-0.93806	-0.63627	-0.33789	0.98374	0.39291	-0.26518	1.1901	1.1103	-0.04259	1.5515	-0.12375	-0.19487	0.31516	-0.51375	-1.5207	-0.40803	-1.001	-1.3896	-2.0152	-0.68602	-0.87467	0.70767	0.51369	0.85718	1.0353	0.37172	-0.0043717	0.84149
YER005W	0.44149	0.25364	-0.37537	1.2111	-1.0409	0.97774	0.044331	0.35643	NaN	-1.5366	-0.61307	-0.50522	0.64069	-0.37625	0.70228	1.2796	1.1413	1.5694	0.80488	0.5311	1.0644	0.52163	NaN	-0.12882	0.13897	0.42511	-0.52426	-0.20845	-0.080121	-0.5752	NaN	0.047026
YER006W	-1.2351	-0.62402	-1.6514	-1.0664	-1.6619	0.88351	0.4691	1.148	0.98118	0.23358	0.44021	0.85703	3.1755	0.033201	0.2905	2.0211	1.6149	0.38241	1.3185	1.0943	0.70713	1.8688	0.87558	0.29821	0.87664	1.2873	1.4248	0.90274	0.79679	0.95268	0.2572	0.57356
YER007W	-0.055688	-0.099083	0	0	0	0	-0.2275	0	-0.0096382	0.059979	-0.059074	0.067934	-0.20683	0	-0.56923	-1.4578	-1.293	-0.37759	-0.67941	-0.18745	0	0	-0.85288	-0.1855	-0.67787	0	0.40401	0	0	-0.71631	-0.28288	0.1479
YER008C	-0.061333	0	0	0	0	0	0.087709	0	-0.16043	0	0	-0.39258	0.2804	0	0.37148	-0.012457	-0.064434	0.77743	0.69562	0.4942	0	0	-0.045264	0	0.61543	-0.077363	0	0	0	-0.26714	0.3441	-0.36575
YER009W	0.9822	1.2635	1.7791	2.8127	1.8206	1.5752	1.0287	0.83977	1.1504	2.9723	2.4758	1.4974	3.0372	2.5785	1.9678	1.7836	1.9868	2.1411	2.3215	1.7397	1.9357	1.693	1.0586	0.82307	2.0905	1.2215	1.3668	1.7927	1.2126	0.71908	0.98961	0.72343
YER010C	1.5067	2.0549	1.6268	0.85836	-0.46923	-0.12727	-0.51273	-0.015026	0.59111	0.7159	0.94561	1.6493	0.72819	1.1461	1.1371	-0.059725	-0.14919	0.46138	-0.17341	0.12475	0.07336	-0.94147	-1.138	-1.1121	-0.40806	-0.4253	-0.47228	-0.26484	-0.26487	0.1794	-0.3398	-0.080124
YER011W	-0.22452	1.2267	0.22107	1.3534	0.93966	2.3789	2.0734	2.2318	-0.80743	-0.067725	0.40403	0.63697	0.70373	0.79713	0.49741	0.5492	0.36893	0.7231	0.79286	1.2548	1.3435	2.1669	1.3784	1.4696	1.1577	2.9664	2.3241	3.2976	2.262	1.4417	1.6445	1.7049
YER012W	1.8028	2.3352	1.3522	1.0489	-0.46275	-0.024721	-1.1989	-1.1393	0.77721	-1.0573	0.40231	1.6079	NaN	0.71284	0.9536	0.57821	0.93836	0.458	-0.0017609	-0.117	-0.46973	-0.91949	-1.5373	-0.99064	-0.56607	-1.0814	0.12029	-0.83309	-1.0213	-0.52496	-0.98185	-0.16984
YER013W	0.38859	0.20531	0.011678	-0.10544	0	-0.15968	-0.47602	0	1.1703	0.18483	0.019988	1.0854	0.91931	NaN	0.44881	0.58399	0.46899	0.95926	0.93888	0.64119	0.20409	0	-0.087212	0	0.2824	0	-0.46266	-0.14096	0	-0.096883	0.35398	-0.21478
YER014W	1.0814	0.93107	-0.4142	1.3656	0.030336	0.97431	0.67815	0.89419	1.1458	-1.4073	-1.1363	1.1521	1.1773	-0.90311	0.83641	0.56267	1.134	1.365	1.0859	1.0839	1.5457	1.3394	1.094	0.55041	NaN	1.1557	1.1688	0.8838	0.69074	0.84039	0.81468	0.98385
YER015W	0.45022	-0.29655	-1.4044	-1.5654	-0.79919	0.80609	0.88827	0.80351	-1.5578	-1.4925	-2.0649	-2.2664	-2.4227	-1.7438	-2.8866	-2.7365	-2.558	-2.8067	-2.8874	-1.6052	-1.5342	0.28277	1.228	0.14063	-0.0048657	1.6234	1.82	2.3648	1.7248	1.0013	2.116	1.7546
YER016W	0.77778	0.54964	0.90465	2.0672	1.2834	0.59906	1.3711	0.27715	0.48446	-0.65094	0	0.83258	0.64743	0	1.4871	1.1405	0.85299	1.8705	1.9666	0.034204	1.9333	1.0426	1.1195	0.73452	1.1652	0.44501	0.021367	0.443	0.39312	0.51868	0.50366	-0.46757
YER017C	-0.063119	-0.21993	-0.49681	-1.0446	-0.88134	-1.0535	-1.2454	-1.1224	-1.6684	-1.2267	-1.0063	-1.2783	-1.5196	NaN	-1.5952	-2.0685	-1.9898	-1.5665	-2.0404	-1.6626	-1.6935	-1.5332	-1.3721	-1.3878	-1.6445	-1.1482	-0.3075	-0.29949	-0.73011	-1.1177	-0.75647	-0.98713
YER018C	0.21239	NaN	0.78524	2.3431	1.7476	1.097	0.92502	0.34481	-0.23834	0	-0.12439	0.070436	-0.16653	0	1.0443	1.3548	1.4963	2.1597	1.7775	1.1414	2.0087	0.81878	0.63843	0.4486	1.3919	0.49897	-0.58936	-0.4126	0.049933	0.0037154	-0.1182	-0.14175
YER019W	0.78343	0.65847	0	1.34	0.25778	0.29185	0.29078	0.064322	-0.16756	-0.48017	-0.013927	-0.35977	-0.020829	-0.13708	-0.078054	1.2812	0.73689	0.61148	0.59691	0.13769	1.0862	0.042155	-0.016728	0.3413	0.2523	0.258	-0.54678	-0.01952	0.053642	-0.36078	-0.2247	-0.31123
YER020W	-1.0046	-1.1734	-3.1256	-2.5253	-2.1068	0.81012	0.44555	0.55841	-2.4311	-3.1618	-2.4223	-2.0079	-2.1079	-2.4681	-2.654	-3.3586	-2.4596	-2.4673	-2.28	-0.3515	-0.22956	0.34277	-0.082362	0.54534	-1.4236	0.081646	1.8465	0.30185	-0.026412	0.72175	-0.30409	-0.11853
YER021W	0.99708	1.7299	-0.59884	-0.46374	-1.97	-1.1804	-2.1872	-1.58	0.39405	-2.1831	-0.80364	0.8706	-1.9409	-0.41176	0.087353	-1.3429	-1.9349	-0.89585	-1.2904	-1.8595	-1.6716	-2.0202	-2.6575	-3.0112	-2.011	-2.2495	-0.6741	-2.159	-2.2641	-1.3835	-1.5723	-0.53879
YER022W	0.65084	0.41085	-0.37587	-0.71973	-0.85898	0.022173	-0.72927	-0.10558	-0.41514	-0.34382	-0.23677	0.22967	0.41243	NaN	-0.45964	-0.56232	-0.42695	-0.71475	-0.90033	-0.76086	-0.41591	-0.65169	-1.2153	-0.40302	-0.74648	-0.24166	-0.37338	-0.17562	0.16101	-0.016397	0.36481	0.65346
YER023W	1.9075	1.839	0.42022	0.8255	-0.49967	-0.76619	-1.3447	-1.2231	1.0367	0.33801	1.8221	1.4086	0.79824	1.9437	1.1301	0.26865	0.83884	0.66048	-0.39526	0.021574	-0.05537	-1.5585	-2.0967	-1.5776	-1.0464	-1.1781	-0.88999	-1.2509	-0.79959	-1.4912	-1.2029	-1.0605
YER024W	-0.98768	-0.48272	-2.806	-1.9546	-4.0973	-2.6046	-1.7393	-1.128	-4.4314	-5.7607	-4.0021	-2.5332	-4.143	-3.6702	-3.2316	-4.4997	-4.1488	-2.9867	-4.4973	-3.6644	-3.8207	-3.2015	-2.4753	-2.7946	-3.0574	-1.1841	0.023042	-1.0259	-0.75117	-0.68735	-0.58591	0.092905
YER025W	-0.23481	0.14494	-1.095	0.81841	-2.2522	0.48577	-0.26824	0.62716	0.70691	-0.82614	-0.82442	0.51975	1.6693	-0.42699	1.2259	1.2717	1.4041	1.276	1.0762	0.6681	1.0324	0.80739	0.26145	-0.27534	0.7387	0.66557	1.3826	0.4269	0.32202	0.36029	0.47762	0.8913
YER026C	-0.12054	-0.052133	-1.6466	-0.63722	-1.9855	-1.4852	-1.5367	-1.1846	-2.3675	-1.23	-1.1098	-1.3446	-1.3727	-0.51466	-1.1709	-1.7043	-1.4944	-1.2411	-2.0093	-1.2242	-1.6367	-2.3111	-2.3097	-2.157	-1.9017	-1.8744	-0.15243	-0.96345	-1.1762	-0.59323	-0.80778	-0.62181
YER027C	0.65867	0.84531	1.0227	2.5645	0.65858	1.7751	0.97294	0.85782	-0.27516	-0.96705	-0.6115	0.32607	-0.43542	-0.42131	1.2534	1.7098	1.4713	2.2984	1.72	1.414	2.4364	1.9178	0.82453	1.1185	1.5229	0.48552	1.1019	0.67225	0.42726	1.094	0.74585	0.64616
YER028C	0.5035	0.16485	0.042464	0.76904	0.12385	0.58241	0.31997	0.33145	2.1867	1.5477	1.1867	2.1072	1.8259	1.3746	1.7127	2.3399	1.5269	0.95923	1.6112	0.63516	1.6192	1.2908	0.58938	0.0042966	1.2888	0.5051	0	0.18315	0.37684	0.17457	-0.18565	-0.36933
YER029C	0.214	0.13907	-0.056981	0.94698	0.13443	1.2207	1.5414	1.1394	0.77379	0.76627	0.21392	0.86082	0.92984	0.76745	1.109	0.44258	0.77009	1.3113	1.2194	0.81699	1.1584	1.0031	1.0974	0.82816	1.4765	0.82288	0.93133	0.99042	0.58454	1.7876	1.4677	1.4734
YER030W	0.20673	0.11992	-0.5938	-0.47067	-0.48726	0.84872	0.88298	0.48569	-0.30429	-1.0464	-0.19303	-0.33173	-0.97715	-0.34485	-0.80681	-1.506	-0.84359	-1.293	-0.79761	0.093151	-0.13961	0.45774	0.70457	0.44342	0.56749	0.77753	1.5483	0.80646	0.7631	0.9439	1.254	0.86682
YER031C	-0.024256	0.039031	-0.80284	-0.1748	-1.1905	-0.68296	-0.29482	-0.31	-0.50153	-0.55505	0.26176	-0.016131	0.28096	0.83236	-0.70772	-0.66358	-0.40662	-0.77785	-0.74814	-0.35117	-0.93702	-0.62256	-0.56306	-0.62121	-0.71853	-0.41921	0.31044	0.18454	-0.27531	0.3518	-0.072464	0.15574
YER032W	0.37573	0.55379	-0.44642	0.71103	-0.75923	0.39162	0.021797	0.31707	2.2662	0.23057	0.092198	2.8522	2.3982	0.59201	2.2601	2.1371	2.1099	2.2658	1.6954	1.3436	1.7026	1.3278	0.52844	0.95204	1.5815	0.75645	1.0976	-0.099065	0.62801	0.70721	0.15245	0.51056
YER033C	0	-0.023052	0.30001	0.52316	0.30231	0.06194	0.099097	-0.17967	-0.25816	0	-0.16792	-0.42713	0.073123	0	1.6377	1.1362	0.86803	2.1213	0.60224	0.75024	0	0	0.44174	0	-0.002052	0	-0.50696	0	0	-0.0044354	1.0403	0.054744
YER034W	-0.037999	-0.14387	0.042124	0.18597	0.081823	0.089619	-0.23977	0.19171	0.3508	0.52185	1.1593	NaN	1.1363	0.55595	0.61817	0.53435	0.47108	0.6156	0.11225	0.66785	0.20541	-0.28003	0.55652	0	-0.076966	-0.046981	-0.42883	-0.1666	-0.39946	-0.036306	0.16672	0.16247
YER035W	0.30601	0.59763	2.6191	2.2183	1.6887	0.6421	0.030768	0.047018	1.3413	0.28031	0.11986	1.5893	0.039424	0.32601	3.1492	1.6039	1.1304	2.8174	2.0243	0.97371	1.8843	0.52955	0.2662	0.62429	1.7189	-0.38181	-0.21548	-0.23854	-0.49396	-0.056896	-0.10272	-0.34041
YER036C	0.00961	0.3143	-1.9845	-0.23437	-1.4044	-0.47607	0.02	0.52462	2.5439	2.0839	1.561	2.5349	3.5603	1.3409	2.4336	2.5422	2.3359	2.2416	1.4843	1.0694	1.8513	0.97074	0.74845	0.63239	1.4173	0.73992	1.3583	0.73938	0.20106	0.59792	0.4864	1.0087
YER037W	1.6883	2.1567	2.4356	3.2881	2.0373	1.9116	1.6775	1.0438	3.8838	2.8778	2.8931	4.0138	3.5161	2.817	3.9934	3.7699	3.5559	3.5855	4.0967	2.4858	3.58	2.5339	2.8871	1.934	3.0445	1.2292	1.0728	0.88717	1.4891	1.3321	1.198	0.61879
YER038C	0.69886	1.1462	0.61393	3.2212	1.0461	2.3227	1.5054	1.4787	2.1882	0.26662	-0.18433	2.4493	2.118	0.021295	2.8608	2.8103	3.1961	3.034	2.5965	2.1155	2.3968	2.1064	1.7688	0.82367	2.1571	1.1517	0.20743	0.33265	0.77635	0.84418	0.5793	0.80479
YER039C	0.68872	0.34013	0.39695	0	0.73813	2.0729	1.8868	2.1377	0.19235	-0.040706	0	0.79797	-0.22448	0.028284	0.68351	0.025724	0.4073	0.51016	0.69818	0.43994	1.7141	1.0352	0.63195	1.1586	0.45982	1.2472	0.19116	1.1353	1.5431	1.0635	-0.15339	0.49067
YER040W	0.68095	0.48612	0.011042	-0.14984	-0.31536	1.6438	1.0964	1.5838	-0.071079	-0.85796	-0.69839	0.55296	1.7329	-0.28237	0.19093	0.69773	0.36566	0.51674	1.0592	1.2614	1.1498	1.696	1.5281	0.37547	0.86488	1.4642	0.54732	0.73774	1.813	1.3158	1.7067	1.6625
[truncated: 4,622 more rows]
