# Supplementary material for: Modulation of the transcription regulatory program in yeast cells committed to sporulation
Source: Genome Biol. 2006 Mar 8;7(3):R20. doi: 10.1186/gb-2006-7-3-r20 (PMC1557749; doi:10.1186/gb-2006-7-3-r20)
Supplement: Additional File 5 — A matlab program that enables the expression data discussed in this article to be viewed. Also contains a help file: 'ViewModules help.pdf' [file gb-2006-7-3-r20-S5.zip]

Archive with 19 entries (19 files):
- cond_info_mini.mat
- exp_data_mini.mat
- gene_info.mat
- get_color_map.m
- get_details_v.asv
- get_details_v.fig
- get_details_v.m
- header.m
- mod_ave_GO_bp.mat
- mod_ave_GO_cc.mat
- mod_ave_GO_mf.mat
- mod_ave_modules.mat
- mod_ave_sporulation_groups.mat
- search_cell.m
- transform_data_mm.m
- ViewModules help.pdf
- ViewModules.asv
- ViewModules.fig
- ViewModules.m
