# Supplementary material for: Modulation of the transcription regulatory program in yeast cells committed to sporulation
Source: Genome Biol. 2006 Mar 8;7(3):R20. doi: 10.1186/gb-2006-7-3-r20 (PMC1557749; doi:10.1186/gb-2006-7-3-r20)
Supplement: Additional File 5 — A matlab program that enables the expression data discussed in this article to be viewed. Also contains a help file: 'ViewModules help.pdf' [file gb-2006-7-3-r20-S5.zip › get_color_map.m]

function c = get_color_map;
c=colormap;
blue=[0 0 1];
yellow=[1 1 0];
red=[1 0 0];
green=[0 1 0];
color1=red;
color2=green;
for i=1:64
    weight=(i-1)/63;    
    c(i,1:3)=(weight*color1+(1-weight)*color2);
end
