# Supplementary material for: Modulation of the transcription regulatory program in yeast cells committed to sporulation
Source: Genome Biol. 2006 Mar 8;7(3):R20. doi: 10.1186/gb-2006-7-3-r20 (PMC1557749; doi:10.1186/gb-2006-7-3-r20)
Supplement: Additional File 5 — A matlab program that enables the expression data discussed in this article to be viewed. Also contains a help file: 'ViewModules help.pdf' [file gb-2006-7-3-r20-S5.zip › get_details_v.asv]

function varargout = get_details_v(varargin)

global  gene_info_list ord real_module_choice level_choice cond_info mod_ave gene_info gout IG IC exp_data_mini gene_to_plot ind_disp_orf ind_disp_orf2

% GET_DETAILS_V M-file for get_details_v.fig
%      GET_DETAILS_V, by itself, creates a new GET_DETAILS_V or raises the existing
%      singleton*.
%
%      H = GET_DETAILS_V returns the handle to a new GET_DETAILS_V or the handle to
%      the existing singleton*.
%
%      GET_DETAILS_V('CALLBACK',hObject,eventData,handles,...) calls the local
%      function named CALLBACK in GET_DETAILS_V.M with the given input arguments.
%
%      GET_DETAILS_V('Property','Value',...) creates a new GET_DETAILS_V or raises the
%      existing singleton*.  Starting from the left, property value pairs are
%      applied to the GUI before get_details_v_OpeningFunction gets called.  An
%      unrecognized property name or invalid value makes property application
%      stop.  All inputs are passed to get_details_v_OpeningFcn via varargin.
%
%      *See GUI Options on GUIDE's Tools menu.  Choose "GUI allows only one
%      instance to run (singleton)".
%
% See also: GUIDE, GUIDATA, GUIHANDLES

% Edit the above text to modify the response to help get_details_v

% Last Modified by GUIDE v2.5 18-Nov-2004 08:24:13

% Begin initialization code - DO NOT EDIT
gui_Singleton = 1;
gui_State = struct('gui_Name',       mfilename, ...
                   'gui_Singleton',  gui_Singleton, ...
                   'gui_OpeningFcn', @get_details_v_OpeningFcn, ...
                   'gui_OutputFcn',  @get_details_v_OutputFcn, ...
                   'gui_LayoutFcn',  [] , ...
                   'gui_Callback',   []);
if nargin & isstr(varargin{1})
    gui_State.gui_Callback = str2func(varargin{1});
end

if nargout
    [varargout{1:nargout}] = gui_mainfcn(gui_State, varargin{:});
else
    gui_mainfcn(gui_State, varargin{:});
end
% End initialization code - DO NOT EDIT


% --- Executes just before get_details_v is made visible.
function get_details_v_OpeningFcn(hObject, eventdata, handles, varargin)

global  gene_info_list ord real_module_choice level_choice mod_ave gene_info gout cond_info IG IC exp_data_mini ind_disp_orf ind_disp_orf2

% This function has no output args, see OutputFcn.
% hObject    handle to figure
% eventdata  reserved - to be defined in a future version of MATLAB
% handles    structure with handles and user data (see GUIDATA)
% varargin   command line arguments to get_details_v (see VARARGIN)

% Choose default command line output for get_details_v
handles.output = hObject;

% Update handles structure
guidata(hObject, handles);

% UIWAIT makes get_details_v wait for user response (see UIRESUME)
% uiwait(handles.figure1);
load gene_info
    cout = mod_ave(level_choice).cout{real_module_choice};
    gout = mod_ave(level_choice).gout{real_module_choice};
    gscore = mod_ave(level_choice).gscore{real_module_choice};
    cscore = mod_ave(level_choice).cscore{real_module_choice};
    gene_orf = gene_info.orf(gout);
    gene_name = gene_info.name(gout);
    for i = 1:length(gene_orf)
        gene{i} = [gene_orf{i},' ',gene_name{i}];
    end
    
    ind_disp_orf = [];
    ind_disp_orf2 = [];

    %sort genes and conditions
    [YG IG] = sort(-abs(mod_ave(level_choice).gscore{real_module_choice}));
    [YC IC] = sort(-abs(mod_ave(level_choice).cscore{real_module_choice}));
    
    
    set(handles.gene_list,'string',gene(IG),'value',1);
    header('Module Information');

for i = 1:length(gene_info.orf)
    str = gene_info.name{i};
    if isempty(str)
        str = gene_info.orf{i};
    end
    gene_info_list{i} = str;
end


% --- Outputs from this function are returned to the command line.
function varargout = get_details_v_OutputFcn(hObject, eventdata, handles)
% varargout  cell array for returning output args (see VARARGOUT);
% hObject    handle to figure
% eventdata  reserved - to be defined in a future version of MATLAB
% handles    structure with handles and user data (see GUIDATA)

% Get default command line output from handles structure
varargout{1} = handles.output;


% --- Executes during object creation, after setting all properties.
function gene_list_CreateFcn(hObject, eventdata, handles)
% hObject    handle to gene_list (see GCBO)
% eventdata  reserved - to be defined in a future version of MATLAB
% handles    empty - handles not created until after all CreateFcns called

% Hint: listbox controls usually have a white background on Windows.
%       See ISPC and COMPUTER.
if ispc
    set(hObject,'BackgroundColor','white');
else
    set(hObject,'BackgroundColor',get(0,'defaultUicontrolBackgroundColor'));
end


% --- Executes on selection change in gene_list.
function gene_list_Callback(hObject, eventdata, handles)
% hObject    handle to gene_list (see GCBO)
% eventdata  reserved - to be defined in a future version of MATLAB
% handles    structure with handles and user data (see GUIDATA)

% Hints: contents = get(hObject,'String') returns gene_list contents as cell array
%        contents{get(hObject,'Value')} returns selected item from gene_list


%global gout gene_info IG handles exp_data_mini
global  ord real_module_choice level_choice mod_ave gene_info gout cond_info IG IC exp_data_mini gene_to_plot gene_choice


gene_choice=get(handles.gene_list,'value');

gene_choice = IG(gene_choice);

str = [gene_info.orf{gout(gene_choice)},'\n',gene_info.desc{gout(gene_choice)}];
str = sprintf(str);

h = findobj('tag','gene_details');
set(h,'string',str);

gene_to_plot = gout(gene_choice);

sigma_matrix = exp_data_mini';
loc_gene_or_module = gene_to_plot;

    c = get_color_map;
    c(1,:,:) = [0.8 0.8 0.8];
    colormap(c);
    ind_focus = 1:106;
    focus_on_data = sigma_matrix(ind_focus,loc_gene_or_module);

	sigma_matrix_l = sigma_matrix(:,loc_gene_or_module);
    ma_val = max(max(focus_on_data));
	mi_val = min(min(focus_on_data));
    sigma_matrix_t = transform_data_mm(sigma_matrix_l,mi_val,ma_val); 
    x=[sigma_matrix_t(ind_focus)];
    max_val = max(max(x));
    min_val = min(min(x));
    
    set(gcf,'CurrentAxes',handles.for_color_bar);
    imagesc(NaN);
    set(gca,'xtick',[]);
    set(gca,'ytick',[]);
    caxis([mi_val ma_val]);
    colorbar 
    axis off
        
    set(gcf,'CurrentAxes',handles.exp7_s);
	exp7_s_data = (sigma_matrix_t(1:10));
	imagesc(exp7_s_data');
	caxis([1 max_val]);
	set(gca,'xtick',1:10);
    set(gca,'XAxisLocation','top');
	set(gca,'xticklabel',{'0','2','3','4','5','6','7','8','9','10'})
	set(gca,'ytick',0);
	
	set(gcf,'CurrentAxes',handles.exp7_rtg);
	from = 11; %create indecies of rtg exp
	for i = 1:9
	ind(i,1) = from;
	ind(i,2) = from + 2;
	from = from+3;
	end
	
	for i = 1:length(ind)
	exp7_rtg_data(:,i) = (sigma_matrix_t(ind(i,1):ind(i,2)));
	end
	imagesc(exp7_rtg_data);
	caxis([1 max_val]);
	set(gca,'xtick',0)
	set(gca,'ytick',1:3);
	set(gca,'yticklabel',{'0min','20min','40min'})

    set(gcf,'CurrentAxes',handles.exp9_s);
	exp7_s_data = (sigma_matrix_t(38:47));
	imagesc(exp7_s_data');
	caxis([1 max_val]);
	set(gca,'xtick',1:10)
	set(gca,'xticklabel',{'0','2','3','4','5','6','7','8','9','10'})
    set(gca,'XAxisLocation','top')
	set(gca,'ytick',0);
	
   set(gcf,'CurrentAxes',handles.exp9_rtg);
	from = 48; %create indecies of rtg exp
	for i = 1:9
	ind(i,1) = from;
	ind(i,2) = from + 2;
	from = from+3;
	end
	
	for i = 1:length(ind)
	exp9_rtg_data(:,i) = (sigma_matrix_t(ind(i,1):ind(i,2)));
	end
	imagesc(exp9_rtg_data);
	caxis([1 max_val]);
	set(gca,'xtick',0)
	set(gca,'ytick',1:3);
	set(gca,'yticklabel',{'0min','20min','40min'})

%     %%%%%%%%%%%%%%%%%%%%%%%%%%%%%%%%%%%
%     % 19.11.03 add exp11, exp12, exp13
%     %%%%%%%%%%%%%%%%%%%%%%%%%%%%%%%%%%%

%      %%%%%%%%%%%%%
%      %exp13
    set(gcf,'CurrentAxes',handles.exp13_s);
	exp7_s_data = [NaN;(sigma_matrix_t(75:82))];
	imagesc(exp7_s_data');
	caxis([1 max_val]);
	set(gca,'xtick',1:9)
	set(gca,'xticklabel',{'0','2','3','4','5','6','7','8','9'})
    set(gca,'XAxisLocation','top')
	set(gca,'ytick',0);
	
	set(gcf,'CurrentAxes',handles.exp13_rtg);
	from = 1; %create indecies of rtg exp
    ind = [];
	for i = 1:8
	ind(i,1) = from;
	ind(i,2) = from + 2;
	from = from+3;
	end
    
	sigma_matrix_t_e13rtg = sigma_matrix_t(83:106);
	for i = 1:length(ind)
	    exp13_rtg_data(:,i) = (sigma_matrix_t_e13rtg(ind(i,1):ind(i,2)));
	end
	imagesc(exp13_rtg_data);
	caxis([1 max_val]);
	set(gca,'xtick',0)
	set(gca,'ytick',1:3);
	set(gca,'yticklabel',{'0min','20min','40min'})
