# Supplementary material for: Modulation of the transcription regulatory program in yeast cells committed to sporulation
Source: Genome Biol. 2006 Mar 8;7(3):R20. doi: 10.1186/gb-2006-7-3-r20 (PMC1557749; doi:10.1186/gb-2006-7-3-r20)
Supplement: Additional File 5 — A matlab program that enables the expression data discussed in this article to be viewed. Also contains a help file: 'ViewModules help.pdf' [file gb-2006-7-3-r20-S5.zip › header.m]

% display text in title bar of current figure
function header(txt)
set(gcf,'name',txt);
pause(.000001);
