# Supplementary material for: Modulation of the transcription regulatory program in yeast cells committed to sporulation
Source: Genome Biol. 2006 Mar 8;7(3):R20. doi: 10.1186/gb-2006-7-3-r20 (PMC1557749; doi:10.1186/gb-2006-7-3-r20)
Supplement: Additional File 5 — A matlab program that enables the expression data discussed in this article to be viewed. Also contains a help file: 'ViewModules help.pdf' [file gb-2006-7-3-r20-S5.zip › search_cell.m]

function loc = search_cell(str,cell_array)

loc = [];
count = 0;
cell_array = upper(cell_array);
str = upper(str);
for i = 1:length(cell_array)
    l = findstr(cell_array{i},str);
    if ~isempty(l)
        count = count+1;
        loc(count) = i;
    end
end
if isempty(loc)
    loc = [];
end
