# Supplementary material for: Modulation of the transcription regulatory program in yeast cells committed to sporulation
Source: Genome Biol. 2006 Mar 8;7(3):R20. doi: 10.1186/gb-2006-7-3-r20 (PMC1557749; doi:10.1186/gb-2006-7-3-r20)
Supplement: Additional File 5 — A matlab program that enables the expression data discussed in this article to be viewed. Also contains a help file: 'ViewModules help.pdf' [file gb-2006-7-3-r20-S5.zip › transform_data_mm.m]

function new_vec = transform_data_mm(vec,min_val,max_val)
    
    %min_val = min(min(vec));
	%max_val = max(max(vec));
	
    
    %(max_val-min_val)
	a = 62/(max_val-min_val);
    b = (((2*max_val)-(64*min_val))/(max_val-min_val));
    new_vec = a.*vec + b;
    %c = colormap
    %c(1,:) = [0 0 0]
    %colormap(c)
    NaN_loc = isnan(vec);
    new_vec(NaN_loc) = 1;
