# Supplementary material for: Modulation of the transcription regulatory program in yeast cells committed to sporulation
Source: Genome Biol. 2006 Mar 8;7(3):R20. doi: 10.1186/gb-2006-7-3-r20 (PMC1557749; doi:10.1186/gb-2006-7-3-r20)
Supplement: Additional File 5 — A matlab program that enables the expression data discussed in this article to be viewed. Also contains a help file: 'ViewModules help.pdf' [file gb-2006-7-3-r20-S5.zip › ViewModules.m]

function varargout = ViewModules(varargin)

global mod_ave gene_info conditions cond_info_mini ind exp_data_mini ind_focus loc_gene ind_focus GOAnn GOtree FlatModules flat_mnames

% VIEWMODULES M-file for ViewModules.fig
%      VIEWMODULES, by itself, creates a new VIEWMODULES or raises the existing
%      singleton*.
%
%      H = VIEWMODULES returns the handle to a new VIEWMODULES or the handle to
%      the existing singleton*.
%
%      VIEWMODULES('CALLBACK',hObject,eventData,handles,...) calls the local
%      function named CALLBACK in VIEWMODULES.M with the given input arguments.
%
%      VIEWMODULES('Property','Value',...) creates a new VIEWMODULES or raises the
%      existing singleton*.  Starting from the left, property value pairs are
%      applied to the GUI before ViewModules_OpeningFunction gets called.  An
%      unrecognized property name or invalid value makes property application
%      stop.  All inputs are passed to ViewModules_OpeningFcn via varargin.
%
%      *See GUI Options on GUIDE's Tools menu.  Choose "GUI allows only one
%      instance to run (singleton)".
%
% See also: GUIDE, GUIDATA, GUIHANDLES

% Edit the above text to modify the response to help ViewModules

% Last Modified by GUIDE v2.5 28-Apr-2005 11:25:23

% Begin initialization code - DO NOT EDIT
gui_Singleton = 1;
gui_State = struct('gui_Name',       mfilename, ...
    'gui_Singleton',  gui_Singleton, ...
    'gui_OpeningFcn', @ViewModules_OpeningFcn, ...
    'gui_OutputFcn',  @ViewModules_OutputFcn, ...
    'gui_LayoutFcn',  [] , ...
    'gui_Callback',   []);
if nargin & isstr(varargin{1})
    gui_State.gui_Callback = str2func(varargin{1});
end

if nargout
    [varargout{1:nargout}] = gui_mainfcn(gui_State, varargin{:});
else
    gui_mainfcn(gui_State, varargin{:});
end
% End initialization code - DO NOT EDIT


% --- Executes just before ViewModules is made visible.
function ViewModules_OpeningFcn(hObject, eventdata, handles, varargin)

global gene_info exp_data_mini ind_focus
% This function has no output args, see OutputFcn.
% hObject    handle to figure
% eventdata  reserved - to be defined in a future version of MATLAB
% handles    structure with handles and user data (see GUIDATA)
% varargin   command line arguments to ViewModules (see VARARGIN)

% Choose default command line output for ViewModules
handles.output = hObject;

% Update handles structure
guidata(hObject, handles);

% UIWAIT makes ViewModules wait for user response (see UIRESUME)
% uiwait(handles.figure1);


load gene_info
load exp_data_mini
ind_focus = 1:106;


% --- Outputs from this function are returned to the command line.
function varargout = ViewModules_OutputFcn(hObject, eventdata, handles)
% varargout  cell array for returning output args (see VARARGOUT);
% hObject    handle to figure
% eventdata  reserved - to be defined in a future version of MATLAB
% handles    structure with handles and user data (see GUIDATA)

% Get default command line output from handles structure
varargout{1} = handles.output;


% --- Executes during object creation, after setting all properties.
function module_level_CreateFcn(hObject, eventdata, handles)
% hObject    handle to module_level (see GCBO)
% eventdata  reserved - to be defined in a future version of MATLAB
% handles    empty - handles not created until after all CreateFcns called

% Hint: listbox controls usually have a white background on Windows.
%       See ISPC and COMPUTER.
if ispc
    set(hObject,'BackgroundColor','white');
else
    set(hObject,'BackgroundColor',get(0,'defaultUicontrolBackgroundColor'));
end


% --- Executes on selection change in module_level.
function module_level_Callback(hObject, eventdata, handles)
% hObject    handle to module_level (see GCBO)
% eventdata  reserved - to be defined in a future version of MATLAB
% handles    structure with handles and user data (see GUIDATA)

% Hints: contents = get(hObject,'String') returns module_level contents as cell array
%        contents{get(hObject,'Value')} returns selected item from module_level


global level_choice mod_ave ord exp_data_mini

% sort modules
level_choice=get(handles.module_level,'value');
ind_my_exp = 1:106;


max_value = max(abs(mod_ave(level_choice).ave(ind_my_exp,:))); %max value in my exp
s = mod_ave(level_choice).module_size;
sigma = max_value.*sqrt(6206*s);
[stam ord] = sort(-abs(sigma));
module_name_ordered = mod_ave(level_choice).module_name(ord);
sigma_ord = sigma(ord);
for j = 1:length(module_name_ordered)
    new_name{j} = [module_name_ordered{j},' (',num2str(s(ord(j))),')'];
end
set(handles.module_name,'string',new_name,'Value',1);  


% --- Executes during object creation, after setting all properties.
function module_name_CreateFcn(hObject, eventdata, handles)
% hObject    handle to module_name (see GCBO)
% eventdata  reserved - to be defined in a future version of MATLAB
% handles    empty - handles not created until after all CreateFcns called

% Hint: listbox controls usually have a white background on Windows.
%       See ISPC and COMPUTER.
if ispc
    set(hObject,'BackgroundColor','white');
else
    set(hObject,'BackgroundColor',get(0,'defaultUicontrolBackgroundColor'));
end


% --- Executes on selection change in module_name.
function module_name_Callback(hObject, eventdata, handles)
% hObject    handle to module_name (see GCBO)
% eventdata  reserved - to be defined in a future version of MATLAB
% handles    structure with handles and user data (see GUIDATA)

% Hints: contents = get(hObject,'String') returns module_name contents as cell array
%        contents{get(hObject,'Value')} returns selected item from module_name
global mod_ave ord level_choice real_module_choice ind ind_focus exp_data_mini

[num_cond num_gen] = size(mod_ave(1).ave);
h = findobj('tag','msg');
set(h,'string','');

module_choice=get(handles.module_name,'value');
real_module_choice = ord(module_choice);
sigma_matrix = mod_ave(level_choice).ave;
%disp(mod_ave(level_choice).module_name{real_module_choice})
ind_focus = 1:106;
focus_on_data = sigma_matrix(ind_focus,real_module_choice);
max_val = max(max(focus_on_data));
min_val = min(min(focus_on_data));


plot_imagesc(handles,sigma_matrix,real_module_choice)


% --- Executes on button press in module_info.
function module_info_Callback(hObject, eventdata, handles)
% hObject    handle to module_info (see GCBO)
% eventdata  reserved - to be defined in a future version of MATLAB
% handles    structure with handles and user data (see GUIDATA)

get_details_v


% --- Executes during object creation, after setting all properties.
function choose_gene_CreateFcn(hObject, eventdata, handles)
% hObject    handle to choose_gene (see GCBO)
% eventdata  reserved - to be defined in a future version of MATLAB
% handles    empty - handles not created until after all CreateFcns called

% Hint: edit controls usually have a white background on Windows.
%       See ISPC and COMPUTER.
if ispc
    set(hObject,'BackgroundColor','white');
else
    set(hObject,'BackgroundColor',get(0,'defaultUicontrolBackgroundColor'));
end


function choose_gene_Callback(hObject, eventdata, handles)
% hObject    handle to choose_gene (see GCBO)
% eventdata  reserved - to be defined in a future version of MATLAB
% handles    structure with handles and user data (see GUIDATA)

% Hints: get(hObject,'String') returns contents of choose_gene as text
%        str2double(get(hObject,'String')) returns contents of choose_gene as a double


global gene_info norm_data1 exp_data_mini loc_gene 


gene_name = get(handles.choose_gene,'string');
h = findobj('tag','msg');
set(h,'string','');
loc_gene = [];
loc_gene = find(strcmpi(gene_info.name,gene_name));
if isempty(loc_gene)
    loc_gene = find(strcmpi(gene_info.orf,gene_name));
end

if length(loc_gene)>1
    disp('found more then one gene')
      h = findobj('tag','msg');
      set(h,'string','Found more then 1 gene'); 
    for i = 1:length(loc_gene) 
        disp(gene_info.orf{loc_gene(i)});
    end
else
    
    if isempty(loc_gene)  %then try to look in the description
        for j = 1:6206
            desc = gene_info.desc{j};
            loc_semi = findstr(desc,';');
            if ~isempty(loc_semi)
                desc_names{j} = desc(1:loc_semi(end));
            else
                desc_names{j} = '';
            end    
        end
        loc_gene = search_cell(gene_name,desc_names);
    end
end    
    
if length(loc_gene)>1
    disp('found more then one gene')
    h = findobj('tag','msg');
    set(h,'string','Found more then 1 gene'); 
    for i = 1:length(loc_gene) 
        disp(gene_info.orf{loc_gene(i)});
    end
else       
    if ~isempty(loc_gene)     
        sigma_matrix = exp_data_mini';
        c = [gene_info.orf{loc_gene},'\n',gene_info.name{loc_gene},'\n',gene_info.desc{loc_gene}];
        s1 = sprintf(c);
        h = findobj('tag','msg');
            set(h,'string',s1); 
            plot_imagesc(handles,sigma_matrix,loc_gene)
        else % gene not found
            h = findobj('tag','msg');
            set(h,'string','Gene not found');
        end
    end
    
    
    % --- Executes on button press in load_mod_ave.
    function load_mod_ave_Callback(hObject, eventdata, handles)
    % hObject    handle to load_mod_ave (see GCBO)
    % eventdata  reserved - to be defined in a future version of MATLAB
    % handles    structure with handles and user data (see GUIDATA)
    
    
    global mod_ave cond_info_mini ind_focus
    
    [fname,pathname]=uigetfile('mod_ave*.mat','Load mod_ave');  %the mod_ave together with the cond_info_mini
    
    a = ['load (''',[pathname,fname],''')']; 
    eval(a)
    for i = 1:length(mod_ave)
        level{i} = sprintf('Level %d',i);
    end
    set(handles.module_level,'string',level,'Value',1); 
    
    %change zeros to NaNs (so will look gray)
    for i = 1:length(mod_ave)
        zero_ind = find(mod_ave(i).ave == 0);
        mod_ave(i).ave(zero_ind) = NaN;
    end
    
    
    
    %%%%%%%%%%%%%%%%%%%%%%%%%%%%%%%%%%%%%%%%%%%%%%%%%%%%%%%%%%%%%%%%%%%%%%%%%%%%
    
    function plot_imagesc(handles,sigma_matrix,loc_gene_or_module)
    
    global ind_focus exp_data_mini mod_ave
    
    c = get_color_map;
    c(1,:,:) = [0.8 0.8 0.8];
    colormap(c);
    focus_on_data = sigma_matrix(ind_focus,loc_gene_or_module);
    sigma_matrix_l = sigma_matrix(:,loc_gene_or_module);
    ma_val = max(max(focus_on_data));
    mi_val = min(min(focus_on_data));
    sigma_matrix_t = transform_data_mm(sigma_matrix_l,mi_val,ma_val); 
    x=sigma_matrix_t(ind_focus);
    max_val = max(max(x));
    min_val = min(min(x));
    set(gcf,'CurrentAxes',handles.for_color_bar);
    imagesc(NaN);
    set(gca,'xtick',[]);
    set(gca,'ytick',[]);
    caxis([mi_val ma_val]);
    colorbar 
    axis off
    set(gcf,'CurrentAxes',handles.exp7_s);
    exp7_s_data = (sigma_matrix_t(1:10));
    imagesc(exp7_s_data');
    caxis([1 max_val]);
    set(gca,'xtick',1:10);
    set(gca,'XAxisLocation','top');
    set(gca,'xticklabel',{'0','2','3','4','5','6','7','8','9','10'})
    set(gca,'ytick',0);
    set(gcf,'CurrentAxes',handles.exp7_rtg);
    from = 11; %create indecies of rtg exp
    for i = 1:9
        ind(i,1) = from;
        ind(i,2) = from + 2;
        from = from+3;
    end
    
    for i = 1:length(ind)
        exp7_rtg_data(:,i) = (sigma_matrix_t(ind(i,1):ind(i,2)));
    end
    imagesc(exp7_rtg_data);
    caxis([1 max_val]);
    set(gca,'xtick',0)
    set(gca,'ytick',1:3);
    set(gca,'yticklabel',{'0min','20min','40min'})
    
    set(gcf,'CurrentAxes',handles.exp9_s);
    exp7_s_data = (sigma_matrix_t(38:47));
    imagesc(exp7_s_data');
    caxis([1 max_val]);
    set(gca,'xtick',1:10)
    set(gca,'xticklabel',{'0','2','3','4','5','6','7','8','9','10'})
    set(gca,'XAxisLocation','top')
    set(gca,'ytick',0);
    
    set(gcf,'CurrentAxes',handles.exp9_rtg);
    from = 48; %create indecies of rtg exp
    for i = 1:9
        ind(i,1) = from;
        ind(i,2) = from + 2;
        from = from+3;
    end
    
    for i = 1:length(ind)
        exp9_rtg_data(:,i) = (sigma_matrix_t(ind(i,1):ind(i,2)));
    end
    imagesc(exp9_rtg_data);
    caxis([1 max_val]);
    set(gca,'xtick',0)
    set(gca,'ytick',1:3);
    set(gca,'yticklabel',{'0min','20min','40min'})
    
    %     %%%%%%%%%%%%%%%%%%%%%%%%%%%%%%%%%%%
    %     % 19.11.03 add exp11, exp12, exp13
    %     %%%%%%%%%%%%%%%%%%%%%%%%%%%%%%%%%%%
    %      %%%%%%%%%%%%%
    %      %exp13
    set(gcf,'CurrentAxes',handles.exp13_s);
    exp7_s_data = [NaN;(sigma_matrix_t(75:82))];
    imagesc(exp7_s_data');
    caxis([1 max_val]);
    set(gca,'xtick',1:9)
    set(gca,'xticklabel',{'0','2','3','4','5','6','7','8','9'})
    set(gca,'XAxisLocation','top')
    set(gca,'ytick',0);
    
    set(gcf,'CurrentAxes',handles.exp13_rtg);
    from = 1; %create indecies of rtg exp
    ind = [];
    for i = 1:8
        ind(i,1) = from;
        ind(i,2) = from + 2;
        from = from+3;
    end
    
    sigma_matrix_t_e13rtg = sigma_matrix_t(83:106);
    for i = 1:length(ind)
        exp13_rtg_data(:,i) = (sigma_matrix_t_e13rtg(ind(i,1):ind(i,2)));
    end
    imagesc(exp13_rtg_data);
    caxis([1 max_val]);
    set(gca,'xtick',0)
    set(gca,'ytick',1:3);
    set(gca,'yticklabel',{'0min','20min','40min'})
    
 
    
